# Supplementary material for: Cell-mediated cytotoxicity within CSF and brain parenchyma in spinal muscular atrophy unaltered by nusinersen treatment
Source: Nat Commun. 2024 May 15;15:4120. doi: 10.1038/s41467-024-48195-3 (PMC11096380; doi:10.1038/s41467-024-48195-3)
Supplement: Supplementary file 4 — Supplementary Data 1 [file 41467_2024_48195_MOESM4_ESM.xlsx]

## Sheet: scRNA-seq
	CSF sample	10x Genomics scRNA-seq kit version	cells	mean reads per cell	median genes per cell	Sequencing Strategy
	SMA1-1-baseline	3’ kit v3	1593	104534	2717	Nextseq500 26-8-0-57 and Novaseq 6000 150-8-8-150
	SMA1-1-6mo	3’ kit v3	1545	53762	1919	Nextseq500 26-8-0-57 and Novaseq 6000 150-8-8-150
	SMA1-1-10mo	3’ kit v3	423	74155	1201	Nextseq500 26-8-0-57 and Novaseq 6000 150-8-8-150
	SMA1-2-baseline	3’ kit v3	5565	54416	1589	Nextseq500 26-8-0-57 and Novaseq 6000 150-8-8-150
	SMA1-2-6mo	3’ kit v3	2639	48139	1640	Nextseq500 26-8-0-57 and Novaseq 6000 150-8-8-150
	SMA1-2-10mo	3’ kit v3	4313	59232	2560	Nextseq500 26-8-0-57 and Novaseq 6000 150-8-8-150
	SMA1-3-baseline	3’ kit v3	4397	74846	1933	Nextseq500 26-8-0-57 and Novaseq 6000 150-8-8-150
	SMA1-3-6mo	3’ kit v3	2659	55580	1943	Nextseq500 26-8-0-57 and Novaseq 6000 150-8-8-150
	SMA1-4-baseline	3’ kit v3	2093	47426	1890	Nextseq500 26-8-0-57 and Novaseq 6000 150-8-8-150
	SMA1-4-6mo	3’ kit v3	2949	58145	2046	Nextseq500 26-8-0-57 and Novaseq 6000 150-8-8-150
	SMA1-4-10mo	3’ kit v3.1	4849	51088	1701	Nextseq500 26-8-0-57 and Novaseq 6000 150-8-8-150
	SMA1-5-baseline	3’ kit v3	2217	76461	2732	Nextseq500 26-8-0-57 and Novaseq 6000 150-8-8-150
	SMA1-5-2mo	3’ kit v3	427	50739	2144	Nextseq500 26-8-0-57 and Novaseq 6000 150-8-8-150
	SMA1-5-10mo	3’ kit v3.1	3865	52903	216	Nextseq2000 26-8-0-91
	SMA1-6-baseline	3’ kit v3.1	988	66099	2688	Nextseq2000 26-8-0-91
	SMA1-6-6mo	3’ kit v3.1	6309	41091	1186	Nextseq2000 26-8-0-91
	SMA1-6-10mo	3’ kit v3.1	7255	30749	1298	Nextseq2000 26-8-0-91
	SMA1-7-baseline	3’ kit v3.1	2473	78614	1955	Nextseq2000 26-8-0-91
	SMA1-7-2mo	3’ kit v3.1	2324	46064	1603	Nextseq2000 26-8-0-91
	SMA1-7-6mo	3’ kit v3.1	1871	50979	1385	Nextseq2000 26-8-0-91
	SMA1-7-10mo	3’ kit v3.1	78	496075	3244	Nextseq2000 26-8-0-91
	SMA1-8-10mo	3’ kit v3.1	574	40028	1576	Nextseq2000 26-8-0-91
	SMA1-9-10mo	3’ kit v3.1	4963	45542	721	Nextseq2000 26-8-0-91
	IIH10	3’ kit v2	1221	44241	477	Nextseq500 26-8-0-57 and Novaseq 6000 150-8-8-150
	IIH32	3’ kit v2	3585	42930	948	Nextseq500 26-8-0-57
	IIH41	3’ kit v2	1127	41489	947	Nextseq500 26-8-0-57 and Novaseq 6000 150-8-8-150
	IIH45	3’ kit v2	8658	41609	925	Nextseq500 26-8-0-57
	IIH47	3’ kit v2	985	123745	640	Nextseq500 26-8-0-57
	IIH53	3’ kit v2	1761	47164	665	Nextseq500 26-8-0-57 and Novaseq 6000 150-8-8-150
	IIH68	3’ kit v2	1505	78782	512	Nextseq500 26-8-0-57 and Novaseq 6000 150-8-8-150
	IIH85	3’ kit v2	1101	40168	924	Nextseq500 26-8-0-57
	IIH91	3’ kit v3	3953	57310	758	Nextseq500 26-8-0-57 and Novaseq 6000 150-8-8-150
sum			88672
mean			2860.39	69986.2	1482.77
sd			2126.36	81045.7	743.442
sem			381.906	14556.2	133.526

## Sheet: Visium
Sample	10x Genomics kit version	nuclei / spots	mean reads per nucleus / spot	median genes per nucleus / spot	Sequencing Strategy
Visium	Visium Spatial for FFPE Gene Expression Kit, Human Transcriptome	1431	64327	729	Nextseq2000 28-10-10-90

## Sheet: scTCR-seq
sample	TCR enrichment method	Sequencing Strategy	Sequencing amount(M reads)
SMA1-1-baseline-TCR	Method described in Heming et al. (see Method)	Nextseq2000 26-8-0-91	340.8
SMA1-1-6mo-TCR	Method described in Heming et al. (see Method)	Nextseq2000 26-8-0-91	304.9
SMA1-1-10mo-TCR	Method described in Heming et al. (see Method)	Nextseq2000 26-8-0-91	286.5
SMA1-2-6mo-TCR	Method described in Heming et al. (see Method)	Nextseq2000 26-8-0-91	273.9
SMA1-2-10mo-TCR	Method described in Heming et al. (see Method)	Nextseq2000 26-8-0-91	216.1
SMA1-3-6mo-TCR	Method described in Heming et al. (see Method)	Nextseq2000 26-8-0-91	513.2
SMA1-4-baseline-TCR	Method described in Heming et al. (see Method)	Nextseq2000 26-8-0-91	263.8
SMA1-4-6mo-TCR	Method described in Heming et al. (see Method)	Nextseq2000 26-8-0-91	309.7
SMA1-4-10mo-TCR	Method described in Heming et al. (see Method)	Nextseq2000 26-8-0-91	356.3
SMA1-5-baseline-TCR	Method described in Heming et al. (see Method)	Nextseq2000 26-8-0-91	18.8
SMA1-6-baseline-TCR	Method described in Heming et al. (see Method)	Nextseq2000 26-8-0-91	400
SMA1-6-6mo-TCR	Method described in Heming et al. (see Method)	Nextseq2000 26-8-0-91	279.4
SMA1-6-10mo-TCR	Method described in Heming et al. (see Method)	Nextseq2000 26-8-0-91	127.5
SMA1-7-baseline-TCR	Method described in Heming et al. (see Method)	Nextseq2000 26-8-0-91	195.6
SMA1-7-2mo-TCR	Method described in Heming et al. (see Method)	Nextseq2000 26-8-0-91	75.8
SMA1-7-6mo-TCR	Method described in Heming et al. (see Method)	Nextseq2000 26-8-0-91	17.1
SMA1-7-10mo-TCR	Method described in Heming et al. (see Method)	Nextseq2000 26-8-0-91	0.29
SMA1-8-10mo-TCR	Method described in Heming et al. (see Method)	Nextseq2000 26-8-0-91	10.4
SMA1-9-10mo-TCR	Method described in Heming et al. (see Method)	Nextseq2000 26-8-0-91	39.2
IIH68-TCR	Method described in Heming et al. (see Method)	Nextseq2000 26-8-0-91	4.22
IIH10-TCR	Method described in Heming et al. (see Method)	Nextseq2000 26-8-0-91	11.3
IIH53-TCR	Method described in Heming et al. (see Method)	Nextseq2000 26-8-0-91	9.71
IIH91-TCR	Method described in Heming et al. (see Method)	Nextseq2000 26-8-0-91	9.56
