# Supplementary material for: Cell-mediated cytotoxicity within CSF and brain parenchyma in spinal muscular atrophy unaltered by nusinersen treatment
Source: Nat Commun. 2024 May 15;15:4120. doi: 10.1038/s41467-024-48195-3 (PMC11096380; doi:10.1038/s41467-024-48195-3)
Supplement: Supplementary file 5 — Supplementary Data 2 [file 41467_2024_48195_MOESM5_ESM.xlsx]

## Sheet: B
gene	avg_log2FC	p_val	p_val_adj	auc	pct.1	pct.2
IGKC	4.9145	0	0	0.778255	0.559	0.013
IGHM	3.6411	0	0	0.761129	0.523	0.013
IGLC2	3.30953	0	0	0.604999	0.211	0.001
MS4A1	3.14398	0	0	0.864177	0.738	0.023
BANK1	2.89367	0	0	0.832237	0.677	0.032
CD79A	2.69875	0	0	0.841321	0.685	0.004
RALGPS2	2.43642	0	0	0.783639	0.591	0.047
LINC00926	2.28025	0	0	0.794603	0.591	0.004
ARHGAP24	2.25867	2.96851e-155	7.95294e-151	0.744642	0.559	0.103
AFF3	2.02776	9.30116e-154	2.49187e-149	0.722073	0.509	0.084
IGLC3	1.9834	0	0	0.558767	0.118	0.001
OSBPL10	1.90198	0	0	0.689895	0.384	0.005
CD79B	1.82284	4.49315e-294	1.20376e-289	0.772068	0.588	0.064
BLK	1.73044	0	0	0.73492	0.48	0.014
TNFRSF13C	1.71904	0	0	0.746917	0.502	0.011
EBF1	1.71248	0	0	0.685885	0.373	0.001
PLEKHG1	1.58328	0	0	0.665703	0.348	0.02
CD24	1.55667	0	0	0.700232	0.401	0.001
VPREB3	1.53244	0	0	0.678924	0.358	0.001
CXCR4	1.51846	2.16985e-53	5.81324e-49	0.732893	0.72	0.382
MEF2C	1.46561	6.28092e-95	1.68272e-90	0.762612	0.738	0.223
GNG7	1.41936	1.5419e-116	4.1309e-112	0.679851	0.412	0.072
CD37	1.377	6.79194e-59	1.81963e-54	0.776196	0.842	0.696
EZR	1.34906	1.21863e-44	3.26482e-40	0.715358	0.706	0.402
ADAM28	1.33167	1.12164e-96	3.00497e-92	0.683859	0.441	0.093
SWAP70	1.32269	3.75933e-101	1.00716e-96	0.681692	0.427	0.087
CDK14	1.30329	1.98008e-133	5.30482e-129	0.656005	0.348	0.046
BCL11A	1.27353	1.70511e-233	4.56815e-229	0.716242	0.477	0.05
LYN	1.2646	2.61083e-51	6.99466e-47	0.668669	0.477	0.163
SMIM14	1.26325	5.78426e-57	1.54966e-52	0.672324	0.459	0.152
TCF4	1.26098	5.78573e-72	1.55006e-67	0.684888	0.48	0.133
SP140	1.25326	1.11615e-52	2.99028e-48	0.674109	0.473	0.171
LINC02397	1.25325	3.99231e-224	1.06958e-219	0.675207	0.376	0.033
COBLL1	1.23266	0	0	0.667505	0.344	0.009
PDLIM1	1.22548	0	0	0.684185	0.387	0.022
CD74	1.22499	2.51124e-79	6.72788e-75	0.81056	0.986	0.522
TNFRSF13B	1.21725	0	0	0.650298	0.301	0.001
IGHA1	1.20861	0	0	0.623369	0.247	0.001
CD83	1.20747	1.28152e-78	3.43333e-74	0.66958	0.423	0.099
TMEM154	1.18849	9.70616e-53	2.60038e-48	0.670011	0.47	0.162
CHPT1	1.1877	7.98487e-66	2.13923e-61	0.66874	0.43	0.121
RUBCNL	1.1789	6.03177e-154	1.61597e-149	0.64252	0.308	0.032
PAX5	1.17249	0	0	0.643142	0.287	0
TBC1D9	1.17175	1.10217e-63	2.95282e-59	0.641854	0.348	0.085
PDE4B	1.14768	8.4475e-46	2.26317e-41	0.682396	0.548	0.233
NIBAN3	1.1202	0	0	0.661761	0.337	0.013
SESN3	1.11003	8.83884e-32	2.36801e-27	0.629452	0.387	0.159
SPIB	1.1013	1.18264e-216	3.16842e-212	0.659072	0.344	0.028
ID3	1.09942	1.48865e-55	3.98824e-51	0.644211	0.38	0.103
PRKCB	1.09365	2.86101e-26	7.66493e-22	0.653878	0.559	0.332
LINC01781	1.08489	0	0	0.611024	0.222	0
BIRC3	1.06158	7.874e-61	2.10952e-56	0.670506	0.466	0.136
PRDM2	1.04079	1.85312e-41	4.96468e-37	0.669208	0.513	0.219
IGHG3	1.0338	0	0	0.605614	0.211	0
SNX2	1.03162	4.24885e-45	1.13831e-40	0.686009	0.566	0.251
JCHAIN	1.03151	1.40127e-260	3.75414e-256	0.637108	0.294	0.016
MARCH1	1.03135	7.04621e-53	1.88775e-48	0.664714	0.459	0.149
CXXC5	1.02999	1.40388e-134	3.76115e-130	0.663462	0.369	0.05
IGHG1	1.01707	0	0	0.635967	0.258	0
HLA-DRA	1.00352	1.16134e-86	3.11134e-82	0.801302	0.961	0.34
FAM30A	1.00204	0	0	0.617692	0.24	0.005
REL	1.00093	1.7522e-39	4.69432e-35	0.669859	0.534	0.237
AC120193.1	0.998508	4.04779e-71	1.08444e-66	0.594317	0.215	0.031
POU2F2	0.994964	4.06442e-34	1.0889e-29	0.652641	0.484	0.218
STRBP	0.989544	1.99144e-54	5.33527e-50	0.631461	0.337	0.086
KHDRBS2	0.986289	4.48569e-155	1.20176e-150	0.615062	0.247	0.021
ORAI2	0.969996	3.07931e-43	8.24977e-39	0.63924	0.384	0.129
BACH2	0.969758	1.66773e-13	4.46801e-09	0.57996	0.297	0.153
AIM2	0.965332	0	0	0.651543	0.315	0.014
ANGPTL1	0.950929	0	0	0.604165	0.215	0.008
IGHD	0.934027	0	0	0.590972	0.183	0.001
SETBP1	0.929399	6.26871e-108	1.67945e-103	0.615469	0.258	0.031
BASP1	0.923723	5.86336e-53	1.57085e-48	0.648883	0.409	0.117
WDFY4	0.918507	8.65222e-59	2.31802e-54	0.625275	0.308	0.071
GGA2	0.911941	3.20376e-46	8.58318e-42	0.64202	0.387	0.124
MARCKSL1	0.906238	9.11747e-30	2.44266e-25	0.617745	0.358	0.138
HVCN1	0.904783	1.95982e-49	5.25057e-45	0.637736	0.362	0.107
SIPA1L1	0.893145	2.93641e-10	7.86693e-06	0.576315	0.33	0.2
PRKCE	0.892185	1.05182e-27	2.81792e-23	0.590579	0.254	0.083
AP000787.1	0.889564	7.04119e-30	1.88641e-25	0.590067	0.247	0.075
CCSER1	0.881433	3.02409e-40	8.10184e-36	0.577278	0.19	0.039
STX7	0.876897	1.03336e-33	2.76849e-29	0.647202	0.462	0.202
SMCHD1	0.867796	6.204e-20	1.66211e-15	0.648185	0.688	0.502
NCOA3	0.866617	8.07053e-22	2.16218e-17	0.628851	0.47	0.263
BCAS4	0.863482	3.77237e-81	1.01065e-76	0.62434	0.294	0.049
SIPA1L3	0.857864	1.20422e-28	3.22624e-24	0.597096	0.276	0.093
HLA-DQB1	0.848007	4.74392e-63	1.27094e-58	0.733756	0.763	0.282
MTSS1	0.846667	6.58911e-43	1.76529e-38	0.607354	0.28	0.072
FCRL1	0.842947	0	0	0.610702	0.222	0.001
CD82	0.84256	1.48072e-51	3.967e-47	0.625107	0.326	0.082
CD40	0.836886	5.24596e-159	1.40544e-154	0.637048	0.297	0.029
FCHSD2	0.829645	3.92765e-19	1.05226e-14	0.612626	0.419	0.222
CLECL1	0.825476	2.41276e-39	6.46404e-35	0.603892	0.272	0.075
BLNK	0.822631	2.71698e-36	7.27907e-32	0.605946	0.287	0.085
POU2AF1	0.822153	0	0	0.62676	0.254	0.001
BTG2	0.819317	1.36595e-23	3.65951e-19	0.64359	0.534	0.301
SNED1	0.816304	2.01439e-57	5.39676e-53	0.581585	0.19	0.029
RCSD1	0.809804	1.09729e-16	2.93974e-12	0.630766	0.595	0.445
IFT57	0.804658	7.71707e-49	2.06748e-44	0.619187	0.308	0.079
HLA-DQA1	0.804428	1.09134e-67	2.92382e-63	0.72511	0.699	0.231
P2RX5	0.794193	3.24404e-128	8.6911e-124	0.616764	0.258	0.026
PKIG	0.791824	1.20166e-244	3.21938e-240	0.622965	0.258	0.014
UVRAG	0.788066	7.86716e-22	2.10769e-17	0.623259	0.441	0.233
HERPUD1	0.787176	1.12036e-26	3.00156e-22	0.661713	0.656	0.38
SYPL1	0.756439	9.25617e-24	2.47982e-19	0.625914	0.434	0.218
PALM2-AKAP2	0.754941	8.92596e-57	2.39135e-52	0.611769	0.276	0.058
VOPP1	0.754165	3.37486e-17	9.04158e-13	0.605902	0.401	0.22
TPD52	0.751974	9.22979e-30	2.47275e-25	0.610649	0.33	0.119
CIITA	0.748133	8.02869e-24	2.15097e-19	0.602676	0.33	0.131
SYK	0.745625	5.63558e-20	1.50983e-15	0.593266	0.297	0.131
QRSL1	0.735419	2.62362e-47	7.02895e-43	0.608329	0.276	0.066
DENND5B	0.730949	7.146e-112	1.91449e-107	0.592176	0.201	0.018
ODC1	0.729425	9.70424e-31	2.59986e-26	0.61697	0.351	0.13
SP110	0.729172	9.55787e-16	2.56065e-11	0.612447	0.47	0.297
ARID5B	0.728082	2.32098e-15	6.21813e-11	0.607219	0.455	0.269
INPP5D	0.727302	8.06182e-14	2.15984e-09	0.601036	0.434	0.269
SCIMP	0.722529	3.10722e-22	8.32455e-18	0.580559	0.233	0.083
SMAP2	0.714315	2.48804e-17	6.6657e-13	0.630811	0.591	0.411
HIST1H4C	0.713212	2.50108e-07	0.00670064	0.583642	0.616	0.503
PMAIP1	0.710231	6.54797e-27	1.75427e-22	0.568122	0.179	0.046
CTSH	0.709434	5.4158e-29	1.45095e-24	0.644333	0.516	0.236
CD22	0.70565	0	0	0.600515	0.204	0.004
SEL1L3	0.704723	1.07528e-17	2.88078e-13	0.589503	0.305	0.14
RHEX	0.70177	1.68783e-175	4.52186e-171	0.591279	0.194	0.011
PLCG2	0.701239	1.49696e-28	4.0105e-24	0.64845	0.548	0.261
GNB5	0.699345	1.0046e-23	2.69143e-19	0.590628	0.272	0.1
IFNGR2	0.693509	1.21879e-25	3.26525e-21	0.622231	0.409	0.182
PAWR	0.686796	4.27816e-248	1.14616e-243	0.606108	0.222	0.01
SMARCB1	0.682235	2.45275e-27	6.57115e-23	0.617264	0.366	0.152
FCMR	0.677566	5.09396e-23	1.36472e-18	0.618783	0.423	0.196
HSH2D	0.677411	3.55423e-42	9.52213e-38	0.597889	0.251	0.061
JUN	0.672748	2.70276e-10	7.24096e-06	0.572633	0.308	0.176
CHD7	0.672139	1.24101e-30	3.32478e-26	0.597522	0.272	0.087
CNR2	0.665934	2.49519e-241	6.68486e-237	0.592807	0.194	0.008
SKAP2	0.65933	1.01725e-13	2.72532e-09	0.591099	0.369	0.206
COL19A1	0.658769	0	0	0.576606	0.154	0.001
WASHC4	0.65821	3.39256e-14	9.089e-10	0.590395	0.348	0.192
CD70	0.656903	3.16222e-53	8.47191e-49	0.578956	0.186	0.03
MKNK2	0.656315	2.14691e-10	5.75178e-06	0.574607	0.315	0.185
SSPN	0.652079	1.20562e-52	3.22997e-48	0.568746	0.158	0.023
CD55	0.65136	6.8887e-14	1.84555e-09	0.598886	0.423	0.251
RUBCN	0.649653	1.69325e-17	4.53639e-13	0.576347	0.24	0.098
HIF1A	0.647573	1.13969e-13	3.05335e-09	0.59623	0.412	0.239
MGAT5	0.644961	1.3373e-14	3.58275e-10	0.588231	0.333	0.174
ALOX5	0.64435	1.09943e-17	2.94548e-13	0.582396	0.269	0.115
C12orf42	0.636675	2.17325e-37	5.82236e-33	0.567653	0.165	0.032
CAMK1D	0.635023	3.45931e-09	9.26784e-05	0.574901	0.351	0.225
CYSLTR1	0.634708	3.21758e-27	8.62021e-23	0.590247	0.258	0.084
TRIO	0.629085	1.22588e-25	3.28426e-21	0.58501	0.24	0.079
TRAF3	0.628906	1.21333e-15	3.25063e-11	0.573511	0.24	0.104
IGHG2	0.626681	0	0	0.573354	0.147	0
GRK3	0.623687	1.64368e-18	4.40359e-14	0.581218	0.258	0.105
PARP15	0.619339	4.52323e-21	1.21182e-16	0.587297	0.272	0.106
MT-ND3	0.617319	3.70612e-08	0.000992906	0.59528	0.961	0.931
SP100	0.615244	1.00185e-09	2.68407e-05	0.597142	0.573	0.461
ZCCHC7	0.613948	2.00321e-09	5.36679e-05	0.576507	0.358	0.229
TSC22D3	0.612572	3.78192e-12	1.01321e-07	0.6114	0.616	0.478
MIS18BP1	0.611968	1.19157e-15	3.19233e-11	0.604646	0.43	0.245
POLD4	0.609602	7.18286e-12	1.92436e-07	0.603113	0.53	0.374
RAB30	0.609164	8.82119e-90	2.36329e-85	0.588529	0.197	0.021
SKIL	0.608842	4.39136e-13	1.17649e-08	0.584568	0.33	0.183
AC025164.1	0.608493	6.71083e-19	1.7979e-14	0.590651	0.305	0.132
MAP4K4	0.608445	1.59892e-07	0.00428367	0.568544	0.348	0.245
ATP2A3	0.605803	2.75331e-21	7.37641e-17	0.587954	0.276	0.106
CPNE5	0.603185	0	0	0.576462	0.154	0.001
KCNQ5	0.60253	5.03491e-19	1.3489e-14	0.551441	0.14	0.038
C7orf50	0.599748	4.27825e-15	1.14619e-10	0.593665	0.358	0.193
TSBP1-AS1	0.598937	3.12361e-221	8.36846e-217	0.566089	0.136	0.004
JUND	0.598196	2.57637e-09	6.90236e-05	0.599035	0.688	0.573
ZBTB20	0.597687	1.44449e-06	0.0386993	0.571317	0.462	0.354
RIC3	0.596751	2.52482e-33	6.76425e-29	0.606169	0.305	0.095
ZNF804A	0.59515	2.71107e-19	7.26322e-15	0.545646	0.118	0.029
SIK3	0.593074	2.75695e-08	0.000738615	0.57288	0.369	0.247
ZFAS1	0.589626	9.77166e-14	2.61793e-09	0.626766	0.785	0.681
PTPN1	0.587305	9.47157e-14	2.53753e-09	0.586383	0.333	0.18
TLR10	0.587046	2.14539e-64	5.74772e-60	0.574556	0.168	0.021
LY86	0.585024	3.4552e-26	9.25684e-22	0.618067	0.387	0.159
MBD4	0.584414	1.06066e-17	2.84161e-13	0.599264	0.358	0.179
COL4A3	0.582317	0	0	0.572742	0.147	0.002
LINC01857	0.580204	0	0	0.57267	0.147	0.002
USP6NL	0.578216	8.79833e-42	2.35716e-37	0.579576	0.194	0.039
CD19	0.57807	0	0	0.585263	0.172	0.002
AMFR	0.577464	2.42354e-13	6.49291e-09	0.56054	0.197	0.082
LMBRD1	0.568993	8.13706e-13	2.18e-08	0.588132	0.362	0.209
BTG1	0.566288	9.17492e-13	2.45805e-08	0.623229	0.853	0.81
SNHG7	0.566074	9.40999e-11	2.52103e-06	0.590103	0.434	0.292
IRF8	0.565971	4.70844e-45	1.26144e-40	0.607609	0.28	0.068
STK17A	0.559454	6.65572e-15	1.78313e-10	0.621108	0.616	0.421
DAPP1	0.55545	5.85645e-24	1.569e-19	0.591423	0.272	0.1
TENT5C	0.55436	1.6537e-30	4.43044e-26	0.579751	0.215	0.056
CCDC50	0.552628	1.15059e-20	3.08254e-16	0.598833	0.326	0.144
STAP1	0.550496	1.41961e-182	3.80327e-178	0.580323	0.168	0.008
AP001011.1	0.549422	2.08197e-12	5.57779e-08	0.564226	0.222	0.103
ST6GAL1	0.548928	9.24991e-07	0.0247814	0.568595	0.398	0.296
AL592429.2	0.541244	5.93511e-60	1.59007e-55	0.549171	0.108	0.01
P2RY10	0.539791	6.67902e-19	1.78938e-14	0.584183	0.276	0.111
FCRL2	0.538783	0	0	0.569349	0.14	0.001
SNX25	0.536913	2.42454e-21	6.49557e-17	0.561517	0.168	0.049
BICD1	0.536415	1.69117e-15	4.53082e-11	0.566756	0.211	0.085
TMEM243	0.535892	3.38958e-09	9.08101e-05	0.583546	0.43	0.306
PARP14	0.53526	3.10814e-14	8.32702e-10	0.598151	0.409	0.237
PHACTR1	0.52777	3.39425e-27	9.09354e-23	0.577687	0.211	0.061
TMEM156	0.526866	5.51388e-17	1.47722e-12	0.582979	0.28	0.123
RIPOR2	0.522459	2.99717e-09	8.02973e-05	0.595202	0.613	0.48
ZFAND6	0.518684	8.3529e-12	2.23783e-07	0.590305	0.401	0.252
TBC1D22A	0.516237	2.37325e-09	6.35816e-05	0.578295	0.384	0.247
PPP3CA	0.515962	2.77605e-08	0.000743732	0.576749	0.412	0.286
PDE7B	0.515751	5.14636e-41	1.37876e-36	0.548729	0.111	0.015
ITSN2	0.515068	3.40847e-09	9.13163e-05	0.586116	0.47	0.336
PPM1K	0.514094	9.48335e-15	2.54069e-10	0.593393	0.373	0.198
ADAMTS6	0.513289	1.56622e-67	4.19605e-63	0.568679	0.154	0.017
LAPTM5	0.513014	1.42491e-10	3.81748e-06	0.608235	0.749	0.632
HLA-DPA1	0.51123	1.10297e-63	2.95496e-59	0.763431	0.943	0.39
SNX29	0.509358	4.48537e-08	0.00120168	0.559479	0.258	0.154
EIF1AY	0.50867	1.84919e-09	4.95417e-05	0.557691	0.222	0.115
FAM214A	0.508486	3.36698e-14	9.02047e-10	0.576055	0.269	0.127
NFKB2	0.508029	1.18262e-21	3.16836e-17	0.567581	0.19	0.059
MICAL3	0.505558	1.15939e-24	3.10613e-20	0.567751	0.183	0.051
ITPR1	0.505524	1.76608e-11	4.7315e-07	0.570345	0.269	0.14
ANKRD13A	0.504532	5.10189e-10	1.36685e-05	0.560022	0.229	0.116
TRIM38	0.501156	6.00722e-08	0.00160939	0.569867	0.355	0.236
BTK	0.501059	2.17005e-18	5.81377e-14	0.577504	0.233	0.095
HHEX	0.500753	2.28857e-24	6.1313e-20	0.578957	0.222	0.071
DNAJC10	0.498813	9.39972e-12	2.51828e-07	0.570797	0.269	0.138
PPP1R14A	0.498171	2.45673e-80	6.58182e-76	0.557979	0.125	0.01
SMC6	0.49805	3.96363e-13	1.0619e-08	0.56849	0.24	0.11
HLA-DPB1	0.497716	1.1262e-59	3.01719e-55	0.757617	0.946	0.414
SREBF2	0.495342	7.92455e-10	2.12307e-05	0.575245	0.337	0.206
KYNU	0.491505	6.07737e-20	1.62819e-15	0.580043	0.247	0.092
NT5C	0.491303	2.5317e-11	6.78266e-07	0.587256	0.398	0.245
MYCBP2	0.489221	1.39123e-09	3.72725e-05	0.593943	0.563	0.417
PIP5K1B	0.489085	1.22604e-38	3.28469e-34	0.555304	0.129	0.02
MARCH3	0.48772	4.6674e-29	1.25044e-24	0.55767	0.143	0.03
FGD2	0.486157	1.75903e-18	4.71261e-14	0.571448	0.215	0.079
AL355076.2	0.484771	3.14312e-164	8.42074e-160	0.555362	0.115	0.004
GRK5	0.481943	6.76362e-12	1.81204e-07	0.558404	0.201	0.088
AL050309.1	0.479835	1.71668e-19	4.59916e-15	0.557887	0.161	0.048
UBE2E2	0.478011	6.13756e-11	1.64431e-06	0.563454	0.24	0.118
TGFBR2	0.477309	1.6073e-06	0.0430612	0.567498	0.405	0.302
TLK1	0.47686	1.34469e-08	0.000360257	0.577145	0.401	0.272
RPS8	0.476469	2.10445e-40	5.63804e-36	0.730385	0.996	0.986
ACP5	0.476188	1.06285e-26	2.84749e-22	0.572799	0.197	0.054
PTMA	0.475535	2.45304e-20	6.57194e-16	0.65998	0.982	0.977
TMED8	0.474667	3.83322e-26	1.02696e-21	0.564392	0.168	0.043
PLEKHF2	0.473472	1.63118e-11	4.37009e-07	0.558221	0.201	0.091
LY9	0.47235	6.532e-08	0.00174999	0.550002	0.201	0.106
ZHX2	0.471666	2.81312e-08	0.000753662	0.554663	0.222	0.122
LYL1	0.468597	3.29049e-10	8.81554e-06	0.56072	0.226	0.117
HLA-DRB1	0.468132	1.08748e-59	2.91346e-55	0.752392	0.914	0.38
ZNF107	0.466662	3.51263e-11	9.41069e-07	0.557288	0.201	0.091
MAP3K1	0.465827	1.14468e-08	0.000306671	0.572832	0.358	0.229
PPFIBP2	0.465149	9.59761e-16	2.5713e-11	0.546732	0.129	0.039
DUSP1	0.463623	1.28374e-09	3.43925e-05	0.56794	0.294	0.165
SRPK2	0.462651	5.15318e-09	0.000138059	0.583913	0.459	0.321
HIVEP1	0.461418	1.48257e-11	3.97196e-07	0.555151	0.186	0.08
RRAS2	0.459064	1.54965e-29	4.15166e-25	0.571993	0.19	0.047
CSNK1G3	0.458598	5.01283e-14	1.34299e-09	0.573521	0.258	0.119
HLA-DOB	0.457039	9.85875e-145	2.64126e-140	0.571563	0.151	0.008
CLIC4	0.455025	2.03204e-19	5.44403e-15	0.552197	0.14	0.038
RASGEF1B	0.451374	4.54928e-16	1.2188e-11	0.550677	0.143	0.045
EHMT1	0.449895	7.1195e-08	0.00190738	0.56674	0.323	0.212
CAPG	0.449815	1.82319e-11	4.88452e-07	0.584267	0.376	0.219
AC007384.1	0.449046	1.72866e-15	4.63125e-11	0.556705	0.168	0.06
METTL8	0.444314	5.06793e-19	1.35775e-14	0.569726	0.208	0.073
PDE7A	0.443776	8.26124e-07	0.0221327	0.567802	0.394	0.283
GNA12	0.441074	1.51043e-14	4.0466e-10	0.559885	0.186	0.072
TFEB	0.434027	2.93014e-10	7.85014e-06	0.546305	0.151	0.064
AFTPH	0.433953	6.26557e-11	1.67861e-06	0.571311	0.283	0.155
DRAM2	0.433102	3.02522e-10	8.10487e-06	0.572038	0.301	0.174
TEX9	0.432596	5.02715e-132	1.34682e-127	0.558111	0.122	0.006
TLE3	0.426659	1.38149e-13	3.70114e-09	0.5652	0.219	0.095
PXK	0.424769	3.43964e-15	9.21513e-11	0.566373	0.211	0.086
FADS3	0.422098	2.1145e-29	5.66495e-25	0.563471	0.161	0.036
NCF1	0.419307	2.27013e-12	6.0819e-08	0.597381	0.462	0.29
SINHCAF	0.419267	4.05076e-07	0.0108524	0.557054	0.272	0.167
LAT2	0.416432	2.87017e-09	7.68947e-05	0.558141	0.226	0.12
EAF2	0.415464	7.71001e-10	2.06559e-05	0.549995	0.172	0.079
FAM49A	0.414188	1.11129e-10	2.97726e-06	0.551866	0.172	0.077
INPP5A	0.414185	3.94525e-23	1.05697e-18	0.552964	0.136	0.033
KDM4B	0.412204	1.47076e-09	3.9403e-05	0.549252	0.172	0.08
HIP1R	0.412024	1.82338e-38	4.88502e-34	0.559961	0.143	0.024
DERL3	0.411815	4.1463e-41	1.11084e-36	0.548361	0.111	0.014
EEF1B2	0.411349	4.98733e-18	1.33615e-13	0.649773	0.928	0.914
COL4A4	0.410811	8.85315e-295	2.37185e-290	0.557984	0.118	0.002
GCNT2	0.410499	1.916e-11	5.13315e-07	0.546036	0.143	0.055
AC004687.1	0.408726	1.27334e-06	0.0341141	0.568123	0.412	0.302
TLE1	0.408151	7.28866e-37	1.95271e-32	0.557222	0.136	0.023
ZDHHC21	0.408098	1.19464e-14	3.20056e-10	0.563442	0.204	0.081
UQCRH	0.407968	1.25845e-09	3.37151e-05	0.601551	0.72	0.593
CDCA7L	0.406949	7.36121e-38	1.97214e-33	0.552236	0.122	0.018
CLEC17A	0.406206	3.12884e-64	8.38246e-60	0.560087	0.133	0.014
PPP1R16B	0.40618	1.02277e-10	2.74012e-06	0.560909	0.229	0.11
GRB2	0.404661	4.70435e-09	0.000126034	0.58816	0.53	0.374
TSPAN3	0.404147	4.00221e-12	1.07223e-07	0.562167	0.215	0.098
CYB561A3	0.404125	1.02717e-11	2.75189e-07	0.557744	0.197	0.087
KMT2E	0.403838	1.60748e-07	0.0043066	0.585464	0.627	0.517
AC087500.1	0.40303	2.10113e-16	5.62913e-12	0.546	0.125	0.036
GSAP	0.402437	2.11822e-10	5.67492e-06	0.557537	0.208	0.101
PNOC	0.402093	2.32178e-194	6.22027e-190	0.557344	0.118	0.004
LINC02422	0.400794	2.81208e-52	7.53384e-48	0.555759	0.125	0.015
TSPAN13	0.397673	1.56541e-47	4.19389e-43	0.549255	0.111	0.013
IL7	0.395582	3.18426e-30	8.53095e-26	0.544168	0.104	0.017
MAST4	0.394889	1.31326e-10	3.51836e-06	0.543886	0.14	0.055
NASP	0.393526	1.45235e-09	3.891e-05	0.572881	0.333	0.198
SEMA4B	0.390768	3.12163e-39	8.36315e-35	0.553863	0.125	0.019
RPS23	0.389705	2.29441e-27	6.14694e-23	0.687623	0.993	0.984
DAAM1	0.388777	2.98762e-07	0.00800413	0.544418	0.176	0.091
IKZF3	0.386531	4.81457e-08	0.00128987	0.572417	0.398	0.255
ADAM19	0.384995	3.53878e-12	9.48073e-08	0.563101	0.226	0.101
PNPLA8	0.38463	2.35536e-09	6.31024e-05	0.563404	0.262	0.145
LINC01588	0.38231	1.83996e-13	4.92945e-09	0.552243	0.161	0.059
GRAMD1C	0.38209	1.04129e-212	2.78973e-208	0.550709	0.104	0.003
RPL39	0.381133	1.2767e-10	3.42041e-06	0.611321	1	0.989
HIPK2	0.380882	6.15254e-07	0.0164833	0.545128	0.186	0.101
SNX3	0.380449	4.39813e-07	0.011783	0.581022	0.595	0.478
RIPOR1	0.376921	4.18414e-12	1.12097e-07	0.546806	0.143	0.053
MEF2C-AS1	0.376174	5.21454e-20	1.39703e-15	0.545815	0.118	0.028
FAM3C	0.375153	1.71565e-08	0.000459639	0.5512	0.197	0.101
CHD9	0.371657	6.92165e-07	0.0185438	0.567702	0.394	0.276
CXCR5	0.366545	3.57895e-88	9.58837e-84	0.55968	0.129	0.01
RPS21	0.365347	3.43698e-11	9.208e-07	0.614723	0.975	0.971
NCF4	0.365275	2.41808e-09	6.47828e-05	0.562038	0.251	0.138
MARCKS	0.365151	8.74713e-09	0.000234344	0.566397	0.308	0.176
E2F5	0.364462	1.23358e-85	3.3049e-81	0.559657	0.129	0.01
PWP1	0.363542	1.69884e-07	0.00455136	0.557216	0.262	0.156
MZB1	0.363538	1.68102e-49	4.50363e-45	0.55903	0.136	0.017
AP1S3	0.363087	7.69126e-27	2.06057e-22	0.553054	0.133	0.028
DUS2	0.361132	4.65855e-14	1.24807e-09	0.543161	0.122	0.038
RPL37	0.360588	2.66057e-07	0.00712793	0.589092	0.989	0.967
RPS11	0.360361	2.65749e-10	7.11967e-06	0.609311	0.925	0.894
HSP90AB1	0.357985	5.57415e-07	0.0149337	0.585032	0.746	0.666
ZNF92	0.35333	4.76704e-11	1.27714e-06	0.558768	0.211	0.098
SYNGR2	0.353205	1.18226e-09	3.1674e-05	0.56796	0.287	0.164
ATP2B1	0.352179	1.30734e-07	0.00350251	0.576702	0.459	0.334
GRAP	0.351902	2.09021e-12	5.59989e-08	0.540494	0.118	0.038
LRRK1	0.343909	1.26854e-06	0.0339854	0.538272	0.143	0.074
PRAG1	0.340249	8.27612e-10	2.21725e-05	0.54437	0.147	0.062
RPL22	0.33928	5.52402e-12	1.47994e-07	0.619298	0.978	0.94
BCL2L11	0.336689	4.33416e-14	1.16117e-09	0.552161	0.158	0.056
PNISR	0.336687	3.38874e-07	0.00907877	0.585654	0.699	0.61
RPL22L1	0.336602	8.37708e-07	0.022443	0.573079	0.477	0.357
ENTPD1-AS1	0.336319	7.60046e-07	0.0203624	0.54868	0.215	0.122
FAM43A	0.335151	2.97675e-15	7.97502e-11	0.543865	0.122	0.035
HLA-DMB	0.331776	5.45704e-15	1.462e-10	0.595077	0.398	0.199
KCNN4	0.330879	4.07256e-10	1.09108e-05	0.540054	0.125	0.048
RPL34	0.330623	1.84043e-06	0.0493069	0.582586	1	0.991
CCR7	0.322174	2.63056e-07	0.00704753	0.557012	0.276	0.16
CCDC191	0.321219	4.76821e-20	1.27745e-15	0.546723	0.122	0.029
TRAK1	0.31885	1.60498e-06	0.042999	0.543278	0.179	0.1
CD72	0.318101	7.42851e-16	1.99017e-11	0.540392	0.108	0.028
SNN	0.314966	8.51796e-07	0.0228205	0.533624	0.118	0.055
RBM38	0.314458	5.12624e-11	1.37337e-06	0.556983	0.204	0.092
SLC2A6	0.313446	1.52759e-32	4.09257e-28	0.55106	0.122	0.021
RABEP2	0.302765	9.28714e-10	2.48812e-05	0.541969	0.136	0.055
RPL8	0.302267	7.63225e-12	2.04476e-07	0.618504	0.932	0.949
ARPC3	0.301946	1.1346e-06	0.0303971	0.583284	0.789	0.715
ZC2HC1A	0.301649	6.08013e-07	0.0162893	0.530854	0.104	0.044
GAPT	0.299295	2.74222e-09	7.34668e-05	0.553209	0.201	0.098
BCL2A1	0.298466	7.53057e-09	0.000201751	0.544999	0.161	0.072
MYO1E	0.29758	1.55892e-09	4.17649e-05	0.535958	0.111	0.041
HIF1A-AS3	0.297306	3.20997e-09	8.59984e-05	0.534925	0.108	0.04
PRDM4	0.294138	7.64595e-11	2.04843e-06	0.541726	0.129	0.048
TNS3	0.282972	8.2806e-08	0.00221846	0.536772	0.125	0.055
ZNF532	0.281472	7.89339e-09	0.000211472	0.532732	0.1	0.037
SNX8	0.280695	6.69614e-09	0.000179396	0.53934	0.129	0.054
FCGR2B	0.277851	6.69928e-08	0.0017948	0.552084	0.215	0.114
RPS5	0.275072	6.85826e-11	1.8374e-06	0.612932	0.939	0.938
SPPL2B	0.2748	2.18043e-10	5.84158e-06	0.536895	0.111	0.039
MPP6	0.273462	4.81169e-07	0.012891	0.531416	0.108	0.045
RPS27	0.270416	1.50883e-08	0.000404232	0.598001	0.996	0.993
HLA-DMA	0.269649	1.24708e-19	3.34105e-15	0.623885	0.57	0.274
PMEPA1	0.269541	2.68151e-11	7.18403e-07	0.539685	0.118	0.041
MAPK8IP3	0.267974	1.57238e-06	0.0421257	0.540327	0.161	0.085
STAG3	0.267502	2.66019e-07	0.00712692	0.530416	0.1	0.04
PIK3AP1	0.25907	7.3866e-07	0.0197894	0.542641	0.172	0.09
SLC2A1	0.25504	5.57482e-09	0.000149355	0.532673	0.1	0.036
CERS4	0.2531	4.84657e-08	0.00129844	0.539664	0.14	0.062
CTSZ	0.250007	5.35455e-07	0.0143454	0.563616	0.351	0.226

## Sheet: CD8_1
gene	avg_log2FC	p_val	p_val_adj	auc	pct.1	pct.2
CCL5	2.66474	0	0	0.924109	0.96	0.397
NKG7	2.61222	0	0	0.831644	0.749	0.134
GZMK	2.40031	0	0	0.837369	0.801	0.217
CST7	2.25199	0	0	0.837926	0.793	0.234
CCL4	1.89755	0	0	0.721507	0.487	0.05
GZMA	1.8457	0	0	0.803074	0.793	0.275
CD8B	1.80807	0	0	0.699496	0.448	0.055
CMC1	1.67488	0	0	0.659478	0.451	0.188
DUSP2	1.64666	0	0	0.651231	0.4	0.12
CD8A	1.53035	0	0	0.681123	0.404	0.047
GZMH	1.50362	0	0	0.636278	0.3	0.031
GZMM	1.44243	0	0	0.752374	0.707	0.313
KLRK1	1.23962	0	0	0.653042	0.36	0.057
CTSW	1.22918	0	0	0.698562	0.588	0.249
PYHIN1	1.10598	0	0	0.655618	0.454	0.174
AOAH	1.06928	0	0	0.57619	0.288	0.157
CXCR4	1.01022	0	0	0.629146	0.538	0.353
CYTOR	1.00035	0	0	0.628083	0.378	0.146
FYN	0.989169	0	0	0.642561	0.589	0.424
TRGC2	0.979809	0	0	0.59938	0.27	0.078
PPP2R5C	0.973793	0	0	0.661932	0.618	0.422
SYNE1	0.964177	0	0	0.622507	0.422	0.221
SAMD3	0.962348	0	0	0.643471	0.5	0.252
SH2D1A	0.947384	0	0	0.621093	0.334	0.105
PRF1	0.938516	0	0	0.627178	0.348	0.104
TIGIT	0.931165	0	0	0.609733	0.274	0.06
LYAR	0.918492	0	0	0.64891	0.553	0.317
PLAAT4	0.891371	0	0	0.657587	0.625	0.423
IKZF3	0.851888	0	0	0.625313	0.439	0.22
IL32	0.844335	0	0	0.704864	0.922	0.643
APOBEC3G	0.83695	0	0	0.609198	0.392	0.213
KLRG1	0.831353	0	0	0.607209	0.389	0.205
TOX	0.804532	0	0	0.577428	0.215	0.065
STK17A	0.793556	0	0	0.640937	0.584	0.389
MATK	0.790562	0	0	0.607584	0.329	0.128
LINC01871	0.774139	0	0	0.591338	0.275	0.1
EOMES	0.77299	0	0	0.591001	0.212	0.031
CD3D	0.772823	0	0	0.677158	0.793	0.539
TRBC2	0.764818	0	0	0.649613	0.751	0.521
CBLB	0.760355	4.66195e-299	1.24898e-294	0.578537	0.36	0.237
HCST	0.749272	0	0	0.687466	0.873	0.757
THEMIS	0.748334	0	0	0.581274	0.333	0.189
PTPRC	0.746281	0	0	0.668887	0.84	0.765
CD2	0.708002	0	0	0.650589	0.729	0.519
PRKCH	0.705351	0	0	0.592356	0.448	0.315
CD27	0.701811	0	0	0.608752	0.471	0.293
TC2N	0.691438	0	0	0.602642	0.48	0.31
HLA-A	0.687294	0	0	0.685366	0.922	0.852
RUNX3	0.686274	0	0	0.593083	0.357	0.198
C12orf75	0.680473	0	0	0.610325	0.455	0.279
CLEC2D	0.680162	0	0	0.623658	0.584	0.418
CLEC2B	0.679619	0	0	0.600107	0.488	0.372
TRG-AS1	0.667462	0	0	0.579934	0.348	0.216
PSMB9	0.661408	0	0	0.620039	0.614	0.497
KLRD1	0.659027	0	0	0.564586	0.178	0.049
HLA-C	0.654184	0	0	0.683421	0.939	0.881
CD3E	0.645672	0	0	0.648328	0.744	0.52
CNOT6L	0.641903	2.17411e-180	5.82465e-176	0.564699	0.372	0.294
CD3G	0.639249	0	0	0.63334	0.661	0.453
PITPNC1	0.633573	2.78034e-224	7.44882e-220	0.570679	0.377	0.27
SYTL3	0.633563	2.53562e-165	6.79318e-161	0.55188	0.258	0.176
PARP8	0.63258	9.1314e-221	2.44639e-216	0.57347	0.413	0.315
TRBC1	0.627295	2.39498e-289	6.41638e-285	0.587756	0.504	0.354
LIME1	0.625068	0	0	0.628205	0.677	0.493
MT2A	0.614237	0	0	0.609248	0.477	0.312
PPDPF	0.609742	0	0	0.627896	0.75	0.656
C1orf21	0.609184	0	0	0.564139	0.152	0.025
SLF1	0.602724	0	0	0.566819	0.232	0.109
LCK	0.600129	0	0	0.618221	0.593	0.411
CXCR6	0.595556	0	0	0.554737	0.141	0.033
LITAF	0.595355	1.59577e-277	4.27523e-273	0.589262	0.509	0.423
SKAP1	0.592199	0	0	0.602769	0.547	0.379
PIK3R1	0.59137	2.38097e-136	6.37885e-132	0.559628	0.416	0.363
ATXN1	0.586536	1.82307e-127	4.88419e-123	0.55263	0.336	0.269
CHST12	0.585154	0	0	0.573885	0.274	0.141
IFNG-AS1	0.585128	3.18189e-227	8.52461e-223	0.546787	0.178	0.087
TRAC	0.584903	0	0	0.640369	0.777	0.551
RHOH	0.583958	0	0	0.591984	0.448	0.3
AKNA	0.58257	3.06706e-251	8.21695e-247	0.575482	0.38	0.278
PIP4K2A	0.581594	1.04827e-242	2.80842e-238	0.580587	0.459	0.369
BTG1	0.581015	0	0	0.621179	0.846	0.803
HLA-B	0.576613	0	0	0.686832	0.963	0.935
CEMIP2	0.575905	2.35398e-128	6.30654e-124	0.544513	0.237	0.167
B2M	0.570888	0	0	0.713601	0.998	0.989
ATP8A1	0.569069	0	0	0.561217	0.22	0.109
LINC01934	0.551896	2.2415e-184	6.00521e-180	0.551657	0.243	0.149
IRF1	0.549473	1.51723e-227	4.0648e-223	0.573663	0.402	0.302
RAB27A	0.548942	1.55581e-272	4.16816e-268	0.569061	0.301	0.188
ID2	0.538929	1.53794e-105	4.12029e-101	0.542254	0.255	0.19
WIPF1	0.538809	9.02032e-233	2.41663e-228	0.580779	0.484	0.405
CD99	0.534286	0	0	0.610935	0.694	0.626
PPP2R2B	0.532383	0	0	0.563309	0.198	0.075
ITGAL	0.525118	4.22501e-216	1.13192e-211	0.564556	0.319	0.219
ITM2A	0.521514	2.97655e-247	7.97448e-243	0.570485	0.349	0.229
SLAMF6	0.520497	0	0	0.562181	0.196	0.077
LYST	0.520483	1.38931e-134	3.7221e-130	0.548757	0.272	0.199
ARAP2	0.519136	8.35102e-200	2.23732e-195	0.563317	0.327	0.233
CDC42SE2	0.513832	9.06655e-229	2.42902e-224	0.584813	0.588	0.527
SYNE2	0.510901	5.31262e-297	1.4233e-292	0.591019	0.537	0.388
CLDND1	0.503784	6.50886e-120	1.74379e-115	0.55088	0.332	0.268
OPTN	0.502219	1.22771e-273	3.28916e-269	0.577051	0.383	0.255
GPR174	0.49967	0	0	0.562985	0.24	0.122
NUCB2	0.498744	3.35133e-231	8.97855e-227	0.559286	0.261	0.157
TBC1D10C	0.492416	2.34896e-247	6.29311e-243	0.580478	0.463	0.351
DTHD1	0.490756	0	0	0.551538	0.114	0.011
P2RY8	0.490294	6.35445e-111	1.70242e-106	0.548099	0.324	0.254
ARL4C	0.488306	3.67671e-203	9.85028e-199	0.57774	0.541	0.459
LBH	0.486836	1.96104e-243	5.25382e-239	0.573109	0.382	0.262
F2R	0.485911	0	0	0.555768	0.137	0.027
ACAP1	0.484359	2.5937e-262	6.94879e-258	0.586738	0.53	0.418
SLAMF7	0.483421	0	0	0.556875	0.143	0.031
BTN3A2	0.482182	5.72197e-198	1.53297e-193	0.565953	0.361	0.267
CTSC	0.481599	5.78032e-150	1.54861e-145	0.562134	0.414	0.353
ZFP36L2	0.479511	3.04546e-211	8.15909e-207	0.584799	0.741	0.706
TRGC1	0.477376	0	0	0.537935	0.109	0.034
CD7	0.477218	2.4224e-119	6.48985e-115	0.55451	0.401	0.334
ETS1	0.47425	3.90159e-262	1.04527e-257	0.586176	0.539	0.404
TENT5C	0.47116	0	0	0.550833	0.14	0.041
PTPN22	0.470824	3.99225e-115	1.06956e-110	0.544951	0.264	0.2
DENND2D	0.469281	2.08934e-186	5.59755e-182	0.560459	0.321	0.225
ARPC5L	0.464745	8.90496e-128	2.38573e-123	0.55412	0.355	0.293
XCL2	0.464719	0	0	0.554599	0.132	0.022
RNF213	0.462415	7.82675e-195	2.09686e-190	0.577801	0.568	0.514
CD84	0.461296	2.03491e-120	5.45172e-116	0.545901	0.265	0.198
GIMAP7	0.459766	1.36392e-292	3.65407e-288	0.596987	0.664	0.549
RESF1	0.457661	2.03431e-170	5.45012e-166	0.57028	0.509	0.438
HLA-F	0.455464	1.92421e-158	5.15516e-154	0.560652	0.373	0.295
CD96	0.453423	4.26055e-196	1.14144e-191	0.565936	0.38	0.268
PAXX	0.453106	1.98962e-179	5.3304e-175	0.573401	0.53	0.475
CD247	0.453082	2.97387e-267	7.96731e-263	0.584575	0.498	0.361
GUK1	0.452898	5.52171e-224	1.47932e-219	0.585507	0.635	0.592
CRTAM	0.451112	0	0	0.546808	0.116	0.023
HOPX	0.449614	2.42735e-143	6.5031e-139	0.549661	0.278	0.189
LINC02084	0.444674	0	0	0.545798	0.115	0.024
SEPTIN7	0.444334	9.45848e-228	2.53402e-223	0.586498	0.641	0.605
CCDC88C	0.443989	1.66288e-190	4.45502e-186	0.559792	0.31	0.211
PDCD4	0.443031	2.1352e-138	5.72041e-134	0.562103	0.465	0.409
MALAT1	0.442691	0	0	0.671124	1	0.984
LEPROTL1	0.44075	5.28369e-159	1.41555e-154	0.568659	0.521	0.462
GRAP2	0.440224	5.14417e-181	1.37817e-176	0.554166	0.268	0.173
PTPN4	0.438423	1.27026e-176	3.40315e-172	0.56175	0.357	0.26
STAT4	0.436799	3.78813e-121	1.01488e-116	0.547897	0.296	0.22
VAMP2	0.43543	1.43162e-174	3.83544e-170	0.572777	0.542	0.487
GIMAP4	0.435054	8.98967e-201	2.40842e-196	0.580044	0.615	0.551
TNFAIP3	0.432644	9.21222e-103	2.46805e-98	0.534573	0.178	0.118
LAG3	0.43233	0	0	0.54994	0.128	0.029
ZBTB38	0.432273	2.4252e-99	6.49735e-95	0.540749	0.248	0.188
LAT	0.430542	1.11747e-178	2.99382e-174	0.564911	0.398	0.298
MBP	0.430137	4.65508e-134	1.24714e-129	0.562339	0.487	0.446
TGFBR3	0.42913	4.06627e-260	1.08939e-255	0.548343	0.172	0.079
PFN1	0.42624	0	0	0.605581	0.92	0.884
LINC00649	0.423645	8.11201e-188	2.17329e-183	0.548888	0.215	0.126
CCSER2	0.423433	9.41173e-125	2.5215e-120	0.55477	0.379	0.316
APMAP	0.422271	3.55576e-112	9.52625e-108	0.544774	0.268	0.205
RABGAP1L	0.419705	3.81799e-53	1.02288e-48	0.535799	0.363	0.334
SEPTIN1	0.419089	8.10515e-138	2.17145e-133	0.555685	0.363	0.281
RASGRP1	0.418913	3.33035e-170	8.92234e-166	0.555497	0.296	0.202
RNF19A	0.418043	1.68433e-98	4.51248e-94	0.542455	0.273	0.213
ARHGAP25	0.415993	2.96064e-95	7.93185e-91	0.544176	0.308	0.25
RGS1	0.411118	8.25473e-35	2.21152e-30	0.516896	0.115	0.085
RAC2	0.410615	2.66478e-171	7.13922e-167	0.573478	0.587	0.537
IL2RB	0.410566	0	0	0.552244	0.169	0.067
KIF21A	0.410491	2.13537e-293	5.72086e-289	0.54712	0.154	0.063
SLC9A3R1	0.410393	1.50518e-131	4.03254e-127	0.54775	0.27	0.194
EML4	0.410297	5.39832e-75	1.44626e-70	0.542899	0.376	0.336
PTGDR	0.409838	0	0	0.546738	0.146	0.054
C5orf56	0.403053	1.27757e-150	3.42273e-146	0.546147	0.226	0.147
TPST2	0.402791	2.26356e-86	6.06429e-82	0.535003	0.207	0.154
ABHD17A	0.401994	4.62874e-70	1.24009e-65	0.539617	0.329	0.292
TSEN54	0.40011	2.93883e-147	7.87342e-143	0.542977	0.201	0.127
SLC38A1	0.399406	8.69029e-163	2.32822e-158	0.561162	0.382	0.287
NLRC5	0.398144	3.08708e-152	8.2706e-148	0.546669	0.229	0.149
MT1F	0.398102	1.07573e-211	2.88198e-207	0.540988	0.147	0.07
HLA-E	0.397041	0	0	0.616372	0.886	0.853
ISG20	0.394417	3.6838e-149	9.86927e-145	0.565122	0.5	0.421
CCDC167	0.393952	7.66976e-85	2.05481e-80	0.536259	0.228	0.172
DNAJC1	0.391912	1.24858e-79	3.34506e-75	0.539955	0.294	0.246
MIAT	0.389945	1.84365e-297	4.93932e-293	0.542705	0.132	0.049
BTN3A1	0.389804	3.59619e-119	9.63456e-115	0.541659	0.224	0.155
BCL11B	0.388524	2.04496e-206	5.47866e-202	0.574915	0.502	0.375
CD81	0.388467	4.12464e-105	1.10503e-100	0.554299	0.474	0.418
TMA7	0.38744	0	0	0.609669	0.882	0.849
NEK7	0.386181	7.64242e-48	2.04748e-43	0.528117	0.23	0.195
JAKMIP2	0.385096	0	0	0.541691	0.12	0.038
PPP1R16B	0.380964	7.23786e-119	1.9391e-114	0.534913	0.164	0.1
IL2RG	0.380256	1.00129e-131	2.68254e-127	0.558962	0.443	0.367
TERF2IP	0.379837	1.90711e-91	5.10935e-87	0.547803	0.386	0.343
RASAL3	0.378486	2.38318e-106	6.38478e-102	0.542327	0.254	0.189
PATL2	0.378297	7.03053e-165	1.88355e-160	0.532568	0.118	0.056
APOBEC3C	0.377062	8.21304e-61	2.20036e-56	0.53029	0.214	0.17
EPB41	0.373816	7.19904e-127	1.9287e-122	0.558317	0.446	0.38
LINC00623	0.372688	5.70065e-95	1.52726e-90	0.543431	0.3	0.239
MAD1L1	0.370851	7.2991e-64	1.9555e-59	0.535108	0.275	0.236
UTRN	0.369613	1.48652e-71	3.98253e-67	0.543626	0.421	0.388
MYO1F	0.36717	2.04258e-69	5.47227e-65	0.543181	0.421	0.397
GBP5	0.365934	5.70694e-134	1.52895e-129	0.542729	0.218	0.141
SRSF7	0.364829	6.39306e-145	1.71277e-140	0.568714	0.621	0.602
S1PR4	0.364316	7.77625e-116	2.08334e-111	0.553628	0.404	0.332
MFSD10	0.364225	3.16955e-62	8.49154e-58	0.532532	0.24	0.199
AC006369.1	0.363791	8.12503e-135	2.17678e-130	0.542327	0.213	0.136
STK4	0.36348	7.12376e-170	1.90853e-165	0.574747	0.645	0.616
SLFN5	0.363332	2.51086e-123	6.72685e-119	0.555603	0.414	0.336
PRKCQ	0.362508	1.69879e-106	4.55122e-102	0.54304	0.271	0.196
RAB37	0.362434	8.03582e-249	2.15288e-244	0.539542	0.128	0.051
SH3BGRL3	0.36158	0	0	0.605436	0.934	0.891
ZNF831	0.359844	8.72007e-189	2.33619e-184	0.54274	0.171	0.09
LINC00861	0.359828	1.88056e-167	5.0382e-163	0.567846	0.503	0.387
ITGA4	0.358545	2.75927e-121	7.39235e-117	0.559566	0.514	0.453
PCSK7	0.356081	2.62885e-69	7.04294e-65	0.538132	0.311	0.264
TRAT1	0.355245	1.46489e-117	3.92458e-113	0.546126	0.284	0.206
CD44	0.354982	1.07245e-129	2.87321e-125	0.563221	0.557	0.512
MYL12B	0.353438	2.01646e-175	5.40231e-171	0.577241	0.729	0.714
IDH2	0.353391	1.90991e-48	5.11684e-44	0.529934	0.257	0.227
LCP1	0.352943	3.58325e-99	9.5999e-95	0.5562	0.588	0.572
TMX4	0.352288	4.50428e-67	1.20674e-62	0.533788	0.245	0.197
PDCD1	0.348543	0	0	0.538933	0.103	0.026
PTP4A2	0.347692	2.6092e-73	6.9903e-69	0.546614	0.496	0.485
EMB	0.34736	4.72881e-94	1.2669e-89	0.550763	0.446	0.403
ARHGDIB	0.347197	1.41165e-223	3.78196e-219	0.587995	0.825	0.8
IQGAP2	0.346091	1.77078e-57	4.74409e-53	0.538662	0.405	0.378
ATF7IP	0.345195	6.26936e-52	1.67962e-47	0.533925	0.323	0.293
AC245297.3	0.344683	7.39779e-69	1.98194e-64	0.536227	0.278	0.23
BICDL1	0.343936	7.82294e-183	2.09584e-178	0.537293	0.139	0.067
MYL12A	0.343577	2.03315e-236	5.44701e-232	0.590731	0.887	0.856
HMGB2	0.34248	2.26219e-66	6.06063e-62	0.540175	0.367	0.334
PLEK	0.342126	2.24294e-89	6.00907e-85	0.538285	0.243	0.184
WNK1	0.342037	1.27756e-45	3.42272e-41	0.532504	0.338	0.317
GPR171	0.341398	1.40518e-100	3.76462e-96	0.536098	0.199	0.135
LINC01138	0.338522	1.39083e-92	3.72618e-88	0.537977	0.235	0.171
GCHFR	0.337613	1.42053e-75	3.80574e-71	0.529899	0.174	0.123
SH2D2A	0.337346	8.48066e-132	2.27205e-127	0.535124	0.155	0.089
LINC-PINT	0.336403	1.09768e-56	2.9408e-52	0.533845	0.292	0.253
CD48	0.336355	7.47111e-108	2.00159e-103	0.557629	0.561	0.515
SUN2	0.334626	3.75959e-67	1.00723e-62	0.539102	0.34	0.3
MYO1G	0.333751	6.0418e-64	1.61866e-59	0.532916	0.243	0.197
SIT1	0.333589	9.18623e-91	2.46108e-86	0.543367	0.32	0.253
PILRB	0.333082	2.86896e-104	7.68622e-100	0.531849	0.152	0.095
TUBA4A	0.332761	2.19821e-102	5.88922e-98	0.54624	0.326	0.254
MIR4435-2HG	0.332288	2.5277e-153	6.77196e-149	0.529979	0.108	0.05
ATP5IF1	0.332251	3.6027e-86	9.652e-82	0.55092	0.508	0.498
SLC2A4RG	0.330288	1.10397e-79	2.95764e-75	0.534774	0.223	0.168
NIN	0.330283	3.95897e-41	1.06065e-36	0.527373	0.253	0.225
FNBP1	0.329396	2.36282e-77	6.33023e-73	0.547439	0.483	0.463
ANXA6	0.32905	2.15801e-73	5.78152e-69	0.538633	0.303	0.251
KLF12	0.328745	2.12632e-48	5.69662e-44	0.53025	0.276	0.232
GCC2	0.328249	3.90595e-74	1.04644e-69	0.544663	0.429	0.396
SYTL2	0.327127	5.1025e-148	1.36701e-143	0.53417	0.137	0.072
HSPB11	0.324543	1.16554e-40	3.12259e-36	0.526053	0.231	0.2
ITK	0.323745	5.11644e-107	1.37075e-102	0.54547	0.304	0.226
BATF	0.323556	1.63632e-94	4.38385e-90	0.530706	0.153	0.099
GLCCI1	0.32206	4.35489e-67	1.16672e-62	0.529024	0.183	0.133
ACTN4	0.322021	2.35889e-47	6.3197e-43	0.530834	0.284	0.255
SLA2	0.321752	4.7744e-125	1.27911e-120	0.53231	0.138	0.078
DNAJB1	0.321036	2.04693e-51	5.48394e-47	0.527143	0.201	0.161
PRR5L	0.320776	8.84331e-228	2.36921e-223	0.533824	0.106	0.04
USP28	0.320027	7.18368e-151	1.92458e-146	0.531744	0.119	0.059
PSTPIP1	0.319196	2.8048e-41	7.51435e-37	0.52637	0.232	0.202
GTDC1	0.318759	5.56451e-75	1.49079e-70	0.526638	0.141	0.094
ATP2B4	0.317799	1.60871e-42	4.3099e-38	0.527657	0.253	0.22
SLFN12L	0.317756	1.42952e-100	3.82982e-96	0.541792	0.27	0.196
RHOF	0.317691	8.02394e-67	2.14969e-62	0.534222	0.255	0.205
DDX6	0.317148	1.17707e-53	3.15349e-49	0.536571	0.377	0.353
PSMB8	0.315987	2.34374e-49	6.2791e-45	0.536723	0.428	0.421
ADRB2	0.315949	1.48612e-98	3.98145e-94	0.527025	0.12	0.069
IL10RA	0.315156	3.62154e-54	9.70247e-50	0.538155	0.419	0.405
CORO1A	0.314624	2.9779e-136	7.97809e-132	0.568213	0.761	0.748
P2RY10	0.312771	1.8094e-94	4.84757e-90	0.531244	0.159	0.103
TSC22D3	0.31276	3.99238e-42	1.0696e-37	0.534867	0.481	0.478
PRKCB	0.312041	5.67236e-47	1.51968e-42	0.533385	0.355	0.328
RNF125	0.311942	1.85792e-33	4.97755e-29	0.525066	0.262	0.238
KIF2A	0.310508	7.40013e-50	1.98257e-45	0.535555	0.389	0.365
NAA50	0.310449	6.3467e-44	1.70034e-39	0.524143	0.182	0.148
LRBA	0.310336	4.09416e-42	1.09687e-37	0.529705	0.305	0.272
NCK1	0.310023	7.71571e-41	2.06712e-36	0.528287	0.275	0.249
JAK1	0.30833	1.50288e-77	4.02637e-73	0.549625	0.576	0.58
GNG2	0.307525	3.10706e-45	8.32414e-41	0.531242	0.312	0.284
RBL2	0.306716	1.22446e-41	3.28044e-37	0.530526	0.328	0.302
ZAP70	0.306387	2.34104e-108	6.27188e-104	0.53852	0.212	0.144
PAM	0.305456	1.85018e-86	4.95681e-82	0.52854	0.145	0.093
TPRG1	0.305298	2.04254e-152	5.47216e-148	0.530955	0.115	0.055
TRAF3IP3	0.30482	3.29766e-99	8.83475e-95	0.555478	0.569	0.528
EVL	0.304339	5.82658e-85	1.561e-80	0.551429	0.564	0.541
ANXA2R	0.303071	6.92285e-74	1.8547e-69	0.53599	0.26	0.203
NFATC2	0.302823	1.71211e-35	4.5869e-31	0.523947	0.222	0.193
BIN2	0.302417	7.78606e-63	2.08596e-58	0.541882	0.451	0.43
BUB3	0.302058	2.59318e-44	6.9474e-40	0.530752	0.309	0.28
SIGIRR	0.301642	2.57992e-32	6.91185e-28	0.527742	0.35	0.343
E2F3	0.300585	1.3134e-47	3.51874e-43	0.521496	0.136	0.101
TAP1	0.300509	7.53858e-51	2.01966e-46	0.527157	0.203	0.163
MT1X	0.300284	4.42222e-74	1.18476e-69	0.532852	0.213	0.16
EHD1	0.300242	3.35327e-94	8.98374e-90	0.533764	0.184	0.125
SUB1	0.299388	1.7148e-126	4.59411e-122	0.565267	0.705	0.694
RASSF1	0.29918	8.24824e-31	2.20979e-26	0.522447	0.222	0.2
MCUB	0.299115	3.24798e-56	8.70166e-52	0.539045	0.429	0.41
GIMAP5	0.29842	3.55197e-74	9.51608e-70	0.542596	0.39	0.331
CXCR3	0.29826	1.898e-83	5.08492e-79	0.535728	0.231	0.168
RNF167	0.298019	1.00834e-44	2.70144e-40	0.526325	0.216	0.18
CD52	0.297753	2.42266e-205	6.49055e-201	0.583777	0.86	0.702
MIB2	0.297715	2.96823e-69	7.95218e-65	0.527871	0.164	0.116
CAMK4	0.297604	1.46841e-61	3.93402e-57	0.536933	0.344	0.286
TSTD1	0.296615	2.484e-63	6.65488e-59	0.54253	0.469	0.451
CDKN1B	0.296536	7.73879e-41	2.0733e-36	0.529596	0.31	0.283
SNRPN	0.296499	1.11739e-44	2.9936e-40	0.53336	0.377	0.358
TBCC	0.295228	1.68264e-37	4.50796e-33	0.52371	0.206	0.175
PPP1R18	0.294483	1.83131e-20	4.90626e-16	0.521179	0.315	0.317
MYBL1	0.294362	9.34453e-76	2.50349e-71	0.534558	0.237	0.176
TRIR	0.294087	1.08343e-96	2.90261e-92	0.556498	0.647	0.651
CEP78	0.293935	2.56271e-94	6.86577e-90	0.526815	0.122	0.072
SMCHD1	0.293706	2.29148e-53	6.13909e-49	0.539847	0.508	0.501
CNN2	0.293552	2.32525e-44	6.22958e-40	0.531177	0.32	0.291
SYNRG	0.293133	1.28851e-47	3.45206e-43	0.533879	0.361	0.337
LY9	0.292651	1.85684e-112	4.97466e-108	0.53333	0.158	0.096
UBB	0.291659	4.95725e-81	1.3281e-76	0.551581	0.645	0.647
TMSB4X	0.289784	7.19299e-255	1.92707e-250	0.594363	0.996	0.99
GYPC	0.289135	2.57953e-104	6.91083e-100	0.554162	0.476	0.42
CD69	0.288624	1.18194e-103	3.16653e-99	0.549133	0.381	0.299
FCMR	0.288328	2.26887e-78	6.07854e-74	0.536015	0.248	0.187
FYB1	0.286805	1.42989e-68	3.83083e-64	0.546537	0.579	0.575
DDX24	0.286038	2.244e-48	6.0119e-44	0.53741	0.475	0.476
RGL4	0.285895	7.1827e-104	1.92432e-99	0.529355	0.134	0.078
TECR	0.285575	7.87207e-28	2.10901e-23	0.524375	0.304	0.293
CCNDBP1	0.284698	6.69615e-30	1.79397e-25	0.524497	0.284	0.265
TAPBP	0.284665	7.53769e-39	2.01942e-34	0.530533	0.354	0.341
SIK3	0.284397	3.42472e-13	9.17517e-09	0.515255	0.254	0.246
PSME1	0.283738	6.83156e-60	1.83024e-55	0.543337	0.564	0.571
ATM	0.283173	1.74781e-46	4.68255e-42	0.536283	0.46	0.455
FLNA	0.282713	3.83716e-31	1.02801e-26	0.527161	0.351	0.34
GMFG	0.282156	2.84003e-92	7.60872e-88	0.55546	0.676	0.682
SHISA5	0.28078	1.06389e-34	2.85027e-30	0.524151	0.232	0.204
KANSL1	0.280322	6.44018e-36	1.72539e-31	0.530279	0.389	0.382
SAMSN1	0.280206	2.79297e-23	7.48266e-19	0.522384	0.313	0.302
STK10	0.280107	8.3124e-33	2.22698e-28	0.52798	0.354	0.343
TGIF1	0.279913	4.2685e-33	1.14357e-28	0.518613	0.143	0.114
RAB9A	0.27872	7.58911e-36	2.0332e-31	0.520457	0.158	0.129
AL627171.2	0.278313	6.86696e-27	1.83973e-22	0.517413	0.154	0.126
ARHGAP35	0.27701	2.11029e-48	5.65368e-44	0.523335	0.158	0.12
PPP3CC	0.276557	1.23354e-35	3.30476e-31	0.524573	0.236	0.206
RAP1B	0.275812	1.4043e-65	3.76226e-61	0.544903	0.537	0.536
SARAF	0.275674	3.61008e-120	9.67176e-116	0.564241	0.806	0.799
PPP1R2	0.274592	2.87852e-39	7.71184e-35	0.532402	0.418	0.412
YPEL1	0.274466	4.63544e-137	1.24188e-132	0.528746	0.108	0.053
PLEKHF1	0.273778	2.38818e-112	6.39817e-108	0.528386	0.12	0.066
MPHOSPH8	0.273626	1.60436e-43	4.29825e-39	0.534995	0.453	0.452
PSMB8-AS1	0.272907	2.4872e-26	6.66345e-22	0.522051	0.259	0.238
RABAC1	0.272229	6.86904e-23	1.84028e-18	0.524331	0.401	0.414
CLIC3	0.27096	3.38469e-135	9.06792e-131	0.53671	0.166	0.095
PZP	0.270652	7.39111e-91	1.98015e-86	0.524271	0.106	0.06
NDUFA3	0.270351	2.09239e-33	5.60574e-29	0.529914	0.416	0.422
YPEL3	0.268748	2.99068e-24	8.01233e-20	0.525133	0.408	0.415
SFI1	0.268314	1.70917e-64	4.57903e-60	0.527053	0.165	0.118
NCK2	0.26799	2.50969e-35	6.7237e-31	0.525762	0.267	0.236
UBL5	0.267804	1.11385e-106	2.98413e-102	0.559787	0.69	0.689
N4BP2L2	0.26769	2.55554e-106	6.84656e-102	0.559293	0.655	0.649
TNFSF14	0.267428	5.11113e-72	1.36932e-67	0.52492	0.13	0.085
IRF3	0.266938	2.79211e-28	7.48033e-24	0.522797	0.256	0.235
HDAC1	0.266924	1.71208e-24	4.58683e-20	0.520512	0.237	0.217
STK38	0.266041	1.55628e-23	4.16942e-19	0.522945	0.328	0.32
SELENOW	0.265044	5.31146e-32	1.42299e-27	0.529257	0.418	0.422
CASP8	0.264927	4.78978e-40	1.28323e-35	0.527906	0.278	0.246
RPL13A	0.263908	2.34257e-15	6.27598e-11	0.521912	0.898	0.91
LSP1	0.262892	1.20159e-46	3.21917e-42	0.537004	0.503	0.491
SRSF5	0.26252	1.10402e-101	2.95778e-97	0.558217	0.679	0.674
FAM160B1	0.261891	1.82583e-79	4.89158e-75	0.524319	0.116	0.071
ARHGEF1	0.261315	1.42475e-27	3.81704e-23	0.524117	0.303	0.287
KMT2E	0.261153	7.2066e-54	1.93072e-49	0.540286	0.515	0.518
NELFCD	0.261013	9.27248e-25	2.48419e-20	0.517076	0.158	0.135
SS18L2	0.260925	4.48548e-22	1.2017e-17	0.522003	0.316	0.314
RPL23A	0.260626	2.59769e-82	6.95946e-78	0.553168	0.93	0.92
CFLAR	0.259677	3.358e-26	8.99641e-22	0.525349	0.368	0.369
NAP1L4	0.259276	1.64417e-25	4.40489e-21	0.524566	0.352	0.348
OGA	0.258997	1.13606e-23	3.04363e-19	0.5224	0.305	0.294
OCIAD2	0.258926	1.02095e-61	2.73522e-57	0.538188	0.369	0.317
OST4	0.25837	2.63883e-132	7.06969e-128	0.567401	0.794	0.785
ICAM3	0.257352	3.93875e-53	1.05523e-48	0.537347	0.419	0.385
AC008875.3	0.256214	5.57373e-45	1.49326e-40	0.522384	0.157	0.119
NCOR1	0.255931	9.54909e-22	2.5583e-17	0.523528	0.393	0.405
KMT2A	0.255501	2.10901e-32	5.65025e-28	0.528485	0.382	0.372
GIMAP1	0.255097	7.95118e-44	2.1302e-39	0.534476	0.439	0.417
RASSF5	0.254779	5.13592e-15	1.37596e-10	0.51633	0.25	0.244
MT-CO1	0.254529	6.03776e-212	1.61758e-207	0.585977	0.99	0.966
HMOX2	0.254132	5.45846e-24	1.46238e-19	0.520371	0.24	0.22
ST8SIA1	0.253917	1.24194e-116	3.32729e-112	0.526221	0.103	0.052
SEMA4D	0.253324	1.35329e-44	3.62561e-40	0.529317	0.278	0.24
OFD1	0.253249	5.99653e-30	1.60653e-25	0.524836	0.294	0.275
NIBAN1	0.253156	2.30829e-17	6.18413e-13	0.51697	0.231	0.216
NDUFB10	0.253091	2.08102e-34	5.57526e-30	0.531245	0.458	0.474
SEPTIN6	0.252687	5.83119e-35	1.56223e-30	0.531267	0.455	0.456
TSC22D4	0.251363	1.7911e-23	4.79853e-19	0.519812	0.23	0.211
HMGN4	0.251177	8.83588e-19	2.36722e-14	0.519072	0.273	0.266
PPP1CA	0.251144	3.2021e-09	8.57874e-05	0.514185	0.35	0.373
DDX5	0.251088	1.91557e-103	5.13199e-99	0.559296	0.753	0.75
HNRNPLL	0.250573	4.98061e-17	1.33435e-12	0.512955	0.132	0.114
TRAPPC1	0.250531	1.30503e-22	3.4963e-18	0.524538	0.422	0.44

## Sheet: CD8_2
gene	avg_log2FC	p_val	p_val_adj	auc	pct.1	pct.2
GNLY	4.47289	0	0	0.988093	0.994	0.068
NKG7	1.72333	0	0	0.819522	0.829	0.22
HOPX	1.59927	0	0	0.77914	0.715	0.192
KLRD1	1.53222	0	0	0.704766	0.47	0.061
TRDC	1.43701	0	0	0.589702	0.213	0.035
CCL5	1.40249	0	0	0.811774	0.947	0.478
CTSW	1.27144	0	0	0.756485	0.749	0.294
GZMA	1.2511	0	0	0.771991	0.845	0.348
KLRC1	1.17894	0	0	0.595987	0.218	0.026
PRF1	1.10881	0	0	0.698237	0.523	0.135
MATK	1.03193	0	0	0.690147	0.521	0.152
TRGC1	0.990686	0	0	0.60442	0.248	0.041
CST7	0.989236	0	0	0.722781	0.73	0.315
LINC02446	0.983893	0	0	0.578569	0.181	0.024
GZMH	0.973821	0	0	0.616617	0.304	0.069
GZMK	0.947639	0	0	0.722127	0.748	0.302
LYAR	0.941006	9.61312e-262	2.57545e-257	0.699855	0.695	0.347
CD8B	0.902902	1.50684e-221	4.03698e-217	0.620952	0.358	0.114
SAMD3	0.902377	1.57545e-240	4.22077e-236	0.679831	0.619	0.284
KLRK1	0.897963	0	0	0.636491	0.375	0.1
CBLB	0.891838	4.34996e-147	1.1654e-142	0.634039	0.488	0.251
CD7	0.886446	1.07291e-141	2.87442e-137	0.645268	0.579	0.339
TRGC2	0.885096	0	0	0.638324	0.38	0.103
AOAH	0.880781	8.54327e-80	2.28883e-75	0.585353	0.329	0.175
PARP8	0.863996	2.32352e-138	6.22494e-134	0.641665	0.556	0.326
LINC01871	0.852816	1.3638e-271	3.65376e-267	0.638402	0.395	0.122
DUSP2	0.850618	2.1211e-139	5.68263e-135	0.609965	0.374	0.161
CD8A	0.837054	1.66879e-215	4.47086e-211	0.612986	0.327	0.1
TRG-AS1	0.749973	9.0023e-171	2.41181e-166	0.640468	0.494	0.231
IL7R	0.749197	1.28245e-166	3.43582e-162	0.679874	0.877	0.593
NCALD	0.716715	1.59073e-154	4.26173e-150	0.601218	0.313	0.116
TGFBR3	0.713633	1.26413e-196	3.38674e-192	0.602524	0.291	0.09
GZMM	0.70969	6.20925e-199	1.66352e-194	0.677098	0.698	0.369
RORA	0.704402	4.02702e-136	1.07888e-131	0.642936	0.603	0.344
HCST	0.662444	2.44531e-180	6.55123e-176	0.692455	0.93	0.772
SYNE1	0.651839	7.77234e-115	2.08229e-110	0.617754	0.462	0.249
P2RY8	0.651406	1.6975e-78	4.54778e-74	0.598469	0.435	0.261
RUNX3	0.647081	1.38372e-141	3.70713e-137	0.625051	0.454	0.219
PLCB1	0.63204	5.87478e-114	1.57391e-109	0.589179	0.299	0.124
SYTL2	0.631258	2.75823e-197	7.38957e-193	0.596522	0.269	0.078
CD247	0.631251	7.06414e-123	1.89255e-118	0.639432	0.635	0.378
MYBL1	0.626297	2.29596e-129	6.15111e-125	0.610896	0.398	0.18
C1orf21	0.61576	1.68782e-261	4.52183e-257	0.584147	0.21	0.041
TC2N	0.615418	1.47575e-108	3.95369e-104	0.625987	0.571	0.332
THEMIS	0.614642	9.92508e-82	2.65903e-77	0.592594	0.386	0.208
PITPNC1	0.610751	1.64293e-95	4.40157e-91	0.611968	0.485	0.283
KLRG1	0.594923	8.71003e-123	2.3335e-118	0.61837	0.459	0.23
RIPOR2	0.578327	1.20123e-88	3.21822e-84	0.625068	0.683	0.475
APOBEC3G	0.570532	1.02672e-106	2.75068e-102	0.611387	0.443	0.237
GZMB	0.566815	0	0	0.589453	0.207	0.027
SKAP1	0.562912	1.4202e-103	3.80487e-99	0.629879	0.651	0.4
NIBAN1	0.55743	7.37687e-69	1.97634e-64	0.585754	0.367	0.215
CD96	0.55548	8.9546e-106	2.39903e-101	0.617756	0.512	0.281
XCL2	0.555197	2.14666e-66	5.75112e-62	0.539597	0.117	0.038
PAXX	0.550022	1.57373e-92	4.21619e-88	0.628067	0.668	0.479
PDE3B	0.545743	4.04775e-31	1.08443e-26	0.561084	0.369	0.265
ERN1	0.536408	4.84078e-90	1.29689e-85	0.59709	0.39	0.207
CLIC3	0.535516	3.43598e-117	9.20532e-113	0.583383	0.269	0.103
C12orf75	0.533007	1.75542e-121	4.70295e-117	0.629455	0.54	0.302
CAMK4	0.520554	4.95709e-68	1.32805e-63	0.594969	0.476	0.291
SYTL3	0.516749	9.53382e-52	2.55421e-47	0.569987	0.314	0.187
RABGAP1L	0.512446	1.04268e-35	2.79345e-31	0.571074	0.445	0.336
PPP2R5C	0.511223	1.74803e-68	4.68314e-64	0.608176	0.612	0.451
RASSF1	0.501421	9.39465e-75	2.51692e-70	0.586909	0.353	0.2
NCR3	0.500665	2.1751e-122	5.82731e-118	0.558629	0.161	0.045
EFHD2	0.499759	6.72405e-57	1.80144e-52	0.582283	0.39	0.252
LINC00486	0.495363	3.44399e-17	9.2268e-13	0.535996	0.219	0.155
LIME1	0.492329	9.14456e-94	2.44992e-89	0.631151	0.766	0.518
AUTS2	0.488166	1.87202e-81	5.01534e-77	0.583095	0.319	0.159
PPP2R2B	0.483087	1.14306e-116	3.06237e-112	0.57912	0.25	0.092
IFITM2	0.481247	7.29865e-73	1.95538e-68	0.61613	0.709	0.541
STK17A	0.480478	4.88564e-87	1.30891e-82	0.620007	0.631	0.416
AKT3	0.478066	3.05539e-48	8.18569e-44	0.572779	0.357	0.227
IL32	0.474303	1.4983e-117	4.0141e-113	0.653568	0.932	0.683
ID2	0.471158	7.08448e-65	1.898e-60	0.580453	0.349	0.197
PIP4K2A	0.467314	1.16566e-61	3.12291e-57	0.598027	0.538	0.38
ADRB2	0.464562	6.55304e-118	1.75562e-113	0.572318	0.216	0.074
MCTP2	0.463717	9.93405e-133	2.66143e-128	0.572173	0.208	0.064
STAT4	0.46341	3.942e-67	1.0561e-62	0.586522	0.395	0.228
ARHGAP15	0.462473	2.50165e-39	6.70218e-35	0.583976	0.647	0.528
MBP	0.462326	8.14723e-69	2.18273e-64	0.608338	0.612	0.449
ABHD17A	0.461656	2.22678e-55	5.96576e-51	0.585724	0.437	0.295
SUN2	0.461103	5.55777e-63	1.48898e-58	0.592406	0.458	0.303
CHST12	0.46076	8.64462e-88	2.31598e-83	0.586183	0.327	0.158
ARL4C	0.455122	3.68289e-71	9.86683e-67	0.611359	0.647	0.468
XCL1	0.4494	3.53268e-71	9.46441e-67	0.537606	0.107	0.032
HLA-B	0.447153	1.34493e-144	3.60321e-140	0.673041	0.984	0.939
FGFBP2	0.446134	8.48422e-212	2.27301e-207	0.546313	0.107	0.014
CARD11	0.444065	2.79158e-49	7.47893e-45	0.566552	0.299	0.175
PLAAT4	0.432832	1.094e-70	2.93094e-66	0.610033	0.635	0.451
CD2	0.432456	5.80268e-91	1.5546e-86	0.63047	0.791	0.547
SYNRG	0.432103	5.70561e-53	1.52859e-48	0.587448	0.478	0.337
MYO1F	0.431461	1.17954e-46	3.16012e-42	0.5859	0.532	0.398
FXYD2	0.428784	7.40108e-99	1.98282e-94	0.545433	0.123	0.033
STK38	0.428211	2.97972e-44	7.98297e-40	0.578217	0.444	0.319
PTPN4	0.426458	8.99753e-68	2.41053e-63	0.592591	0.446	0.272
BTG1	0.425495	4.64435e-67	1.24427e-62	0.616529	0.91	0.807
CDC42EP3	0.42416	6.66037e-77	1.78438e-72	0.595122	0.424	0.244
FYN	0.423771	7.93938e-50	2.12704e-45	0.591617	0.597	0.447
ZFP36L2	0.421334	2.37156e-62	6.35364e-58	0.611275	0.839	0.709
IRF1	0.420899	1.52458e-48	4.08451e-44	0.581799	0.458	0.315
SYNE2	0.416942	5.93908e-81	1.59114e-76	0.615009	0.631	0.407
PDE4D	0.413858	2.21139e-47	5.92452e-43	0.561935	0.271	0.155
SMYD3	0.413375	3.00517e-27	8.05116e-23	0.550103	0.279	0.189
RUNX2	0.411697	1.8184e-42	4.87169e-38	0.556161	0.243	0.14
PTGDR	0.410358	1.03909e-84	2.78384e-80	0.557965	0.183	0.066
EMB	0.409671	2.53396e-63	6.78874e-59	0.601234	0.574	0.406
TGFB1	0.409112	1.29509e-43	3.46966e-39	0.584408	0.55	0.425
SEPTIN7	0.408502	1.76879e-70	4.73875e-66	0.616381	0.745	0.608
ATP8A1	0.408147	6.13176e-51	1.64276e-46	0.558724	0.236	0.125
DNAJC1	0.406547	2.66848e-37	7.14913e-33	0.565914	0.363	0.251
CD3E	0.40458	9.66491e-83	2.58933e-78	0.624429	0.8	0.55
PRR5	0.397198	7.01112e-60	1.87835e-55	0.559412	0.219	0.105
LBH	0.395577	1.61598e-57	4.32936e-53	0.585668	0.443	0.277
LCP1	0.393029	1.57943e-55	4.23145e-51	0.601938	0.716	0.572
GPR65	0.392337	3.1139e-45	8.34246e-41	0.571481	0.365	0.237
ADGRG5	0.391505	1.57939e-145	4.23135e-141	0.552063	0.132	0.029
SRPK2	0.389802	1.68153e-41	4.50498e-37	0.575669	0.445	0.319
GRAP2	0.389483	3.12565e-59	8.37393e-55	0.57484	0.333	0.185
RNF125	0.389015	8.5974e-42	2.30333e-37	0.568794	0.36	0.239
HLA-C	0.388178	1.87938e-85	5.03506e-81	0.63232	0.958	0.889
LINC01138	0.38494	2.04378e-52	5.4755e-48	0.569246	0.311	0.179
CD3G	0.384482	3.34532e-68	8.96244e-64	0.609718	0.705	0.482
CD44	0.383613	2.17179e-50	5.81845e-46	0.595133	0.657	0.516
ANK3	0.380614	4.97299e-34	1.33231e-29	0.555838	0.293	0.184
AKNA	0.380571	4.94277e-41	1.32422e-36	0.573053	0.415	0.292
LRBA	0.378125	6.81363e-35	1.82544e-30	0.565748	0.389	0.275
WWOX	0.376572	1.2493e-16	3.347e-12	0.53529	0.218	0.154
AC006369.1	0.376551	8.61374e-59	2.30771e-54	0.567638	0.279	0.146
PTPRC	0.374664	1.4293e-66	3.82923e-62	0.615849	0.882	0.775
ITCH	0.374194	4.71119e-43	1.26218e-38	0.565139	0.313	0.199
CD52	0.372839	1.33766e-92	3.58372e-88	0.636589	0.935	0.723
CLEC2D	0.372568	3.69631e-59	9.90279e-55	0.599803	0.622	0.441
CD320	0.371611	2.51986e-56	6.75094e-52	0.559416	0.23	0.113
CASK	0.371046	2.78133e-39	7.45146e-35	0.565199	0.347	0.226
FLNA	0.370476	6.26016e-40	1.67716e-35	0.575596	0.464	0.339
TNFAIP3	0.3702	4.14151e-39	1.10955e-34	0.551325	0.223	0.126
KLRC4	0.369338	8.88249e-138	2.37971e-133	0.546923	0.118	0.024
NFATC3	0.368454	1.86807e-31	5.00474e-27	0.558798	0.336	0.235
YWHAQ	0.366985	1.84779e-40	4.95042e-36	0.575443	0.449	0.33
PTPN22	0.366562	1.83145e-31	4.90664e-27	0.556177	0.305	0.208
JAK1	0.365253	6.49192e-55	1.73925e-50	0.601484	0.715	0.576
CCDC88C	0.365253	2.46637e-48	6.60765e-44	0.572468	0.364	0.224
IL2RB	0.363468	7.43683e-70	1.9924e-65	0.557194	0.195	0.081
UTRN	0.362866	2.62499e-40	7.03261e-36	0.579173	0.522	0.39
PIK3R1	0.362703	2.71664e-26	7.27815e-22	0.562167	0.461	0.369
NSG1	0.362467	1.12674e-69	3.01866e-65	0.56767	0.254	0.118
TSPAN32	0.360608	4.22883e-48	1.13294e-43	0.553308	0.207	0.107
RPS26	0.358953	7.15468e-61	1.91681e-56	0.61117	0.955	0.887
SLFN12L	0.356868	8.32042e-48	2.22912e-43	0.569648	0.344	0.205
TBC1D10C	0.356321	1.01647e-49	2.72323e-45	0.586752	0.526	0.366
EVA1C	0.356314	5.63974e-70	1.51094e-65	0.552071	0.168	0.065
ACAP1	0.355059	2.98906e-56	8.00799e-52	0.596761	0.612	0.432
IL18RAP	0.35409	3.5022e-144	9.38275e-140	0.546412	0.115	0.022
CCND3	0.352024	1.02584e-46	2.74834e-42	0.588505	0.59	0.445
SIK3	0.351261	4.86e-24	1.30204e-19	0.551783	0.332	0.246
TNIK	0.350957	1.26062e-47	3.37732e-43	0.569274	0.34	0.203
AC245297.3	0.350285	2.2027e-39	5.90126e-35	0.566248	0.355	0.235
EML4	0.347474	2.28253e-35	6.11512e-31	0.570971	0.46	0.34
LCK	0.345272	3.63687e-63	9.74353e-59	0.603001	0.646	0.436
KIF2A	0.344319	8.26596e-41	2.21453e-36	0.578249	0.497	0.366
FKBP11	0.343618	1.22745e-53	3.28845e-49	0.572298	0.335	0.193
EOMES	0.342708	1.79829e-92	4.81779e-88	0.557055	0.174	0.058
PSMB9	0.342401	1.01459e-49	2.71818e-45	0.594335	0.655	0.512
RPS4Y1	0.342329	1.58829e-35	4.25519e-31	0.580134	0.668	0.546
PRKCQ	0.340463	1.7579e-43	4.70959e-39	0.566313	0.338	0.205
BTN3A2	0.340052	2.62625e-43	7.03599e-39	0.574045	0.414	0.279
IKZF1	0.340004	2.57587e-38	6.90101e-34	0.582519	0.637	0.518
LINC00623	0.338308	3.91369e-37	1.04852e-32	0.565323	0.364	0.246
CLEC2B	0.336678	3.56537e-44	9.552e-40	0.582883	0.523	0.387
TBX21	0.336216	5.59732e-101	1.49958e-96	0.549935	0.139	0.039
CD3D	0.333726	1.21916e-66	3.26624e-62	0.612304	0.808	0.575
PRKCH	0.333086	5.98035e-31	1.6022e-26	0.565808	0.45	0.334
VAV3	0.331248	1.82211e-34	4.88161e-30	0.544837	0.192	0.107
CRIP1	0.330726	1.39108e-55	3.72683e-51	0.60464	0.854	0.689
CDC42SE2	0.330232	1.60509e-39	4.30021e-35	0.584387	0.662	0.534
XBP1	0.329978	3.43942e-34	9.21456e-30	0.57243	0.504	0.387
SELL	0.329158	9.62163e-43	2.57773e-38	0.573366	0.422	0.277
PYHIN1	0.328915	2.34047e-41	6.27036e-37	0.565997	0.351	0.217
GLCCI1	0.328297	1.18447e-41	3.17332e-37	0.555388	0.247	0.139
BIN2	0.32778	9.56316e-35	2.56207e-30	0.575177	0.546	0.431
CALM1	0.32774	3.21519e-63	8.61381e-59	0.613284	0.937	0.859
PRKCB	0.32696	4.2824e-27	1.1473e-22	0.56107	0.431	0.33
SH3BGRL3	0.326011	2.77056e-51	7.42262e-47	0.601766	0.957	0.897
AC079793.1	0.325977	1.17443e-23	3.14642e-19	0.546876	0.281	0.193
DOCK10	0.325959	2.13343e-26	5.71567e-22	0.561948	0.462	0.362
HLA-F	0.323966	2.12493e-39	5.69291e-35	0.572544	0.43	0.305
TPST2	0.323045	1.48289e-34	3.9728e-30	0.553213	0.256	0.16
TAFA1	0.322815	1.29516e-55	3.46986e-51	0.54278	0.141	0.055
PRKY	0.321883	6.57851e-25	1.76245e-20	0.542666	0.222	0.143
CD300A	0.321211	8.76178e-31	2.34737e-26	0.543541	0.195	0.115
KLF13	0.32111	2.03702e-35	5.45738e-31	0.569878	0.438	0.323
SCML4	0.319861	7.67252e-46	2.05554e-41	0.560226	0.27	0.151
DSTN	0.317035	1.11921e-38	2.99847e-34	0.576237	0.486	0.369
CXCR6	0.31531	3.28295e-85	8.79536e-81	0.550114	0.149	0.048
EPHA4	0.314858	1.55631e-55	4.1695e-51	0.546142	0.157	0.065
CNOT6L	0.313674	6.43577e-30	1.72421e-25	0.562696	0.408	0.304
ARAP2	0.313542	1.13917e-32	3.05196e-28	0.561039	0.357	0.246
ADK	0.312567	5.79468e-18	1.55245e-13	0.542417	0.292	0.22
MT-CYB	0.312471	1.52927e-31	4.09707e-27	0.578944	0.961	0.908
ICAM3	0.310772	5.52733e-34	1.48083e-29	0.572254	0.517	0.388
ATF7IP2	0.310391	1.03514e-29	2.77325e-25	0.551898	0.279	0.183
FAM107B	0.309699	3.35244e-42	8.98153e-38	0.580085	0.521	0.373
SLC38A1	0.309561	1.10713e-41	2.9661e-37	0.574313	0.443	0.299
CMC1	0.308627	1.2495e-27	3.34752e-23	0.55439	0.326	0.229
TSEN54	0.308419	1.7748e-42	4.75488e-38	0.555483	0.243	0.136
CTSC	0.308227	1.59347e-30	4.26906e-26	0.566819	0.465	0.36
CD226	0.307169	3.9574e-38	1.06023e-33	0.556942	0.275	0.166
RAP1B	0.306756	3.12523e-36	8.37281e-32	0.580599	0.639	0.534
CCDC107	0.306436	8.3468e-27	2.23619e-22	0.560904	0.429	0.333
RPS10	0.306077	1.22961e-47	3.29424e-43	0.5979	0.937	0.873
EVL	0.305208	4.41221e-37	1.18207e-32	0.581823	0.664	0.541
ATM	0.302808	6.65496e-29	1.78293e-24	0.569065	0.552	0.454
RNF167	0.301639	2.09249e-32	5.606e-28	0.554314	0.285	0.183
LITAF	0.300434	8.92314e-29	2.3906e-24	0.568172	0.536	0.434
IQGAP2	0.300359	5.08183e-31	1.36147e-26	0.568444	0.497	0.38
ATP2B4	0.298809	2.10573e-28	5.64145e-24	0.554637	0.321	0.223
SLA2	0.298624	4.61258e-42	1.23576e-37	0.54509	0.175	0.086
ETS1	0.298579	2.57704e-56	6.90416e-52	0.596224	0.632	0.421
HERPUD2	0.298395	9.94956e-29	2.66559e-24	0.548053	0.247	0.159
GIMAP1	0.297948	1.13011e-34	3.02769e-30	0.574493	0.547	0.417
BTN3A1	0.296122	5.58323e-34	1.4958e-29	0.553274	0.265	0.164
HIVEP3	0.294704	7.0563e-22	1.89045e-17	0.536017	0.18	0.114
SSR2	0.294622	6.44696e-38	1.7272e-33	0.585079	0.748	0.645
RPL36AL	0.294021	8.21348e-59	2.20047e-54	0.609237	0.964	0.899
SEMA4D	0.292064	7.03051e-29	1.88354e-24	0.556998	0.349	0.244
NELL2	0.292	1.21266e-26	3.24884e-22	0.538881	0.183	0.106
CAPN2	0.291936	2.39947e-30	6.42843e-26	0.559034	0.353	0.25
NUCB2	0.291293	2.71991e-34	7.28692e-30	0.554465	0.277	0.171
LINC00861	0.291173	6.92972e-41	1.85654e-36	0.580449	0.573	0.402
ARPC5L	0.290013	2.22913e-26	5.97205e-22	0.558417	0.399	0.301
ARHGAP26	0.289414	5.71476e-23	1.53104e-18	0.549147	0.316	0.228
PZP	0.288784	4.82843e-49	1.29358e-44	0.543168	0.151	0.065
SPOCK2	0.287735	1.41173e-39	3.78217e-35	0.573564	0.465	0.315
S1PR4	0.287507	1.29576e-37	3.47148e-33	0.573391	0.482	0.341
UBR2	0.287496	2.51721e-24	6.74385e-20	0.550409	0.31	0.224
TMEM181	0.286216	9.35039e-33	2.50506e-28	0.548144	0.226	0.135
C5orf56	0.286113	7.85744e-32	2.10509e-27	0.550626	0.254	0.158
CD99	0.285839	7.50168e-37	2.00978e-32	0.583632	0.746	0.634
RAC2	0.285387	2.59061e-37	6.94049e-33	0.582109	0.67	0.542
CYTOR	0.285211	4.17669e-37	1.11898e-32	0.558137	0.297	0.181
TRABD	0.284906	2.69956e-23	7.23238e-19	0.554451	0.383	0.298
NR3C2	0.284433	6.26204e-23	1.67766e-18	0.538273	0.197	0.123
RASAL3	0.284263	1.21146e-32	3.24561e-28	0.556157	0.301	0.197
LY6E	0.283754	3.99625e-27	1.07063e-22	0.564894	0.515	0.405
CHD9	0.283678	7.49257e-21	2.00734e-16	0.549876	0.357	0.274
SSBP3	0.282954	9.15578e-28	2.45293e-23	0.540162	0.184	0.109
MYL12A	0.2824	6.75676e-55	1.8102e-50	0.605328	0.93	0.859
SPSB3	0.282094	2.63503e-23	7.05951e-19	0.553419	0.369	0.281
AC092821.3	0.281812	1.32829e-25	3.55861e-21	0.551624	0.315	0.222
ST6GAL1	0.281769	1.7309e-16	4.63725e-12	0.544965	0.367	0.295
GTDC1	0.281481	3.86946e-27	1.03667e-22	0.538315	0.173	0.1
PRMT2	0.280507	1.02116e-28	2.73578e-24	0.569773	0.579	0.481
KLF12	0.279435	2.48498e-22	6.65752e-18	0.549124	0.33	0.237
RPS3	0.279127	5.85199e-86	1.56781e-81	0.632805	0.995	0.97
VWA8	0.277679	8.4929e-27	2.27533e-22	0.541637	0.201	0.123
BACH2	0.277675	9.631e-21	2.58024e-16	0.539544	0.228	0.151
NCOA7	0.277545	4.4167e-21	1.18328e-16	0.549139	0.342	0.258
SSR4	0.27742	9.98652e-34	2.67549e-29	0.579678	0.728	0.626
TTC16	0.276746	7.02855e-103	1.88302e-98	0.539163	0.101	0.023
CCSER2	0.276245	1.53137e-30	4.1027e-26	0.564685	0.435	0.324
CXCR3	0.274797	6.18288e-41	1.65646e-36	0.560412	0.298	0.175
MT-ATP6	0.274481	1.68859e-18	4.5239e-14	0.55931	0.96	0.935
RAB27A	0.274352	1.05488e-33	2.82613e-29	0.557866	0.312	0.204
RASGRF2	0.274178	1.60247e-39	4.29318e-35	0.548178	0.204	0.107
CASP8	0.273741	5.73093e-29	1.53537e-24	0.55748	0.354	0.248
IL2RG	0.273546	1.02984e-35	2.75905e-31	0.573561	0.516	0.376
DIP2A	0.273018	1.25923e-18	3.37361e-14	0.54105	0.263	0.192
LINC02084	0.272476	3.70037e-59	9.91367e-55	0.536641	0.111	0.037
ACTN4	0.271884	5.076e-21	1.35991e-16	0.549017	0.337	0.258
MBNL1	0.270852	2.26225e-23	6.06079e-19	0.564787	0.673	0.578
SERPINB9	0.27033	1.03921e-24	2.78413e-20	0.547959	0.279	0.193
SH2D2A	0.2698	5.11884e-36	1.37139e-31	0.544003	0.185	0.098
EPB41	0.268616	2.47072e-30	6.6193e-26	0.568042	0.509	0.388
SP140	0.268342	1.46006e-24	3.91165e-20	0.545519	0.255	0.171
GMDS	0.266535	2.87335e-19	7.69799e-15	0.536362	0.203	0.136
YPEL1	0.265853	4.91832e-34	1.31767e-29	0.534269	0.127	0.06
PDCD4	0.264684	1.03766e-29	2.78e-25	0.568572	0.526	0.416
EHD1	0.264325	1.83502e-40	4.9162e-36	0.553338	0.239	0.132
ANXA2R	0.263381	8.21158e-28	2.19996e-23	0.552842	0.314	0.21
OPTN	0.262964	2.36846e-38	6.34533e-34	0.568951	0.413	0.273
CAST	0.262703	1.3806e-23	3.69877e-19	0.563639	0.607	0.511
AHNAK	0.262347	1.85522e-29	4.97032e-25	0.57202	0.641	0.524
MFSD10	0.261782	4.14586e-22	1.11072e-17	0.546144	0.285	0.204
RABAC1	0.261655	1.07618e-18	2.88318e-14	0.553257	0.484	0.41
BPTF	0.261457	8.42969e-19	2.2584e-14	0.551809	0.445	0.368
TOB1	0.259831	1.56691e-21	4.19792e-17	0.543332	0.26	0.18
RRAS2	0.259419	1.51522e-47	4.05942e-43	0.536073	0.117	0.046
TPRG1	0.259145	4.3224e-40	1.15802e-35	0.538104	0.138	0.063
GBP5	0.258475	2.0711e-32	5.54867e-28	0.550222	0.252	0.151
ANKRD13D	0.258267	2.42651e-14	6.50087e-10	0.538478	0.297	0.236
HLA-E	0.257951	5.49253e-41	1.4715e-36	0.590487	0.933	0.856
PDE7A	0.257911	1.06022e-23	2.84045e-19	0.553893	0.38	0.281
PCNX2	0.256555	1.29737e-18	3.47577e-14	0.538761	0.237	0.166
ZAP70	0.255795	1.21833e-28	3.26402e-24	0.547238	0.246	0.153
S100A4	0.255507	2.55027e-50	6.83243e-46	0.600746	0.966	0.882
ESYT2	0.254985	1.51065e-16	4.04719e-12	0.538238	0.256	0.189
AAK1	0.254148	4.78594e-25	1.2822e-20	0.565401	0.593	0.499
MBD5	0.254002	1.1348e-11	3.04025e-07	0.532354	0.257	0.204
MNAT1	0.253642	3.09165e-23	8.28284e-19	0.539573	0.203	0.131
GUK1	0.253247	1.93446e-29	5.1826e-25	0.573644	0.701	0.596
CDC14A	0.252634	7.34141e-20	1.96684e-15	0.548141	0.354	0.267
RASGRP1	0.252628	2.4806e-31	6.64576e-27	0.556753	0.329	0.214
TNRC6C	0.25152	5.49506e-27	1.47218e-22	0.547331	0.257	0.166
GNPTAB	0.251461	6.60366e-13	1.76919e-08	0.532468	0.231	0.178
TNFSF14	0.251449	6.64463e-34	1.78016e-29	0.541167	0.172	0.09
NAP1L4	0.250937	1.20725e-24	3.23434e-20	0.558904	0.439	0.346
SIGIRR	0.250858	5.63835e-23	1.51057e-18	0.556508	0.433	0.342
ATXN1	0.250611	2.18722e-12	5.85978e-08	0.537583	0.34	0.279
ORAI1	0.250234	3.33156e-22	8.92558e-18	0.549607	0.334	0.245
KLHDC4	0.25014	2.76363e-31	7.40405e-27	0.539861	0.169	0.092

## Sheet: NK
f	avg_log2FC	p_val	p_val_adj	auc	pct.1	pct.2
GNLY	4.70127	0	0	0.897053	0.824	0.081
TRDC	3.25408	0	0	0.898023	0.82	0.03
KLRD1	3.19151	0	0	0.922057	0.872	0.061
NKG7	2.95883	0	0	0.937134	0.963	0.225
XCL2	2.68487	0	0	0.845203	0.71	0.032
KLRC1	2.63331	0	0	0.803642	0.627	0.024
CMC1	2.58051	0	0	0.818128	0.751	0.225
XCL1	2.4958	0	0	0.820518	0.66	0.026
CTSW	2.4153	0	0	0.902043	0.916	0.297
HOPX	2.36034	0	0	0.855187	0.816	0.197
KLRF1	2.24934	0	0	0.771171	0.548	0.009
CD7	2.15337	0	0	0.836722	0.827	0.339
IL2RB	1.94198	0	0	0.76667	0.588	0.077
NCAM1	1.93118	0	0	0.713892	0.432	0.005
MATK	1.89385	0	0	0.800547	0.698	0.154
AOAH	1.68907	1.22714e-210	3.28763e-206	0.696795	0.528	0.174
IFITM2	1.66784	7.36207e-295	1.97237e-290	0.832387	0.896	0.541
KLRK1	1.63264	0	0	0.745389	0.581	0.1
PTGDR	1.60635	0	0	0.734788	0.52	0.064
KLRC3	1.59978	0	0	0.686625	0.386	0.013
TXK	1.58157	0	0	0.711865	0.507	0.114
KLRB1	1.56863	9.98715e-266	2.67566e-261	0.769796	0.781	0.297
STK17A	1.54287	6.01686e-251	1.61198e-246	0.789116	0.798	0.417
SELL	1.52937	1.98767e-169	5.32518e-165	0.709148	0.605	0.277
ID2	1.51871	4.5905e-205	1.22984e-200	0.703515	0.555	0.197
SPTSSB	1.45714	0	0	0.663993	0.33	0.002
KLRC2	1.45369	0	0	0.645502	0.302	0.011
PLAC8	1.44291	5.753e-217	1.54129e-212	0.729919	0.635	0.253
PRF1	1.43631	4.69415e-308	1.25761e-303	0.717793	0.549	0.139
CLIC3	1.43514	4.72484e-229	1.26583e-224	0.664847	0.416	0.103
GZMA	1.40355	7.25816e-181	1.94453e-176	0.734686	0.735	0.355
MCTP2	1.36804	0	0	0.679406	0.408	0.064
SAMD3	1.34678	5.07872e-186	1.36064e-181	0.72239	0.656	0.288
CXXC5	1.31201	0	0	0.668868	0.374	0.048
LINC00299	1.30568	0	0	0.637808	0.296	0.025
PLCG2	1.30059	2.37093e-115	6.35197e-111	0.668065	0.556	0.259
NCALD	1.29401	2.74554e-153	7.35557e-149	0.64194	0.382	0.117
CD160	1.24721	0	0	0.619305	0.258	0.021
SH2D1B	1.22768	0	0	0.666528	0.333	0.001
SPINK2	1.21669	0	0	0.60855	0.232	0.017
CD300A	1.21254	1.38432e-208	3.70874e-204	0.663807	0.411	0.114
CST7	1.20974	1.33537e-210	3.5776e-206	0.745357	0.751	0.32
TYROBP	1.17316	1.94702e-280	5.21626e-276	0.780454	0.901	0.277
KCNQ5	1.1537	1.64775e-175	4.4145e-171	0.589621	0.213	0.036
NCR1	1.14233	0	0	0.65047	0.304	0.003
TMIGD2	1.13198	0	0	0.629881	0.281	0.025
CAPN12	1.13106	0	0	0.662062	0.366	0.048
C1orf21	1.12775	0	0	0.651189	0.342	0.042
MBP	1.10655	9.0239e-130	2.41759e-125	0.710884	0.697	0.45
VAV3	1.09871	2.79483e-145	7.48764e-141	0.632345	0.351	0.107
IL18RAP	1.09066	0	0	0.636635	0.292	0.021
JAK1	1.07447	4.53121e-132	1.21396e-127	0.723893	0.786	0.577
TRGC1	1.07062	0	0	0.649092	0.34	0.042
PLCB1	1.07044	3.01902e-96	8.08827e-92	0.615214	0.342	0.126
CD63	1.06682	5.95836e-156	1.5963e-151	0.730875	0.773	0.444
CHST12	1.06523	2.00747e-169	5.37822e-165	0.66951	0.472	0.159
ATP8B4	1.05855	1.47534e-146	3.95258e-142	0.628596	0.342	0.098
RUNX3	1.05457	4.14999e-126	1.11182e-121	0.666029	0.51	0.221
HCST	1.04796	5.75686e-183	1.54232e-178	0.772975	0.936	0.774
XBP1	1.04699	1.85631e-115	4.97323e-111	0.691055	0.661	0.386
APOBEC3G	1.03934	2.79036e-107	7.47564e-103	0.65726	0.506	0.239
EFHD2	1.03756	8.42509e-117	2.25717e-112	0.667446	0.524	0.252
LDB2	1.03688	0	0	0.586253	0.176	0.004
EOMES	1.02234	6.07249e-277	1.62688e-272	0.640057	0.334	0.057
UTRN	1.01604	5.20516e-81	1.39452e-76	0.65989	0.599	0.391
FCER1G	1.01146	2.3883e-245	6.39848e-241	0.751935	0.807	0.253
CCL4	0.991012	1.10906e-43	2.97128e-39	0.575175	0.265	0.119
GSTP1	0.981144	2.61293e-91	7.00029e-87	0.678518	0.701	0.474
IL18R1	0.965875	1.26459e-166	3.38796e-162	0.618589	0.298	0.071
HSH2D	0.959085	1.17348e-194	3.14388e-190	0.617683	0.285	0.059
MMP25-AS1	0.958505	4.12885e-204	1.10616e-199	0.633065	0.33	0.073
CD247	0.951094	2.34907e-83	6.2934e-79	0.661085	0.632	0.381
TOX	0.943568	3.80609e-105	1.01969e-100	0.602508	0.286	0.087
BTG1	0.942716	1.21376e-146	3.25178e-142	0.744569	0.951	0.808
TNFRSF18	0.940152	1.22115e-187	3.27158e-183	0.618014	0.29	0.061
IFITM1	0.93719	6.74821e-62	1.80791e-57	0.625444	0.493	0.28
ARAP2	0.932496	7.97884e-72	2.13761e-67	0.629403	0.454	0.246
RAP1B	0.917416	1.21943e-94	3.26698e-90	0.686354	0.713	0.534
GLCCI1	0.910639	1.21581e-81	3.25727e-77	0.610393	0.339	0.139
TPST2	0.89707	1.34441e-82	3.60182e-78	0.617659	0.365	0.16
SYNE1	0.895532	1.07254e-66	2.87345e-62	0.625588	0.461	0.252
CD44	0.887379	7.69814e-82	2.06241e-77	0.671945	0.706	0.517
HIP1	0.886508	3.73762e-93	1.00134e-88	0.598475	0.276	0.091
ZNF600	0.884772	1.05428e-117	2.82453e-113	0.602333	0.271	0.076
IL12RB2	0.870429	1.50983e-241	4.045e-237	0.590378	0.205	0.026
SMYD3	0.8685	9.34484e-29	2.50358e-24	0.572595	0.308	0.189
SYNRG	0.851646	4.30872e-74	1.15435e-69	0.646366	0.547	0.338
NCR3	0.838478	1.82175e-200	4.88065e-196	0.605998	0.255	0.045
SEPTIN7	0.837938	1.63773e-110	4.38763e-106	0.706228	0.805	0.609
TRG-AS1	0.835584	2.25447e-67	6.03995e-63	0.623133	0.448	0.235
PDGFD	0.823547	0	0	0.597487	0.207	0.013
ZMAT4	0.819184	0	0	0.568017	0.136	0
ZBTB16	0.804009	3.60017e-205	9.6452e-201	0.591816	0.213	0.032
CBLB	0.797609	7.461e-56	1.99888e-51	0.615054	0.449	0.255
CLASP1	0.794912	8.20277e-55	2.19761e-50	0.592051	0.308	0.148
YPEL1	0.792538	1.83376e-161	4.91284e-157	0.607421	0.267	0.059
RASSF1	0.791214	2.15835e-60	5.78244e-56	0.609658	0.382	0.201
PLEK	0.790855	8.60891e-80	2.30641e-75	0.624245	0.414	0.191
FGR	0.789793	9.67214e-103	2.59126e-98	0.596756	0.26	0.078
AFF3	0.787863	8.72517e-88	2.33756e-83	0.591788	0.262	0.084
SLFN5	0.78535	1.62764e-73	4.36062e-69	0.646848	0.582	0.346
CD96	0.78053	1.96483e-59	5.26399e-55	0.623407	0.495	0.284
CLEC2B	0.780519	9.29962e-61	2.49146e-56	0.637653	0.575	0.388
NUCB2	0.7797	2.39751e-81	6.42317e-77	0.619973	0.391	0.171
AC004687.1	0.77677	3.53477e-55	9.47e-51	0.620955	0.488	0.3
PTPN12	0.770523	3.26006e-72	8.73402e-68	0.593035	0.276	0.108
APMAP	0.766884	5.50897e-60	1.47591e-55	0.611762	0.4	0.213
KRT81	0.754723	0	0	0.559547	0.12	0.001
AC092821.3	0.741312	3.77161e-46	1.01045e-41	0.599116	0.382	0.222
DNAJC1	0.734736	3.31724e-48	8.88722e-44	0.606093	0.421	0.251
ACTN4	0.734554	1.40579e-56	3.76626e-52	0.616283	0.441	0.258
GZMB	0.733418	2.49271e-169	6.67823e-165	0.580188	0.191	0.029
RAB37	0.731829	2.21361e-124	5.93049e-120	0.595746	0.249	0.062
CHD9	0.730422	8.78379e-48	2.35326e-43	0.608881	0.438	0.274
ABCB1	0.72998	2.08541e-257	5.58703e-253	0.601009	0.231	0.031
ATM	0.723459	3.7325e-50	9.99975e-46	0.629804	0.606	0.454
ITGAX	0.723345	3.60632e-46	9.6617e-42	0.570837	0.229	0.098
GZMM	0.72024	6.82351e-34	1.82809e-29	0.600566	0.515	0.375
CTBP2	0.719709	1.9695e-83	5.27649e-79	0.596652	0.277	0.1
PIP4K2A	0.716367	3.71787e-44	9.96055e-40	0.616108	0.536	0.382
PYHIN1	0.715787	3.49019e-44	9.35057e-40	0.596186	0.388	0.218
MAPK1	0.70718	1.18862e-42	3.18443e-38	0.590985	0.344	0.198
RIN3	0.700759	5.08303e-46	1.3618e-41	0.584865	0.298	0.151
PLCL2	0.700739	2.79214e-31	7.48042e-27	0.582616	0.362	0.236
TGFBR3	0.697119	2.50277e-60	6.70518e-56	0.579062	0.244	0.093
MPG	0.695068	2.87112e-45	7.69202e-41	0.595832	0.364	0.209
KAT6B	0.692706	1.75117e-49	4.69157e-45	0.601298	0.385	0.214
SKAP1	0.69228	5.29989e-43	1.41989e-38	0.616331	0.591	0.404
SFMBT2	0.691016	4.46334e-43	1.19577e-38	0.580123	0.287	0.143
AC025164.1	0.683283	1.52114e-46	4.07529e-42	0.580389	0.275	0.131
RABGAP1L	0.678089	3.0722e-28	8.23073e-24	0.588412	0.462	0.337
PILRB	0.676231	7.10997e-77	1.90483e-72	0.593738	0.278	0.102
ARPC5L	0.670319	1.02298e-38	2.74066e-34	0.600726	0.447	0.301
IQGAP2	0.666824	3.1061e-38	8.32155e-34	0.607576	0.525	0.381
IGFBP7	0.666771	2.0093e-122	5.38312e-118	0.570434	0.162	0.032
RUNX2	0.665289	6.70003e-42	1.795e-37	0.578525	0.281	0.141
SLC39A10	0.664311	1.18384e-35	3.17162e-31	0.58854	0.376	0.236
PPP1R9A	0.663884	0	0	0.56974	0.141	0.001
AKT3	0.662354	7.96805e-30	2.13472e-25	0.579652	0.359	0.229
TFDP2	0.660313	1.07825e-42	2.88874e-38	0.574575	0.257	0.122
GAS7	0.659713	1.38007e-48	3.69734e-44	0.571725	0.228	0.096
TSPAN32	0.659034	7.13533e-57	1.91163e-52	0.581861	0.257	0.107
MYO1F	0.657656	5.57049e-42	1.49239e-37	0.614482	0.545	0.399
CEBPD	0.6567	1.83873e-68	4.92614e-64	0.620318	0.451	0.211
EPHA4	0.654373	3.33912e-60	8.94583e-56	0.567734	0.197	0.066
NT5C	0.64675	1.8997e-41	5.08949e-37	0.596953	0.396	0.244
CAPG	0.646656	2.54506e-33	6.81846e-29	0.582911	0.354	0.218
MACF1	0.644665	2.87634e-38	7.70599e-34	0.610641	0.557	0.421
SH2D1A	0.643055	5.3357e-55	1.42949e-50	0.59039	0.314	0.141
JARID2	0.641201	9.26731e-35	2.4828e-30	0.582083	0.334	0.2
MRPS6	0.641089	2.61597e-40	7.00845e-36	0.600682	0.433	0.283
GIMAP6	0.634429	1.81098e-50	4.85181e-46	0.591832	0.328	0.163
GABARAPL1	0.634256	6.55987e-67	1.75745e-62	0.578491	0.23	0.081
BST2	0.628033	1.26737e-39	3.39542e-35	0.61309	0.578	0.427
BIN2	0.625937	3.25613e-44	8.72349e-40	0.620074	0.589	0.432
GPR65	0.624036	2.88938e-39	7.74094e-35	0.593488	0.39	0.238
CCL5	0.622019	3.18894e-32	8.54348e-28	0.604853	0.649	0.487
CARD11	0.621031	1.48844e-34	3.98769e-30	0.577852	0.315	0.177
DDIT4	0.619817	7.6508e-44	2.04973e-39	0.601578	0.43	0.256
RSRP1	0.618428	1.86393e-40	4.99366e-36	0.61801	0.614	0.488
TLE1	0.618295	7.73088e-143	2.07118e-138	0.563105	0.146	0.022
PNN	0.613607	1.38988e-33	3.72363e-29	0.599763	0.498	0.371
CTSC	0.611607	1.49359e-44	4.00149e-40	0.614724	0.522	0.361
STARD3NL	0.610158	3.12642e-32	8.37599e-28	0.558751	0.206	0.1
CTSD	0.607739	1.18818e-44	3.18324e-40	0.595104	0.369	0.209
GFOD1	0.606709	5.98494e-194	1.60343e-189	0.569327	0.156	0.019
EIF3G	0.606562	1.58033e-34	4.23386e-30	0.613196	0.691	0.612
SSBP2	0.605688	5.84007e-15	1.56461e-10	0.551278	0.275	0.193
JAKMIP2	0.605545	2.55055e-92	6.83317e-88	0.57446	0.197	0.05
ATP8A1	0.603337	7.10938e-51	1.90467e-46	0.582632	0.279	0.125
ORAI2	0.602385	4.84428e-38	1.29783e-33	0.571587	0.256	0.128
GPR68	0.601508	1.74728e-137	4.68114e-133	0.573329	0.176	0.031
IRF1	0.596525	1.46263e-33	3.91853e-29	0.594973	0.465	0.317
SATB1-AS1	0.596352	3.77643e-57	1.01174e-52	0.572028	0.217	0.08
FUT8	0.594887	9.4634e-20	2.53534e-15	0.555565	0.256	0.161
CDKN2D	0.59372	5.2784e-36	1.41414e-31	0.585948	0.362	0.215
PITPNC1	0.593626	1.95294e-18	5.23213e-14	0.566602	0.389	0.286
KANSL1L	0.59126	1.80269e-53	4.82958e-49	0.567434	0.201	0.075
ITGAM	0.590103	5.21257e-42	1.3965e-37	0.578141	0.28	0.139
MIB2	0.589958	5.17055e-41	1.38524e-36	0.573087	0.258	0.122
PRKACB	0.589723	2.8146e-38	7.54058e-34	0.590943	0.376	0.23
ARHGAP9	0.589538	5.08159e-40	1.36141e-35	0.579728	0.295	0.155
TBX21	0.588322	2.00982e-116	5.38452e-112	0.575595	0.189	0.04
AC008014.1	0.58792	2.84437e-34	7.62036e-30	0.548535	0.154	0.061
ITM2C	0.587373	9.63276e-10	2.58071e-05	0.533913	0.186	0.128
RNF125	0.586513	4.13574e-33	1.10801e-28	0.585732	0.376	0.241
ADGRG5	0.586108	8.93411e-122	2.39354e-117	0.566967	0.161	0.029
LAT2	0.585824	2.31468e-39	6.20126e-35	0.57064	0.245	0.119
DIP2A	0.585158	1.61678e-32	4.33151e-28	0.577907	0.322	0.192
LINC01684	0.58509	5.92526e-76	1.58744e-71	0.570109	0.189	0.055
DDX17	0.581858	7.27759e-48	1.94974e-43	0.63386	0.72	0.6
CLSTN3	0.580183	3.44188e-106	9.22115e-102	0.575148	0.191	0.044
YPEL3	0.578234	3.47139e-29	9.30019e-25	0.595405	0.528	0.413
OSTF1	0.574895	4.85289e-35	1.30014e-30	0.602679	0.512	0.38
ITGAL	0.574346	5.46463e-29	1.46403e-24	0.579066	0.36	0.234
SACM1L	0.573764	1.82837e-32	4.89839e-28	0.569984	0.27	0.148
MAML2	0.572902	2.31329e-15	6.19753e-11	0.55937	0.364	0.275
CEP78	0.567749	6.07218e-39	1.6268e-34	0.558428	0.19	0.079
RHOC	0.565775	1.18937e-26	3.18643e-22	0.574325	0.346	0.223
RRAS2	0.565368	9.18705e-94	2.4613e-89	0.572032	0.187	0.046
AUTS2	0.564431	3.28129e-25	8.79089e-21	0.563492	0.274	0.162
FAM49B	0.562468	3.36287e-33	9.00947e-29	0.605556	0.597	0.472
CDHR1	0.562205	0	0	0.56907	0.141	0.003
PRKCH	0.562129	2.2169e-25	5.93929e-21	0.583389	0.463	0.335
STK39	0.561385	3.71572e-33	9.9548e-29	0.565549	0.242	0.123
DENND2D	0.561239	3.77202e-35	1.01056e-30	0.588335	0.391	0.239
ACAP1	0.560868	7.86291e-39	2.10655e-34	0.612372	0.59	0.434
CNR2	0.557695	0	0	0.571728	0.15	0.007
TRAF5	0.557385	3.25242e-46	8.71355e-42	0.583873	0.302	0.146
KLRC4	0.554959	8.24305e-140	2.2084e-135	0.566562	0.158	0.025
PAM	0.554845	1.83737e-38	4.92249e-34	0.56459	0.221	0.1
GZMK	0.55296	2.00256e-79	5.36505e-75	0.647902	0.622	0.308
ETS1	0.55264	3.75258e-36	1.00535e-31	0.607576	0.605	0.424
CLIC1	0.551232	1.40149e-53	3.75474e-49	0.644511	0.823	0.691
IKZF2	0.549465	4.3001e-119	1.15204e-114	0.5697	0.172	0.033
PPP3CA	0.548823	2.91448e-18	7.80818e-14	0.566185	0.376	0.285
RAB8B	0.548115	8.99898e-25	2.41092e-20	0.573154	0.348	0.238
EHMT1	0.547891	4.91176e-25	1.31591e-20	0.570366	0.321	0.211
PPP2R2B	0.547076	1.10139e-36	2.95074e-32	0.561383	0.212	0.094
SPECC1	0.545818	1.43323e-48	3.83977e-44	0.56655	0.205	0.081
PDCD4	0.544382	3.40246e-29	9.11552e-25	0.595661	0.534	0.417
TRAPPC10	0.543915	1.4001e-29	3.751e-25	0.574245	0.315	0.193
ABHD17A	0.543214	7.3165e-25	1.96016e-20	0.579283	0.41	0.297
TLN1	0.54	4.89256e-34	1.31076e-29	0.601283	0.525	0.382
CD244	0.539456	9.12163e-123	2.44378e-118	0.564898	0.155	0.027
NHLRC3	0.5394	7.78879e-29	2.0867e-24	0.565681	0.262	0.148
MBD5	0.538844	9.11033e-17	2.44075e-12	0.555807	0.293	0.204
PRMT2	0.536893	1.15951e-31	3.10645e-27	0.603453	0.596	0.482
EVL	0.53667	9.43969e-34	2.52899e-29	0.609653	0.658	0.543
CD2	0.53217	1.16064e-26	3.10946e-22	0.597076	0.671	0.552
PCMTD1	0.531386	1.1192e-23	2.99845e-19	0.574597	0.375	0.269
PARP8	0.531044	1.87127e-30	5.01333e-26	0.591374	0.473	0.329
USP28	0.531041	4.70552e-58	1.26066e-53	0.567025	0.195	0.067
LYST	0.530096	1.83696e-19	4.9214e-15	0.561278	0.309	0.21
WHAMM	0.52942	1.44662e-29	3.87563e-25	0.563695	0.246	0.133
ANTKMT	0.529141	1.30096e-26	3.48541e-22	0.569268	0.299	0.187
TMC8	0.52897	3.58412e-34	9.60222e-30	0.583033	0.352	0.211
TSPOAP1-AS1	0.526611	5.71452e-38	1.53098e-33	0.559787	0.198	0.085
SYTL3	0.525853	7.93667e-22	2.12631e-17	0.562512	0.296	0.189
C11orf21	0.525724	2.38868e-52	6.39952e-48	0.56008	0.175	0.06
DGKZ	0.525457	1.47656e-24	3.95584e-20	0.574484	0.365	0.253
RFTN1	0.52425	2.99952e-29	8.03601e-25	0.569568	0.288	0.167
AKNA	0.523018	7.43937e-29	1.99308e-24	0.585469	0.424	0.293
AGTPBP1	0.522753	1.8177e-21	4.8698e-17	0.561661	0.286	0.186
FASLG	0.522441	6.33017e-144	1.69591e-139	0.56111	0.142	0.02
CD38	0.51631	3.14381e-104	8.42259e-100	0.552673	0.125	0.021
ARL4C	0.51534	7.47131e-23	2.00164e-18	0.586514	0.57	0.471
PTPN22	0.514969	1.50604e-26	4.03483e-22	0.572283	0.328	0.209
USP47	0.514445	1.12259e-23	3.00753e-19	0.570012	0.335	0.226
AC008105.3	0.510288	2.94438e-23	7.88828e-19	0.559503	0.255	0.154
SLC44A1	0.509873	4.37019e-31	1.17082e-26	0.550669	0.169	0.075
TEC	0.50815	6.31909e-79	1.69295e-74	0.554761	0.137	0.031
JAZF1	0.508055	1.31669e-13	3.52755e-09	0.543572	0.22	0.148
GAB1	0.507216	1.28436e-52	3.44093e-48	0.548174	0.13	0.037
FYN	0.506413	4.24065e-28	1.13611e-23	0.595532	0.577	0.449
SLFN13	0.506084	9.09418e-103	2.43642e-98	0.565821	0.164	0.034
UBB	0.50586	3.22129e-42	8.63016e-38	0.626694	0.754	0.645
SRGN	0.505115	1.64056e-78	4.39523e-74	0.670114	0.8	0.545
PYROXD2	0.504637	4.46359e-106	1.19584e-101	0.553468	0.127	0.021
HVCN1	0.503067	9.36149e-22	2.50804e-17	0.549092	0.193	0.107
TNIK	0.503037	1.83564e-24	4.91786e-20	0.568678	0.327	0.205
STAU2	0.50301	9.56543e-23	2.56267e-18	0.557583	0.245	0.146
LCP1	0.502871	8.24953e-32	2.21013e-27	0.60732	0.695	0.573
OSBPL5	0.502711	7.79882e-186	2.08938e-181	0.56255	0.14	0.016
ABLIM1	0.502065	4.78749e-36	1.28262e-31	0.575887	0.299	0.157
TTC38	0.501594	9.4388e-71	2.52875e-66	0.552106	0.133	0.031
HMGN3	0.499564	3.01078e-28	8.06617e-24	0.591347	0.496	0.376
ERMP1	0.498139	2.95582e-83	7.91894e-79	0.564268	0.166	0.041
SRGAP3	0.496446	2.05959e-51	5.51785e-47	0.544726	0.119	0.032
LPGAT1	0.496114	1.10391e-18	2.95749e-14	0.558249	0.286	0.195
RASA2	0.495438	9.83056e-18	2.6337e-13	0.564707	0.369	0.28
AL627171.2	0.494259	7.19847e-18	1.92854e-13	0.548036	0.216	0.13
LINC01138	0.494023	4.93929e-26	1.32328e-21	0.567531	0.301	0.18
SUN2	0.494012	7.17507e-25	1.92227e-20	0.57999	0.423	0.305
MAML3	0.493375	4.85266e-21	1.30008e-16	0.548804	0.201	0.11
PRKY	0.492936	7.20817e-21	1.93114e-16	0.55462	0.241	0.144
TTTY14	0.49199	1.01599e-45	2.72194e-41	0.542295	0.115	0.033
LUC7L3	0.490151	1.45389e-30	3.89511e-26	0.6025	0.604	0.503
C1orf162	0.48922	4.96657e-27	1.33059e-22	0.577306	0.378	0.243
IQGAP1	0.488787	1.36549e-27	3.65827e-23	0.59082	0.508	0.385
CASK	0.4885	1.33198e-14	3.56852e-10	0.553927	0.314	0.228
SEPTIN11	0.488232	1.04191e-23	2.79139e-19	0.554978	0.222	0.124
PIK3R1	0.488153	9.76053e-22	2.61494e-17	0.579042	0.478	0.37
CCDC69	0.486973	3.53438e-21	9.46896e-17	0.555985	0.247	0.15
PPP1R12A	0.486723	1.23551e-25	3.31005e-21	0.58521	0.465	0.354
SIK3	0.484835	2.23375e-16	5.98443e-12	0.559187	0.338	0.246
CTNNBIP1	0.484801	3.7068e-33	9.93089e-29	0.55692	0.193	0.09
SRSF5	0.483518	3.29568e-36	8.82945e-32	0.617506	0.767	0.674
LINC00996	0.482557	1.29083e-187	3.45828e-183	0.554693	0.121	0.012
CCND3	0.481029	4.68697e-24	1.25569e-19	0.587834	0.554	0.447
LNPEP	0.480489	1.84744e-27	4.94949e-23	0.579631	0.385	0.258
ERGIC1	0.480463	8.99383e-27	2.40954e-22	0.561129	0.242	0.137
ADGRG1	0.480451	8.28967e-159	2.22088e-154	0.547067	0.104	0.01
SLC38A2	0.4801	2.70336e-19	7.24256e-15	0.5636	0.329	0.235
STAT4	0.479791	1.23946e-20	3.32065e-16	0.565546	0.344	0.231
LINC01278	0.479147	1.22301e-42	3.27656e-38	0.5566	0.174	0.066
SPTBN1	0.477967	5.93044e-31	1.58882e-26	0.566784	0.263	0.14
LINC01871	0.477523	8.59125e-43	2.30168e-38	0.57589	0.277	0.127
TGFB1	0.477431	9.65935e-19	2.58784e-14	0.575857	0.506	0.427
USP34	0.477216	7.19981e-22	1.9289e-17	0.576649	0.435	0.331
CLNK	0.475547	3.53287e-173	9.46491e-169	0.551896	0.115	0.012
RNF213	0.474019	5.01722e-26	1.34416e-21	0.59481	0.614	0.522
TSEN54	0.472606	1.3664e-28	3.66072e-24	0.563441	0.253	0.137
SRSF9	0.47173	1.45598e-21	3.90071e-17	0.580891	0.502	0.408
RPE	0.469286	1.96743e-36	5.27094e-32	0.554425	0.175	0.073
PRDX5	0.468541	1.18228e-17	3.16744e-13	0.572357	0.482	0.405
PWWP3A	0.468061	1.55894e-33	4.17655e-29	0.56293	0.227	0.111
SGSM3	0.467788	8.731e-25	2.33912e-20	0.550536	0.189	0.097
GMCL1	0.466911	7.78066e-27	2.08452e-22	0.560606	0.244	0.134
RAC2	0.466588	1.96225e-28	5.25705e-24	0.600174	0.658	0.544
ADRB2	0.466358	1.92882e-34	5.16751e-30	0.553985	0.179	0.076
AC243960.1	0.464914	3.39433e-18	9.09374e-14	0.556489	0.285	0.187
MAP2K2	0.46488	6.58177e-18	1.76332e-13	0.562741	0.344	0.253
AC245297.3	0.464065	1.83955e-26	4.92833e-22	0.575623	0.363	0.236
CARHSP1	0.462863	3.4529e-17	9.25066e-13	0.556026	0.288	0.199
GNPTAB	0.462117	4.1999e-20	1.1252e-15	0.558408	0.274	0.178
ARHGAP26	0.460858	6.59956e-21	1.76809e-16	0.565777	0.338	0.228
TNFSF14	0.453233	4.61056e-32	1.23522e-27	0.556283	0.199	0.091
SEPTIN6	0.451847	4.40317e-23	1.17965e-18	0.586252	0.551	0.455
ZAP70	0.451431	5.76543e-32	1.54462e-27	0.570494	0.286	0.153
DRAP1	0.451033	3.05765e-19	8.19174e-15	0.579296	0.561	0.484
MTRNR2L12	0.450657	1.27553e-08	0.000341728	0.549648	0.509	0.457
ITGB2	0.450542	2.33207e-23	6.24784e-19	0.587591	0.593	0.472
AC007038.1	0.449834	9.14445e-68	2.44989e-63	0.551416	0.132	0.032
TC2N	0.449788	1.40444e-31	3.76263e-27	0.593703	0.512	0.335
SKAP2	0.449623	4.82781e-25	1.29342e-20	0.569583	0.323	0.205
HIST1H1E	0.449466	6.29438e-15	1.68633e-10	0.55115	0.278	0.192
PAXX	0.449041	4.00906e-20	1.07407e-15	0.581203	0.569	0.483
SLC38A1	0.448727	1.72375e-24	4.61811e-20	0.579015	0.432	0.301
BACH2	0.448177	3.00814e-13	8.05912e-09	0.543482	0.231	0.152
FAM172A	0.447274	3.79934e-16	1.01788e-11	0.559942	0.349	0.261
AF165147.1	0.44707	1.19422e-50	3.19944e-46	0.544756	0.121	0.033
CCR1	0.446892	1.62215e-22	4.34591e-18	0.542413	0.153	0.074
ELOVL6	0.446493	3.69575e-64	9.90129e-60	0.544875	0.114	0.026
SLC25A36	0.446434	2.67122e-23	7.15646e-19	0.559499	0.255	0.153
CCDC18-AS1	0.446286	1.28919e-18	3.45388e-14	0.56433	0.352	0.255
CD164	0.44591	3.50622e-17	9.39351e-13	0.568516	0.441	0.352
SEC11A	0.444825	7.38212e-26	1.97774e-21	0.592158	0.59	0.465
ARHGEF9	0.444549	6.43673e-34	1.72446e-29	0.554739	0.184	0.08
FUT7	0.444305	1.84759e-42	4.94987e-38	0.542806	0.12	0.037
ESYT2	0.443473	6.80837e-15	1.82403e-10	0.550791	0.271	0.19
CRTAM	0.443393	1.81433e-58	4.86078e-54	0.55108	0.139	0.037
WDR83OS	0.443217	2.24155e-21	6.00534e-17	0.580928	0.508	0.417
ZRANB2	0.442927	1.48657e-23	3.98267e-19	0.583617	0.494	0.387
COA1	0.442641	1.72723e-16	4.62743e-12	0.555812	0.295	0.209
ADD1	0.441338	3.1639e-15	8.4764e-11	0.556183	0.32	0.239
CAMK2D	0.440372	1.4723e-15	3.94444e-11	0.552436	0.279	0.193
NCOA1	0.439278	2.30311e-11	6.17025e-07	0.54686	0.299	0.229
ITCH	0.438717	1.14301e-14	3.06225e-10	0.55149	0.28	0.201
SYK	0.436646	5.29493e-30	1.41856e-25	0.563751	0.248	0.13
FOXN3	0.436524	2.13103e-12	5.70925e-08	0.558311	0.449	0.378
RICTOR	0.43559	3.06725e-15	8.21747e-11	0.556172	0.325	0.238
STAG2	0.434863	2.6164e-19	7.00958e-15	0.570617	0.411	0.316
LASP1	0.434685	5.88754e-19	1.57733e-14	0.554565	0.255	0.163
RASAL3	0.434446	8.92625e-20	2.39143e-15	0.560485	0.302	0.199
BPTF	0.434016	5.99011e-16	1.60481e-11	0.566649	0.448	0.369
STYK1	0.434006	0	0	0.548232	0.1	0.004
STRBP	0.432143	1.66318e-25	4.45582e-21	0.548551	0.177	0.086
CALCOCO2	0.429913	1.56931e-14	4.20433e-10	0.550395	0.27	0.192
H3F3B	0.42975	6.18188e-42	1.65619e-37	0.629057	0.969	0.897
STARD9	0.429706	6.60452e-80	1.76942e-75	0.554461	0.137	0.03
GATA3	0.429496	2.44253e-25	6.54378e-21	0.558052	0.24	0.13
AKAP17A	0.429067	2.29693e-18	6.15369e-14	0.55176	0.238	0.15
MPST	0.428928	6.51602e-17	1.74571e-12	0.544755	0.195	0.118
LY6E	0.428782	1.35607e-13	3.63304e-09	0.562693	0.476	0.407
NAP1L4	0.428382	6.77428e-18	1.8149e-13	0.569753	0.437	0.347
DLEU2	0.427301	2.55905e-09	6.85594e-05	0.541981	0.294	0.232
PHYKPL	0.427285	1.99834e-12	5.35375e-08	0.548956	0.295	0.224
IFI16	0.425859	4.02546e-18	1.07846e-13	0.573126	0.488	0.399
G6PD	0.425636	3.2987e-23	8.83755e-19	0.54501	0.164	0.081
HELZ	0.425612	2.21468e-14	5.93334e-10	0.554447	0.319	0.239
TTC39B	0.424911	1.47728e-32	3.95777e-28	0.558288	0.207	0.097
INPP5D	0.424775	6.71698e-12	1.79955e-07	0.551034	0.337	0.269
UPF3A	0.424371	2.25724e-16	6.04738e-12	0.557577	0.318	0.229
LINC02084	0.423834	1.39715e-60	3.74309e-56	0.552228	0.142	0.038
MNAT1	0.423655	7.80282e-19	2.09045e-14	0.549733	0.219	0.132
NOTCH1	0.423553	4.35022e-35	1.16547e-30	0.542829	0.128	0.045
ADGRE5	0.422436	7.19551e-16	1.92775e-11	0.556764	0.321	0.231
ZEB1	0.421671	3.97053e-11	1.06374e-06	0.542457	0.256	0.183
OGT	0.421584	1.13378e-17	3.0375e-13	0.562415	0.349	0.254
C5orf56	0.421018	7.5833e-21	2.03164e-16	0.55686	0.26	0.159
DTNBP1	0.420927	3.28085e-18	8.78973e-14	0.54724	0.204	0.122
FCRL6	0.420504	5.92179e-79	1.58651e-74	0.542954	0.104	0.019
MIR181A1HG	0.419944	1.10022e-35	2.94761e-31	0.544189	0.132	0.048
ILK	0.419721	2.72043e-11	7.28829e-07	0.54478	0.269	0.205
EXOC4	0.419458	9.65603e-12	2.58695e-07	0.548568	0.311	0.239
SLA2	0.419431	1.78509e-25	4.78243e-21	0.548733	0.18	0.087
TES	0.419262	1.48057e-18	3.96659e-14	0.560263	0.314	0.215
NCOA2	0.41823	1.75649e-10	4.70582e-06	0.543345	0.275	0.211
NLRC3	0.41793	6.15692e-35	1.6495e-30	0.568299	0.258	0.127
LPP	0.417144	1.88389e-09	5.04713e-05	0.545478	0.345	0.283
CYTH3	0.416329	1.09175e-31	2.92491e-27	0.544587	0.141	0.055
TAF15	0.41484	1.80534e-14	4.83669e-10	0.5567	0.342	0.265
ZNF827	0.414438	2.79875e-49	7.49813e-45	0.559031	0.177	0.061
TBC1D31	0.412925	2.15329e-55	5.76889e-51	0.551379	0.141	0.04
RAP1GDS1	0.412701	5.4446e-12	1.45866e-07	0.548156	0.294	0.227
EVA1B	0.41264	6.54255e-17	1.75281e-12	0.536051	0.14	0.073
GZMH	0.412273	1.09171e-22	2.92481e-18	0.542695	0.16	0.074
AL034397.3	0.412101	8.96158e-22	2.4009e-17	0.545604	0.175	0.09
CFLAR	0.411819	1.06577e-17	2.85529e-13	0.570529	0.456	0.368
ZNF667-AS1	0.409621	1.37185e-122	3.67531e-118	0.548859	0.112	0.015
BTN3A2	0.407345	2.08121e-18	5.57576e-14	0.566137	0.386	0.281
BEX4	0.406955	3.01983e-15	8.09042e-11	0.553692	0.294	0.211
IL16	0.406829	4.15348e-17	1.11276e-12	0.559525	0.329	0.234
EIF3J-DT	0.406556	1.27043e-17	3.40362e-13	0.543093	0.183	0.103
ZNF609	0.406511	2.00478e-09	5.371e-05	0.537172	0.226	0.167
SATB1	0.40406	4.31549e-13	1.15616e-08	0.544507	0.238	0.164
IGFBP4	0.403832	1.17443e-92	3.14641e-88	0.5465	0.111	0.018
ARL14EP	0.403143	2.8984e-13	7.76511e-09	0.546502	0.253	0.179
RBM39	0.403117	2.63797e-22	7.06738e-18	0.588994	0.661	0.581
BAZ2B	0.402904	5.2798e-15	1.41451e-10	0.550291	0.265	0.183
LIMD2	0.401803	3.47394e-18	9.30703e-14	0.580518	0.685	0.623
MT-ATP8	0.401692	1.08471e-09	2.90606e-05	0.549696	0.437	0.356
TBC1D10C	0.401334	2.3725e-23	6.35616e-19	0.582035	0.501	0.368
TRAF3IP3	0.400824	3.06234e-24	8.2043e-20	0.59167	0.646	0.533
NARF	0.400608	1.51008e-16	4.04565e-12	0.55021	0.245	0.16
PEX2	0.400571	9.94854e-17	2.66531e-12	0.547096	0.217	0.135
DHX36	0.400385	6.75823e-13	1.8106e-08	0.555091	0.367	0.294
CSNK1G3	0.399942	5.84242e-18	1.56524e-13	0.546338	0.201	0.119
GK5	0.399631	1.49661e-34	4.00956e-30	0.544782	0.137	0.051
LSP1	0.39881	1.3981e-15	3.74564e-11	0.57086	0.568	0.492
PTPN2	0.398698	3.74616e-12	1.00363e-07	0.552858	0.351	0.287
FLI1	0.397921	5.49181e-12	1.47131e-07	0.548002	0.296	0.225
POLR2L	0.397908	8.91936e-17	2.38959e-12	0.57523	0.606	0.54
TAPBP	0.397183	1.07344e-14	2.87585e-10	0.562263	0.421	0.342
FAM117A	0.396658	6.60831e-25	1.77043e-20	0.551978	0.201	0.103
KDM5B	0.39655	4.31191e-19	1.1552e-14	0.546012	0.192	0.108
ERBIN	0.396549	2.1008e-11	5.62827e-07	0.548664	0.32	0.252
PJA2	0.39623	1.37455e-13	3.68257e-09	0.557388	0.376	0.304
LINC02256	0.396173	1.47677e-26	3.95641e-22	0.549775	0.178	0.087
ARGLU1	0.395687	4.95518e-21	1.32754e-16	0.585203	0.61	0.543
PPIP5K2	0.394785	6.81214e-16	1.82504e-11	0.550704	0.255	0.173
SESN1	0.394579	7.71786e-16	2.06769e-11	0.548303	0.237	0.154
RCSD1	0.394385	2.22619e-15	5.96417e-11	0.568711	0.513	0.445
UST	0.394378	1.67704e-21	4.49296e-17	0.542439	0.158	0.078
TUT4	0.394306	3.05132e-16	8.17478e-12	0.564814	0.415	0.326
SCML4	0.393525	1.89973e-19	5.08958e-15	0.553813	0.251	0.152
RSBN1L	0.393154	8.14022e-13	2.18085e-08	0.555475	0.375	0.303
HCG18	0.392401	9.80992e-18	2.62818e-13	0.548781	0.223	0.136
LLGL2	0.391901	2.21956e-33	5.94642e-29	0.548834	0.158	0.064
STK10	0.391705	1.64807e-13	4.41534e-09	0.559486	0.418	0.344
PAWR	0.390213	2.92513e-163	7.8367e-159	0.54721	0.104	0.01
GLIPR2	0.390147	5.19417e-14	1.39157e-09	0.556145	0.351	0.271
ZNF22	0.389769	5.19883e-13	1.39282e-08	0.54743	0.27	0.193
CDK13	0.388955	2.30527e-12	6.17604e-08	0.552294	0.344	0.271
STOM	0.388773	6.95986e-15	1.86462e-10	0.550114	0.265	0.183
RAB27B	0.388096	5.40578e-112	1.44826e-107	0.54725	0.11	0.015
PTPN4	0.387715	1.70815e-18	4.57631e-14	0.565767	0.389	0.274
DDX46	0.387438	1.09367e-14	2.93005e-10	0.563691	0.447	0.369
PRELID1	0.386779	1.17025e-18	3.13522e-14	0.579813	0.612	0.542
ZNF92	0.384967	3.21027e-22	8.60065e-18	0.547604	0.186	0.097
SRSF11	0.384871	7.24397e-13	1.94073e-08	0.562049	0.496	0.441
SLC9A3R1	0.382464	5.08269e-17	1.3617e-12	0.55642	0.302	0.205
ICAM3	0.38139	1.83906e-15	4.92702e-11	0.566566	0.479	0.39
YTHDC1	0.379901	6.62804e-14	1.77572e-09	0.557075	0.363	0.288
PSMB8-AS1	0.379831	7.36117e-17	1.97213e-12	0.55958	0.336	0.24
SAMD9L	0.379669	4.13969e-14	1.10906e-09	0.545251	0.231	0.154
PIK3AP1	0.378258	8.04479e-19	2.15528e-14	0.541943	0.165	0.089
COMMD7	0.377975	1.63182e-12	4.37181e-08	0.552062	0.334	0.262
RIPOR2	0.377672	3.23563e-16	8.66858e-12	0.572027	0.578	0.479
TAF7	0.376817	7.27644e-13	1.94943e-08	0.555501	0.38	0.302
TNRC6C	0.3763	2.0614e-14	5.5227e-10	0.547375	0.251	0.167
APBA2	0.376167	5.40742e-20	1.4487e-15	0.534778	0.122	0.055
SLC20A1	0.375901	1.03395e-16	2.77006e-12	0.543716	0.194	0.114
STK26	0.375531	1.65539e-22	4.43494e-18	0.542811	0.157	0.076
TSNAX	0.374789	9.03115e-11	2.41954e-06	0.542932	0.261	0.197
STT3B	0.374574	4.75927e-15	1.27506e-10	0.55605	0.327	0.242
CNOT6L	0.374117	8.89785e-15	2.38382e-10	0.560244	0.391	0.306
FUS	0.37376	5.89986e-15	1.58063e-10	0.569795	0.566	0.51
DNM2	0.373374	2.2661e-13	6.07112e-09	0.547645	0.264	0.188
GALNT11	0.373203	4.85293e-13	1.30015e-08	0.539969	0.198	0.127
ADAM8	0.373127	5.53466e-23	1.48279e-18	0.546623	0.176	0.089
MIA2	0.373023	6.55701e-13	1.75669e-08	0.547029	0.265	0.191
ARID5A	0.372756	1.7837e-12	4.77872e-08	0.539621	0.201	0.132
SIPA1	0.372739	3.46583e-13	9.28532e-09	0.54434	0.234	0.16
PFN1	0.372725	4.34701e-28	1.16461e-23	0.604504	0.95	0.889
SPIDR	0.371973	9.34088e-08	0.00250251	0.535389	0.252	0.198
PSTPIP1	0.371869	2.36009e-12	6.32293e-08	0.547252	0.278	0.206
ELF2	0.371099	1.73076e-13	4.63689e-09	0.553528	0.333	0.252
CDK17	0.371026	9.97304e-09	0.000267188	0.532663	0.191	0.137
NMT2	0.370808	4.63368e-14	1.24141e-09	0.544074	0.226	0.145
SLC4A4	0.370433	2.19026e-102	5.86792e-98	0.543085	0.1	0.014
INPP4A	0.369519	2.99561e-12	8.02553e-08	0.548863	0.302	0.228
AC244502.1	0.369405	1.67235e-181	4.4804e-177	0.547169	0.103	0.009
KDM5A	0.368917	2.73971e-11	7.33995e-07	0.55061	0.351	0.286
CHIC2	0.368128	6.80367e-12	1.82277e-07	0.545606	0.27	0.199
L3MBTL4	0.366604	4.64416e-34	1.24422e-29	0.537326	0.107	0.035
NCL	0.366247	1.64851e-17	4.41652e-13	0.578213	0.657	0.59
PPP3CC	0.365759	1.00067e-09	2.68088e-05	0.541437	0.276	0.21
C1D	0.365626	1.12359e-12	3.01022e-08	0.547964	0.278	0.206
AC093010.2	0.364575	5.2965e-37	1.41899e-32	0.540764	0.119	0.038
SMURF2	0.364314	4.93921e-09	0.000132326	0.536226	0.223	0.167
GATAD2A	0.364019	1.92717e-10	5.16309e-06	0.539494	0.231	0.168
TSTD1	0.363728	5.27287e-17	1.41266e-12	0.572967	0.538	0.453
BANF1	0.363695	3.06646e-10	8.21535e-06	0.549266	0.368	0.313
PRRC2B	0.363236	1.77567e-10	4.75721e-06	0.544774	0.293	0.229
OGA	0.363036	9.534e-15	2.55425e-10	0.559495	0.381	0.295
TRAPPC2	0.362044	3.40271e-16	9.11621e-12	0.544536	0.204	0.124
LPCAT1	0.361958	9.66965e-13	2.5906e-08	0.532018	0.139	0.08
CCM2	0.361427	1.3692e-10	3.66823e-06	0.549249	0.36	0.294
PSD4	0.361155	5.9373e-16	1.59066e-11	0.537394	0.155	0.085
KPNA4	0.36088	1.26877e-11	3.39915e-07	0.543398	0.251	0.182
HERC2	0.360273	1.80913e-11	4.84684e-07	0.543191	0.251	0.183
BCAS3	0.360223	1.87227e-07	0.005016	0.531516	0.209	0.158
PIBF1	0.360121	7.99702e-07	0.0214248	0.532857	0.247	0.2
FAM43A	0.360023	1.16979e-44	3.13399e-40	0.542837	0.118	0.035
UBE3A	0.359464	1.54231e-11	4.132e-07	0.547572	0.303	0.233
PTPN7	0.359455	9.12173e-11	2.4438e-06	0.545306	0.296	0.227
SMARCE1	0.359151	5.73748e-08	0.00153713	0.538274	0.284	0.233
CYSLTR1	0.358979	3.28246e-15	8.79405e-11	0.536173	0.15	0.084
PTPRA	0.35885	1.83761e-11	4.92314e-07	0.549418	0.33	0.261
KLHDC4	0.358243	1.82951e-22	4.90143e-18	0.54704	0.182	0.093
RBMS1	0.358104	3.85176e-11	1.03193e-06	0.550705	0.364	0.294
SCLT1	0.358044	3.20498e-08	0.000858647	0.530388	0.177	0.126
ZDHHC21	0.357995	3.26256e-18	8.74072e-14	0.539327	0.154	0.081
ZMYND8	0.357712	1.34921e-09	3.61466e-05	0.53644	0.214	0.155
BIRC6	0.356914	1.49229e-10	3.99799e-06	0.551031	0.395	0.33
ATXN7L3B	0.356366	4.7589e-13	1.27496e-08	0.545232	0.246	0.171
RNF115	0.35497	1.36968e-10	3.66951e-06	0.543573	0.275	0.21
PNISR	0.354529	2.17486e-19	5.82666e-15	0.583119	0.667	0.61
FGD3	0.354439	1.76294e-14	4.72309e-10	0.553979	0.318	0.231
NFATC2	0.353698	2.44984e-11	6.56336e-07	0.544221	0.267	0.197
ABHD2	0.353212	1.20624e-16	3.23163e-12	0.541551	0.176	0.102
SNTB1	0.352812	7.97097e-12	2.1355e-07	0.533341	0.157	0.096
GATAD1	0.352359	5.85728e-13	1.56923e-08	0.536977	0.173	0.108
SRRM2	0.352195	1.26998e-14	3.4024e-10	0.569507	0.588	0.532
IGF1R	0.352044	2.30748e-21	6.18197e-17	0.53547	0.121	0.054
CHD2	0.351944	2.97511e-11	7.97063e-07	0.555146	0.438	0.378
TARSL2	0.351172	1.77394e-13	4.75257e-09	0.544026	0.23	0.153
MIS18BP1	0.35068	8.20294e-07	0.0219765	0.535428	0.289	0.245
IL2RG	0.350451	3.32168e-16	8.8991e-12	0.567762	0.484	0.378
ACAA2	0.350408	1.21716e-18	3.2609e-14	0.540723	0.16	0.085
ACYP2	0.350395	5.47007e-07	0.0146549	0.531043	0.215	0.167
NAA16	0.350323	3.58899e-15	9.61527e-11	0.541731	0.191	0.116
GRK6	0.349695	1.5409e-16	4.12822e-12	0.555043	0.294	0.201
WDPCP	0.34954	5.79705e-07	0.0155309	0.524375	0.139	0.096
FAM49A	0.349523	7.12813e-15	1.9097e-10	0.534393	0.14	0.077
SASH3	0.349397	2.64655e-12	7.09037e-08	0.541867	0.223	0.154
SAMD9	0.349392	3.30902e-10	8.86519e-06	0.544638	0.305	0.237
DOK2	0.349392	2.16611e-09	5.80322e-05	0.547382	0.382	0.324
STIM1	0.348863	1.15559e-07	0.00309593	0.533094	0.222	0.17
MSN	0.348627	3.68363e-17	9.86882e-13	0.57465	0.574	0.489
BDP1	0.346586	1.19739e-07	0.00320794	0.538975	0.314	0.262
DGKD	0.346327	3.473e-08	0.000930451	0.533688	0.214	0.162
NFATC3	0.346146	1.81948e-10	4.87458e-06	0.545242	0.304	0.236
GOPC	0.346056	4.36392e-11	1.16914e-06	0.542354	0.25	0.183
MAPRE2	0.345483	7.79618e-11	2.08867e-06	0.538106	0.208	0.146
DNMT1	0.344652	4.68605e-11	1.25544e-06	0.547763	0.319	0.251
PCNX4	0.343946	1.48863e-10	3.98819e-06	0.537204	0.206	0.143
NT5C2	0.343009	5.34345e-12	1.43156e-07	0.539167	0.202	0.136
USP33	0.342177	7.83322e-11	2.0986e-06	0.543317	0.267	0.2
TAOK3	0.342056	3.43583e-12	9.20493e-08	0.559378	0.481	0.418
SLTM	0.341966	9.34805e-08	0.00250444	0.543071	0.385	0.344
NOL4L	0.341864	2.45835e-18	6.58617e-14	0.540258	0.16	0.084
GALNT1	0.34166	1.35343e-08	0.000362598	0.532991	0.195	0.143
RPAP2	0.341587	9.06083e-14	2.42749e-09	0.546138	0.246	0.167
XYLT1	0.341349	7.7828e-08	0.00208509	0.528073	0.16	0.112
PIK3CD	0.341161	3.74479e-08	0.00100327	0.537005	0.26	0.205
FHL3	0.339417	4.11382e-17	1.10213e-12	0.531678	0.114	0.055
ABCA2	0.338778	7.86451e-27	2.10698e-22	0.535042	0.108	0.04
ATP10A	0.337962	7.44827e-11	1.99547e-06	0.530544	0.144	0.088
ZCCHC7	0.337223	1.37046e-07	0.0036716	0.536948	0.282	0.229
KIAA2026	0.33697	7.84171e-09	0.000210087	0.539102	0.266	0.209
TCIRG1	0.336454	3.15184e-08	0.000844409	0.532204	0.195	0.144
NDUFS8	0.336349	3.18816e-07	0.0085414	0.53893	0.33	0.288
SLC15A4	0.336159	1.6646e-21	4.45962e-17	0.540417	0.147	0.07
BRD2	0.336051	1.35911e-06	0.0364119	0.536203	0.314	0.275
GMDS	0.336013	2.85309e-09	7.6437e-05	0.53389	0.195	0.137
BTN3A1	0.335861	4.63556e-14	1.24191e-09	0.546554	0.247	0.165
SNTB2	0.335365	2.28642e-17	6.12554e-13	0.540805	0.17	0.093
FLOT1	0.335029	5.30998e-07	0.014226	0.533096	0.243	0.196
PLA2G6	0.334836	9.01912e-62	2.41631e-57	0.543734	0.112	0.025
PREX1	0.334748	6.78091e-07	0.0181667	0.536224	0.296	0.255
DENND1B	0.334736	1.65233e-10	4.42676e-06	0.538947	0.224	0.161
CENPC	0.333662	8.08234e-12	2.16534e-07	0.547106	0.292	0.218
LMO4	0.333445	5.3392e-10	1.43043e-05	0.539245	0.237	0.176
RGS3	0.333414	2.52295e-46	6.75924e-42	0.541486	0.113	0.031
CDC40	0.332194	5.9671e-09	0.000159864	0.539896	0.273	0.216
GMDS-DT	0.33176	8.59259e-09	0.000230204	0.531046	0.174	0.121
WIPF1	0.331217	2.88789e-13	7.73695e-09	0.562251	0.488	0.417
AGPAT4	0.330819	2.4784e-23	6.63988e-19	0.533531	0.107	0.043
SMC5	0.329917	4.77611e-08	0.00127957	0.537388	0.269	0.215
SMAD5	0.32984	6.95714e-09	0.000186389	0.528816	0.15	0.1
SRPK2	0.329294	3.61299e-09	9.67957e-05	0.546591	0.378	0.321
EXT1	0.328838	3.92574e-15	1.05174e-10	0.529229	0.11	0.053
ADCY7	0.327825	5.5416e-12	1.48465e-07	0.54067	0.216	0.149
TSPAN5	0.327597	6.13899e-15	1.6447e-10	0.537722	0.165	0.094
NME3	0.32737	1.41551e-07	0.00379229	0.54171	0.367	0.325
CPNE1	0.327017	2.84616e-11	7.62514e-07	0.546272	0.295	0.224
NCOR1	0.326953	1.66728e-10	4.46681e-06	0.553957	0.454	0.403
ZNF83	0.326872	8.98056e-09	0.000240598	0.53529	0.22	0.164
N4BP2L2	0.326618	6.8491e-20	1.83494e-15	0.585009	0.71	0.65
TSPAN2	0.326222	2.38226e-48	6.38232e-44	0.542945	0.117	0.032
ZNF207	0.326161	9.70455e-12	2.59995e-07	0.554002	0.394	0.325
PTPRC	0.325293	3.67712e-25	9.85137e-21	0.598069	0.845	0.776
FOXJ3	0.325274	1.53318e-08	0.000410755	0.537454	0.253	0.197
SNRK	0.325084	1.01388e-11	2.71628e-07	0.542696	0.245	0.172
TGFBR1	0.324877	5.41516e-09	0.000145078	0.533887	0.199	0.143
SH2D3C	0.324638	1.83597e-11	4.91874e-07	0.532753	0.155	0.096
CLDND1	0.3241	8.83204e-12	2.36619e-07	0.551287	0.356	0.277
DOCK10	0.32369	8.07349e-08	0.00216297	0.544022	0.416	0.364
RASA1	0.323596	9.59431e-08	0.00257041	0.53285	0.216	0.165
ANKRD27	0.322671	3.91731e-18	1.04949e-13	0.535791	0.134	0.066
GOLGA8A	0.322363	5.08532e-16	1.36241e-11	0.542191	0.189	0.111
SYTL2	0.321997	8.48326e-22	2.27275e-17	0.543513	0.166	0.081
RAB11FIP1	0.320562	3.88067e-09	0.000103967	0.537109	0.233	0.174
HP1BP3	0.320534	5.9306e-08	0.00158887	0.546194	0.45	0.417
HIBCH	0.32041	1.34804e-11	3.61153e-07	0.537822	0.198	0.131
AEBP2	0.320295	7.70182e-13	2.06339e-08	0.540442	0.204	0.134
DNAJB14	0.320032	6.96104e-07	0.0186493	0.536206	0.302	0.255
FBXW11	0.319947	1.44753e-07	0.00387808	0.534549	0.243	0.193
EPB41	0.319485	1.84352e-14	4.93898e-10	0.564127	0.482	0.389
HEG1	0.319422	1.35314e-23	3.6252e-19	0.535922	0.118	0.049
ZNF800	0.318145	1.33444e-10	3.5751e-06	0.541686	0.252	0.187
MBNL1	0.317646	6.44015e-12	1.72538e-07	0.562912	0.65	0.579
SPN	0.316992	1.19811e-08	0.000320987	0.540325	0.296	0.234
OFD1	0.316925	1.96727e-12	5.27052e-08	0.552868	0.354	0.277
DDX6	0.316543	3.35681e-10	8.99324e-06	0.551229	0.42	0.356
ARID4B	0.316511	1.78027e-09	4.76951e-05	0.551463	0.472	0.422
CLK4	0.316381	1.43688e-09	3.84955e-05	0.536915	0.221	0.161
FXYD7	0.315692	1.2758e-19	3.41799e-15	0.532531	0.113	0.049
CIRBP	0.314799	4.71461e-13	1.26309e-08	0.56676	0.654	0.609
BEX2	0.314661	2.52321e-11	6.75994e-07	0.536266	0.188	0.123
ZNF322	0.31405	3.69031e-13	9.8867e-09	0.532069	0.135	0.077
LINC00623	0.313733	5.77626e-09	0.000154752	0.542066	0.31	0.248
RAB29	0.313032	2.08884e-07	0.00559621	0.53201	0.217	0.165
TADA3	0.312929	1.25815e-06	0.0337072	0.532968	0.255	0.212
GPR174	0.312185	2.65998e-15	7.12634e-11	0.545555	0.227	0.14
PUM2	0.312132	3.38104e-07	0.00905815	0.537009	0.298	0.251
TRGC2	0.31211	9.98753e-21	2.67576e-16	0.548217	0.205	0.109
CREBZF	0.311997	1.68683e-07	0.00451919	0.530355	0.194	0.143
ZNF91	0.311846	2.12194e-08	0.000568488	0.535278	0.231	0.174
SEC22B	0.310868	4.25412e-09	0.000113972	0.535017	0.212	0.152
ZNF276	0.310835	1.87851e-11	5.03272e-07	0.541258	0.235	0.164
TPP2	0.310526	6.47776e-11	1.73546e-06	0.541821	0.248	0.181
ZDHHC20	0.31022	4.55863e-10	1.2213e-05	0.538348	0.229	0.164
XRCC5	0.309859	4.59226e-08	0.00123031	0.547814	0.491	0.462
XRN1	0.309481	1.26443e-08	0.000338753	0.542446	0.327	0.271
SP100	0.309469	8.71856e-10	2.33579e-05	0.553591	0.504	0.461
PPP2R5A	0.309262	6.70787e-11	1.79711e-06	0.541594	0.249	0.179
AK9	0.308388	1.00181e-15	2.68395e-11	0.532043	0.124	0.062
CPLANE1	0.308094	5.2317e-11	1.40162e-06	0.526778	0.115	0.065
TTN	0.30769	1.47234e-23	3.94456e-19	0.536842	0.125	0.052
CCDC12	0.307525	7.39446e-08	0.00198105	0.54123	0.343	0.293
RBBP6	0.307178	1.47231e-07	0.00394446	0.534171	0.241	0.188
SETD2	0.306496	7.01249e-08	0.00187872	0.538065	0.286	0.233
TRANK1	0.306332	9.81373e-13	2.6292e-08	0.542748	0.23	0.154
IFITM3	0.306297	7.95927e-18	2.13237e-13	0.554604	0.28	0.177
WDR37	0.305765	1.5132e-07	0.00405403	0.529564	0.183	0.133
LSM2	0.304576	7.30749e-07	0.0195775	0.536522	0.308	0.263
GOLIM4	0.304546	2.2308e-13	5.97653e-09	0.530127	0.121	0.066
PTBP2	0.30449	1.0132e-07	0.00271446	0.528489	0.166	0.118
SET	0.304333	8.64524e-13	2.31615e-08	0.565843	0.648	0.6
PRKCB	0.303982	2.77258e-08	0.000742803	0.544313	0.388	0.332
PCM1	0.303483	1.1624e-07	0.0031142	0.543785	0.41	0.373
AC022706.1	0.303362	4.20489e-22	1.12653e-17	0.531954	0.104	0.041
RPL22L1	0.302614	6.11195e-09	0.000163745	0.547406	0.407	0.356
SMARCA2	0.302484	5.27766e-08	0.00141394	0.541198	0.334	0.283
ZNF302	0.301289	1.20582e-08	0.000323052	0.534707	0.217	0.16
TRERF1	0.301273	2.44246e-09	6.54359e-05	0.533179	0.188	0.129
CHPT1	0.301237	4.25542e-07	0.0114007	0.527374	0.166	0.122
LINC02591	0.301197	8.57678e-26	2.29781e-21	0.535705	0.114	0.044
TTC14	0.300831	3.69192e-09	9.89102e-05	0.544157	0.335	0.274
DENND4C	0.300803	3.46097e-08	0.000927229	0.534055	0.22	0.166
ATP5IF1	0.300613	1.01655e-09	2.72343e-05	0.554358	0.536	0.499
OPTN	0.300582	1.39285e-11	3.73159e-07	0.550672	0.362	0.275
CBR4	0.30003	9.40891e-10	2.52074e-05	0.527879	0.133	0.083
THUMPD3-AS1	0.299667	1.08115e-06	0.0289651	0.536974	0.33	0.285
SH3BP1	0.2989	9.43024e-08	0.00252646	0.532483	0.212	0.16
UPF2	0.298008	1.27217e-06	0.0340827	0.535886	0.306	0.266
LRMP	0.297634	4.31505e-11	1.15605e-06	0.53256	0.157	0.099
TEX30	0.297443	3.43661e-13	9.20703e-09	0.526419	0.101	0.05
COMMD10	0.297404	3.49829e-07	0.00937228	0.533391	0.244	0.192
RYK	0.297396	5.32601e-09	0.000142689	0.530246	0.163	0.11
DZIP3	0.297172	1.67586e-16	4.4898e-12	0.533212	0.127	0.063
LCP2	0.297034	4.70193e-08	0.0012597	0.539251	0.302	0.245
HUWE1	0.296663	4.58462e-07	0.0122827	0.534588	0.264	0.216
HENMT1	0.295635	1.27889e-11	3.42626e-07	0.527904	0.119	0.066
MAP4K5	0.294068	5.51116e-08	0.0014765	0.528523	0.162	0.113
B3GNT2	0.293952	7.9498e-11	2.12983e-06	0.527601	0.122	0.071
ACIN1	0.291878	8.68491e-09	0.000232678	0.539184	0.271	0.212
NAALADL1	0.291816	1.31401e-19	3.52036e-15	0.531619	0.107	0.046
U2SURP	0.291609	1.49352e-08	0.000400129	0.544255	0.362	0.312
GPR82	0.291446	2.59478e-17	6.95166e-13	0.529961	0.106	0.048
HNRNPA2B1	0.291282	8.69895e-14	2.33054e-09	0.569793	0.724	0.677
RALGPS2	0.290846	3.0543e-20	8.18279e-16	0.532636	0.111	0.048
SLAMF7	0.290823	3.66635e-27	9.82251e-23	0.53859	0.125	0.049
ATP11B	0.289672	9.00632e-09	0.000241288	0.536796	0.241	0.181
CTR9	0.289527	1.41114e-06	0.0378059	0.527993	0.188	0.143
CERS4	0.289321	5.23597e-17	1.40277e-12	0.533487	0.126	0.062
PRRC2C	0.289227	2.99476e-09	8.02326e-05	0.553139	0.548	0.515
GOLGA2	0.289137	1.05108e-06	0.0281595	0.523953	0.139	0.097
HLA-A	0.288889	7.92722e-28	2.12378e-23	0.603923	0.93	0.863
AP2A1	0.288756	4.25425e-09	0.000113975	0.531168	0.169	0.116
PLEKHF1	0.288614	3.01623e-19	8.08077e-15	0.538869	0.149	0.074
SETX	0.287974	4.72636e-10	1.26624e-05	0.547195	0.346	0.284
KLF13	0.287625	1.11506e-06	0.0298736	0.538582	0.369	0.325
LRCH1	0.28754	1.15904e-07	0.00310519	0.526749	0.15	0.104
PRPF6	0.287487	1.07525e-07	0.00288071	0.537596	0.287	0.235
ALOX12-AS1	0.287435	5.82844e-08	0.0015615	0.526618	0.145	0.097
NUP210	0.287221	5.519e-07	0.0147859	0.531333	0.221	0.171
PSMB8	0.287215	3.54543e-07	0.00949857	0.543545	0.459	0.422
HLA-F	0.286558	4.24221e-08	0.00113653	0.542625	0.364	0.307
HSCB	0.286355	4.27769e-08	0.00114604	0.525214	0.129	0.084
MIDN	0.284773	7.48124e-08	0.0020043	0.530903	0.191	0.14
ZNF326	0.284712	1.11273e-07	0.00298112	0.528881	0.172	0.123
SERBP1	0.284568	9.6759e-11	2.59227e-06	0.558572	0.584	0.542
FAM111A	0.284567	1.49714e-08	0.0004011	0.533036	0.201	0.145
ASL	0.283863	5.84452e-10	1.56581e-05	0.526771	0.122	0.074
ANKRD11	0.283668	4.67107e-07	0.0125143	0.542005	0.421	0.384
TNRC6B	0.282873	4.63914e-07	0.0124287	0.544634	0.513	0.488
AC005562.1	0.282728	5.18953e-08	0.00139033	0.523451	0.115	0.073
NPRL2	0.282654	2.20476e-11	5.90678e-07	0.530108	0.136	0.08
S100PBP	0.282175	2.94801e-09	7.89801e-05	0.532966	0.186	0.129
SSR4	0.281493	7.73078e-11	2.07115e-06	0.560298	0.675	0.627
PLAAT4	0.281403	8.73443e-09	0.000234004	0.550148	0.51	0.455
PGGHG	0.281304	7.81992e-14	2.09504e-09	0.534677	0.151	0.086
MAGED1	0.281029	1.936e-09	5.18673e-05	0.527866	0.137	0.086
STK38	0.280662	1.73895e-06	0.0465882	0.537739	0.362	0.321
ARHGEF1	0.280492	5.99148e-09	0.000160518	0.544341	0.348	0.289
ABCF1	0.280228	1.22134e-06	0.0327209	0.531052	0.229	0.181
RAB27A	0.279235	1.35055e-06	0.0361826	0.532538	0.257	0.206
GSAP	0.278813	3.01033e-09	8.06497e-05	0.529529	0.153	0.101
CXCR3	0.278401	1.37313e-09	3.67876e-05	0.538465	0.247	0.177
SLC25A45	0.27761	9.66461e-09	0.000258925	0.530534	0.172	0.117
KANSL1	0.277555	7.03792e-08	0.00188553	0.544862	0.429	0.382
KIFAP3	0.277493	9.23265e-13	2.47352e-08	0.532986	0.146	0.085
SF3B1	0.276888	1.02373e-06	0.0274267	0.542052	0.46	0.432
CRACR2A	0.27618	2.42952e-19	6.50892e-15	0.535971	0.131	0.062
LRBA	0.275998	6.3907e-07	0.0171213	0.537405	0.331	0.277
ZNF718	0.275745	1.15372e-14	3.09092e-10	0.529046	0.11	0.054
CORO1A	0.27517	1.05328e-15	2.82183e-11	0.575734	0.798	0.75
MCPH1	0.274975	5.15704e-07	0.0138162	0.529557	0.197	0.148
NR3C1	0.274448	1.41476e-06	0.037903	0.538621	0.381	0.336
CALCOCO1	0.274161	4.4521e-07	0.0119276	0.525333	0.146	0.102
RASSF5	0.274073	3.46195e-07	0.00927491	0.536585	0.293	0.244
TRIM56	0.273955	1.14911e-06	0.0307859	0.529026	0.201	0.153
EVA1C	0.273247	8.66988e-15	2.32275e-10	0.532164	0.129	0.067
SIDT1	0.272518	4.78547e-07	0.0128208	0.525989	0.156	0.109
HIST1H4C	0.272458	1.18487e-08	0.000317439	0.550829	0.548	0.503
LINC00426	0.27204	4.69436e-15	1.25767e-10	0.530004	0.115	0.056
MTG1	0.271589	1.51785e-07	0.00406647	0.531564	0.208	0.156
C22orf34	0.271261	1.95406e-08	0.000523513	0.525811	0.131	0.084
AC025171.2	0.27063	4.77179e-16	1.27841e-11	0.53252	0.125	0.062
CCDC88C	0.270407	8.49977e-12	2.27717e-07	0.547704	0.311	0.226
SDR39U1	0.27012	1.31719e-06	0.0352889	0.525939	0.163	0.119
CDK9	0.269685	4.10432e-10	1.09959e-05	0.529081	0.14	0.086
ZSCAN18	0.268129	1.97712e-19	5.2969e-15	0.532459	0.113	0.049
NFATC2IP	0.267404	9.49664e-07	0.0254425	0.532816	0.252	0.203
CASP3	0.266402	5.1717e-10	1.38555e-05	0.529424	0.144	0.09
CHD6	0.266191	1.51934e-06	0.0407046	0.531995	0.246	0.2
MAP3K8	0.266067	1.3829e-11	3.70494e-07	0.539301	0.215	0.143
USP20	0.265794	3.87308e-14	1.03764e-09	0.530466	0.121	0.063
PPIL2	0.265568	6.72717e-09	0.000180228	0.529826	0.161	0.108
CDC16	0.265566	2.32161e-07	0.00621982	0.526342	0.151	0.106
B4GALT1	0.265387	2.53037e-07	0.00677911	0.536725	0.291	0.239
IFNG-AS1	0.265372	1.2034e-11	3.22402e-07	0.533899	0.169	0.101
ZNF836	0.264669	7.41495e-17	1.98654e-12	0.528786	0.101	0.045
MYBL1	0.263935	2.50712e-13	6.71682e-09	0.547224	0.276	0.184
DYRK2	0.26384	1.03161e-09	2.7638e-05	0.535111	0.203	0.14
ZBP1	0.26285	3.79895e-13	1.01778e-08	0.530917	0.131	0.071
LYN	0.262633	1.58764e-13	4.25343e-09	0.545406	0.25	0.164
PPP1R16B	0.262378	4.39486e-10	1.17743e-05	0.532319	0.171	0.11
SEPTIN1	0.262164	1.13233e-09	3.03363e-05	0.546669	0.369	0.293
SHFL	0.261858	6.25651e-08	0.00167618	0.53531	0.247	0.19
ATP10D	0.260072	1.98211e-10	5.31028e-06	0.525064	0.106	0.06
NSUN6	0.258285	2.00466e-08	0.000537068	0.530633	0.178	0.124
FAM214A	0.258237	4.5019e-08	0.0012061	0.530155	0.18	0.127
FO393401.1	0.257453	1.71316e-13	4.58972e-09	0.531688	0.132	0.073
SUGP2	0.257394	1.46221e-06	0.039174	0.527374	0.18	0.136
HLA-B	0.257241	2.20965e-26	5.91988e-22	0.601132	0.966	0.939
ABHD15	0.256842	5.49385e-14	1.47186e-09	0.527373	0.103	0.051
SQSTM1	0.25683	1.17589e-06	0.0315032	0.539028	0.381	0.339
JADE1	0.256517	1.86824e-10	5.0052e-06	0.533236	0.173	0.112
SYTL1	0.25641	7.52954e-08	0.00201724	0.536061	0.264	0.203
CMTR2	0.25625	1.79437e-06	0.0480731	0.52048	0.11	0.072
CD53	0.25523	1.06085e-06	0.0284212	0.542788	0.492	0.467
TSC22D1	0.25282	1.0287e-10	2.756e-06	0.52697	0.119	0.068
HAGHL	0.251963	8.20129e-14	2.19721e-09	0.527497	0.105	0.052
CLIP4	0.251186	1.31638e-11	3.52671e-07	0.530504	0.139	0.081
HLA-C	0.250165	3.72965e-19	9.99209e-15	0.585069	0.93	0.89
SLC5A3	0.250049	6.63279e-08	0.00177699	0.524401	0.126	0.081

## Sheet: CD4_1
gene	avg_log2FC	p_val	p_val_adj	auc	pct.1	pct.2
LTB	1.41372	0	0	0.791423	0.908	0.514
MAL	0.979174	0	0	0.674564	0.471	0.124
LDHB	0.945365	0	0	0.732222	0.868	0.623
NOSIP	0.887523	0	0	0.66748	0.611	0.338
PRKCQ-AS1	0.878036	0	0	0.675884	0.574	0.233
RPSA	0.750269	0	0	0.730348	0.953	0.902
IL7R	0.714831	0	0	0.695485	0.869	0.491
GAS5	0.701112	0	0	0.624909	0.663	0.501
RPL7	0.69406	0	0	0.626178	0.934	0.856
FLT3LG	0.684812	0	0	0.639969	0.499	0.228
RPS4X	0.682535	0	0	0.744054	0.977	0.954
KLRB1	0.682515	0	0	0.622559	0.481	0.232
RPS12	0.675136	0	0	0.808725	0.998	0.982
RPL13A	0.650534	0	0	0.589789	0.937	0.897
RPL32	0.646745	0	0	0.815848	0.997	0.982
RPL3	0.635439	0	0	0.791328	0.979	0.965
RPL31	0.633375	0	0	0.59684	0.88	0.808
AQP3	0.615542	0	0	0.606412	0.343	0.131
RPS5	0.615058	0	0	0.735625	0.969	0.926
RPS3	0.614833	0	0	0.779448	0.982	0.966
RPL11	0.611131	0	0	0.801237	0.998	0.983
RPL18	0.605271	0	0	0.756653	0.972	0.95
PCED1B-AS1	0.604879	0	0	0.650815	0.781	0.583
RPS6	0.601113	0	0	0.708347	0.992	0.969
RPL14	0.600329	0	0	0.758373	0.979	0.951
RPS3A	0.598759	0	0	0.769447	0.982	0.962
RPS27A	0.592665	0	0	0.802873	0.998	0.981
RPL10	0.592605	0	0	0.77813	0.983	0.976
CISH	0.590805	0	0	0.595592	0.297	0.108
NPM1	0.572766	0	0	0.674158	0.906	0.816
RPL13	0.571261	0	0	0.791676	0.987	0.976
RPL34	0.569378	0	0	0.774352	1	0.987
RPS2	0.561992	0	0	0.66795	0.981	0.959
RPL21	0.559866	0	0	0.624153	0.989	0.958
RPL10A	0.557665	0	0	0.705359	0.975	0.932
RPL9	0.553359	0	0	0.713393	0.989	0.96
RPS25	0.549295	0	0	0.724117	0.995	0.967
EEF1B2	0.543315	0	0	0.695659	0.943	0.902
RPLP2	0.541559	0	0	0.659596	0.994	0.968
RPS18	0.539409	0	0	0.762901	0.997	0.984
RPS13	0.538259	0	0	0.75264	0.996	0.971
RPL30	0.53658	0	0	0.761928	0.996	0.981
CCR7	0.533026	0	0	0.589364	0.289	0.109
RPS15A	0.530409	0	0	0.758115	0.999	0.985
RPL19	0.528191	0	0	0.751028	0.985	0.966
PTGER2	0.526959	0	0	0.592853	0.349	0.164
PIM1	0.524429	0	0	0.601464	0.384	0.181
RPS20	0.520138	8.83998e-229	2.36832e-224	0.572135	0.748	0.69
EEF1A1	0.517961	0	0	0.735946	0.999	0.99
CD52	0.517064	0	0	0.654248	0.913	0.654
RPS14	0.515852	0	0	0.73272	0.985	0.968
RPS19	0.509234	0	0	0.721402	0.982	0.967
EEF1G	0.507949	0	0	0.657621	0.946	0.884
IFITM1	0.504251	0	0	0.587959	0.408	0.232
RPL5	0.504112	0	0	0.719145	0.979	0.956
RPL36	0.496597	0	0	0.734562	0.995	0.972
RPL29	0.495432	0	0	0.698698	0.965	0.936
RPLP0	0.493639	0	0	0.650499	0.938	0.869
NOP53	0.491539	0	0	0.626861	0.8	0.698
RPS8	0.491224	0	0	0.725539	0.997	0.981
LEF1	0.489903	0	0	0.588272	0.306	0.127
HINT1	0.486544	0	0	0.648838	0.901	0.805
RPL35A	0.483556	0	0	0.733464	0.996	0.972
RPL17	0.481846	0	0	0.667234	0.981	0.951
EIF3E	0.479654	0	0	0.608031	0.736	0.622
RPL18A	0.477252	0	0	0.733085	0.983	0.965
C12orf57	0.468477	0	0	0.609612	0.639	0.474
RPL23A	0.467215	0	0	0.609186	0.952	0.91
TRAC	0.459343	0	0	0.63548	0.795	0.504
RPS17	0.459191	1.08595e-121	2.90937e-117	0.552499	0.754	0.708
RPS15	0.458306	0	0	0.724303	0.981	0.961
RPS21	0.455445	0	0	0.696692	0.984	0.966
TRADD	0.453382	0	0	0.579493	0.408	0.274
RPS16	0.450145	0	0	0.623888	0.96	0.921
RPL39	0.449071	0	0	0.716317	0.999	0.985
RACK1	0.44902	0	0	0.662804	0.957	0.918
RPL8	0.447418	0	0	0.682934	0.97	0.941
RPS28	0.443553	0	0	0.725479	0.999	0.988
RPS23	0.441876	0	0	0.73176	0.997	0.979
RPL7A	0.441127	0	0	0.683052	0.954	0.938
RPS27	0.438868	0	0	0.695437	0.999	0.991
RPLP1	0.437052	0	0	0.699793	0.999	0.987
INPP4B	0.432213	0	0	0.591385	0.463	0.276
TLE5	0.431329	0	0	0.603985	0.736	0.623
RPL36A	0.430031	0	0	0.647971	0.978	0.941
BCL2	0.42789	0	0	0.577575	0.464	0.332
RPL12	0.426999	0	0	0.698954	0.995	0.976
RPS26	0.42412	0	0	0.613364	0.907	0.881
FXYD5	0.420879	0	0	0.605748	0.807	0.701
RPL27A	0.41496	0	0	0.593707	0.969	0.93
RPL22	0.412382	0	0	0.667361	0.973	0.927
RPS10	0.407359	0	0	0.594656	0.899	0.864
RPL28	0.406753	0	0	0.700314	0.988	0.969
RPL27	0.404989	0	0	0.628086	0.957	0.909
CD69	0.403576	9.37578e-231	2.51187e-226	0.560268	0.393	0.28
RPL24	0.403441	0	0	0.687737	0.979	0.948
RCAN3	0.402706	0	0	0.585715	0.43	0.267
CRIP1	0.402658	0	0	0.614371	0.814	0.644
TNFRSF25	0.402398	0	0	0.578057	0.29	0.135
RPL41	0.402149	0	0	0.700935	1	0.993
TCF7	0.400303	0	0	0.591648	0.449	0.262
TNFRSF4	0.400213	0	0	0.560262	0.19	0.07
SNHG29	0.399286	0	0	0.619928	0.871	0.765
RPL4	0.395864	0	0	0.615638	0.901	0.833
NSG1	0.39079	0	0	0.567955	0.22	0.082
MYC	0.389325	0	0	0.556651	0.234	0.125
RPS9	0.387691	0	0	0.662813	0.968	0.938
RPL6	0.377857	0	0	0.666462	0.982	0.956
RPL38	0.372061	9.11972e-303	2.44326e-298	0.584116	0.931	0.896
TPT1	0.365381	0	0	0.675548	0.988	0.978
TMEM123	0.364562	0	0	0.576869	0.509	0.397
EEF1D	0.354088	0	0	0.625651	0.938	0.885
TOMM7	0.353923	0	0	0.622053	0.912	0.856
RPL37	0.351622	0	0	0.634852	0.984	0.961
RPS7	0.351541	0	0	0.668372	0.987	0.961
SSR2	0.350533	0	0	0.590814	0.716	0.62
RPL36AL	0.348456	0	0	0.626531	0.94	0.885
TRBC2	0.3477	0	0	0.605889	0.72	0.494
DDIT4	0.346453	1.58545e-169	4.24758e-165	0.548266	0.32	0.233
CD3E	0.345057	0	0	0.612375	0.74	0.483
TESPA1	0.341859	0	0	0.56548	0.254	0.122
RPL26	0.338096	0	0	0.675241	0.997	0.978
NACA	0.337878	0	0	0.639376	0.952	0.927
GIMAP5	0.333969	0	0	0.578273	0.453	0.296
OCIAD2	0.329552	0	0	0.575845	0.437	0.281
CD3D	0.32907	0	0	0.614675	0.779	0.501
RPL35	0.328511	0	0	0.633657	0.972	0.942
HSPA8	0.325229	0	0	0.591788	0.803	0.723
HNRNPA1	0.324682	0	0	0.601311	0.864	0.802
ISG20	0.324456	0	0	0.585974	0.553	0.386
OXNAD1	0.322479	0	0	0.571523	0.391	0.249
CD48	0.321694	2.06638e-235	5.53604e-231	0.569976	0.596	0.493
CD40LG	0.320797	0	0	0.566481	0.262	0.124
CORO1B	0.32071	1.21485e-163	3.25471e-159	0.552231	0.397	0.322
LIME1	0.320279	0	0	0.604138	0.686	0.458
EEF2	0.320137	0	0	0.588022	0.813	0.732
IER2	0.319298	2.06967e-195	5.54484e-191	0.564328	0.608	0.527
SNHG6	0.316972	6.07591e-258	1.6278e-253	0.575187	0.663	0.581
FAU	0.316901	0	0	0.651477	0.984	0.957
UBA52	0.315644	0	0	0.612013	0.967	0.925
GIMAP7	0.315062	0	0	0.583269	0.674	0.525
TRBC1	0.313835	0	0	0.576312	0.494	0.333
FKBP11	0.312253	0	0	0.56044	0.283	0.162
PPA1	0.311189	3.533e-231	9.46526e-227	0.563756	0.445	0.344
SNRPD2	0.308966	3.51395e-258	9.41422e-254	0.574675	0.641	0.552
ID3	0.306438	1.51952e-246	4.07093e-242	0.540253	0.161	0.082
TRAT1	0.303446	0	0	0.565586	0.317	0.179
COX7C	0.303152	0	0	0.602484	0.898	0.836
SNHG5	0.300562	9.4242e-125	2.52484e-120	0.550755	0.57	0.504
SNHG8	0.297206	4.01052e-215	1.07446e-210	0.564567	0.509	0.422
RPS29	0.296504	0	0	0.607077	0.98	0.961
LDLRAP1	0.295642	0	0	0.556001	0.25	0.138
BTF3	0.295596	0	0	0.602204	0.922	0.86
GIMAP1	0.288904	1.0818e-244	2.89825e-240	0.567829	0.505	0.386
RPL15	0.287608	0	0	0.616438	0.976	0.95
SELL	0.286175	9.49324e-303	2.54333e-298	0.566654	0.376	0.242
RPS4Y1	0.285033	5.2719e-38	1.41239e-33	0.527792	0.527	0.558
ABRACL	0.284022	1.69774e-213	4.54841e-209	0.563676	0.499	0.402
PRDX2	0.283903	9.72534e-207	2.60552e-202	0.560874	0.457	0.358
EIF3F	0.282988	1.82584e-248	4.89161e-244	0.57472	0.72	0.642
UXT	0.280524	4.30641e-220	1.15373e-215	0.568751	0.626	0.548
PRKCA	0.278377	4.62484e-144	1.23904e-139	0.539889	0.245	0.173
SOCS2	0.273951	0	0	0.541135	0.121	0.038
TRABD2A	0.271688	9.79803e-306	2.62499e-301	0.544813	0.167	0.079
IL32	0.269523	0	0	0.607366	0.899	0.604
SOCS1	0.26881	3.32601e-238	8.91071e-234	0.541848	0.178	0.095
AC139720.1	0.26722	8.10113e-278	2.17037e-273	0.537244	0.131	0.055
SIT1	0.266752	6.95612e-291	1.86362e-286	0.563974	0.361	0.225
SPOCK2	0.264687	0	0	0.571934	0.43	0.274
LINC00861	0.263691	0	0	0.582176	0.539	0.352
SH3YL1	0.262633	3.05802e-182	8.19274e-178	0.539023	0.191	0.117
CD3G	0.262398	0	0	0.592668	0.647	0.423
LCK	0.262291	0	0	0.581711	0.575	0.387
CFAP36	0.261852	4.9384e-241	1.32305e-236	0.542372	0.18	0.096
ARHGAP15	0.261059	3.31897e-162	8.89185e-158	0.558149	0.601	0.503
DPP4	0.260889	5.28544e-293	1.41602e-288	0.547558	0.193	0.098
CD27	0.25998	0	0	0.573546	0.437	0.275
EIF3H	0.259924	2.9436e-211	7.88619e-207	0.568225	0.679	0.596
UPP1	0.25795	1.08691e-168	2.91195e-164	0.547046	0.303	0.217
PLP2	0.255021	1.26756e-182	3.39591e-178	0.558879	0.499	0.403
RORA	0.252948	0	0	0.573516	0.466	0.304
SMDT1	0.252435	4.08139e-131	1.09345e-126	0.552809	0.604	0.55
RSL1D1	0.251215	1.26204e-138	3.38114e-134	0.551738	0.497	0.429
PLSCR3	0.250594	6.03457e-181	1.61672e-176	0.542573	0.228	0.148

## Sheet: CD4_2
gene	avg_log2FC	p_val	p_val_adj	auc	pct.1	pct.2
KLRB1	0.934681	0	0	0.604976	0.459	0.264
INPP4B	0.865958	0	0	0.631043	0.519	0.283
IL7R	0.864401	0	0	0.683361	0.841	0.539
CD52	0.737342	0	0	0.694245	0.929	0.678
ARHGAP15	0.681287	0	0	0.604387	0.638	0.504
IL32	0.644695	0	0	0.679629	0.927	0.629
SKAP1	0.636599	0	0	0.623924	0.587	0.361
TRAC	0.626363	0	0	0.655029	0.813	0.532
TRBC1	0.597751	0	0	0.590194	0.511	0.346
CD2	0.588563	0	0	0.64965	0.76	0.502
CD40LG	0.583316	0	0	0.594861	0.312	0.127
CRIP1	0.570954	0	0	0.634403	0.828	0.659
TRBC2	0.565906	0	0	0.630876	0.749	0.511
RORA	0.563642	0	0	0.60876	0.513	0.309
ANK3	0.560841	0	0	0.571812	0.297	0.159
ITGB1	0.555149	7.6099e-294	2.03877e-289	0.589474	0.622	0.535
LTB	0.553984	0	0	0.655633	0.848	0.572
CAMK4	0.553884	0	0	0.59984	0.449	0.257
ETS1	0.542916	0	0	0.620586	0.603	0.382
SYNE2	0.539762	0	0	0.620729	0.594	0.368
RIPOR2	0.528104	0	0	0.605921	0.616	0.446
CD3D	0.524243	0	0	0.646548	0.806	0.525
BCL11B	0.52267	0	0	0.615901	0.574	0.352
BCL2	0.518334	2.41929e-278	6.48152e-274	0.578992	0.469	0.345
CD247	0.516557	0	0	0.610377	0.551	0.342
LINC00861	0.510909	0	0	0.605797	0.567	0.366
SPOCK2	0.505777	0	0	0.605405	0.48	0.278
TC2N	0.504757	0	0	0.596698	0.486	0.301
RCAN3	0.503184	0	0	0.59554	0.45	0.28
CD3G	0.494069	0	0	0.625623	0.682	0.439
PRKCQ-AS1	0.481287	0	0	0.597539	0.483	0.292
CDC14A	0.478833	4.5315e-268	1.21403e-263	0.569902	0.363	0.246
CASK	0.477592	4.23777e-231	1.13534e-226	0.561113	0.314	0.208
TRAF3IP3	0.470719	0	0	0.611648	0.662	0.503
FLT3LG	0.470252	0	0	0.590045	0.44	0.272
CD96	0.466986	0	0	0.58504	0.417	0.253
MDFIC	0.466223	4.36023e-256	1.16815e-251	0.571733	0.404	0.287
GIMAP7	0.463647	0	0	0.614881	0.713	0.532
OXNAD1	0.459159	0	0	0.58625	0.416	0.258
CD3E	0.45752	0	0	0.628411	0.756	0.507
LINC00892	0.45751	0	0	0.557475	0.168	0.054
CCND3	0.456827	3.34819e-280	8.97014e-276	0.583524	0.541	0.426
LEF1	0.456815	0	0	0.565322	0.28	0.153
LCK	0.45266	0	0	0.612512	0.615	0.397
AC079793.1	0.448626	5.66251e-163	1.51704e-158	0.548167	0.262	0.178
ITM2A	0.448276	0	0	0.581176	0.376	0.216
PDE7A	0.444388	9.61085e-275	2.57484e-270	0.572019	0.382	0.258
TNFAIP8	0.442999	0	0	0.593113	0.59	0.469
PRKCQ	0.439423	0	0	0.572057	0.32	0.18
LEPROTL1	0.438978	0	0	0.5961	0.585	0.444
TTC39C	0.435464	8.17884e-238	2.19119e-233	0.570619	0.423	0.31
MAL	0.432261	0	0	0.570862	0.334	0.195
ITGA4	0.431603	1.5261e-277	4.08857e-273	0.583744	0.561	0.438
LDHB	0.43034	0	0	0.616462	0.799	0.667
ITK	0.429608	0	0	0.577629	0.36	0.209
OCIAD2	0.428197	0	0	0.585559	0.455	0.293
AQP3	0.424641	0	0	0.567524	0.297	0.165
AC139720.1	0.419389	3.86029e-279	1.03421e-274	0.542231	0.144	0.06
LIME1	0.418991	0	0	0.610199	0.692	0.481
RHOH	0.418673	0	0	0.584379	0.453	0.292
ISG20	0.418303	0	0	0.593301	0.563	0.402
PCED1B	0.416565	4.57348e-213	1.22528e-208	0.561487	0.346	0.238
EVL	0.410905	0	0	0.595076	0.641	0.52
TNIK	0.401895	1.86465e-295	4.99558e-291	0.566474	0.309	0.181
OPTN	0.397622	0	0	0.578318	0.398	0.246
ACAP1	0.395208	0	0	0.593822	0.566	0.404
TCF7	0.393648	3.39167e-288	9.08663e-284	0.576542	0.431	0.287
CD69	0.393448	2.72363e-184	7.29688e-180	0.560854	0.404	0.289
KLF12	0.391852	6.88597e-219	1.84482e-214	0.560439	0.328	0.217
RASGRF2	0.391536	0	0	0.552618	0.192	0.089
PCAT1	0.389642	6.13688e-219	1.64413e-214	0.543023	0.173	0.088
LAT	0.38669	0	0	0.580755	0.438	0.283
PATJ	0.385004	1.47566e-290	3.95343e-286	0.557375	0.236	0.124
SLFN12L	0.384651	1.28429e-269	3.44073e-265	0.563696	0.307	0.183
IFITM1	0.383496	6.56681e-242	1.75931e-237	0.567496	0.388	0.256
SLFN5	0.38246	2.69037e-263	7.20777e-259	0.575481	0.457	0.322
IFNG-AS1	0.380004	4.55757e-148	1.22102e-143	0.534847	0.157	0.088
PCNX1	0.377378	3.78061e-176	1.01286e-171	0.554806	0.32	0.229
PCED1B-AS1	0.375342	0	0	0.59854	0.747	0.613
S1PR4	0.375091	1.00762e-237	2.69953e-233	0.571382	0.444	0.319
NOSIP	0.374573	5.34855e-223	1.43293e-218	0.573033	0.508	0.394
TUBA4A	0.374361	3.02868e-281	8.11415e-277	0.571338	0.375	0.239
TLE5	0.372816	7.0053e-295	1.87679e-290	0.591989	0.735	0.635
PACS1	0.371069	9.81452e-120	2.62941e-115	0.547622	0.345	0.274
FAM107B	0.369823	7.10058e-249	1.90232e-244	0.575061	0.477	0.352
TESPA1	0.368265	8.54322e-303	2.28881e-298	0.560699	0.254	0.136
SLAMF1	0.367438	0	0	0.559381	0.236	0.119
P2RY8	0.366393	3.03293e-152	8.12552e-148	0.552248	0.339	0.247
SERINC5	0.365427	4.38789e-120	1.17556e-115	0.545371	0.308	0.236
PBXIP1	0.364692	9.82909e-235	2.63331e-230	0.560045	0.303	0.192
PAG1	0.364334	2.65442e-159	7.11147e-155	0.556753	0.385	0.299
GIMAP5	0.364124	1.02319e-258	2.74122e-254	0.574293	0.451	0.314
MYL12A	0.362412	0	0	0.616195	0.914	0.848
SIT1	0.361581	4.57698e-278	1.22622e-273	0.570741	0.374	0.237
TXNIP	0.361096	0	0	0.601453	0.892	0.816
TBC1D10C	0.361089	1.82418e-247	4.88717e-243	0.574451	0.473	0.344
EPB41	0.360736	5.89051e-213	1.57813e-208	0.570112	0.479	0.369
PTGER2	0.360525	1.51415e-233	4.05656e-229	0.560205	0.311	0.193
IKZF1	0.359711	3.03593e-235	8.13355e-231	0.579068	0.599	0.501
PIK3IP1	0.357575	2.89165e-236	7.74703e-232	0.562491	0.328	0.213
DGKA	0.35642	1.57254e-220	4.21298e-216	0.56089	0.327	0.22
TNFRSF25	0.356216	1.16022e-272	3.10834e-268	0.56045	0.272	0.157
BACH2	0.355958	2.10486e-170	5.63913e-166	0.544611	0.221	0.136
EML4	0.35568	9.26984e-200	2.48348e-195	0.565299	0.426	0.322
TRADD	0.355139	2.88021e-167	7.71638e-163	0.557927	0.384	0.294
PRKCH	0.35446	3.4922e-209	9.35594e-205	0.566489	0.429	0.314
CD6	0.353723	6.63772e-257	1.77831e-252	0.56023	0.285	0.169
THEM4	0.352356	4.77469e-220	1.27919e-215	0.55694	0.286	0.182
PDE3B	0.350682	1.61278e-74	4.32079e-70	0.536414	0.313	0.256
SMCHD1	0.350214	7.74723e-200	2.07556e-195	0.572283	0.573	0.485
AC016074.2	0.347933	3.408e-211	9.13036e-207	0.547991	0.216	0.122
AC119396.1	0.347509	1.25854e-186	3.37176e-182	0.544343	0.203	0.118
CLEC2D	0.347309	1.72531e-283	4.62228e-279	0.583838	0.56	0.416
ARHGEF3	0.347273	4.24518e-158	1.13733e-153	0.549714	0.289	0.203
ZBTB20	0.343628	1.0854e-86	2.90789e-82	0.543177	0.403	0.342
ADD3	0.341231	3.15918e-195	8.46377e-191	0.563422	0.408	0.303
PITPNC1	0.339629	5.38206e-154	1.44191e-149	0.554053	0.363	0.269
FOXO1	0.337554	7.46818e-165	2.0008e-160	0.546674	0.246	0.161
LINC01934	0.336207	3.65334e-203	9.78767e-199	0.550179	0.244	0.144
ZC3HAV1	0.334437	3.35611e-169	8.99136e-165	0.561022	0.435	0.343
CALM1	0.332789	0	0	0.601931	0.912	0.848
CXCR3	0.331322	4.24884e-201	1.13831e-196	0.551661	0.258	0.158
DOCK10	0.330992	2.88632e-85	7.73273e-81	0.543178	0.409	0.353
EMB	0.330039	3.56775e-185	9.55836e-181	0.56623	0.487	0.391
NCK2	0.32981	1.89234e-156	5.06977e-152	0.551193	0.312	0.224
LBH	0.329069	5.02121e-245	1.34523e-240	0.567842	0.388	0.255
AAK1	0.326268	1.22745e-220	3.28845e-216	0.575965	0.581	0.482
FOXP1	0.325955	3.77731e-130	1.01198e-125	0.558505	0.574	0.502
ICOS	0.324124	4.77289e-260	1.27871e-255	0.546302	0.175	0.084
MAML2	0.323632	4.56674e-74	1.22348e-69	0.53669	0.32	0.265
CD226	0.322729	2.65214e-182	7.10534e-178	0.54809	0.24	0.151
CD44	0.322633	6.84196e-225	1.83303e-220	0.577259	0.604	0.498
IL2RG	0.322402	1.21528e-222	3.25587e-218	0.571127	0.483	0.354
PARP8	0.317905	9.26727e-139	2.48279e-134	0.553724	0.401	0.314
STK4	0.31759	3.75353e-239	1.00561e-234	0.582176	0.69	0.603
PRDX2	0.316357	9.17052e-168	2.45687e-163	0.561957	0.46	0.368
HLA-A	0.316037	0	0	0.601611	0.914	0.851
EPC1	0.31509	1.62331e-134	4.34901e-130	0.557013	0.484	0.416
MT-CYB	0.313352	2.70589e-152	7.24936e-148	0.567253	0.944	0.9
GRAP2	0.312204	8.03037e-197	2.15142e-192	0.552264	0.27	0.168
AC006369.1	0.311466	8.80315e-205	2.35845e-200	0.548376	0.225	0.13
GIMAP4	0.310395	5.55935e-210	1.48941e-205	0.575729	0.642	0.541
RAC2	0.30975	3.26601e-203	8.74998e-199	0.574092	0.621	0.526
GSTK1	0.308995	1.01018e-163	2.70638e-159	0.566683	0.611	0.543
THEMIS	0.307159	1.02922e-219	2.75739e-215	0.557936	0.306	0.189
SEPTIN9	0.307104	2.4894e-154	6.66935e-150	0.558672	0.44	0.353
SARAF	0.306661	7.94163e-283	2.12764e-278	0.59161	0.851	0.787
GIMAP1	0.305925	2.83345e-180	7.59109e-176	0.565755	0.505	0.399
PLP2	0.305071	4.0799e-129	1.09305e-124	0.555872	0.491	0.416
AKT3	0.304751	1.94829e-101	5.21967e-97	0.540378	0.286	0.217
CDC42SE2	0.30446	2.10378e-178	5.63623e-174	0.569183	0.605	0.52
NR3C2	0.304056	1.49408e-117	4.0028e-113	0.533883	0.176	0.112
UBXN11	0.303311	4.03231e-97	1.0803e-92	0.532195	0.185	0.128
ANKRD12	0.302998	3.53708e-193	9.47618e-189	0.573358	0.659	0.582
CYLD	0.302173	1.4116e-131	3.78183e-127	0.552572	0.398	0.321
PHTF2	0.302042	3.09864e-102	8.30158e-98	0.536891	0.23	0.169
RESF1	0.301661	6.26842e-180	1.67937e-175	0.566813	0.529	0.429
CD47	0.301339	2.07098e-145	5.54837e-141	0.559846	0.505	0.43
MLLT3	0.30069	1.38675e-161	3.71525e-157	0.544348	0.229	0.144
MCUB	0.30067	1.1684e-148	3.13025e-144	0.559361	0.479	0.397
SLC38A1	0.298336	1.17397e-216	3.14517e-212	0.565366	0.403	0.278
NCALD	0.298169	3.4006e-158	9.11054e-154	0.538787	0.181	0.105
PIM1	0.297777	1.33894e-187	3.58716e-183	0.555942	0.327	0.218
ICAM3	0.296612	1.02161e-157	2.737e-153	0.560239	0.469	0.371
PTPN4	0.296547	3.61602e-174	9.68767e-170	0.556711	0.36	0.255
ANXA6	0.296357	2.46457e-173	6.60284e-169	0.555342	0.339	0.239
DUSP16	0.296122	1.0771e-136	2.88565e-132	0.537742	0.19	0.12
LRBA	0.295317	5.04903e-106	1.35268e-101	0.544185	0.334	0.264
RASA3	0.295027	7.4859e-118	2.00555e-113	0.544375	0.301	0.227
TSTD1	0.294723	5.26316e-152	1.41005e-147	0.561494	0.521	0.437
SEPTIN1	0.294661	3.82227e-172	1.02403e-167	0.557647	0.379	0.273
CORO1B	0.294339	2.52842e-64	6.77388e-60	0.5367	0.377	0.335
STAT4	0.294298	7.36569e-159	1.97334e-154	0.55083	0.309	0.213
STAT5B	0.293868	2.43349e-125	6.51956e-121	0.542934	0.264	0.19
CDC42EP3	0.293348	2.20645e-160	5.91129e-156	0.552369	0.324	0.229
BTG1	0.29292	9.1472e-251	2.45063e-246	0.586267	0.86	0.797
DPP4	0.292646	7.41978e-194	1.98783e-189	0.543676	0.193	0.108
RBL2	0.292327	2.84159e-129	7.61291e-125	0.550523	0.37	0.29
MYBL1	0.29161	1.01169e-151	2.71043e-147	0.54553	0.257	0.168
DOCK9	0.29067	1.09226e-209	2.92627e-205	0.54353	0.182	0.096
HLA-E	0.290511	4.09312e-296	1.09659e-291	0.593996	0.903	0.847
STK17B	0.29042	1.5381e-149	4.12071e-145	0.561834	0.548	0.465
DDIT4	0.290151	7.81269e-49	2.0931e-44	0.528893	0.294	0.249
AC243960.1	0.28931	1.24162e-162	3.32641e-158	0.547469	0.26	0.171
HIST1H1D	0.289047	1.29325e-72	3.46475e-68	0.534273	0.282	0.223
PSIP1	0.288528	3.05187e-135	8.17628e-131	0.553537	0.407	0.325
C12orf57	0.288013	2.48054e-176	6.6456e-172	0.568372	0.598	0.502
KIF2A	0.287755	4.50515e-135	1.20697e-130	0.55479	0.433	0.353
NSD3	0.287631	4.36698e-130	1.16996e-125	0.555526	0.47	0.401
ADAM19	0.287	7.79383e-195	2.08804e-190	0.539941	0.164	0.086
SCML4	0.28523	3.13915e-188	8.41009e-184	0.546956	0.228	0.135
PLCB1	0.284655	1.46015e-95	3.91188e-91	0.530873	0.176	0.117
RAPGEF6	0.283962	1.50346e-89	4.02792e-85	0.540718	0.329	0.269
FYB1	0.283869	3.38447e-150	9.06734e-146	0.564202	0.631	0.562
ZEB1	0.283724	5.1094e-111	1.36886e-106	0.538702	0.24	0.17
PRKCA	0.283546	2.53351e-71	6.78752e-67	0.531528	0.235	0.183
BIRC3	0.282786	1.4092e-174	3.7754e-170	0.543153	0.205	0.121
FUT8	0.281088	1.89228e-109	5.06961e-105	0.536519	0.215	0.149
FAM102A	0.28105	1.97495e-198	5.29109e-194	0.547014	0.218	0.126
HIVEP2	0.281029	9.56393e-129	2.56227e-124	0.541839	0.246	0.17
TRAT1	0.28059	2.60438e-169	6.97739e-165	0.551334	0.301	0.198
PPDPF	0.279984	5.1498e-198	1.37968e-193	0.575459	0.74	0.654
FNBP1	0.279932	7.73576e-134	2.07249e-129	0.558026	0.522	0.452
SYTL1	0.279082	6.6266e-172	1.77533e-167	0.550402	0.282	0.185
CYFIP2	0.278666	2.83081e-190	7.58403e-186	0.556268	0.325	0.217
ARID5B	0.278116	2.2046e-103	5.90635e-99	0.543193	0.329	0.255
RASGRP1	0.2778	3.47598e-189	9.3125e-185	0.554149	0.302	0.196
ANXA1	0.27693	8.82961e-114	2.36554e-109	0.555329	0.599	0.539
SRSF5	0.276213	2.77048e-187	7.4224e-183	0.57341	0.724	0.663
CCDC88C	0.275814	7.6829e-186	2.05832e-181	0.554613	0.312	0.206
TMEM131L	0.275331	1.89989e-107	5.08999e-103	0.537362	0.228	0.162
LINC00486	0.275094	3.96802e-22	1.06307e-17	0.515638	0.178	0.151
PVT1	0.275078	2.78863e-103	7.47102e-99	0.534821	0.205	0.143
IQGAP2	0.272927	1.46507e-109	3.92508e-105	0.549764	0.439	0.368
SPTAN1	0.271007	2.43892e-105	6.53412e-101	0.542756	0.311	0.242
LDLRAP1	0.269707	3.39028e-149	9.08289e-145	0.54355	0.237	0.153
GMFG	0.269648	7.53785e-175	2.01946e-170	0.570977	0.73	0.669
ABLIM1	0.267822	1.25701e-172	3.36766e-168	0.545602	0.231	0.141
CYTIP	0.266724	5.18632e-125	1.38947e-120	0.555236	0.501	0.424
MBNL1	0.265802	1.63147e-87	4.37087e-83	0.548841	0.617	0.571
SOD1	0.264622	6.71395e-153	1.79873e-148	0.565079	0.643	0.579
FCMR	0.264187	3.13105e-152	8.3884e-148	0.546711	0.27	0.179
PPP1R2	0.262593	1.01664e-115	2.72369e-111	0.55227	0.468	0.399
SH3BP5	0.261658	1.33647e-91	3.58053e-87	0.538284	0.28	0.217
CD27	0.260729	5.02893e-174	1.3473e-169	0.5597	0.419	0.297
CASP8	0.25972	1.67459e-121	4.48639e-117	0.545676	0.314	0.235
CCSER2	0.259083	1.41447e-97	3.78952e-93	0.544702	0.38	0.313
CDKN1B	0.258898	2.35645e-96	6.31317e-92	0.542609	0.341	0.275
CARD11	0.258312	2.72292e-127	7.29497e-123	0.540989	0.24	0.163
PPP3CC	0.257777	2.84891e-95	7.63252e-91	0.537776	0.263	0.197
CEP85L	0.256987	5.09733e-76	1.36562e-71	0.533248	0.248	0.193
ERN1	0.256849	1.94199e-98	5.2028e-94	0.538477	0.267	0.198
FGD3	0.25649	3.19734e-106	8.56599e-102	0.541449	0.289	0.218
SMYD3	0.256327	7.68511e-46	2.05892e-41	0.524939	0.224	0.182
RGCC	0.25619	2.9239e-125	7.83342e-121	0.543726	0.279	0.198
SEPTIN6	0.25474	3.56828e-105	9.55979e-101	0.551061	0.505	0.444
HELB	0.254608	8.26538e-146	2.21438e-141	0.544624	0.253	0.169
GBP5	0.254213	4.58942e-140	1.22955e-135	0.540423	0.217	0.138
CD28	0.253884	2.44482e-138	6.54993e-134	0.541363	0.227	0.149
ODF2L	0.253481	5.03392e-110	1.34864e-105	0.541436	0.28	0.207
SLCO3A1	0.253445	4.43841e-86	1.1891e-81	0.534221	0.234	0.175
ATF7IP2	0.252972	4.12352e-79	1.10473e-74	0.532692	0.231	0.175
MYH9	0.252961	2.04713e-106	5.48445e-102	0.550679	0.481	0.42
MZT2A	0.252772	2.84846e-101	7.63131e-97	0.549191	0.473	0.412
MGAT5	0.252415	3.19265e-58	8.55342e-54	0.527241	0.21	0.166
ID3	0.251828	1.05368e-130	2.82292e-126	0.533029	0.156	0.092
CCM2	0.251323	3.42564e-55	9.17763e-51	0.532287	0.327	0.287
NMT2	0.250024	7.92256e-144	2.12253e-139	0.540133	0.208	0.131

## Sheet: CD4_3
gene	avg_log2FC	p_val	p_val_adj	auc	pct.1	pct.2
MALAT1	1.17982	0	0	0.787802	1	0.986
MT-ND6	1.09605	2.21598e-64	5.93683e-60	0.564995	0.334	0.244
SYNE2	1.09089	6.05128e-179	1.6212e-174	0.628968	0.553	0.406
BCL11B	0.848409	1.4006e-86	3.75234e-82	0.58818	0.49	0.392
NKTR	0.825132	1.92993e-40	5.17047e-36	0.559331	0.427	0.39
UTRN	0.816596	6.28982e-42	1.68511e-37	0.560546	0.43	0.392
MACF1	0.816334	4.29831e-36	1.15156e-31	0.557089	0.443	0.422
ARGLU1	0.81139	2.48328e-55	6.65297e-51	0.575481	0.55	0.544
EPB41	0.797491	5.74985e-47	1.54044e-42	0.564098	0.432	0.389
SLFN5	0.796361	3.8586e-52	1.03376e-47	0.565454	0.413	0.346
C1orf56	0.793457	1.06105e-36	2.84266e-32	0.550414	0.337	0.272
N4BP2L2	0.79018	8.00618e-81	2.14494e-76	0.59432	0.628	0.651
PTPRC	0.772262	6.1561e-167	1.64928e-162	0.638663	0.747	0.779
CLEC2D	0.766167	3.82209e-52	1.02398e-47	0.570046	0.487	0.443
DDX17	0.765809	2.30777e-47	6.18274e-43	0.570832	0.572	0.602
PARP8	0.762098	1.37546e-24	3.685e-20	0.543384	0.362	0.33
SMCHD1	0.759671	1.79702e-43	4.8144e-39	0.565549	0.503	0.502
ITGA4	0.759217	2.08155e-34	5.57667e-30	0.556932	0.474	0.462
RESF1	0.755491	5.43116e-49	1.45506e-44	0.567987	0.485	0.448
PDE3B	0.741341	2.38473e-16	6.38892e-12	0.532348	0.296	0.266
ETS1	0.736945	3.87322e-65	1.03767e-60	0.577703	0.494	0.423
CAMK4	0.733544	1.72751e-41	4.62817e-37	0.555078	0.363	0.292
LINC00861	0.733125	7.79826e-56	2.08923e-51	0.570855	0.475	0.403
MT-ND4L	0.729611	3.05745e-34	8.1912e-30	0.559501	0.569	0.584
TC2N	0.720033	3.21016e-43	8.60033e-39	0.558774	0.402	0.335
RIPOR2	0.710144	6.9286e-39	1.85624e-34	0.561224	0.501	0.479
HNRNPU	0.709592	2.14407e-25	5.74418e-21	0.549759	0.497	0.523
FOXP1	0.706553	5.0061e-26	1.34118e-21	0.550313	0.498	0.517
KMT2A	0.702799	3.12708e-19	8.37775e-15	0.539423	0.384	0.373
INPP4B	0.698471	7.63053e-25	2.04429e-20	0.543567	0.376	0.328
RORA	0.698134	3.81452e-34	1.02195e-29	0.552537	0.403	0.348
SMG1	0.69522	6.92685e-13	1.85577e-08	0.529406	0.311	0.297
PDE7A	0.695035	1.08185e-23	2.8984e-19	0.540366	0.32	0.281
ATM	0.694152	3.96198e-28	1.06145e-23	0.550999	0.458	0.456
AHNAK	0.68925	1.72114e-26	4.61112e-22	0.550994	0.497	0.528
THEMIS	0.686503	2.24857e-31	6.02415e-27	0.542209	0.275	0.21
MT-ND5	0.686052	3.80709e-66	1.01996e-61	0.585968	0.69	0.716
MBNL1	0.684259	6.74719e-27	1.80764e-22	0.552322	0.546	0.582
LRBA	0.680044	4.85737e-22	1.30134e-17	0.538576	0.314	0.276
STK4	0.676729	8.62117e-45	2.3097e-40	0.569129	0.58	0.622
TNRC6B	0.675494	3.01792e-27	8.08532e-23	0.550938	0.477	0.488
ANK3	0.674933	6.38554e-18	1.71075e-13	0.529668	0.229	0.185
ZBTB20	0.674096	1.89215e-07	0.00506927	0.522549	0.347	0.355
AAK1	0.673119	2.42139e-29	6.48714e-25	0.553303	0.49	0.502
PCNX1	0.668367	6.5804e-24	1.76296e-19	0.538635	0.288	0.245
SYNE1	0.667283	3.0128e-41	8.0716e-37	0.552099	0.325	0.251
ANKRD12	0.665212	1.27184e-39	3.40738e-35	0.564476	0.565	0.598
LUC7L3	0.663611	4.43431e-13	1.188e-08	0.534366	0.46	0.507
FTX	0.663122	2.43957e-17	6.53586e-13	0.53586	0.349	0.329
TTC14	0.662931	1.35358e-15	3.62637e-11	0.531829	0.3	0.274
SLFN12L	0.658969	2.02671e-40	5.42977e-36	0.547809	0.28	0.205
SKAP1	0.657679	9.25097e-25	2.47843e-20	0.546256	0.437	0.405
ANKRD44	0.656968	7.94105e-17	2.12749e-12	0.53798	0.422	0.426
ATRX	0.652782	9.6227e-17	2.57802e-12	0.537713	0.411	0.419
IKZF3	0.65186	9.24953e-53	2.47804e-48	0.559321	0.341	0.252
CBLB	0.644095	8.84522e-22	2.36972e-17	0.537284	0.3	0.255
RSRP1	0.639638	1.01561e-09	2.72092e-05	0.528795	0.446	0.492
EML4	0.63698	9.33153e-22	2.50001e-17	0.541058	0.366	0.342
DDX5	0.636928	1.01792e-62	2.72711e-58	0.583974	0.689	0.753
TUT4	0.635889	1.05202e-15	2.81846e-11	0.533849	0.341	0.326
ANKRD36C	0.632712	4.08734e-19	1.09504e-14	0.529847	0.214	0.172
PPP2R5C	0.632094	7.71746e-23	2.06759e-18	0.545588	0.455	0.454
MYH9	0.630134	1.08558e-10	2.90839e-06	0.529535	0.408	0.433
RNF213	0.629426	2.2817e-20	6.11291e-16	0.544215	0.491	0.525
EMB	0.629219	2.67153e-18	7.15729e-14	0.53939	0.41	0.41
PAG1	0.627989	9.1402e-16	2.44875e-11	0.533558	0.334	0.315
IFNG-AS1	0.627972	2.09249e-34	5.606e-30	0.532541	0.161	0.099
FYN	0.625181	7.3914e-20	1.98023e-15	0.542185	0.448	0.451
KANSL1	0.621436	1.99158e-12	5.33563e-08	0.531153	0.378	0.383
ATF7IP	0.621362	7.41402e-14	1.98629e-09	0.530625	0.316	0.297
GCC2	0.621189	2.75101e-13	7.37024e-09	0.532779	0.391	0.402
PHF3	0.620917	4.19683e-12	1.12437e-07	0.529411	0.336	0.332
ARAP2	0.620135	1.13774e-18	3.04811e-14	0.533886	0.284	0.247
SLC38A1	0.617994	1.84908e-33	4.95388e-29	0.549615	0.358	0.3
ITK	0.616677	1.08364e-33	2.90317e-29	0.545806	0.305	0.236
KLF12	0.615938	7.9834e-18	2.13883e-13	0.532561	0.278	0.237
PCSK7	0.615082	9.88492e-11	2.64827e-06	0.52565	0.289	0.271
CHD2	0.611931	3.4998e-14	9.37631e-10	0.533448	0.382	0.378
DDX6	0.611298	2.90698e-17	7.7881e-13	0.536668	0.37	0.357
HNRNPH1	0.610878	1.02578e-11	2.74816e-07	0.531562	0.441	0.457
IKZF1	0.610179	2.24633e-19	6.01813e-15	0.542989	0.487	0.522
PYHIN1	0.606426	1.80647e-35	4.83971e-31	0.545622	0.289	0.217
OGA	0.605684	7.45081e-18	1.99615e-13	0.535179	0.321	0.295
AKAP9	0.604854	1.7281e-08	0.000462976	0.525254	0.378	0.4
P2RY8	0.599952	1.178e-14	3.15598e-10	0.530355	0.292	0.264
OGT	0.599855	5.38571e-12	1.44289e-07	0.52675	0.277	0.254
PRRC2C	0.598979	7.80785e-17	2.0918e-12	0.539722	0.477	0.517
FUS	0.598844	3.29749e-10	8.83431e-06	0.529894	0.465	0.512
ZNF292	0.595845	2.00814e-12	5.38e-08	0.529199	0.323	0.31
PRKCH	0.595804	6.83521e-13	1.83122e-08	0.530611	0.349	0.336
GOLGA4	0.593319	4.87442e-09	0.000130591	0.524975	0.337	0.339
LINC00342	0.590138	9.69876e-24	2.59839e-19	0.531817	0.201	0.15
ANKRD11	0.589185	6.89144e-10	1.84629e-05	0.527357	0.371	0.385
NEAT1	0.589038	2.17921e-24	5.83833e-20	0.549816	0.575	0.593
STAT4	0.587113	3.92945e-14	1.05274e-09	0.528321	0.264	0.23
CDK13	0.585606	4.12974e-08	0.0011064	0.521757	0.279	0.271
MYBL1	0.583313	4.74836e-20	1.27213e-15	0.531481	0.232	0.183
MT-ND3	0.583174	4.20751e-11	1.12723e-06	0.533396	0.875	0.933
SNHG14	0.582553	1.34879e-10	3.61354e-06	0.522296	0.216	0.19
AKT3	0.579817	4.2794e-08	0.00114649	0.520469	0.244	0.23
SAMD3	0.577505	1.03611e-26	2.77584e-22	0.543518	0.345	0.29
ZC3HAV1	0.577143	7.91132e-14	2.11952e-09	0.532533	0.367	0.361
PNISR	0.576471	5.14196e-12	1.37758e-07	0.533897	0.537	0.614
RABGAP1L	0.574038	4.69623e-09	0.000125817	0.525004	0.341	0.339
POLR2J3	0.573716	3.42057e-08	0.000916405	0.522164	0.29	0.281
HNRNPA2B1	0.568762	3.01165e-23	8.06852e-19	0.549444	0.601	0.681
ASH1L	0.562977	2.93323e-11	7.85843e-07	0.529013	0.36	0.364
CASK	0.561184	2.19829e-13	5.88943e-09	0.527327	0.259	0.227
CASP8	0.560903	1.83369e-18	4.91265e-14	0.533798	0.288	0.249
FYB1	0.560062	1.57844e-17	4.2288e-13	0.541464	0.516	0.578
LINC01934	0.555482	7.46177e-14	1.99908e-09	0.524414	0.2	0.162
IQGAP2	0.554824	1.01435e-09	2.71755e-05	0.527037	0.372	0.383
CNOT6L	0.55366	5.27977e-11	1.4145e-06	0.527129	0.32	0.306
PCM1	0.549108	7.08929e-09	0.000189929	0.525448	0.363	0.374
LNPEP	0.547247	2.9699e-09	7.95665e-05	0.523154	0.275	0.259
KAT6A	0.543724	4.64658e-12	1.24487e-07	0.528161	0.308	0.292
MT-ND2	0.543089	4.35849e-57	1.16768e-52	0.58058	0.846	0.897
CELF2	0.541892	1.4586e-11	3.90773e-07	0.531857	0.458	0.493
RBM33	0.540106	1.07952e-07	0.00289215	0.520093	0.251	0.238
ATXN1	0.540062	9.94148e-09	0.000266342	0.522982	0.293	0.28
MT-CO1	0.538679	6.2527e-81	1.67516e-76	0.59647	0.962	0.97
GBP5	0.538362	6.27713e-23	1.6817e-18	0.531293	0.204	0.151
SENP7	0.538075	5.00582e-13	1.34111e-08	0.526236	0.243	0.213
ZEB1	0.537906	1.6307e-14	4.3688e-10	0.526254	0.217	0.182
HELB	0.537828	1.60195e-23	4.29178e-19	0.534316	0.237	0.183
PIK3R1	0.537461	1.96296e-07	0.00525896	0.522841	0.359	0.372
IL7R	0.536285	2.05123e-57	5.49546e-53	0.578225	0.663	0.596
CD2	0.536048	8.73175e-33	2.33932e-28	0.55763	0.561	0.553
TXNIP	0.53077	2.57782e-63	6.90624e-59	0.584843	0.76	0.834
FNBP1	0.529194	1.12133e-06	0.0300415	0.522703	0.421	0.468
CD96	0.529149	9.15069e-19	2.45156e-14	0.535721	0.325	0.284
TNIK	0.527974	1.45971e-18	3.91071e-14	0.531476	0.251	0.204
CHD3	0.527803	6.138e-09	0.000164443	0.521446	0.243	0.222
ANKRD36	0.527569	1.84051e-13	4.93091e-09	0.524583	0.206	0.172
CCSER2	0.522086	1.98498e-08	0.000531797	0.52368	0.327	0.326
MYCBP2	0.521078	3.37266e-08	0.000903571	0.525045	0.393	0.419
DGKA	0.51565	5.84069e-07	0.0156478	0.518987	0.254	0.241
STK38	0.511402	1.01101e-07	0.00270859	0.52236	0.32	0.322
KAT6B	0.511064	2.74667e-09	7.35862e-05	0.521671	0.237	0.215
KIAA1109	0.508235	2.60077e-09	6.96773e-05	0.522522	0.255	0.237
XRN1	0.507823	6.65892e-09	0.000178399	0.523014	0.284	0.272
RNF19A	0.507804	4.49603e-10	1.20453e-05	0.522997	0.246	0.222
CCDC88C	0.506459	6.04281e-17	1.61893e-12	0.531084	0.267	0.226
RBL2	0.503308	2.37655e-08	0.000636703	0.523065	0.312	0.306
WIPF1	0.496724	5.6277e-07	0.0150772	0.522703	0.393	0.419
AKAP13	0.490159	8.08826e-09	0.000216693	0.527154	0.451	0.488
SEMA4D	0.487385	1.32367e-11	3.54624e-07	0.525907	0.272	0.245
CD226	0.479661	5.1632e-13	1.38327e-08	0.52386	0.203	0.167
GOLGA8A	0.478999	1.73905e-13	4.65909e-09	0.520394	0.145	0.11
CD44	0.478062	4.263e-08	0.0011421	0.526161	0.472	0.522
MSI2	0.477198	5.11029e-14	1.3691e-09	0.525327	0.211	0.175
OXNAD1	0.476535	1.6337e-07	0.00437683	0.52124	0.301	0.289
PTPN4	0.474372	5.73748e-10	1.53713e-05	0.524713	0.296	0.275
PRKCQ	0.474288	5.07166e-14	1.35875e-09	0.527055	0.244	0.207
ZNF407	0.470281	3.39899e-07	0.00910625	0.515289	0.154	0.133
FGD3	0.466025	1.93185e-08	0.000517561	0.521045	0.25	0.231
RASGRP1	0.465504	8.00991e-19	2.14594e-14	0.532352	0.263	0.215
PBXIP1	0.464646	3.82518e-10	1.0248e-05	0.522735	0.24	0.213
ATP2B4	0.463751	1.37408e-08	0.00036813	0.52102	0.243	0.224
MT-CYB	0.460425	5.99099e-16	1.60505e-11	0.540945	0.837	0.912
TOX	0.458582	1.62269e-27	4.34735e-23	0.52722	0.138	0.087
TRAF5	0.458482	1.40337e-13	3.75976e-09	0.523125	0.184	0.146
HIVEP2	0.45506	8.67777e-10	2.32486e-05	0.521026	0.211	0.184
SPOCK2	0.447678	5.04659e-11	1.35203e-06	0.527503	0.341	0.318
TRAF3IP3	0.441094	2.29789e-07	0.00615628	0.524841	0.485	0.537
GOLGA8B	0.439058	4.65999e-14	1.24846e-09	0.520058	0.135	0.101
SLC16A7	0.431855	2.25849e-09	6.05072e-05	0.518653	0.174	0.146
FAM214A	0.422386	1.50419e-10	4.02987e-06	0.518787	0.156	0.126
CYFIP2	0.419749	2.34972e-07	0.00629513	0.519558	0.258	0.238
BIRC3	0.419363	1.39096e-06	0.0372651	0.514627	0.159	0.136
ITGAL	0.417682	1.7937e-06	0.048055	0.517978	0.25	0.235
MT-ND4	0.407451	7.19733e-30	1.92824e-25	0.557477	0.896	0.942
TNRC6C	0.403621	1.42466e-13	3.81682e-09	0.524373	0.204	0.166
RASGRF2	0.401381	2.53561e-16	6.79315e-12	0.522481	0.148	0.108
PCAT1	0.400352	5.24165e-09	0.000140429	0.515736	0.131	0.104
DPYSL2	0.396575	8.1316e-48	2.17854e-43	0.446764	0.11	0.224
MT-ATP6	0.396041	1.60525e-22	4.30063e-18	0.549433	0.886	0.938
SPTBN1	0.395418	6.02854e-13	1.61511e-08	0.522114	0.176	0.14
PATJ	0.393608	5.43799e-13	1.45689e-08	0.522477	0.182	0.145
ABLIM1	0.390823	1.76125e-12	4.71856e-08	0.522715	0.194	0.157
GPR174	0.389874	1.29561e-17	3.47107e-13	0.526194	0.186	0.139
PAM	0.386941	3.13811e-17	8.4073e-13	0.522368	0.139	0.1
AC058791.1	0.385127	1.22112e-06	0.032715	0.512514	0.115	0.094
ATP8A1	0.38285	9.97704e-08	0.00267295	0.515611	0.151	0.126
MT-CO3	0.382516	1.67965e-21	4.49996e-17	0.548213	0.886	0.936
TULP4	0.382148	4.97333e-08	0.0013324	0.516563	0.162	0.137
DYRK2	0.380434	1.41606e-07	0.00379378	0.516106	0.164	0.14
MT-ND1	0.379367	8.99733e-12	2.41047e-07	0.534499	0.79	0.869
HLA-A	0.379034	1.10957e-22	2.97264e-18	0.549565	0.75	0.868
STK39	0.37668	1.00182e-11	2.68398e-07	0.519787	0.156	0.123
ARHGAP35	0.376486	1.26887e-10	3.39943e-06	0.518782	0.155	0.125
KLRK1	0.372955	1.16695e-12	3.12637e-08	0.51924	0.141	0.105
ATP8B2	0.370186	9.56513e-21	2.56259e-16	0.523257	0.13	0.086
SLAMF6	0.366797	1.27023e-26	3.40308e-22	0.527705	0.147	0.094
MIAT	0.366035	4.31535e-25	1.15613e-20	0.521934	0.103	0.06
DOCK9	0.360505	6.74622e-15	1.80738e-10	0.521706	0.15	0.112
MT-CO2	0.35305	7.13145e-15	1.91059e-10	0.539403	0.922	0.964
ST8SIA1	0.34982	2.37741e-31	6.36932e-27	0.524341	0.105	0.058
ITGA6	0.34336	7.78662e-07	0.0208611	0.514072	0.141	0.118
SFI1	0.337183	1.37393e-08	0.000368091	0.516571	0.152	0.125
NLRC3	0.334739	1.00552e-07	0.00269388	0.515694	0.154	0.128
SYTL2	0.316984	2.57592e-15	6.90115e-11	0.519087	0.117	0.081
WSB1	0.316043	1.09879e-09	2.94377e-05	0.473852	0.26	0.348
ZNF831	0.315701	5.17268e-15	1.38581e-10	0.520875	0.14	0.101
PPP1R16B	0.314492	2.06992e-07	0.00554553	0.514312	0.134	0.109
ARHGAP45	0.314241	5.73616e-08	0.00153678	0.477945	0.223	0.294
VMP1	0.312191	1.14265e-13	3.06128e-09	0.46937	0.22	0.309
BICDL1	0.302931	1.10139e-11	2.95073e-07	0.516075	0.107	0.078
DGKH	0.302298	9.42565e-12	2.52523e-07	0.515637	0.102	0.073
PPP2R2B	0.301937	3.85177e-07	0.0103193	0.513104	0.118	0.094
TRIM73	0.296021	1.9499e-11	5.22398e-07	0.515538	0.103	0.074
KIF21A	0.29332	5.92804e-13	1.58818e-08	0.516963	0.109	0.077
L3MBTL3	0.288648	4.37101e-08	0.00117104	0.513318	0.106	0.083
MCL1	0.28617	1.17495e-06	0.0314782	0.479005	0.276	0.355
RBMX	0.285841	3.54192e-08	0.000948917	0.47526	0.308	0.406
ZNF737	0.283571	1.4334e-06	0.0384023	0.511577	0.101	0.081
FAM133B	0.283247	1.36007e-06	0.0364377	0.480918	0.21	0.271
TIGIT	0.279817	2.56841e-09	6.88103e-05	0.515322	0.123	0.093
PAPOLA	0.27817	3.76414e-07	0.0100845	0.478405	0.258	0.337
HNRNPDL	0.27749	6.46747e-07	0.017327	0.475569	0.466	0.615
ARHGAP4	0.27547	4.25762e-08	0.00114066	0.479005	0.187	0.249
DDX39B	0.271729	4.35215e-07	0.0116599	0.478057	0.279	0.362
GPS2	0.271241	1.66034e-09	4.44822e-05	0.475499	0.22	0.295
ANKRD28	0.269935	4.17205e-14	1.11773e-09	0.517221	0.104	0.071
TGFBR3	0.269884	6.52754e-09	0.000174879	0.514898	0.121	0.093
SRRM1	0.269587	2.45824e-09	6.58586e-05	0.471809	0.376	0.501
TMEM259	0.265689	1.65182e-06	0.0442539	0.484331	0.126	0.166
RSRC2	0.265313	2.25257e-07	0.00603486	0.478176	0.252	0.329
FLNA	0.264436	1.0535e-07	0.00282244	0.477231	0.265	0.345
SMARCE1	0.263501	2.7844e-07	0.0074597	0.480722	0.18	0.236
UBXN4	0.259722	4.62228e-08	0.00123836	0.47533	0.314	0.414
BRD2	0.259534	8.77847e-11	2.35184e-06	0.474137	0.204	0.279
KIF5B	0.257864	8.96768e-07	0.0240253	0.479385	0.251	0.324
HSP90B1	0.256746	4.4664e-10	1.19659e-05	0.470924	0.353	0.471
SRSF6	0.255509	4.71699e-09	0.000126373	0.479782	0.138	0.19
TAF1D	0.253636	1.30968e-11	3.50876e-07	0.470727	0.263	0.358
HNRNPR	0.253211	2.69135e-08	0.000721039	0.476039	0.266	0.353
GTF2I	0.252896	5.63322e-07	0.015092	0.480008	0.216	0.28
PHF20L1	0.252112	6.78446e-08	0.00181762	0.480199	0.166	0.222
ICOS	0.250962	4.92877e-07	0.0132047	0.513373	0.125	0.101

## Sheet: prolif
gene	avg_log2FC	p_val	p_val_adj	auc	pct.1	pct.2
TUBA1B	3.81203	7.05432e-181	1.88992e-176	0.94213	0.942	0.505
STMN1	3.23989	3.42143e-252	9.16634e-248	0.806529	0.665	0.111
TUBB	2.63754	1.3777e-84	3.69101e-80	0.778512	0.723	0.374
HMGN2	2.56698	1.06441e-97	2.85167e-93	0.828851	0.816	0.552
HIST1H4C	2.55574	9.58985e-15	2.56922e-10	0.619173	0.6	0.503
HMGB2	2.35481	3.16069e-59	8.4678e-55	0.724914	0.629	0.338
H2AFZ	2.32735	1.64895e-81	4.41771e-77	0.801086	0.787	0.566
PCLAF	2.26256	0	0	0.730819	0.468	0.008
AIF1	2.22261	3.50013e-137	9.37721e-133	0.825759	0.829	0.262
CKS1B	2.1233	3.03318e-189	8.12618e-185	0.734397	0.526	0.084
LGALS1	1.98278	4.99217e-34	1.33745e-29	0.688106	0.687	0.509
TOP2A	1.96749	0	0	0.682452	0.368	0.004
PTMS	1.9605	4.28447e-76	1.14785e-71	0.697162	0.519	0.166
TYMS	1.9493	0	0	0.697068	0.397	0.003
PTTG1	1.90292	2.48501e-253	6.65758e-249	0.700426	0.435	0.043
NUSAP1	1.85665	0	0	0.677625	0.365	0.012
DBI	1.82935	1.00343e-70	2.68828e-66	0.782149	0.81	0.593
UBE2C	1.78643	0	0	0.662397	0.326	0.001
CALM2	1.75053	7.85176e-76	2.10357e-71	0.797323	0.884	0.671
MKI67	1.71978	0	0	0.686063	0.374	0.002
CENPF	1.70519	0	0	0.682508	0.374	0.011
UBE2S	1.68732	5.44247e-64	1.45809e-59	0.653432	0.4	0.113
H2AFV	1.67692	5.66551e-49	1.51785e-44	0.71751	0.652	0.425
S100B	1.66023	1.49632e-21	4.0088e-17	0.54071	0.1	0.022
HMGB1	1.65518	1.38537e-64	3.71155e-60	0.777592	0.845	0.796
GAPDH	1.57992	1.14218e-83	3.06001e-79	0.817753	0.919	0.842
SPI1	1.56706	1.52897e-73	4.09627e-69	0.70092	0.545	0.176
TUBB4B	1.55468	1.51218e-36	4.05129e-32	0.646074	0.452	0.203
CDKN3	1.55404	0	0	0.697739	0.4	0.009
CST3	1.54333	2.29642e-81	6.15235e-77	0.765039	0.806	0.316
YWHAH	1.5384	3.30621e-52	8.85767e-48	0.705769	0.635	0.314
TUBA1A	1.53824	2.39603e-38	6.41921e-34	0.678759	0.6	0.334
MARCKS	1.53421	6.69358e-73	1.79328e-68	0.697755	0.548	0.175
TUBA1C	1.5116	6.6969e-72	1.79417e-67	0.666624	0.432	0.119
COTL1	1.49028	1.04284e-47	2.79386e-43	0.726218	0.761	0.536
BIRC5	1.47705	0	0	0.686426	0.358	0.001
HIST1H1B	1.44463	2.6309e-236	7.04846e-232	0.612881	0.239	0.014
HAMP	1.42851	1.89193e-65	5.06866e-61	0.618841	0.294	0.061
RAC1	1.42085	1.75117e-39	4.69155e-35	0.693274	0.668	0.415
GSN	1.40798	6.71351e-56	1.79862e-51	0.667135	0.474	0.163
CKS2	1.38059	1.77846e-97	4.76468e-93	0.654915	0.371	0.072
ACTB	1.38058	9.59379e-91	2.57027e-86	0.83185	0.994	0.966
RHOA	1.36658	3.47446e-43	9.30841e-39	0.718562	0.752	0.592
TK1	1.36045	0	0	0.656831	0.319	0.007
SLC25A5	1.35624	7.66578e-46	2.05374e-41	0.715902	0.732	0.474
GSTP1	1.33399	3.71752e-30	9.9596e-26	0.673507	0.677	0.476
GNG5	1.32088	5.43814e-41	1.45693e-36	0.707263	0.719	0.514
CAPG	1.31867	3.74069e-44	1.00217e-39	0.66585	0.513	0.218
S100A11	1.30236	1.02268e-51	2.73985e-47	0.747644	0.874	0.803
LDHA	1.29585	2.29372e-33	6.14512e-29	0.684619	0.703	0.495
COX8A	1.28232	3.07216e-41	8.23062e-37	0.712163	0.726	0.572
YWHAE	1.26619	7.79153e-30	2.08743e-25	0.660074	0.619	0.359
AP2S1	1.25134	8.74471e-46	2.34279e-41	0.704296	0.661	0.383
ENHO	1.25088	1.51763e-115	4.06587e-111	0.632215	0.303	0.042
TPI1	1.24674	2.20817e-31	5.91591e-27	0.678145	0.674	0.487
CENPW	1.23176	1.28075e-295	3.43126e-291	0.669664	0.361	0.026
ANXA5	1.23087	9.27196e-34	2.48405e-29	0.675746	0.642	0.396
FABP5	1.22534	2.17662e-82	5.83139e-78	0.678073	0.461	0.118
CDK1	1.21723	0	0	0.650041	0.303	0.003
POMP	1.21583	1.39894e-31	3.7479e-27	0.672863	0.665	0.424
DEK	1.21225	1.00447e-23	2.69108e-19	0.65231	0.623	0.471
HSPB1	1.20521	1.75213e-17	4.69414e-13	0.613077	0.51	0.297
RHEB	1.20083	2.24555e-34	6.01606e-30	0.659385	0.545	0.281
CLTA	1.19479	5.50767e-34	1.47556e-29	0.681081	0.677	0.437
CFL1	1.19009	5.16758e-68	1.38445e-63	0.785849	0.897	0.855
NUDT1	1.18061	5.64144e-51	1.5114e-46	0.670209	0.5	0.193
OAZ1	1.17988	3.72655e-74	9.9838e-70	0.79852	0.903	0.827
DTYMK	1.17766	2.09218e-82	5.60515e-78	0.665823	0.419	0.101
YBX1	1.1734	7.34102e-45	1.96673e-40	0.729055	0.839	0.75
TPX2	1.16896	0	0	0.659203	0.323	0.004
ANXA2	1.16037	1.93959e-20	5.19635e-16	0.640875	0.603	0.476
SNRNP25	1.15756	9.61602e-66	2.57623e-61	0.645439	0.381	0.097
PKM	1.15718	1.68924e-27	4.52564e-23	0.658533	0.616	0.404
C1QB	1.15631	7.37647e-57	1.97623e-52	0.670338	0.484	0.137
ANAPC11	1.15343	1.13654e-37	3.04491e-33	0.67357	0.597	0.314
RRM2	1.14151	0	0	0.623556	0.248	0.001
NPC2	1.14039	4.13895e-38	1.10886e-33	0.678743	0.642	0.337
HMGB3	1.13441	0	0	0.641765	0.29	0.008
H2AFX	1.13252	1.04803e-147	2.80778e-143	0.652954	0.345	0.044
ASPM	1.12749	0	0	0.638724	0.281	0.003
ARPC3	1.12408	2.5107e-48	6.72642e-44	0.737198	0.829	0.715
FTL	1.12242	2.98277e-33	7.99113e-29	0.697362	0.955	0.95
RANBP1	1.12017	7.64345e-23	2.04776e-18	0.631962	0.526	0.306
CALM3	1.11316	2.90228e-22	7.77549e-18	0.636518	0.558	0.356
FSCN1	1.11134	1.33757e-43	3.58349e-39	0.604917	0.281	0.074
PPIA	1.10832	8.87364e-50	2.37734e-45	0.742738	0.858	0.802
C1QC	1.10656	2.78592e-53	7.46375e-49	0.655589	0.455	0.133
ARL6IP1	1.10337	1.02016e-13	2.73311e-09	0.603675	0.503	0.345
TMPO	1.10246	1.26301e-21	3.38374e-17	0.624893	0.477	0.284
FCGBP	1.10071	4.35812e-32	1.16758e-27	0.605581	0.316	0.105
RAB32	1.09808	6.04022e-45	1.61823e-40	0.643076	0.413	0.145
DUT	1.09456	1.94195e-13	5.20269e-09	0.600534	0.481	0.325
MNDA	1.08434	1.04712e-46	2.80535e-42	0.650812	0.452	0.158
SUMO3	1.08429	3.329e-34	8.91872e-30	0.652522	0.526	0.25
CCNB1	1.07406	0	0	0.607663	0.223	0.008
MEF2C	1.07055	1.27265e-34	3.40955e-30	0.64794	0.516	0.223
RGS10	1.06733	5.76538e-23	1.5446e-18	0.654168	0.735	0.542
C1QA	1.06465	6.65776e-59	1.78368e-54	0.67738	0.5	0.154
PTMA	1.06382	2.59198e-89	6.94418e-85	0.829169	0.981	0.977
DYNLL1	1.06059	5.68607e-25	1.52336e-20	0.660272	0.716	0.525
ANP32B	1.05936	1.4446e-20	3.87024e-16	0.64678	0.668	0.575
HMGN1	1.05708	2.45828e-29	6.58598e-25	0.680618	0.748	0.647
PRC1	1.05588	0	0	0.651939	0.319	0.016
RAN	1.05415	2.90981e-24	7.79566e-20	0.660768	0.694	0.582
TSPO	1.05212	3.33126e-21	8.92477e-17	0.649619	0.7	0.584
VAMP8	1.0443	5.70795e-34	1.52922e-29	0.692444	0.771	0.586
LST1	1.04288	9.22684e-43	2.47196e-38	0.678162	0.606	0.276
SMC4	1.03816	1.68455e-59	4.51308e-55	0.644729	0.384	0.108
MZT2B	1.03718	4.08254e-19	1.09375e-14	0.643324	0.674	0.64
HLA-DRB1	1.03253	2.29577e-46	6.1506e-42	0.71013	0.768	0.38
CCNB2	1.03133	0	0	0.629904	0.261	0.002
UBB	1.02612	1.02674e-20	2.75075e-16	0.649911	0.723	0.646
FCER1G	1.02313	8.23627e-54	2.20658e-49	0.700781	0.671	0.258
KPNA2	1.01906	3.20703e-51	8.59197e-47	0.611798	0.29	0.073
CENPM	1.0183	4.90958e-246	1.31532e-241	0.636672	0.294	0.02
BLOC1S1	1.01547	1.1585e-28	3.10372e-24	0.667916	0.671	0.464
AP1S2	1.01355	2.44304e-33	6.54515e-29	0.666843	0.603	0.339
IDH2	1.0117	5.37157e-24	1.4391e-19	0.622746	0.445	0.231
ENO1	1.00898	7.79027e-23	2.08709e-18	0.652741	0.687	0.525
HMGN3	1.00854	2.15439e-23	5.77182e-19	0.642576	0.594	0.376
APOC1	1.00675	1.09249e-40	2.92689e-36	0.616382	0.326	0.096
ATP5MF	1.00504	4.72037e-24	1.26463e-19	0.656367	0.677	0.514
NME2	1.00342	1.06739e-37	2.85966e-33	0.707929	0.819	0.697
BASP1	1.00284	5.74585e-39	1.53937e-34	0.620431	0.355	0.117
H3F3A	0.996259	1.18317e-55	3.16984e-51	0.757917	0.887	0.875
MRPL51	0.993581	1.039e-24	2.78359e-20	0.644113	0.571	0.353
TMEM106C	0.993358	4.48356e-68	1.20119e-63	0.624827	0.313	0.067
ATAD2	0.987787	1.05608e-30	2.82935e-26	0.590617	0.258	0.082
MYL6	0.986189	4.13694e-50	1.10833e-45	0.74388	0.881	0.825
PRDX3	0.985535	1.05967e-37	2.83895e-33	0.639138	0.445	0.172
ZWINT	0.980075	0	0	0.643264	0.294	0.007
ANP32E	0.978348	8.48723e-19	2.27381e-14	0.609804	0.439	0.244
CTSH	0.976701	7.52272e-33	2.01541e-28	0.646303	0.51	0.236
JPT1	0.971343	1.74185e-13	4.66659e-09	0.60106	0.484	0.328
PAK1	0.970319	3.42254e-38	9.16933e-34	0.629578	0.394	0.143
VDAC1	0.96917	5.12742e-21	1.37369e-16	0.628874	0.548	0.326
HIST1H1C	0.966576	8.05904e-12	2.1591e-07	0.574826	0.319	0.177
GTSE1	0.965635	0	0	0.639595	0.281	0.002
LSM5	0.960761	3.08669e-24	8.26955e-20	0.635204	0.539	0.299
CLIC1	0.959565	7.47891e-26	2.00367e-21	0.670191	0.765	0.692
EIF5A	0.950721	1.52125e-18	4.07557e-14	0.627866	0.6	0.399
ATP5MC3	0.948807	2.59584e-21	6.95451e-17	0.645843	0.681	0.503
NUCKS1	0.94734	1.12496e-22	3.01388e-18	0.641941	0.584	0.393
PYCARD	0.944949	3.20699e-24	8.59185e-20	0.647225	0.606	0.394
CHCHD2	0.943433	2.03631e-19	5.45548e-15	0.646367	0.729	0.718
GNAI2	0.938143	2.36504e-19	6.33618e-15	0.640667	0.648	0.545
TYROBP	0.934142	7.62204e-51	2.04202e-46	0.702899	0.732	0.283
FKBP1A	0.93391	2.02536e-20	5.42614e-16	0.634164	0.603	0.393
VIM	0.933893	8.00422e-33	2.14441e-28	0.695624	0.855	0.84
HIST1H3B	0.933312	0	0	0.585314	0.171	0
CYBB	0.932547	1.60824e-27	4.30863e-23	0.621566	0.429	0.184
GABARAP	0.926625	7.63974e-29	2.04676e-24	0.679718	0.794	0.667
NDUFB1	0.926551	6.27316e-14	1.68064e-09	0.612035	0.623	0.441
CD74	0.926336	1.81215e-49	4.85492e-45	0.731041	0.871	0.523
BANF1	0.926176	5.12059e-23	1.37186e-18	0.633457	0.542	0.312
PHF19	0.914647	1.95477e-63	5.23703e-59	0.637057	0.361	0.089
ARPC1B	0.910485	2.38446e-33	6.38821e-29	0.696078	0.803	0.747
VPS29	0.910366	6.07854e-21	1.6285e-16	0.630436	0.552	0.341
KIF11	0.908858	0	0	0.627671	0.265	0.009
HLA-DRB5	0.906294	2.49448e-29	6.68296e-25	0.625341	0.435	0.182
SMC2	0.905029	2.49116e-103	6.67406e-99	0.653013	0.368	0.065
ENY2	0.902902	1.02947e-23	2.75806e-19	0.634478	0.548	0.305
ACTG1	0.902394	1.37096e-29	3.67295e-25	0.68533	0.894	0.862
COX5A	0.898736	4.97493e-15	1.33283e-10	0.61246	0.555	0.382
DPYSL2	0.896639	3.45389e-26	9.25331e-22	0.625862	0.461	0.218
LGALS9	0.891649	1.1084e-39	2.96951e-35	0.636205	0.419	0.153
MS4A6A	0.889865	9.18753e-28	2.46143e-23	0.630367	0.471	0.21
CALHM6	0.88831	1.29597e-24	3.47202e-20	0.619688	0.432	0.208
TMEM14C	0.888121	1.71306e-22	4.58946e-18	0.629765	0.523	0.298
SNRPG	0.88773	2.17665e-15	5.83146e-11	0.621316	0.629	0.489
PFN1	0.883992	1.30103e-42	3.48558e-38	0.724615	0.91	0.89
NME1	0.882819	9.19025e-39	2.46216e-34	0.626259	0.381	0.132
OGFRL1	0.880397	3.683e-32	9.86711e-28	0.63757	0.477	0.207
PSAP	0.878533	5.8522e-21	1.56786e-16	0.630248	0.565	0.337
RNASE1	0.877505	2.04788e-25	5.48647e-21	0.5787	0.19	0.056
PHPT1	0.876556	4.75954e-21	1.27513e-16	0.624628	0.516	0.294
NDUFB2	0.874559	2.42199e-15	6.48875e-11	0.624992	0.674	0.575
UQCRQ	0.874345	1.05116e-16	2.81617e-12	0.623308	0.606	0.433
ARPC5	0.874177	5.89061e-23	1.57815e-18	0.656284	0.703	0.587
HPRT1	0.873068	5.29621e-22	1.41891e-17	0.601603	0.355	0.161
DBNDD2	0.870596	3.68598e-21	9.87511e-17	0.594039	0.326	0.141
RAB13	0.870529	6.09789e-50	1.63369e-45	0.616663	0.31	0.08
LSM4	0.868891	1.07816e-21	2.8885e-17	0.630047	0.526	0.318
TPM4	0.865801	9.0394e-17	2.42174e-12	0.615124	0.532	0.337
TIMM8B	0.864802	1.94482e-19	5.21037e-15	0.616071	0.49	0.271
TMSB10	0.859867	1.33723e-67	3.58256e-63	0.785385	0.981	0.975
SKA2	0.859818	7.53317e-34	2.01821e-29	0.616415	0.361	0.129
APOE	0.85882	1.58148e-24	4.23693e-20	0.600125	0.274	0.106
MPC2	0.858449	2.6013e-17	6.96915e-13	0.610675	0.484	0.284
FDPS	0.856303	2.59621e-19	6.9555e-15	0.612894	0.458	0.253
HLA-DPA1	0.853396	3.15266e-58	8.44629e-54	0.738683	0.839	0.39
LYZ	0.849887	2.00061e-36	5.35983e-32	0.657323	0.539	0.221
HSBP1	0.846678	1.04037e-22	2.78726e-18	0.624126	0.5	0.258
CTSZ	0.845322	5.66159e-28	1.5168e-23	0.632023	0.474	0.225
DAB2	0.843099	8.84808e-24	2.37049e-19	0.587948	0.277	0.102
PRDX1	0.842798	4.29829e-11	1.15156e-06	0.599555	0.6	0.462
NCAPG	0.84179	0	0	0.610096	0.223	0.002
COX20	0.838965	1.67461e-16	4.48644e-12	0.605215	0.471	0.265
CDC20	0.83675	0	0	0.599672	0.2	0.001
GRN	0.836593	1.402e-21	3.75611e-17	0.616239	0.455	0.232
EIF4A1	0.829875	2.03857e-13	5.46154e-09	0.616512	0.665	0.592
GSTO1	0.82923	1.1677e-16	3.12837e-12	0.616067	0.539	0.351
SNX3	0.825367	6.48407e-15	1.73715e-10	0.618635	0.632	0.478
SNRPD1	0.8253	2.6581e-18	7.12132e-14	0.61851	0.519	0.318
HMMR	0.823076	0	0	0.61134	0.226	0.003
RPA3	0.82297	6.66594e-23	1.78587e-18	0.610863	0.4	0.189
HLA-DRA	0.820813	1.08241e-56	2.89987e-52	0.729896	0.826	0.34
MICOS10	0.817124	6.73528e-16	1.80445e-11	0.624497	0.665	0.507
CSTA	0.816444	1.89438e-42	5.07524e-38	0.633917	0.403	0.133
S100A8	0.813711	9.64628e-26	2.58434e-21	0.583589	0.248	0.078
UQCC2	0.813581	1.25172e-31	3.35348e-27	0.631512	0.445	0.189
CEP55	0.812265	0	0	0.640531	0.284	0.003
SH3BGRL	0.812084	1.43917e-13	3.85568e-09	0.612049	0.635	0.47
CLSPN	0.811824	0	0	0.629113	0.268	0.01
SAC3D1	0.811667	5.45704e-55	1.462e-50	0.605425	0.268	0.059
CDKN2C	0.811256	1.4407e-75	3.85977e-71	0.613984	0.277	0.049
CENPX	0.810716	1.79596e-18	4.81154e-14	0.598558	0.381	0.189
POLR2L	0.80465	3.13557e-09	8.4005e-05	0.592487	0.632	0.54
EPB41L2	0.802829	2.79509e-35	7.48833e-31	0.611343	0.335	0.111
HNRNPAB	0.802784	2.47128e-18	6.62081e-14	0.60414	0.41	0.22
SDCBP	0.795247	5.4272e-21	1.454e-16	0.625684	0.539	0.303
HNRNPA2B1	0.794773	2.94252e-16	7.88331e-12	0.632045	0.723	0.678
TXNDC17	0.790935	3.47862e-21	9.31958e-17	0.615509	0.452	0.235
SNRPB	0.788234	3.19389e-16	8.55675e-12	0.616723	0.542	0.375
COX7B	0.786602	7.30889e-13	1.95813e-08	0.608125	0.603	0.459
PSMD14	0.786287	1.11376e-23	2.98387e-19	0.604691	0.368	0.157
IFI30	0.786116	2.62314e-27	7.02766e-23	0.633608	0.5	0.237
GPX4	0.777726	1.08327e-17	2.90219e-13	0.637764	0.742	0.654
CENPA	0.776	0	0	0.608787	0.226	0.009
CENPU	0.774618	1.27123e-293	3.40575e-289	0.621284	0.255	0.013
MS4A4A	0.771756	3.01318e-36	8.07261e-32	0.613216	0.335	0.11
ARPC2	0.767987	1.18876e-25	3.18482e-21	0.671534	0.81	0.825
SNCA	0.767906	1.10247e-39	2.95363e-35	0.615137	0.326	0.104
RHOG	0.764078	2.7266e-09	7.30484e-05	0.581153	0.481	0.323
RNASE2	0.763388	6.39828e-43	1.71416e-38	0.59057	0.232	0.055
PEA15	0.763207	8.81995e-24	2.36295e-19	0.590884	0.294	0.113
BRI3	0.76252	5.23619e-12	1.40283e-07	0.592921	0.471	0.309
LMNB1	0.762121	3.26361e-84	8.74353e-80	0.625465	0.303	0.053
GDI2	0.761983	7.78708e-13	2.08624e-08	0.603644	0.565	0.391
HSP90AA1	0.760451	2.31028e-11	6.18948e-07	0.608708	0.735	0.728
ATP6V0D1	0.756482	7.06076e-21	1.89165e-16	0.605928	0.403	0.192
SYK	0.755763	1.88242e-29	5.0432e-25	0.608972	0.342	0.131
CD14	0.754974	2.18538e-30	5.85485e-26	0.633837	0.455	0.181
ROMO1	0.753365	1.44891e-13	3.88176e-09	0.597884	0.487	0.294
MAD2L1	0.753224	3.23351e-132	8.66289e-128	0.626228	0.287	0.033
CARHSP1	0.752391	1.48484e-18	3.97804e-14	0.60085	0.384	0.199
ETV5	0.751501	3.1755e-25	8.50749e-21	0.568856	0.194	0.057
BHLHE41	0.751308	1.5009e-14	4.02106e-10	0.556036	0.181	0.07
RPL39L	0.750794	3.41865e-90	9.15891e-86	0.606552	0.248	0.035
NDUFS6	0.750322	9.06327e-11	2.42814e-06	0.594617	0.548	0.405
NUTF2	0.750202	5.12367e-12	1.37268e-07	0.584358	0.4	0.235
SEM1	0.748127	2.58106e-12	6.91491e-08	0.604575	0.587	0.443
SKAP2	0.747758	5.49376e-18	1.47183e-13	0.600432	0.413	0.206
PCNA	0.747447	9.11444e-46	2.44185e-41	0.603571	0.274	0.07
S100A6	0.744877	1.63525e-10	4.38099e-06	0.604929	0.784	0.884
CKAP2	0.744797	3.52671e-60	9.44841e-56	0.625338	0.326	0.078
MOB1A	0.743659	8.51285e-11	2.28068e-06	0.588965	0.494	0.327
PXMP2	0.743165	8.699e-70	2.33055e-65	0.60019	0.242	0.041
CCDC88A	0.741483	1.66774e-18	4.46805e-14	0.59693	0.365	0.181
KNL1	0.741399	0	0	0.607364	0.219	0.005
GNAS	0.740987	5.30173e-11	1.42039e-06	0.602385	0.645	0.539
CD1C	0.740977	3.05765e-25	8.19174e-21	0.573284	0.213	0.062
ARF3	0.739311	6.99292e-23	1.87347e-18	0.600888	0.352	0.151
SERF2	0.738819	4.61021e-35	1.23512e-30	0.70285	0.884	0.899
SGO2	0.738539	3.38876e-155	9.07884e-151	0.62134	0.268	0.026
COX6C	0.737305	1.13114e-12	3.03045e-08	0.613487	0.694	0.615
IFITM3	0.737098	1.3438e-26	3.60017e-22	0.616988	0.41	0.177
NUF2	0.735991	0	0	0.619937	0.252	0.012
ALYREF	0.735563	2.05734e-36	5.51182e-32	0.597026	0.271	0.079
PSMD8	0.735123	8.45555e-10	2.26533e-05	0.587137	0.526	0.367
PSMA7	0.730518	3.90496e-13	1.04618e-08	0.616651	0.71	0.649
NDUFA4	0.730173	4.72008e-12	1.26456e-07	0.611616	0.732	0.675
ALDH2	0.728278	5.23191e-33	1.40168e-28	0.619569	0.381	0.14
CYFIP1	0.72817	2.8961e-16	7.75895e-12	0.576613	0.274	0.122
S100A10	0.727839	4.41256e-09	0.000118217	0.595855	0.713	0.775
DLGAP5	0.724583	0	0	0.601389	0.203	0
TALDO1	0.721893	1.06375e-12	2.8499e-08	0.598758	0.503	0.339
PKIB	0.716399	2.93316e-39	7.85822e-35	0.613265	0.326	0.1
TPM3	0.715524	7.57067e-15	2.02826e-10	0.624548	0.694	0.634
CIAO2A	0.712371	1.81179e-17	4.85396e-13	0.599807	0.41	0.211
HPGDS	0.71088	1.64884e-19	4.41741e-15	0.550471	0.139	0.04
KCTD12	0.709717	2.06751e-31	5.53907e-27	0.621649	0.4	0.156
MND1	0.708491	0	0	0.627839	0.258	0.002
LSM3	0.708111	1.40138e-16	3.75443e-12	0.60796	0.481	0.283
RBX1	0.707488	5.86535e-11	1.57139e-06	0.600531	0.619	0.498
CD68	0.70714	4.43588e-22	1.18842e-17	0.607455	0.397	0.18
CYCS	0.705447	5.6023e-10	1.50091e-05	0.580571	0.435	0.279
LAMTOR2	0.703671	2.75873e-16	7.39091e-12	0.606974	0.49	0.283
TREM2	0.702818	1.10091e-32	2.94945e-28	0.61095	0.342	0.115
CSTB	0.701872	1.75985e-12	4.71483e-08	0.610883	0.661	0.562
QKI	0.699767	4.47906e-12	1.19999e-07	0.585361	0.403	0.241
TMSB4X	0.697308	3.11228e-36	8.3381e-32	0.706486	0.99	0.991
ADI1	0.696504	5.54041e-12	1.48433e-07	0.578977	0.361	0.199
HLA-DMA	0.69498	9.21913e-27	2.4699e-22	0.638872	0.558	0.274
CENPK	0.692516	7.6188e-79	2.04115e-74	0.624724	0.31	0.057
AURKB	0.688182	0	0	0.618679	0.239	0.001
HIST1H3D	0.68659	8.97154e-45	2.40357e-40	0.568735	0.168	0.03
SMS	0.685461	3.88817e-17	1.04168e-12	0.603657	0.448	0.24
DIAPH3	0.684613	0	0	0.603907	0.21	0.002
SUMO2	0.684214	6.93944e-15	1.85914e-10	0.626747	0.752	0.738
PALLD	0.683281	3.23187e-40	8.65851e-36	0.570898	0.177	0.036
ATP5PF	0.681524	3.24793e-08	0.000870153	0.585217	0.6	0.507
DDX39A	0.680608	1.63453e-25	4.37908e-21	0.611959	0.387	0.168
LY86	0.679532	3.99151e-28	1.06937e-23	0.616368	0.397	0.159
MCM4	0.678593	3.45522e-132	9.25689e-128	0.594155	0.206	0.018
DCTN3	0.677445	9.04676e-15	2.42372e-10	0.597852	0.439	0.257
BLVRB	0.677044	2.62784e-16	7.04026e-12	0.587519	0.345	0.167
RBBP7	0.672834	1.83187e-15	4.90776e-11	0.588039	0.361	0.182
RAB5C	0.672541	2.56814e-12	6.8803e-08	0.592408	0.474	0.292
CDK2AP2	0.671207	1.32573e-14	3.55176e-10	0.6017	0.487	0.292
DDAH2	0.671161	8.47341e-19	2.27011e-14	0.598469	0.384	0.184
ATP5F1E	0.669428	1.53491e-25	4.11218e-21	0.671545	0.939	0.915
PLEK	0.667697	7.50786e-18	2.01143e-13	0.597591	0.4	0.193
F13A1	0.666366	3.54828e-24	9.50621e-20	0.58757	0.277	0.1
H2AFY	0.665485	1.04551e-14	2.80104e-10	0.603906	0.484	0.308
LAP3	0.663576	5.45708e-18	1.46201e-13	0.59156	0.345	0.163
FADS1	0.662079	6.55589e-32	1.75639e-27	0.606396	0.323	0.113
EMC9	0.661933	3.24278e-40	8.68772e-36	0.586177	0.229	0.054
GNB4	0.661291	5.31122e-23	1.42293e-18	0.583126	0.261	0.096
CAPZA2	0.661083	1.82226e-15	4.88203e-11	0.604214	0.494	0.285
ARHGAP18	0.659901	4.03615e-17	1.08132e-12	0.587024	0.335	0.154
NDUFS8	0.658999	4.30112e-13	1.15231e-08	0.59525	0.481	0.288
MRPL52	0.658102	3.94805e-10	1.05772e-05	0.582958	0.452	0.296
CDK2AP1	0.657202	7.83264e-26	2.09844e-21	0.593462	0.297	0.108
ATP5F1C	0.655895	5.14405e-09	0.000137814	0.583437	0.519	0.374
ATP5F1B	0.65575	1.00556e-08	0.0002694	0.580361	0.5	0.352
VDAC3	0.655079	3.33363e-11	8.93114e-07	0.585705	0.435	0.274
ATP5PD	0.655034	8.0681e-08	0.00216152	0.579735	0.581	0.433
IMPA2	0.653468	6.01301e-45	1.61094e-40	0.580733	0.203	0.042
GRB2	0.653376	4.36207e-10	1.16864e-05	0.589124	0.529	0.374
PARK7	0.652657	2.98112e-12	7.98673e-08	0.609128	0.648	0.545
EIF4EBP1	0.652443	5.72947e-30	1.53498e-25	0.611478	0.355	0.136
SPC25	0.652084	0	0	0.603009	0.206	0
PSMC4	0.650695	3.06237e-11	8.20439e-07	0.570893	0.313	0.166
PLIN3	0.646849	1.96716e-17	5.27023e-13	0.575362	0.258	0.108
TFDP1	0.646642	3.40774e-35	9.12967e-31	0.592698	0.261	0.074
PRDX6	0.644749	2.30059e-07	0.0061635	0.571894	0.477	0.342
GNG10	0.644509	5.37111e-10	1.43897e-05	0.579901	0.432	0.271
SEPTIN2	0.644415	2.27027e-09	6.08229e-05	0.580576	0.477	0.311
CDCA8	0.644334	0	0	0.586937	0.177	0.004
CENPE	0.642743	4.65779e-283	1.24787e-278	0.61357	0.239	0.012
KIF22	0.642185	8.07267e-45	2.16275e-40	0.62058	0.342	0.1
NASP	0.640266	3.09307e-13	8.28666e-09	0.583337	0.358	0.197
FOXM1	0.639457	0	0	0.614706	0.235	0.006
UBL5	0.639246	9.89606e-10	2.65125e-05	0.598868	0.719	0.689
RASSF4	0.638604	1.26569e-17	3.3909e-13	0.576926	0.268	0.111
ERH	0.638531	1.03651e-10	2.77691e-06	0.595503	0.574	0.424
ARPC4	0.63836	1.6682e-06	0.0446927	0.569463	0.51	0.395
MZT1	0.63779	3.87462e-24	1.03805e-19	0.598377	0.335	0.133
COPE	0.636269	2.09374e-08	0.000560934	0.583616	0.565	0.44
CNPY3	0.63521	1.51616e-12	4.06196e-08	0.595953	0.494	0.317
HLA-DPB1	0.634773	5.80027e-44	1.55395e-39	0.70865	0.803	0.414
FEN1	0.633352	1.65994e-139	4.44713e-135	0.599936	0.219	0.019
COX5B	0.632983	1.78291e-08	0.00047766	0.589672	0.668	0.607
TACC3	0.632914	8.88429e-38	2.38019e-33	0.61228	0.329	0.104
HSPD1	0.63231	9.3458e-07	0.0250383	0.56895	0.487	0.355
GCA	0.631034	6.60769e-21	1.77027e-16	0.589045	0.306	0.126
PGAM1	0.6301	8.16856e-08	0.00218844	0.568363	0.39	0.264
CBX5	0.628238	3.70608e-23	9.92895e-19	0.604053	0.368	0.16
IFI27L2	0.628129	1.33323e-12	3.57187e-08	0.591686	0.455	0.275
HYI	0.627497	2.44955e-31	6.5626e-27	0.587785	0.248	0.075
PSMG2	0.626921	3.40953e-09	9.13448e-05	0.579237	0.461	0.306
LYN	0.62678	4.7165e-19	1.2636e-14	0.594727	0.348	0.164
PSME2	0.626737	7.33841e-07	0.0196603	0.572555	0.526	0.41
RHOC	0.626201	2.00276e-18	5.3656e-14	0.605145	0.439	0.224
YBX3	0.626054	3.64112e-18	9.75493e-14	0.587212	0.319	0.143
PSMA4	0.625565	4.9453e-14	1.3249e-09	0.597298	0.465	0.274
TAGLN2	0.624266	2.30457e-08	0.000617418	0.579382	0.49	0.368
PGLS	0.622117	6.84275e-09	0.000183324	0.583331	0.532	0.383
TCEAL4	0.621429	1.87134e-15	5.01352e-11	0.578837	0.303	0.14
GLUL	0.620828	6.88155e-14	1.84364e-09	0.580366	0.329	0.169
HNMT	0.620783	1.21625e-22	3.25845e-18	0.589964	0.294	0.116
S100A4	0.620059	1.11376e-10	2.98387e-06	0.605889	0.835	0.884
UBE2A	0.618307	3.4434e-21	9.22521e-17	0.603779	0.39	0.178
ARL5A	0.618111	2.79261e-09	7.48167e-05	0.583145	0.497	0.349
PSMA6	0.617543	1.90243e-09	5.09681e-05	0.583913	0.506	0.348
CAPZB	0.614878	3.1818e-07	0.00852435	0.580502	0.655	0.567
TLN1	0.614484	1.17157e-06	0.0313877	0.569864	0.487	0.383
CDCA3	0.61214	0	0	0.5992	0.2	0.002
PGP	0.611942	4.492e-15	1.20345e-10	0.5844	0.335	0.17
MCUR1	0.61129	7.48374e-24	2.00497e-19	0.590566	0.297	0.111
ANP32A	0.609977	9.45969e-07	0.0253434	0.567447	0.458	0.331
ELOB	0.609711	1.08759e-08	0.000291375	0.591862	0.703	0.649
COX17	0.609378	3.37578e-07	0.00904406	0.56864	0.448	0.309
HINT2	0.607834	2.27362e-17	6.09126e-13	0.590578	0.352	0.167
VMA21	0.6071	2.30938e-15	6.18705e-11	0.589851	0.371	0.193
AKR1A1	0.606061	2.21361e-11	5.93048e-07	0.584507	0.435	0.257
CAMTA1	0.604416	5.20372e-13	1.39413e-08	0.589984	0.429	0.248
FIBP	0.603152	3.05184e-17	8.17619e-13	0.598373	0.397	0.207
DDT	0.602724	8.28196e-07	0.0221882	0.573254	0.555	0.433
NDUFB7	0.601478	1.41244e-07	0.00378407	0.57819	0.555	0.432
MPC1	0.59812	1.08281e-12	2.90095e-08	0.585374	0.4	0.223
UQCRH	0.597526	9.67047e-08	0.00259082	0.58462	0.655	0.594
TYMP	0.597127	4.10729e-13	1.10038e-08	0.59268	0.461	0.265
SRSF3	0.596934	2.45477e-07	0.00657658	0.581739	0.626	0.587
HAUS4	0.596913	6.61951e-24	1.77343e-19	0.592014	0.3	0.115
ATP5ME	0.59584	4.00568e-08	0.00107316	0.586384	0.655	0.564
ACAT2	0.595349	1.58262e-10	4.24e-06	0.571489	0.326	0.187
MCM5	0.593947	1.14642e-33	3.07138e-29	0.587353	0.242	0.068
COPRS	0.591236	8.65735e-40	2.31939e-35	0.6032	0.287	0.081
CENPN	0.590979	1.71645e-269	4.59854e-265	0.604387	0.219	0.01
SNX10	0.589889	2.33713e-19	6.2614e-15	0.58873	0.319	0.138
FAM111A	0.589582	5.15674e-20	1.38154e-15	0.592267	0.329	0.145
ALOX5AP	0.588785	7.75941e-09	0.000207882	0.581959	0.5	0.367
ENSA	0.588405	5.65949e-10	1.51623e-05	0.585615	0.5	0.335
ORC6	0.587686	7.06228e-263	1.89206e-258	0.604237	0.219	0.011
ARHGDIA	0.586933	5.89915e-08	0.00158044	0.577857	0.513	0.382
MTCH2	0.586388	2.2793e-16	6.10647e-12	0.580179	0.3	0.135
ADAP2	0.586017	8.50086e-21	2.27747e-16	0.587381	0.3	0.121
SRSF9	0.585094	1.64482e-06	0.0440664	0.570165	0.519	0.409
PIMREG	0.584275	0	0	0.591731	0.184	0
SGO1	0.583782	0	0	0.601293	0.21	0.007
ANLN	0.583714	0	0	0.597959	0.197	0.001
NANS	0.583592	1.79743e-17	4.8155e-13	0.582856	0.3	0.134
RAB31	0.58332	5.49154e-27	1.47124e-22	0.605082	0.342	0.134
BID	0.580647	4.92778e-13	1.3202e-08	0.58587	0.39	0.218
AURKA	0.578803	2.39914e-264	6.42752e-260	0.580839	0.168	0.006
CDCA5	0.578776	0	0	0.602503	0.206	0.001
S100A9	0.57822	2.75629e-30	7.38438e-26	0.60991	0.335	0.117
MAD2L2	0.577511	2.43761e-31	6.53061e-27	0.596217	0.287	0.092
KIFC1	0.57665	0	0	0.59315	0.19	0.004
GGCT	0.576299	1.85028e-25	4.95708e-21	0.599553	0.329	0.128
SEC11A	0.575612	3.38356e-10	9.06489e-06	0.595014	0.584	0.466
CEBPB	0.575554	5.76469e-08	0.00154442	0.567024	0.371	0.242
CAMK1	0.575159	2.09714e-28	5.61844e-24	0.581801	0.235	0.072
C17orf49	0.574513	5.31652e-12	1.42435e-07	0.588852	0.445	0.272
PLK1	0.573774	0	0	0.577119	0.158	0.004
NDUFA2	0.571624	2.44277e-09	6.54441e-05	0.583878	0.51	0.355
NDUFB3	0.570954	1.78194e-06	0.04774	0.560794	0.387	0.263
TKT	0.570228	3.02079e-07	0.00809299	0.574001	0.513	0.39
MRPL11	0.570055	6.30635e-12	1.68953e-07	0.58195	0.39	0.22
MXD3	0.569173	2.73677e-182	7.33208e-178	0.590859	0.194	0.012
COX6A1	0.565926	4.10391e-08	0.00109948	0.585395	0.619	0.532
HLA-DQA1	0.565478	9.33295e-25	2.50039e-20	0.626225	0.497	0.232
FLOT1	0.565304	1.25823e-12	3.37091e-08	0.580874	0.361	0.196
PRDX5	0.563235	5.01261e-07	0.0134293	0.573379	0.513	0.405
DNAJC9	0.561712	3.83829e-16	1.02832e-11	0.579107	0.297	0.133
MTHFD2	0.561699	5.54236e-18	1.48485e-13	0.579601	0.277	0.118
CKAP2L	0.559977	0	0	0.588155	0.177	0.001
HCK	0.559743	3.90419e-20	1.04597e-15	0.583039	0.277	0.112
RAB34	0.558458	1.71655e-30	4.5988e-26	0.591637	0.268	0.085
LMO2	0.557543	3.16879e-22	8.48951e-18	0.584728	0.274	0.103
FBP1	0.55741	3.98242e-29	1.06693e-24	0.58808	0.255	0.082
C1orf162	0.55717	5.95149e-12	1.59446e-07	0.585286	0.419	0.244
MAZ	0.556711	8.29497e-11	2.2223e-06	0.581776	0.41	0.255
APLP2	0.556408	2.92101e-15	7.82568e-11	0.59559	0.419	0.229
DUSP23	0.556384	1.76724e-13	4.73461e-09	0.58244	0.358	0.187
CCNA2	0.55637	0	0	0.597059	0.2	0.005
MCM7	0.55548	1.1885e-35	3.1841e-31	0.592426	0.258	0.072
BRK1	0.554831	1.59433e-07	0.00427137	0.581127	0.613	0.517
C3	0.554564	2.74951e-33	7.36622e-29	0.58821	0.248	0.07
C1orf122	0.554298	1.597e-11	4.27853e-07	0.567891	0.287	0.145
ZYX	0.55406	7.64497e-14	2.04816e-09	0.590429	0.41	0.229
AFF3	0.552813	1.62633e-06	0.043571	0.538252	0.161	0.085
EZH2	0.552145	6.47823e-63	1.73558e-58	0.597349	0.239	0.043
SNF8	0.551971	3.30296e-10	8.84896e-06	0.579723	0.423	0.26
ESCO2	0.551581	0	0	0.59547	0.194	0.003
NELFE	0.551258	1.08986e-13	2.91983e-09	0.576817	0.316	0.154
CDK4	0.55096	2.22492e-16	5.96079e-12	0.579077	0.297	0.13
CD63	0.550409	2.61526e-10	7.00655e-06	0.594672	0.584	0.447
DCK	0.550299	1.94513e-12	5.21119e-08	0.580992	0.368	0.201
WDR34	0.549168	8.03644e-239	2.15304e-234	0.573014	0.152	0.006
RNH1	0.549134	1.7918e-07	0.00480041	0.572849	0.477	0.347
CIT	0.548265	0	0	0.599742	0.203	0.004
ARL2	0.547525	1.5748e-11	4.21905e-07	0.579038	0.371	0.211
PSMC3	0.545881	1.59688e-19	4.27821e-15	0.598451	0.381	0.175
RNF181	0.545065	6.58383e-11	1.76387e-06	0.583023	0.439	0.262
ABI3	0.544977	1.11602e-19	2.98992e-15	0.594471	0.345	0.156
GATM	0.541948	2.15165e-10	5.76448e-06	0.544928	0.155	0.065
SVBP	0.541522	2.3029e-14	6.1697e-10	0.584468	0.361	0.182
CEBPA	0.54053	3.18884e-18	8.54323e-14	0.568475	0.219	0.081
PSMB6	0.540424	4.28442e-09	0.000114784	0.580987	0.484	0.333
POLR2E	0.539005	7.25906e-14	1.94477e-09	0.582902	0.358	0.182
CBX3	0.535089	9.79043e-07	0.0262295	0.570727	0.5	0.39
IL18	0.53413	6.82607e-17	1.82877e-12	0.584344	0.319	0.146
ZNF385A	0.533724	6.66769e-16	1.78634e-11	0.567982	0.232	0.095
H2AFJ	0.533661	4.57865e-11	1.22667e-06	0.568301	0.297	0.155
CORO1C	0.531783	1.55809e-23	4.17429e-19	0.576768	0.232	0.078
DHFR	0.530407	2.64109e-59	7.07574e-55	0.589986	0.219	0.039
DBNL	0.530393	2.22326e-09	5.95634e-05	0.576311	0.423	0.265
ASRGL1	0.53034	3.86236e-76	1.03476e-71	0.601822	0.242	0.038
COX6B1	0.529961	4.53435e-09	0.00012148	0.594939	0.7	0.694
UQCR10	0.529631	4.46866e-07	0.011972	0.580424	0.645	0.61
CEBPG	0.529486	3.14159e-18	8.41664e-14	0.581703	0.29	0.123
DCTPP1	0.528976	1.09221e-13	2.92615e-09	0.56752	0.252	0.114
ARRB2	0.528907	1.04224e-07	0.00279226	0.57444	0.494	0.35
GPN3	0.528565	7.63488e-14	2.04546e-09	0.566263	0.242	0.108
RB1	0.528366	4.18489e-12	1.12118e-07	0.586135	0.413	0.246
TIMM10	0.526981	4.40832e-16	1.18103e-11	0.587718	0.352	0.171
PGK1	0.526679	8.92095e-07	0.0239001	0.571669	0.529	0.403
DNAJC8	0.526194	8.79623e-07	0.023566	0.5691	0.481	0.355
MPP1	0.524713	9.46725e-17	2.53637e-12	0.562967	0.203	0.076
SCIN	0.524126	5.53054e-16	1.48169e-11	0.558769	0.187	0.069
CCT2	0.521073	2.48088e-07	0.00664652	0.564399	0.384	0.249
TAX1BP3	0.520615	1.36373e-13	3.65357e-09	0.556036	0.19	0.076
WASHC3	0.520434	3.6848e-07	0.00987196	0.558938	0.329	0.205
NDUFAF3	0.520013	2.28432e-08	0.000611993	0.573229	0.442	0.285
NCAPD3	0.519954	2.47436e-31	6.62906e-27	0.585902	0.245	0.072
ATP5MC2	0.519903	8.73393e-09	0.000233991	0.594015	0.771	0.78
RFC3	0.519337	1.23886e-68	3.31903e-64	0.594306	0.226	0.036
UBE2T	0.519165	4.16902e-111	1.11692e-106	0.593593	0.21	0.021
VAMP3	0.518847	1.18256e-08	0.00031682	0.556902	0.258	0.142
CSF1R	0.516617	1.91107e-18	5.11995e-14	0.593503	0.355	0.162
SNRPF	0.516448	7.15773e-07	0.0191763	0.571357	0.516	0.385
ZFHX3	0.515296	9.27984e-15	2.48616e-10	0.574881	0.287	0.131
CCDC50	0.514931	2.70887e-24	7.25733e-20	0.602316	0.352	0.144
SHTN1	0.514075	4.04732e-19	1.08432e-14	0.582737	0.287	0.119
HDGF	0.513808	2.09099e-19	5.60196e-15	0.587804	0.313	0.134
FDFT1	0.512727	5.42001e-07	0.0145208	0.564447	0.397	0.271
MDH1	0.511907	9.31115e-10	2.49455e-05	0.572741	0.371	0.218
AP1B1	0.511587	2.52393e-15	6.76185e-11	0.57635	0.29	0.131
STK38L	0.511477	2.21262e-15	5.92784e-11	0.574338	0.274	0.123
ATP1B3	0.511128	2.38418e-09	6.38745e-05	0.575573	0.41	0.259
PSMB3	0.510607	1.62358e-08	0.000434972	0.574207	0.435	0.288
CLECL1	0.510606	1.03713e-25	2.77856e-21	0.578743	0.232	0.075
GAPT	0.509393	2.20532e-20	5.90827e-16	0.578555	0.255	0.097
BLOC1S6	0.509383	2.06328e-11	5.52773e-07	0.577168	0.368	0.201
SLIRP	0.508854	8.54892e-10	2.29034e-05	0.579873	0.452	0.28
MYCBP	0.507793	9.7469e-15	2.61129e-10	0.565935	0.235	0.099
KIF23	0.504431	0	0	0.583488	0.168	0.001
SERPINA1	0.50434	5.50329e-15	1.47439e-10	0.577102	0.294	0.136
HNRNPA1	0.504136	5.06801e-11	1.35777e-06	0.607596	0.8	0.82
SAP30	0.503983	1.27275e-21	3.40983e-17	0.568488	0.206	0.067
NENF	0.502561	4.48479e-11	1.20152e-06	0.5802	0.397	0.233
FANCI	0.502358	4.30372e-115	1.15301e-110	0.590211	0.2	0.019
IGFBP7	0.501131	3.47369e-48	9.30636e-44	0.575366	0.184	0.033
ASF1B	0.500271	0	0	0.59871	0.203	0.006
SNX2	0.500206	1.12178e-07	0.00300536	0.566453	0.394	0.251
TPMT	0.500115	3.53643e-19	9.47444e-15	0.576339	0.255	0.099
COMMD8	0.499715	4.68437e-09	0.000125499	0.563969	0.316	0.176
ATP6V0B	0.499368	6.80704e-07	0.0182367	0.571695	0.51	0.389
KNSTRN	0.49881	1.99638e-82	5.34851e-78	0.580878	0.184	0.022
SMIM15	0.498656	7.90003e-07	0.021165	0.549696	0.252	0.145
GINS2	0.49852	9.83539e-157	2.635e-152	0.57451	0.158	0.009
CBX1	0.498137	5.80571e-10	1.55541e-05	0.561818	0.274	0.142
GTF3C6	0.496092	2.19902e-07	0.0058914	0.565018	0.394	0.253
TIMP2	0.494833	3.37905e-19	9.05281e-15	0.585653	0.3	0.128
HIST1H2BH	0.494788	8.45628e-143	2.26552e-138	0.566817	0.142	0.008
MEF2A	0.494665	4.56795e-08	0.0012238	0.570489	0.41	0.273
MELK	0.493938	0	0	0.57623	0.155	0.002
CCND1	0.49372	1.1488e-07	0.00307776	0.53125	0.106	0.045
TMEM160	0.493524	7.78467e-07	0.0208559	0.566701	0.448	0.312
HELLS	0.493115	7.75407e-48	2.07739e-43	0.584223	0.213	0.043
HADH	0.492839	1.37491e-20	3.68353e-16	0.563448	0.19	0.061
WARS	0.492379	4.40389e-12	1.17985e-07	0.556586	0.206	0.09
GLRX5	0.492277	2.7605e-12	7.39564e-08	0.579357	0.345	0.194
PRR11	0.490953	1.01024e-115	2.70652e-111	0.59049	0.2	0.019
PCBD1	0.489848	5.2357e-18	1.4027e-13	0.587428	0.326	0.146
TTF2	0.488939	5.93128e-33	1.58905e-28	0.586518	0.245	0.069
CCT5	0.488612	4.01957e-07	0.0107688	0.565279	0.403	0.272
CTNND1	0.487307	3.64619e-14	9.76851e-10	0.566085	0.239	0.104
KIF4A	0.487081	0	0	0.586447	0.174	0.001
MIS18BP1	0.485745	9.60116e-09	0.000257225	0.571167	0.374	0.245
CLEC7A	0.485611	9.37654e-15	2.51207e-10	0.582807	0.339	0.165
SNRPC	0.485545	4.77162e-16	1.27837e-11	0.590863	0.384	0.187
FTH1	0.485103	4.18602e-37	1.12148e-32	0.709067	0.945	0.954
PPIH	0.484613	4.10902e-09	0.000110085	0.558781	0.268	0.142
NCF4	0.483506	6.05415e-09	0.000162197	0.55737	0.258	0.138
RTF2	0.48302	1.07463e-06	0.0287905	0.563233	0.41	0.277
COMMD4	0.481781	3.7765e-18	1.01176e-13	0.573274	0.245	0.096
ATG3	0.481487	9.72558e-13	2.60558e-08	0.581385	0.368	0.196
TROAP	0.478928	0	0	0.584687	0.171	0.002
PPP1R14B	0.478207	1.15556e-11	3.09587e-07	0.584358	0.41	0.246
RAD51AP1	0.478151	1.29074e-243	3.45803e-239	0.605504	0.223	0.012
RPL26L1	0.476912	2.6592e-20	7.12425e-16	0.58744	0.303	0.125
PMM1	0.475547	2.9177e-18	7.81681e-14	0.566685	0.216	0.078
SDHC	0.474556	4.17474e-09	0.000111846	0.563525	0.306	0.172
CX3CR1	0.474095	1.37979e-16	3.69659e-12	0.576989	0.277	0.12
BLNK	0.474013	6.26822e-20	1.67932e-15	0.573036	0.232	0.085
PHF5A	0.473789	2.54172e-09	6.80953e-05	0.562278	0.29	0.158
CMC2	0.472976	8.0616e-09	0.000215978	0.564579	0.319	0.187
ERCC1	0.47296	4.95241e-15	1.3268e-10	0.583714	0.342	0.167
IFNGR2	0.47121	3.18046e-13	8.52077e-09	0.580736	0.348	0.182
TRIOBP	0.470694	1.13482e-26	3.04029e-22	0.591704	0.287	0.1
TXNL4A	0.470471	4.59523e-07	0.0123111	0.566833	0.435	0.295
RAP2A	0.470023	5.68347e-19	1.52266e-14	0.570176	0.226	0.083
CYC1	0.4696	5.84189e-10	1.5651e-05	0.569257	0.332	0.187
USF2	0.46956	1.27105e-06	0.0340526	0.558752	0.358	0.23
ATOX1	0.469533	1.21081e-10	3.24388e-06	0.576908	0.387	0.221
LYPLA1	0.469397	7.61587e-07	0.0204037	0.557119	0.326	0.203
PRKAR2B	0.469173	2.56155e-28	6.86266e-24	0.559067	0.155	0.036
CHEK1	0.468592	2.4155e-229	6.47138e-225	0.584541	0.177	0.008
C20orf27	0.468208	1.05696e-12	2.8317e-08	0.577077	0.323	0.172
RANGAP1	0.467895	1.00369e-21	2.68898e-17	0.574227	0.232	0.08
STMP1	0.467109	5.82951e-08	0.00156178	0.572777	0.458	0.306
GRHPR	0.465743	5.44082e-13	1.45765e-08	0.569223	0.274	0.129
C3orf14	0.465532	1.10816e-33	2.96886e-29	0.563469	0.161	0.035
ZEB2	0.465222	1.80274e-09	4.82971e-05	0.571869	0.371	0.22
SPC24	0.464713	0	0	0.576496	0.155	0.002
SNRPD3	0.46449	3.64997e-08	0.000977864	0.569551	0.4	0.257
ECHS1	0.464047	8.20127e-09	0.00021972	0.568689	0.365	0.22
NHP2	0.463499	1.07546e-07	0.00288126	0.569698	0.439	0.286
CISD2	0.463377	4.38153e-13	1.17385e-08	0.578068	0.335	0.17
METRNL	0.463152	1.24103e-08	0.000332485	0.5613	0.294	0.17
CENPP	0.463025	1.07067e-24	2.86843e-20	0.557376	0.155	0.04
DNAJC15	0.462111	5.69268e-09	0.000152513	0.570573	0.374	0.23
HLA-DQB1	0.461155	2.19014e-19	5.86761e-15	0.619147	0.532	0.283
SAT1	0.460744	9.69284e-12	2.59681e-07	0.603865	0.645	0.482
RAD21	0.459153	1.91287e-08	0.000512477	0.568773	0.371	0.236
LAMTOR5	0.45883	8.71443e-07	0.0233468	0.568068	0.487	0.337
IDI1	0.457099	1.79173e-06	0.0480023	0.562471	0.41	0.284
RAB11B	0.456859	4.40697e-08	0.00118067	0.55656	0.277	0.154
HIST1H2AG	0.456844	4.95951e-39	1.3287e-34	0.563447	0.158	0.03
GTF2A2	0.45619	3.46078e-07	0.00927177	0.568682	0.455	0.31
SERPINB6	0.454697	5.88779e-08	0.0015774	0.562365	0.329	0.201
TXN2	0.454475	1.81721e-08	0.000486848	0.569092	0.387	0.238
LSM2	0.454181	1.26988e-07	0.00340213	0.567247	0.394	0.263
AKR7A2	0.45286	1.44505e-08	0.000387144	0.562736	0.316	0.182
LAT2	0.45262	5.06407e-20	1.35672e-15	0.585115	0.294	0.12
TMEM167A	0.452404	4.64039e-12	1.24321e-07	0.58384	0.403	0.23
KIF20B	0.451579	4.91997e-33	1.31811e-28	0.592223	0.265	0.079
PIN4	0.450581	4.85706e-08	0.00130126	0.562858	0.342	0.201
EFHD2	0.449895	2.83768e-08	0.000760244	0.56984	0.397	0.254
PSMB2	0.448299	2.76071e-09	7.39622e-05	0.573158	0.39	0.239
BAG1	0.447881	7.55654e-09	0.000202447	0.572291	0.4	0.251
HIRIP3	0.447162	5.06894e-27	1.35802e-22	0.57113	0.203	0.057
GGH	0.44668	1.90711e-185	5.10934e-181	0.589249	0.19	0.011
FBXO5	0.446329	6.48309e-62	1.73689e-57	0.577709	0.184	0.027
STAC3	0.445885	3.94048e-39	1.05569e-34	0.576696	0.194	0.044
MEIKIN	0.445739	2.2771e-25	6.10059e-21	0.556117	0.148	0.037
RBPJ	0.445106	3.87834e-08	0.00103905	0.57469	0.468	0.318
DERA	0.444387	8.54298e-17	2.28875e-12	0.573717	0.258	0.108
BMP2K	0.44366	8.32339e-17	2.22992e-12	0.58133	0.303	0.135
DNMT1	0.443094	1.20038e-07	0.00321593	0.566321	0.374	0.252
PLXDC2	0.442968	1.53049e-14	4.10035e-10	0.582329	0.335	0.165
CENPH	0.442816	7.6159e-93	2.04038e-88	0.592841	0.213	0.025
NUDC	0.441054	2.27378e-08	0.000609169	0.572652	0.432	0.279
PARPBP	0.439761	1.93766e-134	5.19119e-130	0.576306	0.165	0.011
C1orf54	0.438924	4.58635e-21	1.22873e-16	0.570452	0.216	0.074
FRMD4B	0.438644	1.67518e-10	4.48798e-06	0.570864	0.332	0.183
EPB41L3	0.437543	3.00695e-15	8.05592e-11	0.571747	0.258	0.113
NCAPD2	0.437481	2.93898e-63	7.87383e-59	0.604342	0.261	0.049
HHEX	0.43727	3.17972e-14	8.51879e-10	0.555831	0.181	0.071
EXOSC8	0.437065	2.50292e-09	6.70556e-05	0.56312	0.3	0.163
HOMER3	0.435782	3.12093e-17	8.36128e-13	0.555777	0.168	0.056
PAICS	0.435673	4.4049e-17	1.18012e-12	0.567134	0.223	0.086
PDXK	0.435656	9.75268e-14	2.61284e-09	0.574684	0.297	0.143
RCC2	0.435484	7.20841e-25	1.93121e-20	0.593667	0.306	0.114
FKBP3	0.434929	8.42273e-10	2.25653e-05	0.569092	0.339	0.19
COPS3	0.433964	1.79351e-13	4.805e-09	0.579764	0.339	0.173
BCL2L12	0.433827	7.8236e-34	2.09602e-29	0.574308	0.2	0.048
NINJ1	0.433272	1.57821e-07	0.00422819	0.555457	0.277	0.163
MYOF	0.43326	6.32173e-15	1.69365e-10	0.559648	0.197	0.078
MARCO	0.432904	2.51923e-15	6.74927e-11	0.555939	0.177	0.064
SLC25A39	0.431855	1.13021e-11	3.02796e-07	0.574443	0.329	0.178
GMNN	0.431466	4.75938e-68	1.27509e-63	0.589365	0.213	0.033
FAM111B	0.431211	0	0	0.578386	0.158	0.001
IGSF6	0.430897	5.80867e-19	1.5562e-14	0.587503	0.316	0.137
SPTSSA	0.430697	3.56173e-19	9.54224e-15	0.573521	0.242	0.091
RALY	0.430613	1.87086e-08	0.000501222	0.575658	0.452	0.309
DHRS4	0.430564	3.55219e-22	9.51668e-18	0.58123	0.261	0.095
LMNA	0.429827	1.46109e-24	3.9144e-20	0.566273	0.187	0.054
UHRF1	0.42933	9.79521e-226	2.62424e-221	0.583129	0.174	0.008
KIAA0930	0.429029	8.95305e-23	2.39861e-18	0.590396	0.303	0.117
GLA	0.428308	1.02521e-43	2.74665e-39	0.582015	0.21	0.045
HMG20B	0.427797	7.21725e-16	1.93357e-11	0.574548	0.274	0.119
DAP	0.427778	3.76101e-07	0.0100761	0.548739	0.232	0.129
MBD3	0.426864	6.98246e-12	1.87067e-07	0.549717	0.171	0.069
SRA1	0.426504	4.37561e-10	1.17227e-05	0.566072	0.306	0.163
TGFBI	0.426396	1.02824e-16	2.75476e-12	0.587746	0.348	0.162
AKR1B1	0.425653	2.47303e-07	0.0066255	0.555918	0.297	0.173
ZDHHC12	0.425348	1.00703e-13	2.69793e-09	0.573347	0.294	0.138
TMEM97	0.424885	5.37189e-31	1.43918e-26	0.567852	0.181	0.044
MRPS15	0.424045	6.08768e-08	0.00163095	0.563201	0.342	0.208
RAB8A	0.42395	6.09814e-10	1.63375e-05	0.576415	0.403	0.242
MAPKAPK3	0.42389	2.42143e-09	6.48726e-05	0.56165	0.281	0.154
DHRS3	0.422238	3.7182e-10	9.96143e-06	0.55915	0.248	0.125
NME4	0.422148	6.97272e-07	0.0186806	0.54829	0.232	0.134
HEBP1	0.422122	7.5845e-12	2.03196e-07	0.56096	0.232	0.109
THOC7	0.421926	1.70155e-06	0.0455863	0.560629	0.394	0.259
HJURP	0.420984	0	0	0.570729	0.142	0
ISOC2	0.420935	4.87646e-10	1.30645e-05	0.544157	0.155	0.066
MCM6	0.419366	2.12255e-23	5.68653e-19	0.552808	0.142	0.036
MPST	0.418101	4.79183e-18	1.28378e-13	0.580054	0.284	0.119
C19orf48	0.417798	4.32007e-17	1.15739e-12	0.556592	0.174	0.059
BUD31	0.417592	2.60775e-08	0.000698642	0.568743	0.394	0.242
CCDC124	0.416881	3.73051e-10	9.99442e-06	0.559961	0.255	0.129
TPGS2	0.416502	6.7807e-11	1.81662e-06	0.565013	0.281	0.141
GUSB	0.416061	9.31592e-16	2.49583e-11	0.574689	0.274	0.12
CBR3	0.415687	4.2984e-31	1.15158e-26	0.568229	0.184	0.044
ETHE1	0.415552	2.74457e-08	0.000735297	0.564405	0.342	0.205
MEA1	0.414238	4.18171e-07	0.0112032	0.552834	0.268	0.158
ILF2	0.414185	1.47946e-09	3.96361e-05	0.574568	0.394	0.241
ELOC	0.413704	3.2874e-07	0.00880728	0.564798	0.403	0.261
PFDN2	0.41271	1.23556e-06	0.0331019	0.56387	0.432	0.29
DENND5A	0.411639	1.14561e-08	0.000306919	0.544748	0.174	0.082
SFT2D2	0.411431	3.41396e-09	9.14634e-05	0.563333	0.306	0.168
PPT1	0.411193	1.15039e-08	0.000308202	0.571089	0.39	0.248
BUB1B	0.410236	0	0	0.58369	0.171	0.004
NIPSNAP3A	0.410098	3.75841e-23	1.00692e-18	0.576803	0.235	0.08
RHNO1	0.409497	1.39715e-09	3.74311e-05	0.54057	0.142	0.059
SMIM25	0.407657	3.21406e-23	8.61078e-19	0.550978	0.135	0.033
CENPS	0.40725	5.88429e-124	1.57646e-119	0.586522	0.19	0.016
SNRPE	0.406869	9.34884e-07	0.0250465	0.567894	0.477	0.338
FGL2	0.406224	2.27251e-15	6.08827e-11	0.590483	0.394	0.196
TRAPPC2L	0.405455	1.15215e-07	0.00308671	0.560362	0.326	0.196
CTBP2	0.405113	5.98916e-17	1.60455e-12	0.572122	0.248	0.101
SPATS2L	0.404511	1.06041e-27	2.84094e-23	0.584484	0.252	0.08
GAS7	0.404339	1.81022e-09	4.84976e-05	0.550831	0.2	0.097
BRI3BP	0.403654	9.48011e-26	2.53982e-21	0.575673	0.223	0.068
RAB5IF	0.403318	3.10738e-09	8.32499e-05	0.577821	0.455	0.287
BX284668.5	0.402655	1.46856e-18	3.93443e-14	0.577907	0.268	0.108
SCCPDH	0.402548	2.7447e-31	7.35333e-27	0.574307	0.203	0.053
CCR1	0.402339	1.88527e-14	5.05084e-10	0.557428	0.19	0.074
GPN1	0.400671	9.47954e-12	2.53966e-07	0.550658	0.177	0.073
NUDT16	0.399406	4.88484e-13	1.3087e-08	0.565047	0.245	0.112
RRAS	0.399288	2.30341e-15	6.17108e-11	0.56724	0.235	0.098
BTG3	0.398551	2.58077e-20	6.91413e-16	0.578413	0.261	0.098
BCKDK	0.398004	7.89775e-15	2.11589e-10	0.560843	0.206	0.082
BTK	0.397677	8.68256e-21	2.32615e-16	0.578609	0.255	0.095
RAD51	0.397608	1.4525e-168	3.89139e-164	0.560088	0.126	0.005
GNB2	0.396953	5.06306e-10	1.35644e-05	0.574779	0.384	0.225
H1F0	0.396563	9.74681e-10	2.61127e-05	0.538796	0.129	0.052
AAMDC	0.396353	1.20943e-14	3.24019e-10	0.561807	0.213	0.086
NAGA	0.39634	2.04209e-16	5.47096e-12	0.565452	0.219	0.085
TUBB2A	0.396153	3.35264e-16	8.98205e-12	0.539711	0.11	0.03
SLC8A1	0.395808	1.84967e-14	4.95544e-10	0.571895	0.271	0.122
GPSM2	0.394358	6.20815e-25	1.66323e-20	0.565247	0.184	0.052
C9orf40	0.393848	2.73776e-21	7.33472e-17	0.542144	0.11	0.025
BARD1	0.39335	5.84499e-39	1.56593e-34	0.587809	0.235	0.059
HIST1H2AJ	0.393347	0	0	0.55239	0.106	0.002
RHOB	0.392959	1.46007e-11	3.91167e-07	0.56876	0.294	0.146
TRIM28	0.392833	1.08837e-07	0.00291584	0.553652	0.261	0.146
BRCA1	0.392804	1.95647e-105	5.24157e-101	0.595788	0.216	0.024
ING2	0.392184	5.51759e-22	1.47822e-17	0.570394	0.216	0.07
PIN1	0.39207	1.2833e-09	3.43808e-05	0.574906	0.403	0.241
PGD	0.391617	1.91945e-16	5.1424e-12	0.571835	0.252	0.104
CDT1	0.39102	0	0	0.587155	0.177	0.003
POLE3	0.390197	9.24319e-10	2.47634e-05	0.568306	0.332	0.186
TMEM141	0.389872	5.52125e-09	0.00014792	0.562609	0.31	0.169
RNF130	0.389695	8.36209e-11	2.24029e-06	0.579602	0.413	0.237
TOMM40	0.389427	6.42996e-08	0.00172265	0.548356	0.213	0.11
CHMP4B	0.387955	1.34545e-06	0.0360459	0.553054	0.294	0.179
PTTG1IP	0.385866	1.59264e-09	4.26685e-05	0.571446	0.365	0.216
LYL1	0.385031	1.84226e-12	4.93559e-08	0.564597	0.248	0.116
RDX	0.384746	5.88141e-14	1.57569e-09	0.572264	0.284	0.13
ALOX5	0.384431	1.41106e-15	3.78036e-11	0.572901	0.261	0.115
LRMDA	0.384272	1.94964e-15	5.22328e-11	0.572979	0.268	0.115
NRGN	0.382869	2.19608e-46	5.88352e-42	0.577732	0.194	0.037
UBE2F	0.382025	4.75053e-07	0.0127271	0.554628	0.287	0.173
CDCA2	0.381029	0	0	0.57209	0.145	0.001
NDC80	0.38033	1.4647e-93	3.92407e-89	0.576527	0.171	0.017
MGST2	0.380174	5.30917e-15	1.42238e-10	0.570749	0.258	0.112
CTSB	0.380029	2.48759e-12	6.6645e-08	0.591148	0.461	0.279
OLR1	0.378769	1.92391e-16	5.15436e-12	0.556851	0.177	0.062
PTPA	0.378308	2.39285e-17	6.41069e-13	0.561757	0.197	0.07
SKA3	0.378027	0	0	0.57679	0.155	0.001
PMVK	0.377542	4.26558e-12	1.14279e-07	0.57358	0.323	0.164
BRCA2	0.377204	3.27528e-63	8.77481e-59	0.580445	0.19	0.029
SCOC	0.37719	1.63328e-06	0.0437573	0.545225	0.219	0.124
SCD	0.376721	1.38836e-32	3.71956e-28	0.584382	0.239	0.066
TEX30	0.376646	2.35766e-24	6.31642e-20	0.563825	0.181	0.051
KIF15	0.376414	0	0	0.584206	0.171	0.003
RRM1	0.376014	4.96824e-19	1.33104e-14	0.562988	0.194	0.065
RNPEP	0.375375	1.10144e-14	2.95087e-10	0.56749	0.242	0.104
GTF2H5	0.375088	1.36401e-07	0.00365433	0.560472	0.335	0.199
AIG1	0.374983	5.14307e-11	1.37788e-06	0.558802	0.232	0.11
PARP1	0.374595	1.03766e-08	0.000278001	0.569094	0.371	0.227
ARHGAP11A	0.374202	1.37956e-156	3.69599e-152	0.596476	0.21	0.016
SHCBP1	0.373133	9.31541e-233	2.49569e-228	0.587625	0.184	0.008
WDR76	0.372345	1.72766e-31	4.62858e-27	0.564717	0.171	0.039
FUOM	0.372201	2.43371e-07	0.00652014	0.549794	0.235	0.131
PARVB	0.371956	1.63575e-14	4.38234e-10	0.567369	0.245	0.105
CYB5R3	0.371881	1.28343e-09	3.43844e-05	0.561532	0.277	0.147
SPP1	0.371776	4.08693e-16	1.09493e-11	0.556218	0.142	0.05
RACGAP1	0.370379	3.22648e-96	8.64405e-92	0.579652	0.177	0.018
VKORC1	0.370329	4.40497e-07	0.0118014	0.558977	0.342	0.209
HIGD1A	0.370103	2.15618e-10	5.77663e-06	0.560618	0.258	0.128
ETS2	0.369639	7.72286e-12	2.06903e-07	0.565856	0.265	0.13
TPRKB	0.368412	7.47778e-14	2.00337e-09	0.57773	0.323	0.156
ITGB1BP1	0.368135	3.55403e-10	9.52159e-06	0.577909	0.416	0.246
COMMD9	0.368004	3.82628e-12	1.0251e-07	0.568298	0.281	0.137
SPG21	0.367795	1.5532e-10	4.16117e-06	0.569271	0.319	0.172
FUCA2	0.367563	7.05025e-15	1.88883e-10	0.565716	0.232	0.097
GCSH	0.367468	7.78169e-09	0.000208479	0.542217	0.158	0.071
ILK	0.36728	1.34369e-06	0.0359988	0.556088	0.329	0.205
RNASE6	0.366508	6.91407e-21	1.85235e-16	0.598395	0.365	0.158
GIHCG	0.366496	3.25644e-24	8.72434e-20	0.551325	0.135	0.032
VBP1	0.36574	1.50595e-08	0.000403459	0.564342	0.335	0.195
LRRC59	0.365214	3.78097e-14	1.01296e-09	0.562095	0.219	0.091
SPDL1	0.364944	9.77485e-51	2.61878e-46	0.566278	0.158	0.024
MRPL18	0.364404	1.1577e-06	0.0310159	0.559913	0.381	0.24
FH	0.364071	1.89708e-07	0.00508246	0.537478	0.145	0.068
TIGAR	0.364047	8.28592e-07	0.0221988	0.542007	0.187	0.099
MBD2	0.363737	1.10733e-07	0.00296665	0.560426	0.326	0.195
COA3	0.363591	2.40172e-10	6.43445e-06	0.564499	0.29	0.149
EPS8	0.363221	3.53192e-13	9.46236e-09	0.564573	0.239	0.108
LTA4H	0.362519	7.51535e-08	0.00201344	0.560813	0.323	0.192
PLBD1	0.36218	1.66024e-16	4.44794e-12	0.574667	0.268	0.113
MSRB2	0.361804	9.03485e-10	2.42053e-05	0.557913	0.245	0.125
ZCRB1	0.361523	2.20235e-10	5.90032e-06	0.568909	0.323	0.174
AP2A1	0.361427	1.25729e-08	0.000336841	0.552133	0.229	0.116
NABP2	0.361302	4.83308e-15	1.29483e-10	0.5526	0.168	0.059
DEF8	0.36028	1.22129e-10	3.27195e-06	0.550015	0.184	0.081
SPINT2	0.360239	1.49386e-09	4.0022e-05	0.563053	0.29	0.158
E2F1	0.360139	2.96001e-256	7.93017e-252	0.555045	0.113	0.003
BUB1	0.359556	0	0	0.572567	0.148	0.003
PBX3	0.35896	1.44618e-07	0.00387446	0.548283	0.216	0.117
DHRS4L2	0.358457	5.7119e-07	0.0153027	0.550582	0.255	0.146
CTNNA1	0.358355	5.07121e-15	1.35863e-10	0.570102	0.255	0.11
BATF3	0.357316	5.76001e-10	1.54316e-05	0.537802	0.123	0.048
POC1A	0.357209	2.61904e-268	7.01666e-264	0.577746	0.161	0.006
MCM3	0.357173	2.84674e-14	7.62671e-10	0.558575	0.2	0.079
POLR2G	0.356688	6.1347e-12	1.64355e-07	0.566225	0.271	0.13
MRPL13	0.356166	6.97822e-11	1.86954e-06	0.562401	0.261	0.129
NCAPG2	0.355669	3.31369e-79	8.87771e-75	0.580388	0.184	0.022
PRXL2A	0.354896	3.9865e-11	1.06802e-06	0.54905	0.174	0.073
PTBP1	0.354649	1.51468e-06	0.0405798	0.551343	0.281	0.167
LINC01572	0.353452	4.36751e-35	1.1701e-30	0.550979	0.123	0.021
CCDC34	0.353409	2.42148e-95	6.48739e-91	0.580437	0.181	0.018
RALB	0.352976	1.87466e-08	0.00050224	0.548123	0.2	0.1
PDLIM7	0.352164	3.30555e-27	8.85591e-23	0.554621	0.142	0.032
IL13RA1	0.351979	4.19706e-12	1.12443e-07	0.570423	0.297	0.147
NTAN1	0.351965	8.33044e-08	0.00223181	0.555913	0.277	0.158
GET3	0.351638	1.09677e-12	2.93835e-08	0.571892	0.3	0.146
PARP2	0.351309	5.93759e-30	1.59074e-25	0.557396	0.148	0.032
MRPL28	0.350131	1.46843e-11	3.93408e-07	0.563112	0.255	0.122
SAE1	0.350008	6.99017e-17	1.87274e-12	0.571738	0.252	0.101
PGM2	0.349974	2.45366e-14	6.57361e-10	0.559302	0.203	0.081
ACAA2	0.349779	6.06334e-11	1.62443e-06	0.552182	0.194	0.085
KIF2C	0.348621	0	0	0.587772	0.177	0.002
SPRED1	0.347746	1.94968e-09	5.22339e-05	0.541465	0.145	0.062
SEPTIN11	0.347502	5.49678e-11	1.47264e-06	0.561993	0.258	0.125
HLA-DMB	0.345698	6.05254e-16	1.62154e-11	0.593359	0.403	0.199
ENTPD1	0.34548	1.26601e-12	3.39177e-08	0.563349	0.239	0.109
PMF1	0.345464	4.19747e-08	0.00112455	0.555395	0.268	0.146
POP7	0.345424	3.23493e-21	8.6667e-17	0.585938	0.297	0.114
MLEC	0.345003	7.35571e-08	0.00197067	0.563661	0.355	0.216
NSD2	0.344877	3.51141e-20	9.40742e-16	0.574928	0.242	0.089
PPIF	0.344784	8.79068e-28	2.35511e-23	0.573523	0.21	0.059
SIGLEC9	0.344782	1.32822e-17	3.55844e-13	0.556427	0.171	0.056
STX7	0.344409	2.2106e-08	0.000592242	0.564572	0.345	0.202
SH2B3	0.344359	2.46631e-09	6.6075e-05	0.559013	0.258	0.139
YEATS4	0.343966	8.45963e-16	2.26642e-11	0.566161	0.229	0.091
CKAP5	0.343897	2.12966e-18	5.70558e-14	0.568958	0.223	0.083
TCF19	0.343468	2.06809e-125	5.54062e-121	0.57998	0.174	0.013
MRPS16	0.34321	1.3562e-09	3.63341e-05	0.567614	0.332	0.186
EIF4A3	0.343037	5.33426e-07	0.014291	0.548856	0.239	0.134
ITGAM	0.342831	2.80253e-11	7.50826e-07	0.566115	0.277	0.14
ARL3	0.342361	4.71539e-10	1.2633e-05	0.556326	0.232	0.113
FAR1	0.341671	1.25669e-07	0.00336681	0.553811	0.268	0.149
KYNU	0.341585	4.66861e-10	1.25077e-05	0.551751	0.197	0.093
SRGAP2	0.341384	8.72422e-11	2.33731e-06	0.56793	0.3	0.159
MARCH1	0.340863	1.34855e-14	3.61289e-10	0.578641	0.316	0.149
CHP1	0.340833	1.52295e-07	0.00408012	0.550873	0.239	0.132
PLD4	0.34037	6.26273e-16	1.67785e-11	0.567049	0.229	0.092
MAPRE1	0.340149	1.10907e-07	0.00297132	0.55789	0.303	0.176
LILRB4	0.339891	3.52308e-17	9.43868e-13	0.558995	0.184	0.064
FCER1A	0.339551	6.89919e-12	1.84836e-07	0.55466	0.197	0.082
CCNF	0.339446	8.91555e-113	2.38856e-108	0.557348	0.123	0.008
INCENP	0.338362	3.11774e-70	8.35275e-66	0.560391	0.135	0.014
FOLR2	0.338199	1.76112e-08	0.000471823	0.546187	0.184	0.087
SPAG5	0.338102	1.60174e-285	4.29123e-281	0.558241	0.119	0.003
POLQ	0.336041	0	0	0.577686	0.158	0.003
HCFC1R1	0.335826	3.06403e-13	8.20883e-09	0.555837	0.194	0.078
ITPRIPL2	0.335336	5.21439e-09	0.000139699	0.54367	0.165	0.074
DEPTOR	0.335159	1.12891e-14	3.02447e-10	0.543791	0.129	0.041
SAMD1	0.333808	7.85202e-15	2.10364e-10	0.56158	0.21	0.084
LPCAT2	0.333608	1.21032e-13	3.24258e-09	0.570619	0.274	0.127
ATP6V1B2	0.333504	6.82456e-09	0.000182837	0.554327	0.235	0.123
PSENEN	0.333481	2.21561e-08	0.000593585	0.555604	0.261	0.14
DRAM1	0.33341	7.02349e-15	1.88166e-10	0.553601	0.171	0.062
ETFB	0.332896	7.97599e-08	0.00213685	0.563146	0.352	0.213
HAUS1	0.332875	3.65503e-10	9.7922e-06	0.552047	0.203	0.093
POLR2K	0.33245	8.14103e-07	0.0218106	0.561117	0.384	0.244
CTNNBIP1	0.332343	6.60615e-14	1.76985e-09	0.56139	0.219	0.09
CDC6	0.332145	0	0	0.549398	0.1	0.001
KIF14	0.331019	0	0	0.568967	0.139	0.001
ANAPC15	0.330758	1.45547e-09	3.89936e-05	0.561742	0.284	0.15
UBAC1	0.330464	8.63943e-11	2.31459e-06	0.565324	0.281	0.145
SLC7A7	0.330085	1.98679e-14	5.32281e-10	0.558722	0.197	0.078
PRKACA	0.33004	4.05894e-07	0.0108743	0.542388	0.184	0.095
RIN3	0.328314	1.50228e-09	4.02476e-05	0.562173	0.287	0.152
HDAC9	0.328156	4.59251e-07	0.0123038	0.545745	0.206	0.114
FGD5-AS1	0.327698	4.66218e-07	0.0124904	0.554467	0.29	0.172
PSMB5	0.327415	2.33826e-07	0.00626442	0.554263	0.277	0.16
PKMYT1	0.327021	0	0	0.55938	0.119	0.001
MPDU1	0.325681	1.1807e-16	3.16321e-12	0.559749	0.194	0.068
CD86	0.325549	9.77746e-13	2.61948e-08	0.573509	0.306	0.151
TSPAN33	0.324857	1.87946e-18	5.03526e-14	0.560921	0.187	0.063
SLC43A2	0.324569	1.78457e-07	0.00478105	0.542548	0.177	0.089
SCIMP	0.324095	5.44258e-08	0.00145812	0.542853	0.174	0.083
PARVG	0.323905	2.28234e-07	0.00611462	0.561074	0.352	0.214
FGD2	0.323085	6.89079e-09	0.000184611	0.544777	0.171	0.079
POP4	0.322967	1.85986e-10	4.98275e-06	0.560271	0.255	0.125
CTTNBP2NL	0.322668	4.05028e-10	1.08511e-05	0.551958	0.2	0.093
ALDH7A1	0.321988	1.5799e-17	4.23272e-13	0.543073	0.119	0.032
UBE2E2	0.321582	1.04855e-10	2.80916e-06	0.559468	0.239	0.118
TMEM183A	0.320102	1.26636e-09	3.39269e-05	0.564223	0.306	0.163
GALK1	0.319938	9.1344e-07	0.024472	0.541028	0.181	0.095
PRADC1	0.319235	1.5975e-18	4.27986e-14	0.555423	0.165	0.051
CD163	0.319214	2.2952e-08	0.000614906	0.544608	0.177	0.085
DAZAP1	0.31881	4.60935e-07	0.0123489	0.548807	0.239	0.132
DEPDC1	0.318452	0	0	0.565797	0.132	0.001
LMNB2	0.318312	1.21816e-46	3.26358e-42	0.567701	0.165	0.028
AXL	0.316999	8.99654e-11	2.41026e-06	0.554842	0.21	0.096
DNAJB11	0.31672	1.18679e-09	3.17952e-05	0.554347	0.223	0.11
TEDC1	0.316458	4.10822e-50	1.10063e-45	0.565004	0.155	0.024
NT5DC2	0.316056	6.75225e-68	1.80899e-63	0.552542	0.116	0.011
RPLP0	0.315951	1.26585e-06	0.0339135	0.579538	0.852	0.888
GAS6	0.315484	5.5243e-13	1.48002e-08	0.55398	0.184	0.074
CCNE2	0.314389	2.21159e-47	5.92507e-43	0.547948	0.11	0.013
RPP30	0.313839	2.08399e-10	5.58323e-06	0.556818	0.232	0.11
GSTZ1	0.31347	4.06442e-22	1.0889e-17	0.549231	0.132	0.033
LAIR1	0.313134	1.26638e-06	0.0339276	0.550435	0.265	0.157
SMC1A	0.312846	1.29862e-08	0.000347914	0.561544	0.303	0.172
ADAM28	0.312483	9.70116e-10	2.59904e-05	0.551124	0.2	0.094
POLD2	0.312254	8.36964e-11	2.24231e-06	0.55985	0.245	0.118
TBXAS1	0.311987	1.3499e-09	3.61651e-05	0.559082	0.258	0.134
MRPS11	0.310489	8.02778e-10	2.15072e-05	0.560591	0.271	0.138
LRRC25	0.310212	2.16529e-15	5.80104e-11	0.566121	0.229	0.093
TCEAL3	0.309617	1.13288e-09	3.03511e-05	0.552063	0.206	0.1
SLC15A3	0.309547	6.75071e-15	1.80858e-10	0.557294	0.187	0.071
MGME1	0.309285	3.36493e-14	9.01499e-10	0.560809	0.213	0.086
DNTTIP1	0.308147	7.86993e-17	2.10843e-12	0.569665	0.239	0.095
CTSS	0.308054	9.70411e-07	0.0259983	0.56938	0.503	0.364
MS4A7	0.307496	6.8714e-16	1.84092e-11	0.580107	0.31	0.139
CACNA2D3	0.307157	6.63514e-28	1.77762e-23	0.56062	0.161	0.039
EBNA1BP2	0.307076	1.139e-11	3.05149e-07	0.558864	0.226	0.103
AK2	0.307057	4.00905e-09	0.000107406	0.555572	0.242	0.125
CD33	0.307043	3.95188e-19	1.05875e-14	0.576278	0.255	0.098
GPR34	0.307025	9.54632e-09	0.000255756	0.545472	0.177	0.084
NRM	0.306997	1.7742e-62	4.75326e-58	0.584293	0.203	0.032
ARPC1A	0.306218	3.05477e-07	0.00818403	0.558873	0.332	0.2
RABL6	0.306018	2.16197e-08	0.000579212	0.556751	0.271	0.147
SERPINB8	0.304812	2.12244e-16	5.68623e-12	0.552903	0.161	0.054
ECT2	0.304131	1.48807e-102	3.98668e-98	0.576039	0.168	0.015
PSMG1	0.304081	3.95026e-08	0.00105831	0.544789	0.184	0.09
NAA20	0.30374	2.74336e-07	0.00734975	0.559942	0.345	0.208
ZWILCH	0.303422	1.25667e-44	3.36675e-40	0.555791	0.132	0.02
HMOX1	0.303063	8.34366e-10	2.23535e-05	0.549208	0.187	0.085
EIF6	0.302998	1.27011e-06	0.0340276	0.557271	0.345	0.215
PSMD1	0.302696	1.76765e-07	0.0047357	0.554032	0.274	0.155
ZNF672	0.302366	1.35541e-12	3.63128e-08	0.547316	0.155	0.058
MRPL12	0.301934	9.62274e-07	0.0257803	0.546423	0.226	0.126
RBM47	0.300781	1.42606e-09	3.82056e-05	0.552513	0.21	0.103
PLSCR1	0.300498	6.69605e-12	1.79394e-07	0.571593	0.31	0.157
MAFB	0.299954	7.377e-12	1.97637e-07	0.551226	0.177	0.074
PTPMT1	0.299815	5.25488e-07	0.0140784	0.551353	0.265	0.151
FES	0.299769	7.82937e-21	2.09757e-16	0.56743	0.206	0.067
PLEK2	0.299598	4.86184e-48	1.30253e-43	0.560086	0.142	0.021
NUBP1	0.299474	2.39611e-08	0.000641942	0.549445	0.213	0.108
MRPL37	0.298119	5.39105e-14	1.44432e-09	0.557927	0.2	0.079
CTPS1	0.297215	8.79616e-09	0.000235658	0.53365	0.113	0.044
MAP3K13	0.296399	1.09253e-12	2.927e-08	0.568811	0.277	0.132
PTRHD1	0.296209	1.0806e-06	0.0289503	0.55479	0.316	0.189
MYBL2	0.294616	1.90921e-188	5.11497e-184	0.563371	0.132	0.005
SMARCB1	0.293995	3.86126e-09	0.000103447	0.560509	0.284	0.152
ARMT1	0.292789	4.50452e-13	1.20681e-08	0.555385	0.194	0.078
EVI5	0.292602	2.04946e-09	5.4907e-05	0.551231	0.206	0.099
LRRK1	0.291182	3.82771e-07	0.0102548	0.53806	0.152	0.074
MRPL27	0.290868	1.80886e-09	4.8461e-05	0.557701	0.252	0.129
STIL	0.290856	2.95424e-160	7.91471e-156	0.554094	0.113	0.005
FCGR1A	0.290787	3.06789e-15	8.21918e-11	0.566323	0.232	0.095
CIP2A	0.290548	1.20032e-123	3.21579e-119	0.571676	0.155	0.011
WDR61	0.28978	9.7767e-07	0.0261927	0.542682	0.197	0.104
CAT	0.288808	6.13701e-07	0.0164417	0.551627	0.268	0.155
GPAT3	0.288434	1.27161e-07	0.00340677	0.546865	0.206	0.108
PLAGL1	0.288385	1.91991e-14	5.14362e-10	0.553699	0.174	0.064
AKIP1	0.288207	2.17114e-22	5.81671e-18	0.572098	0.223	0.072
C3AR1	0.288079	4.39365e-07	0.011771	0.546946	0.219	0.12
GSS	0.287711	2.58327e-15	6.92084e-11	0.560574	0.203	0.078
IRAK1	0.286498	1.56058e-08	0.000418095	0.546361	0.187	0.091
FADS2	0.286001	1.43459e-26	3.84341e-22	0.569024	0.194	0.054
CD302	0.285472	8.05834e-07	0.0215891	0.556567	0.319	0.199
FANCA	0.285346	1.40499e-49	3.7641e-45	0.563685	0.152	0.023
PLEKHB2	0.285238	7.47678e-07	0.0200311	0.551146	0.265	0.154
ROGDI	0.285176	1.73468e-10	4.64739e-06	0.543387	0.148	0.06
FCGR2B	0.285085	1.10412e-10	2.95804e-06	0.559059	0.239	0.114
TUBG1	0.284155	9.67712e-36	2.5926e-31	0.559305	0.148	0.028
EAF2	0.283637	9.8343e-19	2.63471e-14	0.568156	0.219	0.079
MRE11	0.283589	1.13248e-06	0.0303403	0.542522	0.197	0.105
RCC1	0.282334	4.24497e-36	1.13727e-31	0.558336	0.145	0.027
EFCAB11	0.282253	2.6639e-54	7.13685e-50	0.564805	0.152	0.022
MVD	0.282223	4.16889e-09	0.000111689	0.555365	0.242	0.124
TCEAL9	0.28168	3.51433e-27	9.41525e-23	0.540906	0.1	0.018
VRK1	0.281086	5.1199e-15	1.37167e-10	0.562869	0.219	0.087
ARHGAP22	0.27987	4.12145e-09	0.000110418	0.545697	0.174	0.08
DEPDC1B	0.279514	0	0	0.566255	0.135	0.003
CYB5B	0.279312	4.39869e-11	1.17845e-06	0.566058	0.287	0.143
RIN2	0.279102	2.787e-11	7.46666e-07	0.551946	0.187	0.081
HPF1	0.278999	2.51795e-10	6.74583e-06	0.560692	0.261	0.129
CPPED1	0.278809	3.79136e-12	1.01574e-07	0.557954	0.213	0.094
ACADVL	0.277696	5.75855e-09	0.000154277	0.550903	0.213	0.105
NAGK	0.277348	8.78003e-08	0.00235226	0.559635	0.319	0.185
RFC2	0.276856	3.9174e-15	1.04951e-10	0.55549	0.177	0.065
STAB1	0.276371	8.23035e-12	2.20499e-07	0.553133	0.187	0.077
SNX7	0.275514	4.42172e-22	1.18462e-17	0.540449	0.103	0.022
SWAP70	0.274733	3.34556e-12	8.9631e-08	0.556217	0.203	0.088
USP1	0.274432	7.15499e-11	1.91689e-06	0.569836	0.316	0.168
GINS1	0.274372	5.47771e-177	1.46753e-172	0.55877	0.123	0.005
MAGEF1	0.273867	5.31167e-15	1.42305e-10	0.562051	0.213	0.084
SZRD1	0.272614	1.06696e-06	0.028585	0.548255	0.242	0.139
LACTB	0.271348	1.30578e-10	3.4983e-06	0.55759	0.232	0.111
HIST1H2AL	0.271221	4.15672e-86	1.11363e-81	0.549431	0.106	0.007
TTK	0.270671	0	0	0.557299	0.116	0.001
PLB1	0.270493	4.97194e-13	1.33203e-08	0.545851	0.145	0.052
KIF18A	0.270241	4.94971e-164	1.32608e-159	0.549711	0.103	0.004
PRPS2	0.269949	6.10933e-11	1.63675e-06	0.546811	0.165	0.067
SERPINF1	0.269869	8.81415e-08	0.0023614	0.540969	0.161	0.077
DTL	0.269497	0	0	0.563953	0.129	0.001
TNNI2	0.268816	7.43578e-11	1.99212e-06	0.540536	0.132	0.049
CYREN	0.268142	1.0462e-06	0.0280288	0.5408	0.181	0.095
PLGRKT	0.267242	1.64104e-08	0.000439652	0.555096	0.258	0.135
VSIG4	0.267113	4.74809e-10	1.27206e-05	0.561761	0.274	0.137
HAVCR2	0.266663	5.37518e-10	1.44006e-05	0.557161	0.235	0.118
THOC6	0.266546	7.04093e-13	1.88634e-08	0.554911	0.194	0.078
SNX4	0.266437	5.79208e-07	0.0155176	0.545746	0.216	0.116
TTC7A	0.266377	1.07069e-06	0.0286848	0.546158	0.223	0.125
RFC5	0.265999	1.91872e-22	5.14044e-18	0.542507	0.11	0.024
FAM104B	0.265843	1.31945e-06	0.0353494	0.531025	0.116	0.053
SLC43A3	0.265806	3.35967e-18	9.00089e-14	0.553128	0.155	0.048
C21orf58	0.265716	9.1901e-141	2.46212e-136	0.589987	0.197	0.015
NUDT3	0.265687	1.69675e-07	0.00454577	0.551538	0.248	0.138
RMI2	0.265127	1.93249e-86	5.17733e-82	0.560333	0.132	0.011
C12orf45	0.264376	1.67585e-08	0.000448976	0.553836	0.245	0.128
SCLT1	0.264051	1.07897e-08	0.000289066	0.554238	0.239	0.126
CRAT	0.263739	2.20576e-21	5.90945e-17	0.544153	0.116	0.027
LIG1	0.263711	5.51943e-21	1.47871e-16	0.55961	0.174	0.052
CNP	0.263375	1.24576e-08	0.000333752	0.540095	0.148	0.065
MMAB	0.26321	2.54571e-09	6.82022e-05	0.551504	0.21	0.102
PITHD1	0.262394	1.49092e-06	0.0399432	0.553337	0.31	0.183
YIF1B	0.261162	1.02076e-09	2.73473e-05	0.550058	0.197	0.091
UCHL3	0.261135	1.68765e-06	0.0452139	0.54587	0.226	0.129
C11orf24	0.260924	1.80549e-14	4.83708e-10	0.542517	0.126	0.039
ACLY	0.260247	2.3526e-09	6.30284e-05	0.548414	0.19	0.088
HSD17B10	0.260056	3.42705e-08	0.000918142	0.557771	0.287	0.159
SLC1A4	0.259809	6.88725e-28	1.84516e-23	0.558868	0.155	0.037
RBM42	0.259799	1.51459e-11	4.05773e-07	0.558065	0.226	0.101
COQ2	0.259737	2.94829e-32	7.89878e-28	0.573674	0.2	0.05
IMPDH2	0.258851	7.12688e-08	0.00190936	0.55219	0.245	0.132
TUBB6	0.258097	4.90901e-28	1.31517e-23	0.542302	0.103	0.018
E2F7	0.256773	0	0	0.5507	0.103	0.002
DOCK5	0.256737	3.91895e-08	0.00104993	0.544682	0.181	0.089
TSTA3	0.256642	9.99523e-07	0.0267782	0.550512	0.265	0.154
KNTC1	0.256437	2.54927e-39	6.82974e-35	0.558185	0.142	0.024
CUEDC2	0.256147	2.8703e-08	0.000768981	0.554487	0.255	0.137
DSCC1	0.255746	1.65011e-239	4.4208e-235	0.550325	0.103	0.002
KCNMB1	0.254458	3.94202e-16	1.05611e-11	0.539648	0.11	0.03
SPECC1	0.25323	1.5162e-10	4.06205e-06	0.55023	0.187	0.082
MTHFD1	0.252739	6.44048e-16	1.72547e-11	0.548518	0.145	0.046
OSBPL11	0.25218	2.24174e-10	6.00585e-06	0.564065	0.284	0.146
SMIM19	0.250691	1.29793e-06	0.0347728	0.554325	0.31	0.189
PRDX4	0.250494	4.7793e-08	0.00128042	0.552601	0.245	0.131
MRPL23	0.250477	3.1627e-08	0.00084732	0.553633	0.248	0.133
CREG1	0.250331	4.81994e-10	1.29131e-05	0.556764	0.235	0.115

## Sheet: pDC
gene	avg_log2FC	p_val	p_val_adj	auc	pct.1	pct.2
GZMB	4.28859	0	0	0.927229	0.86	0.02
JCHAIN	4.18642	0	0	0.948169	0.898	0.005
TCF4	4.02158	0	0	0.951875	0.924	0.124
IRF8	3.96975	0	0	0.94184	0.893	0.058
CCDC50	3.65526	0	0	0.932354	0.885	0.135
BCL11A	3.46603	0	0	0.933264	0.877	0.04
IRF7	3.44823	0	0	0.914828	0.858	0.133
UGCG	3.31024	0	0	0.913749	0.852	0.113
IGKC	3.20654	0	0	0.921969	0.846	0.004
SERPINF1	3.08363	0	0	0.899118	0.817	0.068
PLAC8	3.01755	0	0	0.921663	0.887	0.249
LILRA4	2.97364	0	0	0.89906	0.801	0.006
PPP1R14B	2.8972	0	0	0.860028	0.808	0.239
ITM2C	2.83916	0	0	0.900713	0.841	0.12
TCL1A	2.83882	0	0	0.698937	0.399	0.001
PTGDS	2.72899	0	0	0.611937	0.236	0.012
FCHSD2	2.7057	0	0	0.764782	0.662	0.216
TPM2	2.69071	0	0	0.867472	0.744	0.019
PLD4	2.67932	0	0	0.876239	0.782	0.083
C12orf75	2.67874	0	0	0.902865	0.878	0.3
CLIC3	2.6362	0	0	0.853531	0.759	0.098
APP	2.60306	0	0	0.855424	0.751	0.095
RHEX	2.57277	0	0	0.63933	0.285	0.008
CLEC4C	2.56159	0	0	0.870538	0.743	0.005
SPIB	2.54972	0	0	0.875931	0.761	0.019
MZB1	2.51112	0	0	0.868655	0.741	0.008
LINC01374	2.4641	0	0	0.658417	0.337	0.027
DERL3	2.40396	0	0	0.866342	0.736	0.005
MPEG1	2.36746	0	0	0.854477	0.759	0.095
AC023590.1	2.36419	0	0	0.765004	0.54	0.015
IL3RA	2.35671	0	0	0.849585	0.721	0.051
SCT	2.34876	0	0	0.841503	0.685	0.002
LINC00996	2.33272	0	0	0.824171	0.652	0.005
DNASE1L3	2.29098	0	0	0.851599	0.707	0.004
ZFAT	2.27757	0	0	0.810901	0.637	0.027
NIBAN3	2.24155	0	0	0.828051	0.661	0.006
PLEK	2.23498	0	0	0.855022	0.795	0.186
LINC01478	2.18175	0	0	0.665987	0.333	0.001
TXN	2.17774	0	0	0.823114	0.815	0.39
AFF3	2.17002	0	0	0.752769	0.568	0.079
RUNX2	2.14967	0	0	0.751159	0.596	0.137
GAPT	2.10148	0	0	0.85197	0.752	0.089
IGHM	2.0587	0	0	0.853137	0.711	0.006
CYB561A3	2.01678	0	0	0.847902	0.738	0.079
TSPAN13	2.01396	0	0	0.836045	0.675	0.004
LRRC26	2.00471	0	0	0.806576	0.614	0.001
ALOX5AP	1.91609	0	0	0.83621	0.843	0.361
BLNK	1.90397	0	0	0.810564	0.667	0.078
RABGAP1L	1.87695	1.68286e-86	4.50854e-82	0.649742	0.574	0.336
COBLL1	1.8763	0	0	0.768673	0.54	0.003
EPHB1	1.87007	0	0	0.748243	0.501	0.007
CUX2	1.86957	0	0	0.703503	0.409	0.002
SEC61B	1.85849	0	0	0.853266	0.865	0.575
SELENOS	1.84726	0	0	0.827475	0.794	0.273
CCDC186	1.83797	0	0	0.81106	0.728	0.161
HERPUD1	1.81163	0	0	0.828914	0.848	0.375
NPC2	1.79728	0	0	0.838438	0.863	0.331
SPCS1	1.77729	0	0	0.838766	0.849	0.51
P2RY14	1.76997	0	0	0.775292	0.582	0.041
SLC15A4	1.76413	0	0	0.796948	0.637	0.064
PLXNA4	1.7636	0	0	0.729248	0.462	0.005
MAPKAPK2	1.75164	0	0	0.796165	0.658	0.102
CCDC88A	1.74753	0	0	0.796739	0.706	0.175
PTPRS	1.74651	0	0	0.71749	0.438	0.003
SMPD3	1.73542	0	0	0.802764	0.613	0.008
PTPRE	1.73321	0	0	0.822061	0.791	0.244
COL26A1	1.72933	0	0	0.700291	0.402	0.002
AC007381.1	1.70533	0	0	0.7584	0.518	0.002
ZDHHC17	1.6953	0	0	0.772977	0.616	0.102
DACH1	1.68661	0	0	0.692678	0.39	0.007
PTCRA	1.67818	0	0	0.792536	0.587	0.002
LAMP5	1.66571	0	0	0.787903	0.577	0.001
C12orf45	1.66026	0	0	0.796311	0.676	0.121
UBE2J1	1.64653	0	0	0.808783	0.697	0.114
SMIM5	1.63893	0	0	0.79564	0.592	0.001
CTSC	1.63819	0	0	0.796472	0.787	0.357
SUSD1	1.63351	0	0	0.749039	0.541	0.061
SEL1L3	1.63115	0	0	0.75277	0.604	0.134
SETBP1	1.61563	0	0	0.686975	0.394	0.027
CD2AP	1.60663	0	0	0.776088	0.659	0.162
OFD1	1.60102	0	0	0.783478	0.746	0.272
STMN1	1.59881	0	0	0.796625	0.677	0.106
RNASE6	1.59255	0	0	0.804055	0.727	0.152
SCN9A	1.59194	0	0	0.775263	0.563	0.017
UBE2E2	1.58742	0	0	0.718699	0.53	0.113
LYN	1.58134	0	0	0.767144	0.657	0.158
RUBCNL	1.57316	0	0	0.747928	0.514	0.027
RGS7	1.55386	0	0	0.659366	0.32	0.002
PDE4B	1.52094	3.743e-45	1.00279e-40	0.594228	0.373	0.232
GPM6B	1.51132	0	0	0.752495	0.555	0.056
PPM1K	1.50799	0	0	0.788263	0.721	0.192
FCER1G	1.48324	0	0	0.797039	0.858	0.251
ERN1	1.48224	4.44901e-276	1.19193e-271	0.728384	0.628	0.206
PRXL2A	1.47672	0	0	0.77112	0.593	0.066
SYK	1.47068	0	0	0.744294	0.585	0.126
HSP90B1	1.46575	1.18134e-257	3.16492e-253	0.784462	0.825	0.461
GNG7	1.46325	0	0	0.765809	0.58	0.067
GRAMD1B	1.46087	0	0	0.720998	0.502	0.079
UCP2	1.45427	5.2574e-276	1.40851e-271	0.779015	0.786	0.374
MEF2C	1.43859	0	0	0.787846	0.788	0.217
PACSIN1	1.43722	0	0	0.766937	0.543	0.01
MYO1E	1.43695	0	0	0.718625	0.463	0.035
PHACTR1	1.43585	0	0	0.77971	0.602	0.054
WDFY4	1.43301	0	0	0.741952	0.529	0.065
IGFLR1	1.43212	0	0	0.768793	0.686	0.191
SLC35F3	1.42327	0	0	0.718821	0.447	0.011
MAP1A	1.41852	0	0	0.765809	0.537	0.005
IDH3A	1.4181	0	0	0.780004	0.617	0.076
TAGLN2	1.4123	9.0241e-272	2.41765e-267	0.774474	0.771	0.363
B4GALT1	1.40965	0	0	0.757878	0.687	0.234
SFT2D2	1.40885	0	0	0.749537	0.622	0.163
CD4	1.40508	3.86765e-297	1.03618e-292	0.76263	0.708	0.274
NPC1	1.40069	0	0	0.726804	0.543	0.111
GRN	1.39457	0	0	0.79001	0.768	0.226
PRKCB	1.38734	1.03294e-189	2.76735e-185	0.721881	0.681	0.328
HIGD1A	1.38292	0	0	0.770496	0.641	0.122
PHB	1.37724	2.47932e-249	6.64235e-245	0.743044	0.694	0.283
NRP1	1.37553	0	0	0.719235	0.461	0.027
HDAC9	1.37444	1.34934e-264	3.61502e-260	0.672911	0.443	0.11
JAML	1.36111	0	0	0.771362	0.701	0.204
SULF2	1.35445	0	0	0.740211	0.568	0.109
CD164	1.35361	1.42181e-275	3.80917e-271	0.773005	0.77	0.348
STX7	1.34925	0	0	0.759397	0.664	0.197
CUX1	1.33598	1.4987e-252	4.01517e-248	0.720025	0.6	0.211
CD36	1.3309	0	0	0.742751	0.509	0.024
TNFRSF21	1.32876	0	0	0.730992	0.469	0.01
CXXC5	1.3203	0	0	0.757048	0.552	0.045
SCAMP5	1.31947	0	0	0.745434	0.495	0.006
VEGFB	1.31775	0	0	0.748549	0.631	0.169
RRBP1	1.31505	0	0	0.750737	0.612	0.139
COL24A1	1.30868	0	0	0.663206	0.328	0.002
CDYL	1.29565	0	0	0.717203	0.524	0.114
TXNDC5	1.29469	0	0	0.744724	0.525	0.045
ZEB2	1.27836	4.95186e-303	1.32665e-298	0.743863	0.681	0.215
CERS6	1.27152	0	0	0.705272	0.486	0.093
PLAAT3	1.26461	0	0	0.759322	0.662	0.176
STRBP	1.26245	0	0	0.710393	0.493	0.082
FAM160A1	1.26053	0	0	0.658532	0.331	0.016
NUCB2	1.25934	0	0	0.756698	0.665	0.167
CARD11	1.2574	7.50738e-172	2.0113e-167	0.668018	0.486	0.174
MS4A6A	1.24872	0	0	0.752569	0.729	0.204
PARK7	1.23641	5.55535e-207	1.48833e-202	0.763322	0.801	0.542
DAAM1	1.23627	0	0	0.741889	0.558	0.086
OPN3	1.23346	0	0	0.73318	0.507	0.05
SMIM14	1.23187	0	0	0.753898	0.63	0.146
CBFA2T3	1.2302	0	0	0.738624	0.509	0.042
BX284613.2	1.22266	0	0	0.614136	0.229	0.001
CD74	1.22181	2.2309e-281	5.9768e-277	0.807215	0.974	0.518
NCF1	1.2105	1.30335e-261	3.49182e-257	0.749569	0.729	0.285
UVRAG	1.20678	2.83964e-177	7.60768e-173	0.689664	0.565	0.229
CNPY3	1.20584	3.48332e-252	9.33216e-248	0.752388	0.741	0.312
CLN8	1.19503	0	0	0.724077	0.519	0.084
UNC93B1	1.19115	0	0	0.738417	0.568	0.113
LINC02812	1.19075	0	0	0.740132	0.495	0.018
TRAF4	1.18367	0	0	0.725967	0.473	0.023
BCL7A	1.18268	0	0	0.736257	0.49	0.021
IRF2BP2	1.16965	0	0	0.72775	0.597	0.16
SKAP2	1.16743	9.8869e-280	2.6488e-275	0.727789	0.625	0.201
CTSZ	1.16314	2.88531e-290	7.73003e-286	0.74047	0.685	0.22
SAMHD1	1.16065	3.65024e-194	9.77935e-190	0.744668	0.792	0.446
SELL	1.15731	1.62011e-282	4.34044e-278	0.756349	0.745	0.274
CHD9	1.15523	8.44456e-207	2.26238e-202	0.717842	0.643	0.271
CUEDC1	1.15363	0	0	0.715443	0.46	0.038
VAMP8	1.14983	7.42236e-192	1.98853e-187	0.756672	0.834	0.583
LILRB4	1.14781	0	0	0.738364	0.525	0.058
LHFPL2	1.12941	0	0	0.684605	0.404	0.043
DCK	1.12851	8.68843e-291	2.32772e-286	0.730018	0.629	0.196
NGLY1	1.12601	2.80368e-250	7.51134e-246	0.713611	0.59	0.197
DNAJC7	1.12463	1.57698e-213	4.22489e-209	0.726796	0.688	0.291
SCARB2	1.11949	0	0	0.73021	0.553	0.108
TM9SF2	1.11617	2.04753e-274	5.48555e-270	0.730709	0.637	0.213
AHI1	1.11475	0	0	0.715293	0.514	0.095
ZNRF2	1.11365	3.97385e-258	1.06464e-253	0.67926	0.465	0.123
RNF130	1.11265	1.11455e-284	2.98598e-280	0.742416	0.7	0.231
TBC1D4	1.11171	3.78692e-198	1.01455e-193	0.671111	0.478	0.152
AC097375.1	1.11062	0	0	0.724806	0.45	0
ZDHHC14	1.10594	0	0	0.672556	0.397	0.059
ERP29	1.10354	1.13164e-192	3.03178e-188	0.76013	0.835	0.631
SMC6	1.10171	0	0	0.722106	0.538	0.105
CYBB	1.09342	0	0	0.748289	0.686	0.179
TGFBI	1.09119	0	0	0.744996	0.637	0.157
PHEX	1.0898	0	0	0.703403	0.41	0.003
ST3GAL2	1.07989	0	0	0.702819	0.47	0.074
FLT3	1.07705	0	0	0.687616	0.399	0.028
TMEM8B	1.07557	0	0	0.716715	0.445	0.013
ST6GALNAC4	1.06948	0	0	0.724366	0.493	0.048
IFNAR2	1.06536	4.61904e-215	1.23749e-210	0.704888	0.591	0.216
PPM1J	1.05753	0	0	0.710167	0.427	0.008
PLP2	1.05655	6.30889e-175	1.69021e-170	0.729426	0.775	0.426
SLC1A5	1.05438	0	0	0.705041	0.492	0.089
FEZ2	1.0449	1.39685e-288	3.74231e-284	0.7207	0.595	0.178
AUTS2	1.04439	4.38416e-106	1.17456e-101	0.626774	0.4	0.16
LRRK1	1.03917	0	0	0.676884	0.412	0.07
SOX4	1.03795	0	0	0.655206	0.35	0.042
ARHGAP17	1.03718	0	0	0.705674	0.483	0.079
CYSLTR1	1.03465	0	0	0.723998	0.523	0.079
AL096865.1	1.03424	0	0	0.685513	0.386	0.015
SEC61G	1.02419	7.34966e-134	1.96905e-129	0.703278	0.742	0.453
HS3ST3B1	1.02009	0	0	0.682956	0.415	0.051
CDKN2D	1.01954	6.96759e-226	1.86669e-221	0.708421	0.622	0.212
UBE2E3	1.01931	5.28984e-195	1.4172e-190	0.681343	0.52	0.179
WDFY2	1.01921	4.27777e-202	1.14606e-197	0.672437	0.476	0.151
LINC02245	1.01825	0	0	0.683873	0.415	0.055
LINC01684	1.01039	0	0	0.687173	0.42	0.051
NADK	1.01032	0	0	0.706604	0.472	0.065
PIK3AP1	1.00871	0	0	0.698801	0.469	0.085
MYBL2	1.00748	0	0	0.666162	0.334	0.001
CYTH4	1.00572	1.25764e-251	3.36933e-247	0.717189	0.611	0.204
CORO1C	1.00551	0	0	0.707411	0.476	0.074
TACC1	1.00289	1.0902e-232	2.92075e-228	0.715532	0.624	0.222
SNRNP25	1.00044	0	0	0.723882	0.534	0.093
LAIR1	0.998803	0	0	0.718863	0.573	0.152
AC008014.1	0.995867	9.02534e-216	2.41798e-211	0.618023	0.291	0.059
ITPR2	0.986266	1.53975e-136	4.12515e-132	0.666015	0.525	0.229
CYBA	0.983582	9.76771e-159	2.61687e-154	0.740909	0.869	0.798
KCTD5	0.98332	0	0	0.710757	0.471	0.054
MRPL36	0.982897	1.89424e-232	5.07485e-228	0.70175	0.58	0.187
TATDN3	0.982598	0	0	0.702165	0.477	0.079
RPS6KA4	0.981632	0	0	0.709339	0.491	0.083
MCOLN2	0.981009	0	0	0.687147	0.444	0.073
ARID3A	0.977231	0	0	0.69818	0.465	0.078
LILRB1	0.9768	0	0	0.681553	0.413	0.057
SNX9	0.966068	1.8142e-260	4.86043e-256	0.68889	0.501	0.138
ALCAM	0.964908	2.13219e-215	5.71234e-211	0.658118	0.42	0.114
CAT	0.963226	0	0	0.713246	0.562	0.15
MED13L	0.963127	1.41454e-88	3.7897e-84	0.637089	0.493	0.249
TGFBR2	0.960343	3.06762e-137	8.21846e-133	0.68259	0.616	0.298
CAPG	0.95916	2.35379e-239	6.30605e-235	0.715626	0.633	0.214
ITCH	0.954109	4.73216e-166	1.26779e-161	0.67338	0.518	0.197
CLCN5	0.9535	0	0	0.67319	0.38	0.04
TEX2	0.942947	0	0	0.680255	0.387	0.029
P3H2	0.942553	0	0	0.665757	0.351	0.023
TRAM1	0.941811	2.85491e-177	7.64859e-173	0.71805	0.731	0.346
GAS6	0.939058	0	0	0.696346	0.457	0.069
TMED10	0.93551	2.57803e-200	6.9068e-196	0.712089	0.656	0.263
FLNB	0.932478	0	0	0.692648	0.427	0.044
CIB2	0.931682	0	0	0.685913	0.381	0.009
RBMS3	0.92955	0	0	0.630063	0.27	0.011
SLAMF7	0.927232	0	0	0.702831	0.455	0.044
FAM214A	0.92643	2.59854e-238	6.96175e-234	0.672065	0.462	0.123
NIN	0.92616	4.19445e-170	1.12374e-165	0.684489	0.566	0.225
FGD2	0.924006	0	0	0.683249	0.434	0.075
SLC9A7	0.922967	0	0	0.68168	0.396	0.039
PPIB	0.922536	1.58764e-109	4.25345e-105	0.695047	0.793	0.624
SLC41A2	0.91653	0	0	0.657468	0.342	0.031
SH2D3C	0.916287	0	0	0.680675	0.448	0.092
PMEPA1	0.915321	0	0	0.687807	0.41	0.036
MARCH1	0.913344	1.28889e-259	3.45305e-255	0.692783	0.53	0.145
DAB2	0.912672	0	0	0.711803	0.52	0.098
RNASET2	0.912657	6.09371e-146	1.63257e-141	0.720591	0.812	0.541
USP24	0.911458	7.84129e-161	2.10076e-156	0.655082	0.448	0.155
OSTC	0.911426	4.04912e-140	1.0848e-135	0.697542	0.7	0.372
MGST2	0.91135	0	0	0.69685	0.492	0.108
CSF2RB	0.908875	0	0	0.675349	0.376	0.03
ABHD15	0.907784	0	0	0.697301	0.438	0.046
ETV6	0.907461	1.31264e-97	3.51669e-93	0.637817	0.483	0.22
GPATCH11	0.906831	0	0	0.693062	0.482	0.098
PTBP3	0.905538	3.88234e-118	1.04012e-113	0.664655	0.566	0.275
A1BG	0.905248	8.39177e-282	2.24824e-277	0.706071	0.561	0.154
SPINT2	0.903968	1.92236e-255	5.15021e-251	0.695314	0.533	0.153
ZNF706	0.901286	2.80076e-132	7.50351e-128	0.698161	0.729	0.419
MAP2K6	0.899572	0	0	0.694003	0.467	0.079
PFKFB2	0.895558	0	0	0.692058	0.4	0.018
NEK8	0.893033	0	0	0.651041	0.315	0.013
DNAJA1	0.892901	4.55641e-135	1.22071e-130	0.691728	0.687	0.358
WAKMAR2	0.886265	0	0	0.684197	0.421	0.049
SELPLG	0.886044	5.33636e-222	1.42967e-217	0.693606	0.561	0.179
MAN2B1	0.884892	3.47627e-238	9.31326e-234	0.709158	0.607	0.199
POLB	0.88391	0	0	0.688188	0.432	0.059
COMMD6	0.883206	1.55551e-121	4.16737e-117	0.710517	0.899	0.81
KCNK10	0.87913	0	0	0.66513	0.333	0.003
DENND5B	0.878972	0	0	0.65254	0.318	0.015
IGFBP3	0.878883	0	0	0.635674	0.287	0.015
ADA	0.878215	0	0	0.700574	0.478	0.071
MIF4GD	0.87577	5.9103e-251	1.58343e-246	0.688683	0.514	0.144
CD68	0.873692	1.55289e-267	4.16035e-263	0.713195	0.617	0.175
CCR2	0.871756	0	0	0.695215	0.481	0.089
ARID1B	0.866538	5.67702e-85	1.52093e-80	0.649909	0.605	0.347
SFMBT2	0.863674	1.22125e-116	3.27185e-112	0.626575	0.384	0.142
GLT1D1	0.862093	0	0	0.666657	0.341	0.009
PTMS	0.858576	7.94189e-214	2.12771e-209	0.682823	0.525	0.162
SMCO4	0.858248	0	0	0.681133	0.422	0.063
PBX3	0.857177	2.84672e-222	7.62665e-218	0.660256	0.43	0.113
GGA2	0.853316	6.9893e-268	1.8725e-263	0.681076	0.477	0.12
MAN1A1	0.853117	2.17241e-185	5.8201e-181	0.648194	0.405	0.117
PDIA4	0.851447	6.0767e-247	1.62801e-242	0.667253	0.445	0.11
TLR7	0.846894	0	0	0.67643	0.395	0.048
SHTN1	0.846106	1.27065e-219	3.4042e-215	0.660655	0.427	0.115
ANTXR2	0.844202	2.25234e-161	6.03424e-157	0.659375	0.473	0.165
RASSF2	0.841167	4.77119e-246	1.27825e-241	0.679239	0.481	0.13
VAV3	0.840058	1.10121e-212	2.95025e-208	0.651956	0.405	0.105
MDFIC	0.839455	6.46753e-112	1.73272e-107	0.666083	0.608	0.307
ADAM19	0.838672	6.07282e-250	1.62697e-245	0.659455	0.418	0.097
CNP	0.836829	0	0	0.685641	0.431	0.061
SPCS3	0.835266	4.4548e-132	1.19349e-127	0.680203	0.641	0.304
TNNI2	0.834819	0	0	0.633297	0.308	0.046
SRP14	0.8329	8.46251e-130	2.26719e-125	0.717529	0.862	0.799
USF2	0.831109	4.30074e-174	1.15221e-169	0.687122	0.593	0.226
LIMD1	0.829587	4.34119e-288	1.16305e-283	0.658213	0.39	0.081
GABARAP	0.828695	7.95816e-130	2.13207e-125	0.714431	0.875	0.664
SSR4	0.82793	4.28458e-112	1.14788e-107	0.697433	0.809	0.626
TRIM22	0.827706	1.02532e-148	2.74693e-144	0.6777	0.589	0.245
CKS2	0.827292	0	0	0.667489	0.401	0.068
CSF2RA	0.826681	4.86567e-253	1.30356e-248	0.691443	0.536	0.147
MYCL	0.824323	0	0	0.677088	0.371	0.019
BST2	0.824018	2.22322e-100	5.95622e-96	0.672886	0.722	0.425
GAB2	0.822139	6.98619e-141	1.87167e-136	0.614097	0.311	0.089
HIP1	0.822061	8.68793e-165	2.32758e-160	0.624591	0.336	0.09
JAZF1	0.821793	2.01388e-125	5.3954e-121	0.63272	0.4	0.145
TLR9	0.821294	0	0	0.681976	0.37	0.006
REPIN1	0.819774	0	0	0.662969	0.389	0.064
CRYBG3	0.819109	0	0	0.660254	0.386	0.069
DUSP5	0.816643	0	0	0.659684	0.345	0.026
ARMH1	0.815774	8.34355e-229	2.23532e-224	0.657119	0.417	0.104
CYP46A1	0.814095	0	0	0.646499	0.302	0.008
MAP3K2	0.811548	1.96225e-142	5.25705e-138	0.665177	0.523	0.213
LYSMD2	0.811476	1.00482e-160	2.69202e-156	0.672758	0.542	0.204
BTG2	0.809904	1.71232e-114	4.58748e-110	0.66977	0.581	0.298
SLC7A5	0.807027	0	0	0.678711	0.412	0.056
IFNLR1	0.805469	0	0	0.644574	0.303	0.014
OAS1	0.802854	4.10329e-241	1.09931e-236	0.667753	0.448	0.114
MCC	0.80191	0	0	0.637899	0.302	0.027
PPP1R15A	0.801442	0	0	0.671671	0.416	0.071
RBM47	0.799358	1.28621e-208	3.44589e-204	0.646683	0.388	0.099
RASD1	0.799291	0	0	0.631704	0.264	0.001
KYNU	0.798564	2.07592e-280	5.56161e-276	0.663035	0.412	0.089
TBL1XR1	0.79717	5.40228e-117	1.44732e-112	0.662902	0.569	0.271
MX1	0.796712	3.15961e-168	8.46492e-164	0.650766	0.435	0.137
RPL22L1	0.792452	7.21893e-94	1.93402e-89	0.658679	0.654	0.353
ST14	0.792209	0	0	0.678616	0.362	0.006
SEPTIN11	0.791602	2.2966e-253	6.15281e-249	0.676314	0.474	0.121
CCDC69	0.78723	2.44373e-210	6.54698e-206	0.673692	0.492	0.146
MDM4	0.784534	1.09701e-123	2.93899e-119	0.671352	0.615	0.289
CDK2AP2	0.782363	1.64738e-135	4.41348e-131	0.679405	0.632	0.288
SP110	0.782244	4.05126e-106	1.08537e-101	0.659412	0.597	0.294
RNASEH2B	0.780395	3.87432e-138	1.03797e-133	0.679332	0.621	0.279
MLEC	0.779608	2.15386e-160	5.77039e-156	0.675072	0.551	0.212
SINHCAF	0.77545	5.0676e-199	1.35766e-194	0.676397	0.514	0.163
ST3GAL4	0.775233	0	0	0.664125	0.354	0.027
RAP1GAP2	0.77393	2.26767e-147	6.0753e-143	0.62455	0.345	0.103
NAGK	0.773459	1.94982e-181	5.22376e-177	0.675601	0.526	0.181
GAB1	0.772366	0	0	0.638586	0.308	0.034
ADGRB3	0.772357	0	0	0.587302	0.188	0.014
LINC00865	0.771197	0	0	0.642992	0.292	0.007
GTF2I	0.767425	1.03402e-119	2.77025e-115	0.665416	0.583	0.273
DBNL	0.763888	5.06863e-135	1.35794e-130	0.673077	0.591	0.261
ASPH	0.763562	1.88948e-251	5.06212e-247	0.648234	0.374	0.082
ITGAE	0.7619	4.42213e-197	1.18473e-192	0.664964	0.472	0.14
AC004846.1	0.761412	0	0	0.669969	0.344	0.004
FMNL3	0.758044	2.48082e-265	6.64637e-261	0.662841	0.415	0.095
TYROBP	0.758036	7.40397e-216	1.9836e-211	0.732695	0.847	0.277
ERCC1	0.757119	6.4316e-188	1.72309e-183	0.671495	0.497	0.164
N4BP2	0.755389	2.3933e-241	6.41189e-237	0.663853	0.438	0.108
SND1	0.753234	1.27968e-107	3.42839e-103	0.641912	0.474	0.209
SCRN1	0.753083	0	0	0.660235	0.36	0.043
ARHGAP24	0.746878	4.53652e-156	1.21538e-151	0.627662	0.355	0.101
CREB3L2	0.746042	8.38356e-218	2.24604e-213	0.652778	0.408	0.104
DMXL1	0.744541	6.7706e-171	1.81391e-166	0.650361	0.426	0.134
PYCARD	0.741714	2.65079e-116	7.10174e-112	0.682325	0.72	0.391
BLK	0.738812	0	0	0.638684	0.29	0.012
OGT	0.737453	2.3175e-139	6.20882e-135	0.6735	0.586	0.251
SLC20A1	0.736712	1.54495e-232	4.13907e-228	0.662352	0.438	0.11
SLC25A5	0.735769	2.00315e-86	5.36665e-82	0.664174	0.742	0.471
PLCG2	0.734611	1.77343e-52	4.7512e-48	0.606263	0.48	0.259
TUBB6	0.734136	0	0	0.661803	0.337	0.014
EIF2AK4	0.732823	4.17312e-192	1.11802e-187	0.665403	0.471	0.146
ARHGAP9	0.73227	2.40127e-189	6.43324e-185	0.667322	0.49	0.152
ZDHHC4	0.731905	1.371e-281	3.67304e-277	0.663548	0.417	0.09
MOB1A	0.731326	9.07153e-113	2.43035e-108	0.669645	0.641	0.323
SMARCB1	0.730749	1.35154e-208	3.62091e-204	0.673669	0.494	0.148
HHEX	0.73004	0	0	0.661554	0.386	0.067
GNAS	0.729189	3.15805e-77	8.46073e-73	0.659181	0.762	0.536
EIF1AY	0.727383	2.30556e-190	6.17684e-186	0.647013	0.405	0.111
SNX3	0.725215	4.26592e-95	1.14288e-90	0.672732	0.757	0.475
RAB11FIP1	0.724248	5.36358e-153	1.43696e-148	0.657196	0.484	0.171
CMKLR1	0.724057	0	0	0.6562	0.346	0.036
AL138756.1	0.721919	0	0	0.640386	0.293	0.013
PAIP1	0.720778	2.52162e-195	6.75567e-191	0.665792	0.473	0.143
TRIM44	0.719278	9.75023e-127	2.61218e-122	0.659914	0.542	0.229
SLC7A11	0.719158	0	0	0.641023	0.285	0.003
GUCY1A1	0.716226	0	0	0.653133	0.318	0.013
SFT2D1	0.714515	8.58163e-141	2.29911e-136	0.669255	0.573	0.231
MNAT1	0.71446	4.06784e-150	1.08982e-145	0.638646	0.407	0.129
PARVB	0.714065	4.78644e-223	1.28233e-218	0.653466	0.405	0.102
TMEM109	0.712251	3.08126e-147	8.25501e-143	0.652529	0.473	0.166
ADA2	0.71225	8.17905e-153	2.19125e-148	0.651037	0.453	0.155
RNASEK	0.709162	3.95775e-94	1.06032e-89	0.682397	0.826	0.678
CIAO2A	0.708876	7.34844e-146	1.96872e-141	0.665531	0.537	0.207
IFNAR1	0.70844	3.38867e-130	9.07859e-126	0.657325	0.522	0.211
ADGRG5	0.704275	0	0	0.65429	0.338	0.027
PAN3	0.703202	4.09915e-42	1.0982e-37	0.593453	0.414	0.25
PROC	0.699469	0	0	0.645458	0.292	0.002
ATG101	0.699276	1.36138e-242	3.64726e-238	0.668053	0.451	0.114
CDCA7L	0.696561	0	0	0.664366	0.343	0.014
DPYSL2	0.696486	6.8604e-172	1.83797e-167	0.682257	0.59	0.214
PCMTD1	0.694698	1.61101e-130	4.31605e-126	0.671162	0.6	0.265
RGS18	0.694519	3.83886e-244	1.02847e-239	0.644654	0.368	0.08
CHMP5	0.694129	9.41602e-145	2.52265e-140	0.661653	0.52	0.197
JMJD1C	0.693899	1.20947e-63	3.2403e-59	0.629984	0.585	0.354
ATP6V0B	0.693573	7.23629e-103	1.93868e-98	0.670505	0.717	0.385
PTPN2	0.693217	3.02838e-105	8.11333e-101	0.656972	0.588	0.284
SNHG7	0.692021	2.62001e-95	7.01927e-91	0.649986	0.586	0.289
ARHGAP27	0.691133	0	0	0.658718	0.388	0.074
TSPAN3	0.691049	2.52562e-262	6.76639e-258	0.661375	0.415	0.095
RAP1GDS1	0.690062	2.71792e-98	7.28157e-94	0.639171	0.49	0.224
TIMM13	0.688321	7.61676e-143	2.04061e-138	0.667719	0.56	0.221
ATP13A2	0.686574	0	0	0.641517	0.337	0.053
PI4KA	0.685841	3.33153e-141	8.9255e-137	0.63436	0.392	0.129
PARP10	0.685324	4.03735e-302	1.08165e-297	0.647615	0.363	0.066
SH3KBP1	0.684969	3.18741e-61	8.53939e-57	0.633779	0.646	0.421
CYYR1	0.684242	0	0	0.637953	0.278	0.002
DCPS	0.683936	3.94045e-230	1.05569e-225	0.650197	0.394	0.094
COMT	0.683868	1.20997e-129	3.24162e-125	0.655618	0.516	0.207
CANX	0.683489	2.41788e-101	6.47774e-97	0.661437	0.636	0.329
FCGRT	0.683282	4.97791e-159	1.33363e-154	0.682839	0.63	0.238
SLC12A3	0.682216	0	0	0.637423	0.277	0.002
GNB1	0.681352	4.67496e-85	1.25247e-80	0.644113	0.57	0.305
HVCN1	0.679836	2.2928e-218	6.14265e-214	0.652978	0.407	0.104
PHC3	0.679539	2.1782e-76	5.83562e-72	0.624056	0.467	0.233
PNOC	0.675838	0	0	0.604097	0.21	0.001
GLIPR1	0.675476	2.23993e-104	6.00099e-100	0.663406	0.646	0.325
MYO9A	0.674941	3.37176e-141	9.03328e-137	0.638748	0.412	0.139
NOTCH4	0.671744	0	0	0.629349	0.263	0.005
MYDGF	0.671243	3.23201e-89	8.65888e-85	0.643286	0.562	0.279
HMGN3	0.669305	1.0237e-84	2.74259e-80	0.653047	0.673	0.373
SSR3	0.668313	7.96484e-86	2.13386e-81	0.654719	0.665	0.379
PIK3CD	0.667295	1.67642e-82	4.49129e-78	0.622516	0.441	0.203
CPED1	0.666487	3.57966e-248	9.59027e-244	0.63199	0.325	0.064
LINC01226	0.666449	0	0	0.634187	0.27	0.002
AKAP9	0.666213	2.30523e-71	6.17595e-67	0.642399	0.641	0.396
TARBP1	0.665975	0	0	0.645897	0.353	0.059
ODC1	0.664783	6.62303e-180	1.77438e-175	0.651052	0.438	0.127
MTMR1	0.662874	9.65084e-271	2.58556e-266	0.640043	0.347	0.066
VPS36	0.662386	3.89937e-98	1.04468e-93	0.648606	0.561	0.269
HS3ST1	0.66178	0	0	0.629042	0.264	0.007
SAMD12	0.661447	3.82101e-180	1.02369e-175	0.601753	0.256	0.052
ANKRD12	0.661308	9.74182e-60	2.60993e-55	0.641992	0.765	0.595
BRI3	0.660394	5.24824e-99	1.40606e-94	0.65602	0.608	0.306
C5orf64	0.660166	0	0	0.622496	0.246	0.001
M6PR	0.659622	2.13281e-98	5.71401e-94	0.657626	0.632	0.319
ADI1	0.657119	3.28518e-139	8.80134e-135	0.657887	0.515	0.195
CCDC102B	0.656716	0	0	0.638279	0.299	0.022
FAM30A	0.656226	0	0	0.634994	0.273	0.003
FERMT3	0.654529	2.73671e-110	7.33192e-106	0.649381	0.53	0.231
RREB1	0.654375	1.80929e-124	4.84726e-120	0.62837	0.387	0.135
IGF2R	0.654272	2.71931e-172	7.28529e-168	0.653542	0.452	0.139
MARCH2	0.653241	7.43974e-121	1.99318e-116	0.629789	0.404	0.144
FUT7	0.653067	0	0	0.613112	0.262	0.035
PAFAH2	0.65261	0	0	0.646377	0.323	0.029
CRIM1	0.652578	0	0	0.620838	0.283	0.04
CEP128	0.651756	7.16824e-169	1.92044e-164	0.625185	0.338	0.089
MIS18BP1	0.651055	1.68849e-112	4.52363e-108	0.653345	0.548	0.241
DR1	0.64976	1.05774e-114	2.83378e-110	0.640824	0.479	0.188
TMIGD2	0.649361	0	0	0.645819	0.319	0.024
NREP	0.649252	0	0	0.64612	0.312	0.021
LRRC36	0.649116	0	0	0.634057	0.269	0.001
UBE2W	0.647216	4.45941e-126	1.19472e-121	0.638689	0.433	0.16
NDUFA7	0.645606	9.4326e-119	2.52709e-114	0.655482	0.546	0.232
TNFRSF17	0.645201	0	0	0.620998	0.242	0
PTK2	0.644825	2.00092e-293	5.36066e-289	0.623591	0.289	0.046
RUFY3	0.642367	3.31663e-142	8.88559e-138	0.62993	0.375	0.118
NFATC2IP	0.639532	6.48483e-103	1.73735e-98	0.636535	0.476	0.2
CA8	0.639426	0	0	0.622264	0.245	0.001
DNAJC4	0.63872	4.71777e-138	1.26394e-133	0.646951	0.46	0.165
SENP6	0.638594	4.3552e-85	1.1668e-80	0.641546	0.554	0.289
TBC1D9	0.638544	3.80917e-238	1.02051e-233	0.644407	0.37	0.082
HINT2	0.637225	3.779e-157	1.01243e-152	0.656494	0.485	0.163
TTC39A	0.634926	0	0	0.631621	0.265	0.002
DHTKD1	0.634796	0	0	0.635236	0.315	0.045
MDN1	0.634757	1.55803e-162	4.17412e-158	0.642404	0.414	0.125
STAT2	0.634618	1.84598e-155	4.94557e-151	0.64034	0.411	0.127
RBBP4	0.633507	1.16346e-98	3.11702e-94	0.646483	0.555	0.256
KMO	0.633223	0	0	0.632411	0.281	0.017
MOB1B	0.63268	5.84193e-177	1.56511e-172	0.634747	0.366	0.099
NFX1	0.632438	4.46198e-133	1.19541e-128	0.634478	0.409	0.139
RBX1	0.631365	1.23973e-71	3.32137e-67	0.650731	0.744	0.495
CBX6	0.630559	6.08489e-113	1.6302e-108	0.638246	0.461	0.183
RNF144B	0.630514	2.55273e-274	6.83902e-270	0.646542	0.364	0.072
NDUFV2	0.629382	2.0266e-84	5.42947e-80	0.656154	0.68	0.404
CCS	0.629237	2.44517e-122	6.55087e-118	0.635397	0.427	0.157
YPEL5	0.628481	2.23703e-145	5.99322e-141	0.665991	0.548	0.21
ITPR1	0.628021	1.10762e-126	2.96744e-122	0.630358	0.397	0.137
IFI44L	0.627796	6.54872e-117	1.75447e-112	0.604347	0.299	0.09
BAG1	0.625597	6.60031e-109	1.76829e-104	0.652141	0.545	0.247
PGD	0.625317	9.27192e-215	2.48404e-210	0.649796	0.399	0.101
TMEM19	0.625077	0	0	0.647242	0.356	0.061
GALNT2	0.624475	5.39796e-160	1.44617e-155	0.624731	0.34	0.094
SLC38A2	0.624275	6.32703e-99	1.69507e-94	0.641558	0.514	0.232
WWOX	0.624032	1.1759e-25	3.15036e-21	0.559508	0.266	0.154
IRF4	0.623309	0	0	0.614866	0.262	0.034
SCAF11	0.622726	6.74083e-73	1.80594e-68	0.649708	0.712	0.461
CCDC18-AS1	0.622553	2.03646e-85	5.45589e-81	0.635459	0.525	0.253
IVD	0.622131	1.26412e-206	3.3867e-202	0.645282	0.389	0.098
GSN	0.621869	3.53005e-168	9.45737e-164	0.660872	0.492	0.16
N4BP2L1	0.621183	7.74142e-160	2.074e-155	0.64624	0.432	0.136
CXorf21	0.620329	0	0	0.641128	0.321	0.041
PECAM1	0.619526	6.76758e-197	1.8131e-192	0.645111	0.39	0.104
MIIP	0.619203	4.75536e-171	1.27401e-166	0.638195	0.388	0.11
BAZ2B	0.619056	4.91461e-109	1.31667e-104	0.635076	0.451	0.18
ASIP	0.617384	0	0	0.626877	0.256	0.002
ULK1	0.616895	0	0	0.637101	0.312	0.037
SNX18	0.616057	3.40904e-243	9.13317e-239	0.644802	0.368	0.081
RPN2	0.612611	2.66186e-87	7.13139e-83	0.638638	0.54	0.262
ADK	0.611359	7.88939e-51	2.11365e-46	0.59818	0.407	0.219
TMED9	0.611019	1.84242e-87	4.93602e-83	0.644798	0.578	0.296
PDCD4	0.609907	1.47295e-68	3.94617e-64	0.641303	0.672	0.415
INTS6	0.609083	9.98607e-89	2.67537e-84	0.615036	0.389	0.158
PLEKHD1	0.608711	0	0	0.612275	0.227	0.002
C11orf58	0.608078	3.04317e-65	8.15296e-61	0.64491	0.746	0.516
HHAT	0.607083	0	0	0.612003	0.257	0.032
EGLN3	0.606788	0	0	0.642479	0.324	0.035
IRF2BPL	0.605029	1.70026e-269	4.55516e-265	0.62997	0.319	0.056
NOTCH2	0.604998	7.34798e-128	1.9686e-123	0.631082	0.398	0.137
GABARAPL2	0.604205	1.59696e-67	4.27842e-63	0.64476	0.717	0.473
DAPK1	0.603741	1.89458e-302	5.07578e-298	0.629004	0.304	0.049
IQGAP2	0.603677	3.31832e-55	8.8901e-51	0.623294	0.597	0.38
BTK	0.601631	2.91196e-213	7.80143e-209	0.643711	0.376	0.092
ATP5F1E	0.601629	3.60073e-91	9.64671e-87	0.6824	0.951	0.915
NRDC	0.600448	6.76321e-97	1.81193e-92	0.645464	0.546	0.258
PSAP	0.600328	7.54519e-169	2.02143e-164	0.710663	0.763	0.332
KRT5	0.600072	0	0	0.589751	0.18	0
AR	0.598583	0	0	0.613366	0.23	0.003
MTDH	0.59831	1.00072e-56	2.68103e-52	0.633275	0.721	0.488
H2AFY	0.594759	2.18983e-94	5.86677e-90	0.65189	0.616	0.304
EIF4G3	0.592765	2.59612e-89	6.95526e-85	0.616381	0.392	0.161
P4HB	0.591353	1.001e-88	2.68179e-84	0.646869	0.596	0.302
VPS13C	0.590411	1.29153e-61	3.46014e-57	0.628141	0.598	0.356
KTN1	0.590148	4.003e-61	1.07244e-56	0.636224	0.7	0.454
DAPK2	0.589849	0	0	0.611846	0.237	0.013
AC007952.4	0.588027	1.86928e-163	5.00798e-159	0.579362	0.193	0.034
RNF11	0.587593	8.64083e-205	2.31497e-200	0.633904	0.355	0.083
MTPN	0.584713	9.35205e-76	2.50551e-71	0.639916	0.599	0.335
RASGEF1B	0.584163	3.89278e-273	1.04291e-268	0.614654	0.272	0.042
NAPA	0.584057	1.71541e-128	4.59576e-124	0.634173	0.415	0.144
SERPINF2	0.582857	0	0	0.625268	0.264	0.015
FAM49B	0.582345	1.13286e-60	3.03503e-56	0.636799	0.703	0.47
CHCHD2	0.582194	8.13176e-58	2.17858e-53	0.642793	0.809	0.717
RPS6KA2	0.581609	1.44901e-203	3.88203e-199	0.611933	0.278	0.056
AVEN	0.579885	2.41857e-235	6.4796e-231	0.623287	0.306	0.059
PTRHD1	0.579329	2.18084e-124	5.84269e-120	0.646188	0.484	0.186
RERE	0.577412	1.1779e-51	3.15572e-47	0.601329	0.429	0.233
MANF	0.576939	9.47769e-103	2.53917e-98	0.631177	0.454	0.181
AEBP1	0.576168	0	0	0.630068	0.262	0.002
ZMYM2	0.576161	5.10528e-65	1.36775e-60	0.616045	0.467	0.244
KLHL6	0.57532	2.19437e-213	5.87893e-209	0.637382	0.361	0.083
METTL7A	0.575146	3.28622e-227	8.80411e-223	0.616163	0.286	0.054
RBIS	0.575106	1.25723e-56	3.36824e-52	0.627192	0.655	0.405
SELENOF	0.571548	1.47666e-73	3.95613e-69	0.636941	0.594	0.328
CLASP2	0.570979	2.18101e-67	5.84313e-63	0.601438	0.361	0.164
C17orf49	0.56904	7.11091e-81	1.90508e-76	0.634582	0.545	0.269
SUB1	0.568794	1.18666e-58	3.17918e-54	0.643438	0.801	0.695
SELENOH	0.568674	1.74357e-55	4.6712e-51	0.634406	0.748	0.539
MED12L	0.567641	0	0	0.597244	0.21	0.016
SLC2A6	0.567109	0	0	0.62083	0.26	0.018
TTC7A	0.566834	1.2888e-131	3.45283e-127	0.626693	0.373	0.122
CNDP2	0.565559	1.10892e-119	2.97091e-115	0.633098	0.424	0.155
SLC38A1	0.564922	5.10137e-78	1.36671e-73	0.636961	0.589	0.299
SERTAD2	0.564857	6.0941e-187	1.63267e-182	0.629978	0.346	0.086
AFF1	0.56323	1.36031e-55	3.6444e-51	0.599258	0.393	0.2
MPZL1	0.563209	8.29376e-277	2.22198e-272	0.628151	0.309	0.053
EXOC6	0.5617	1.35141e-124	3.62057e-120	0.618245	0.347	0.111
QKI	0.561646	8.91324e-104	2.38795e-99	0.646337	0.543	0.238
TIFAB	0.560933	0	0	0.622707	0.249	0.004
TP53I13	0.56084	1.1532e-121	3.08955e-117	0.623009	0.374	0.126
DHRS7	0.560713	2.60713e-69	6.98476e-65	0.633574	0.604	0.334
RUBCN	0.558732	1.54963e-164	4.15162e-160	0.627594	0.35	0.096
RECQL5	0.557924	0	0	0.618305	0.256	0.019
NMT1	0.557753	5.63493e-81	1.50965e-76	0.62897	0.497	0.238
SHD	0.556819	0	0	0.597932	0.196	0
SNX29	0.556128	1.39173e-73	3.72857e-69	0.602677	0.352	0.151
IL18R1	0.556021	1.47051e-198	3.93964e-194	0.622692	0.32	0.07
ARHGAP31	0.5559	5.90638e-200	1.58238e-195	0.619015	0.301	0.065
CSNK1E	0.555206	4.13958e-184	1.10903e-179	0.629764	0.349	0.087
GNA15	0.554862	2.55137e-254	6.83538e-250	0.627595	0.31	0.058
LGMN	0.55367	0	0	0.661873	0.378	0.051
AC005224.2	0.552996	0	0	0.596875	0.214	0.019
CCDC189	0.552861	0	0	0.620177	0.247	0.007
KIF5B	0.552064	1.25378e-63	3.35899e-59	0.625737	0.568	0.318
APBB1IP	0.551641	2.4741e-42	6.62835e-38	0.613636	0.651	0.473
DUSP22	0.551537	9.50994e-113	2.54781e-108	0.621227	0.379	0.133
ELMSAN1	0.551418	5.03474e-153	1.34886e-148	0.631153	0.378	0.111
P2RY6	0.551417	4.40875e-230	1.18115e-225	0.606353	0.253	0.043
MXD4	0.550499	2.75851e-83	7.39034e-79	0.625292	0.473	0.212
S100PBP	0.55004	1.75548e-128	4.7031e-124	0.626831	0.387	0.126
FAM43A	0.548471	2.00902e-294	5.38236e-290	0.606085	0.245	0.033
NBDY	0.54825	6.52867e-66	1.7491e-61	0.629347	0.589	0.328
NBPF14	0.547406	9.22901e-180	2.47254e-175	0.610036	0.28	0.062
TMX1	0.547228	2.16612e-117	5.80326e-113	0.635653	0.447	0.166
LMO4	0.546123	2.81304e-87	7.53642e-83	0.618513	0.417	0.173
CPNE3	0.546069	9.06462e-121	2.4285e-116	0.643889	0.483	0.185
MMP23B	0.540636	0	0	0.611435	0.235	0.011
PPP1R14A	0.540403	0	0	0.581976	0.172	0.008
PPP1R16B	0.538953	9.78398e-125	2.62123e-120	0.616503	0.345	0.107
NUDT1	0.538265	2.07021e-115	5.5463e-111	0.641955	0.48	0.19
PPARA	0.537947	1.71073e-258	4.58323e-254	0.625716	0.308	0.055
GDI2	0.53794	3.8525e-63	1.03212e-58	0.633081	0.655	0.389
MILR1	0.537756	2.05374e-297	5.50218e-293	0.615944	0.269	0.039
TMED2	0.537612	4.20937e-63	1.12773e-58	0.62516	0.579	0.317
INPP4A	0.537296	4.99894e-54	1.33927e-49	0.602609	0.426	0.226
EIF4G2	0.535718	4.58045e-62	1.22715e-57	0.636325	0.696	0.441
PHYKPL	0.534634	9.27596e-91	2.48512e-86	0.633118	0.495	0.222
DSN1	0.534394	0	0	0.619721	0.272	0.031
AP3S1	0.534258	4.12412e-91	1.10489e-86	0.630803	0.485	0.21
SLC2A1	0.532809	0	0	0.622957	0.282	0.033
CALM2	0.532092	7.70359e-69	2.06387e-64	0.65518	0.829	0.67
KHDRBS2	0.531397	0	0	0.587507	0.193	0.019
KDELR2	0.531202	2.7147e-82	7.27296e-78	0.627476	0.488	0.226
PLVAP	0.531092	0	0	0.592433	0.187	0.002
TM9SF3	0.530293	1.8314e-84	4.90651e-80	0.63107	0.501	0.235
SNHG14	0.530082	5.96175e-75	1.59721e-70	0.613177	0.422	0.188
MIA3	0.529577	5.98583e-81	1.60366e-76	0.618014	0.437	0.189
DRD4	0.529131	0	0	0.579594	0.161	0.001
PIP5K1A	0.529014	2.69849e-157	7.22952e-153	0.61879	0.322	0.086
KCNK17	0.528939	0	0	0.59797	0.199	0.003
E2F5	0.528117	0	0	0.619679	0.247	0.007
PPIA	0.526851	1.34823e-59	3.61205e-55	0.646129	0.856	0.801
CYSTM1	0.526248	1.02631e-138	2.7496e-134	0.617801	0.335	0.097
APPL1	0.525934	1.63911e-83	4.39134e-79	0.631235	0.506	0.239
LINC02397	0.525277	5.18683e-278	1.3896e-273	0.601652	0.236	0.032
ADPGK	0.525158	2.14671e-115	5.75125e-111	0.626869	0.402	0.144
AKIRIN2	0.52483	2.52588e-123	6.76709e-119	0.636645	0.439	0.159
CDH23	0.524198	1.35984e-218	3.64315e-214	0.606034	0.257	0.046
SMOC1	0.523884	0	0	0.599031	0.199	0.001
PRKCD	0.521418	1.50389e-160	4.02908e-156	0.611836	0.296	0.073
COMMD3	0.520647	4.32385e-92	1.1584e-87	0.624871	0.44	0.184
FZD3	0.520628	0	0	0.607001	0.227	0.012
ZFYVE26	0.518658	2.01354e-300	5.39447e-296	0.621441	0.287	0.043
LINC02132	0.518595	0	0	0.593494	0.193	0.006
DDX17	0.517982	3.5169e-39	9.42212e-35	0.614183	0.737	0.599
CRYM	0.517231	0	0	0.60176	0.204	0
TBC1D8	0.516838	1.58425e-181	4.24437e-177	0.597728	0.24	0.047
NT5C2	0.516617	2.31954e-82	6.21429e-78	0.603376	0.339	0.134
ARPC1B	0.51581	5.20627e-54	1.39481e-49	0.638301	0.862	0.746
PAXX	0.515647	1.31688e-46	3.52806e-42	0.619956	0.696	0.481
SRSF6	0.515332	1.94997e-53	5.22417e-49	0.594533	0.387	0.185
SMIM6	0.51506	0	0	0.604557	0.21	0.001
SYCP2L	0.51495	0	0	0.586374	0.177	0.004
MFSD12	0.514712	1.0108e-134	2.70804e-130	0.616663	0.334	0.098
BTAF1	0.514606	1.59421e-113	4.27104e-109	0.617321	0.358	0.122
STAT1	0.514404	1.48114e-90	3.96812e-86	0.617347	0.403	0.161
CHAF1A	0.514396	0	0	0.620595	0.276	0.035
TUT4	0.513228	8.04408e-57	2.15509e-52	0.619297	0.565	0.323
RNF5	0.512899	1.16361e-109	3.11742e-105	0.620756	0.384	0.136
EAF2	0.512879	2.9827e-173	7.99096e-169	0.618704	0.313	0.077
AGPAT5	0.511803	2.94174e-171	7.88121e-167	0.625539	0.342	0.088
SPATS2	0.511695	4.31239e-233	1.15533e-228	0.617326	0.288	0.053
NCOA3	0.511161	3.21627e-46	8.61672e-42	0.599714	0.454	0.261
ATP2A3	0.510654	2.0853e-139	5.58671e-135	0.621471	0.357	0.104
LINC01724	0.510174	0	0	0.61039	0.221	0
SLC44A2	0.509478	5.24045e-166	1.40397e-161	0.624928	0.351	0.09
ACTR2	0.509299	6.09556e-42	1.63306e-37	0.614772	0.705	0.506
TLR10	0.509142	0	0	0.599231	0.217	0.019
DTNBP1	0.509079	2.79674e-113	7.49276e-109	0.616268	0.354	0.12
LINC01800	0.509054	0	0	0.611432	0.224	0.001
TAPBP	0.509	2.60167e-63	6.97013e-59	0.628088	0.597	0.34
SAP30BP	0.508765	1.40179e-101	3.75553e-97	0.617837	0.384	0.141
NCKAP1L	0.50824	1.62406e-74	4.35102e-70	0.625498	0.502	0.249
LAMTOR5	0.508191	1.34356e-66	3.59953e-62	0.630854	0.605	0.334
ANKRD11	0.507885	5.03408e-50	1.34868e-45	0.617366	0.602	0.382
SLC35C2	0.507827	1.90781e-121	5.11121e-117	0.626717	0.396	0.135
FES	0.50777	6.76423e-173	1.8122e-168	0.610738	0.285	0.065
GLCE	0.507175	4.06634e-189	1.08941e-184	0.609109	0.274	0.058
DYNLL1	0.507003	4.3245e-46	1.15858e-41	0.621398	0.734	0.523
TMEM141	0.506898	1.24025e-109	3.32274e-105	0.631019	0.437	0.166
HIVEP1	0.506172	2.71164e-136	7.26477e-132	0.605668	0.29	0.078
NUDT22	0.505395	1.69897e-117	4.55171e-113	0.628489	0.411	0.145
COX17	0.503158	2.16156e-50	5.79104e-46	0.610175	0.54	0.307
ACTN4	0.502134	8.19254e-70	2.19486e-65	0.622685	0.514	0.256
HHIP-AS1	0.501353	0	0	0.599738	0.2	0.001
SOGA1	0.500885	1.45268e-306	3.89186e-302	0.62099	0.281	0.042
EIF4A3	0.50067	2.23775e-122	5.99517e-118	0.625734	0.388	0.131
PLXNB2	0.500452	2.14749e-154	5.75334e-150	0.61015	0.291	0.073
GGNBP2	0.500384	1.61428e-74	4.32482e-70	0.626324	0.517	0.253
TFEC	0.49991	3.96204e-127	1.06147e-122	0.593636	0.249	0.064
SCN1A-AS1	0.497965	0	0	0.607465	0.221	0.006
ZNF589	0.497871	5.26455e-289	1.41042e-284	0.606619	0.248	0.034
TMBIM6	0.497821	6.30588e-44	1.68941e-39	0.621375	0.775	0.604
TPP1	0.4978	8.88184e-96	2.37953e-91	0.630068	0.462	0.194
MEF2D	0.497643	6.18072e-129	1.65588e-124	0.614989	0.331	0.1
TNFSF13B	0.496909	1.1466e-92	3.07184e-88	0.629827	0.478	0.202
DNM2	0.496179	2.70492e-81	7.24675e-77	0.617491	0.42	0.186
SLC12A2	0.4959	3.38326e-171	9.06408e-167	0.596264	0.243	0.049
BTLA	0.495869	0	0	0.613896	0.258	0.028
ATG4C	0.495646	5.73937e-137	1.53763e-132	0.609855	0.305	0.084
ECHDC1	0.494113	1.41568e-88	3.79275e-84	0.620292	0.421	0.176
TMEM258	0.493939	5.05677e-40	1.35476e-35	0.614654	0.758	0.573
UTRN	0.493482	6.734e-32	1.80411e-27	0.593346	0.552	0.391
OIP5-AS1	0.493199	4.34218e-72	1.16331e-67	0.625339	0.522	0.26
EXT1	0.493063	2.51338e-103	6.7336e-99	0.576023	0.204	0.052
MAP4K4	0.493009	3.80334e-57	1.01895e-52	0.608446	0.458	0.243
PTK7	0.492061	0	0	0.612658	0.23	0.004
ARID2	0.490457	1.15905e-61	3.1052e-57	0.606119	0.419	0.206
TNRC6B	0.490213	1.14546e-29	3.0688e-25	0.594837	0.636	0.486
NLRP7	0.490141	0	0	0.602481	0.206	0.001
DMXL2	0.489422	1.26618e-228	3.39224e-224	0.61273	0.275	0.05
ZDHHC21	0.489065	1.02377e-149	2.74279e-145	0.611509	0.305	0.079
LINC00877	0.488604	0	0	0.609168	0.232	0.014
MYCBP	0.488403	4.67838e-141	1.25338e-136	0.618104	0.338	0.096
EPDR1	0.488019	0	0	0.585274	0.183	0.013
UBL7	0.486351	3.24097e-148	8.68287e-144	0.618753	0.335	0.092
RBM6	0.486044	5.51682e-52	1.47801e-47	0.612813	0.539	0.314
ATP6V0C	0.485464	1.22088e-56	3.27086e-52	0.628882	0.685	0.425
GRSF1	0.485118	5.82507e-109	1.56059e-104	0.62938	0.428	0.162
RMC1	0.483158	5.36179e-167	1.43648e-162	0.617679	0.318	0.078
CLTC	0.481414	3.22471e-78	8.63933e-74	0.622414	0.468	0.217
PIK3CG	0.481308	8.77265e-117	2.35028e-112	0.616411	0.353	0.116
HMGN1	0.480959	5.93574e-45	1.59024e-40	0.623944	0.807	0.645
SEMA5A	0.479016	0	0	0.579757	0.163	0.004
ALDH2	0.478769	2.37445e-125	6.3614e-121	0.630499	0.409	0.138
VOPP1	0.477902	4.48909e-56	1.20267e-51	0.603117	0.428	0.218
P2RX1	0.477848	0	0	0.60194	0.229	0.026
MGLL	0.476997	5.68975e-216	1.52434e-211	0.616086	0.29	0.057
SEPTIN2	0.475454	9.40729e-67	2.52031e-62	0.627621	0.57	0.308
TBC1D32	0.475388	7.24994e-207	1.94233e-202	0.603084	0.254	0.046
SEC61A1	0.475034	1.30363e-98	3.49256e-94	0.610639	0.352	0.126
ZNF296	0.474372	0	0	0.610817	0.245	0.023
LINC02256	0.474263	2.98841e-108	8.00624e-104	0.597664	0.282	0.085
IREB2	0.474237	8.93841e-76	2.39469e-71	0.603695	0.361	0.149
HNRNPH1	0.473906	3.28503e-40	8.80092e-36	0.609592	0.685	0.454
RPL23	0.473553	1.94771e-23	5.21812e-19	0.589743	0.908	0.852
KLHL33	0.4733	0	0	0.58819	0.177	0.001
LPGAT1	0.473045	3.31455e-80	8.88002e-76	0.618531	0.438	0.193
ZSWIM6	0.471972	3.46637e-49	9.28675e-45	0.579822	0.297	0.137
CCDC57	0.471671	4.01576e-98	1.07586e-93	0.621341	0.41	0.158
H2AFV	0.471465	4.07704e-47	1.09228e-42	0.616932	0.661	0.422
HNRNPU	0.470972	1.97893e-35	5.30174e-31	0.605624	0.703	0.519
LINC01176	0.47078	0	0	0.593769	0.202	0.015
TCF3	0.470467	9.48978e-165	2.54241e-160	0.607587	0.283	0.065
DOCK2	0.470182	7.89515e-43	2.11519e-38	0.602584	0.52	0.32
LAMTOR1	0.468736	5.35012e-51	1.43335e-46	0.617107	0.612	0.366
NME4	0.468491	1.64041e-96	4.39483e-92	0.611273	0.359	0.131
TRIM8	0.468299	2.12e-74	5.67969e-70	0.606126	0.38	0.162
RSRP1	0.467645	1.23198e-35	3.30059e-31	0.604549	0.694	0.487
SIDT1	0.466892	3.95332e-123	1.05913e-118	0.615335	0.349	0.106
ADD1	0.466744	9.79382e-72	2.62386e-67	0.620839	0.483	0.237
SNRPN	0.466705	1.13126e-59	3.03076e-55	0.626195	0.619	0.358
UCK2	0.466632	0	0	0.605879	0.238	0.027
SGSM3	0.466612	8.57262e-135	2.29669e-130	0.615012	0.331	0.095
CD180	0.466515	4.78682e-249	1.28244e-244	0.598572	0.23	0.034
LAP3	0.466125	1.12944e-87	3.02589e-83	0.615325	0.395	0.161
TET2	0.465884	5.5098e-80	1.47613e-75	0.606467	0.363	0.149
NIPA2	0.465815	3.43514e-97	9.20309e-93	0.61356	0.371	0.136
TOP1	0.465603	4.86249e-75	1.30271e-70	0.627059	0.517	0.255
HMGN2	0.46531	6.61222e-42	1.77148e-37	0.616625	0.748	0.55
PNISR	0.465059	5.88969e-35	1.57791e-30	0.607807	0.766	0.608
NCOA1	0.462927	4.1096e-39	1.101e-34	0.586825	0.401	0.227
HLA-DMB	0.462328	4.93338e-114	1.3217e-109	0.643687	0.519	0.196
LSP1	0.462171	5.50455e-46	1.47472e-41	0.6196	0.723	0.489
MSRB3	0.462081	0	0	0.600111	0.206	0.005
MYL6B	0.461547	3.51699e-231	9.42236e-227	0.604186	0.25	0.041
HYOU1	0.461433	2.55721e-161	6.85103e-157	0.596721	0.249	0.053
TASP1	0.461108	4.47899e-111	1.19997e-106	0.598759	0.285	0.085
MORF4L2	0.460393	7.91209e-94	2.11973e-89	0.621185	0.42	0.167
TMCC1	0.460068	6.20338e-65	1.66195e-60	0.589949	0.309	0.129
CHMP4B	0.460004	2.04246e-83	5.47196e-79	0.616508	0.416	0.176
SEC31A	0.46	2.65059e-77	7.1012e-73	0.617619	0.441	0.199
TMEM131	0.459987	2.95441e-86	7.91515e-82	0.614966	0.396	0.163
R3HDM1	0.459389	2.68665e-78	7.1978e-74	0.607099	0.373	0.155
SCARA5	0.459131	0	0	0.573755	0.148	0.001
ARGLU1	0.459011	2.03808e-26	5.46022e-22	0.591175	0.715	0.542
GNG5	0.458937	8.52824e-37	2.2848e-32	0.607437	0.708	0.512
SEMA3C	0.458903	0	0	0.583441	0.174	0.008
PLIN3	0.458751	1.13424e-96	3.03875e-92	0.601513	0.311	0.106
GRK3	0.458477	1.25183e-99	3.35379e-95	0.602009	0.308	0.103
ARL6IP6	0.458253	1.61555e-98	4.32821e-94	0.60755	0.342	0.118
NDRG1	0.4571	1.27451e-100	3.41453e-96	0.606452	0.331	0.113
CCDC183	0.456859	0	0	0.595724	0.198	0.007
PCM1	0.456454	4.17282e-47	1.11794e-42	0.612765	0.596	0.37
CCNG2	0.456134	2.24682e-217	6.01944e-213	0.604929	0.256	0.045
NCF4	0.455748	1.8507e-61	4.95821e-57	0.589506	0.316	0.136
SLC30A5	0.455141	2.69179e-126	7.21159e-122	0.615609	0.341	0.104
RIPOR1	0.454301	7.53772e-208	2.01943e-203	0.608134	0.266	0.051
KIAA0930	0.452793	4.30477e-101	1.15329e-96	0.607739	0.332	0.115
MAML3	0.452388	5.65658e-61	1.51545e-56	0.580875	0.272	0.109
TULP4	0.451908	1.18798e-108	3.18273e-104	0.619708	0.386	0.135
FRYL	0.451739	3.04825e-41	8.16656e-37	0.596307	0.469	0.281
EIF4EBP3	0.451701	4.52819e-118	1.21315e-113	0.599324	0.28	0.08
CTBP1	0.451053	5.36703e-64	1.43788e-59	0.58495	0.291	0.115
OXR1	0.450467	9.07977e-89	2.43256e-84	0.612006	0.374	0.148
HINT1	0.450417	4.10257e-41	1.09912e-36	0.620719	0.868	0.832
CCDC18	0.449965	2.13784e-96	5.72748e-92	0.593416	0.277	0.088
PPM1G	0.449957	3.18652e-56	8.53701e-52	0.617541	0.555	0.314
PTPRJ	0.449387	4.60108e-41	1.23268e-36	0.581911	0.343	0.183
SIVA1	0.448508	6.30063e-51	1.688e-46	0.617088	0.601	0.367
CHML	0.447828	1.29221e-211	3.46196e-207	0.599611	0.241	0.042
DTWD1	0.447762	3.19962e-124	8.5721e-120	0.617555	0.351	0.11
C9orf139	0.447509	5.04775e-256	1.35234e-251	0.597055	0.225	0.032
NEGR1	0.447447	3.86599e-263	1.03574e-258	0.568784	0.152	0.015
ATP5MD	0.447446	9.47824e-31	2.53931e-26	0.599867	0.76	0.575
BRK1	0.447252	8.04089e-39	2.15423e-34	0.610639	0.719	0.515
SPCS2	0.446866	1.06809e-44	2.86152e-40	0.617425	0.706	0.482
FAM81A	0.445796	0	0	0.593015	0.188	0.003
KDM4B	0.444627	7.04037e-164	1.88619e-159	0.615634	0.311	0.077
ARPC3	0.444066	5.41357e-38	1.45035e-33	0.614766	0.813	0.714
ATP8A1	0.442834	1.54835e-101	4.14819e-97	0.611565	0.357	0.124
TMEM268	0.442405	0	0	0.618074	0.262	0.026
JKAMP	0.442132	7.77862e-112	2.08397e-107	0.606084	0.315	0.099
SLC23A2	0.442103	1.09112e-110	2.92323e-106	0.593262	0.262	0.075
COX7A2L	0.441902	3.49559e-44	9.36504e-40	0.615338	0.682	0.457
HNRNPC	0.441786	1.42179e-37	3.80913e-33	0.607066	0.667	0.479
RRAGC	0.441138	7.47005e-113	2.0013e-108	0.604891	0.309	0.095
RELT	0.43984	1.3723e-211	3.67654e-207	0.60154	0.246	0.043
SLC25A3	0.439218	7.28569e-37	1.95191e-32	0.610319	0.753	0.589
ACSL3	0.439202	6.91206e-79	1.85181e-74	0.606243	0.37	0.151
LINC01184	0.439051	2.11229e-101	5.65905e-97	0.607382	0.336	0.114
ERO1B	0.437974	7.47502e-99	2.00263e-94	0.605292	0.328	0.112
LIME1	0.43747	3.94698e-44	1.05743e-39	0.618599	0.761	0.52
HIST1H2AC	0.437168	1.04126e-70	2.78963e-66	0.587384	0.288	0.109
LINC02207	0.436486	0	0	0.601664	0.212	0.01
OTULINL	0.436296	3.11854e-64	8.35489e-60	0.610392	0.455	0.216
AL392172.2	0.435991	0	0	0.592707	0.19	0.005
FAM49A	0.434136	5.33825e-121	1.43017e-116	0.597875	0.271	0.075
NHP2	0.433883	1.04706e-56	2.80519e-52	0.614169	0.53	0.284
UNC119	0.43383	1.35185e-141	3.62175e-137	0.610885	0.307	0.083
FIP1L1	0.433712	6.34993e-79	1.70121e-74	0.614931	0.424	0.182
SDHAF3	0.433344	1.00913e-107	2.70356e-103	0.61163	0.347	0.116
ABI2	0.433199	4.34036e-90	1.16282e-85	0.606067	0.344	0.127
PARVG	0.432658	1.97086e-60	5.28012e-56	0.606153	0.439	0.212
JAK2	0.432459	9.51595e-61	2.54942e-56	0.595163	0.354	0.16
DDAH2	0.432235	8.11671e-83	2.17455e-78	0.617604	0.429	0.182
TXNL4A	0.432134	7.66877e-49	2.05454e-44	0.606778	0.525	0.293
DCAF6	0.431988	1.82851e-82	4.89875e-78	0.601572	0.334	0.128
CAPN15	0.431006	2.70485e-208	7.24656e-204	0.600817	0.247	0.043
ARF1	0.4308	6.79461e-39	1.82034e-34	0.607755	0.665	0.455
CTSS	0.43043	3.30761e-92	8.86141e-88	0.658249	0.699	0.36
ACADM	0.42997	7.75949e-76	2.07884e-71	0.605319	0.374	0.155
LMAN1	0.429878	7.72573e-61	2.0698e-56	0.607488	0.445	0.217
DBI	0.428447	6.6189e-30	1.77327e-25	0.598874	0.744	0.592
APEX1	0.428289	6.20205e-54	1.66159e-49	0.614583	0.559	0.31
MEF2C-AS1	0.428113	3.07755e-222	8.24506e-218	0.582844	0.191	0.026
SP3	0.427921	3.81979e-57	1.02336e-52	0.607249	0.454	0.236
PNN	0.427277	5.04725e-38	1.35221e-33	0.60082	0.588	0.37
NUS1	0.427122	1.58506e-128	4.24654e-124	0.607669	0.306	0.087
TCL6	0.426605	0	0	0.592602	0.187	0.001
VCL	0.426531	3.21088e-77	8.60227e-73	0.609885	0.396	0.168
SUMO3	0.426399	1.31567e-65	3.5248e-61	0.617359	0.496	0.248
PRKAR1A	0.425937	3.11302e-58	8.3401e-54	0.601393	0.412	0.198
SLC39A10	0.425935	2.49191e-51	6.67607e-47	0.601373	0.453	0.235
AC245060.5	0.424608	3.1229e-152	8.36657e-148	0.579558	0.197	0.037
TTC28	0.423948	2.31622e-113	6.20537e-109	0.56342	0.158	0.031
SHOC2	0.423748	6.73304e-52	1.80385e-47	0.598807	0.424	0.216
VEZF1	0.423618	9.85425e-91	2.64005e-86	0.60693	0.349	0.129
SSR1	0.423136	3.7473e-53	1.00394e-48	0.609509	0.511	0.277
NDUFC2	0.423086	1.35135e-30	3.6204e-26	0.594387	0.648	0.443
ENTPD4	0.423038	6.00351e-108	1.6084e-103	0.603355	0.311	0.097
UCHL3	0.42267	1.08937e-105	2.91852e-101	0.614743	0.362	0.126
SETX	0.422199	9.79742e-50	2.62483e-45	0.606381	0.502	0.282
FBXW11	0.421549	8.58401e-65	2.29974e-60	0.605721	0.41	0.191
STT3A	0.420714	1.69355e-124	4.53718e-120	0.593737	0.257	0.066
TMEM170B	0.420285	7.4626e-159	1.9993e-154	0.594083	0.238	0.051
PSMA2	0.42012	1.46504e-44	3.925e-40	0.610397	0.611	0.38
PPP3R1	0.419933	2.25148e-68	6.03193e-64	0.603216	0.381	0.168
KIAA0100	0.419499	3.13651e-105	8.40303e-101	0.608292	0.331	0.111
TAX1BP3	0.418992	1.577e-105	4.22495e-101	0.59062	0.256	0.074
NIPA1	0.418978	0	0	0.608296	0.251	0.032
LSM5	0.418381	3.39786e-42	9.10319e-38	0.599385	0.512	0.297
MAPRE2	0.418261	1.2671e-75	3.39469e-71	0.602071	0.353	0.144
RYBP	0.41803	5.59606e-99	1.49924e-94	0.602831	0.315	0.106
NCOA4	0.417279	4.89913e-67	1.31253e-62	0.60799	0.417	0.193
PSENEN	0.417165	7.9357e-83	2.12605e-78	0.605107	0.356	0.138
SEPTIN9	0.41704	5.55454e-45	1.48812e-40	0.609841	0.607	0.367
DNAJC3	0.416468	2.58687e-73	6.93048e-69	0.613359	0.433	0.194
SCARB1	0.416255	2.8529e-267	7.6432e-263	0.600469	0.232	0.033
SPNS3	0.416062	1.05189e-130	2.81811e-126	0.597721	0.268	0.069
OS9	0.415799	1.13549e-71	3.04208e-67	0.612728	0.433	0.197
PBX2	0.415632	4.91356e-123	1.31639e-118	0.593311	0.256	0.066
LYPLA1	0.415492	1.72161e-69	4.61236e-65	0.611635	0.437	0.2
LINC02611	0.414949	2.37713e-134	6.36857e-130	0.585685	0.223	0.05
TAOK3	0.41479	9.70773e-38	2.6008e-33	0.603741	0.615	0.416
ZBTB33	0.414677	1.83965e-180	4.92861e-176	0.591658	0.227	0.042
CALR	0.414583	8.84277e-31	2.36907e-26	0.596345	0.686	0.477
SUPT5H	0.41408	1.16636e-82	3.1248e-78	0.612453	0.4	0.163
PPCDC	0.41356	6.14108e-127	1.64526e-122	0.588682	0.235	0.057
TBCA	0.413308	4.20826e-32	1.12744e-27	0.599393	0.688	0.497
JARID2	0.412527	1.73234e-47	4.6411e-43	0.591475	0.384	0.2
CIITA	0.41252	2.75501e-99	7.38093e-95	0.61231	0.363	0.129
SUZ12	0.412099	9.16295e-67	2.45485e-62	0.609825	0.434	0.203
STAMBPL1	0.411499	1.67699e-166	4.49282e-162	0.612274	0.301	0.071
TRPM2	0.411172	2.19801e-168	5.8887e-164	0.595822	0.239	0.049
TCF4-AS1	0.411047	0	0	0.582828	0.172	0.007
DST	0.411028	7.40008e-89	1.98256e-84	0.597337	0.304	0.106
GNA12	0.410996	7.4652e-124	2e-119	0.595972	0.262	0.07
SUPT3H	0.410911	3.05864e-39	8.19439e-35	0.579803	0.346	0.182
ZMYND8	0.410356	5.57688e-69	1.4941e-64	0.599915	0.358	0.153
EP300	0.410316	5.8706e-62	1.57279e-57	0.602675	0.404	0.188
MLF2	0.410128	5.41702e-73	1.45128e-68	0.612137	0.427	0.19
ABI1	0.409839	3.84963e-55	1.03136e-50	0.603759	0.438	0.226
DNAJB9	0.409347	2.10806e-101	5.64771e-97	0.609607	0.351	0.119
SERP1	0.409278	4.30086e-33	1.15224e-28	0.605694	0.793	0.651
SLA2	0.409063	2.58935e-155	6.93713e-151	0.617436	0.332	0.085
CXCR3	0.406495	1.46745e-82	3.93144e-78	0.6157	0.434	0.175
HM13	0.406317	4.29155e-52	1.14975e-47	0.601977	0.449	0.234
SYNGR1	0.406201	2.08457e-104	5.58477e-100	0.574275	0.196	0.049
PLEKHA2	0.405833	7.15578e-71	1.9171e-66	0.603675	0.377	0.162
PTEN	0.404064	2.07771e-55	5.5664e-51	0.609936	0.49	0.264
AZIN2	0.403959	0	0	0.599671	0.222	0.021
BRI3BP	0.40378	1.43777e-113	3.85192e-109	0.589603	0.246	0.067
MIB2	0.403715	8.99701e-75	2.41039e-70	0.594397	0.322	0.121
TEP1	0.40323	4.42544e-165	1.18562e-160	0.599316	0.254	0.055
CDV3	0.40321	1.36337e-37	3.65262e-33	0.596369	0.539	0.325
ARPP21	0.403127	0	0	0.562479	0.125	0
PPP1R14B-AS1	0.403023	0	0	0.591853	0.185	0.001
AJAP1	0.402644	0	0	0.572483	0.145	0
YLPM1	0.401982	1.77766e-78	4.76252e-74	0.596893	0.319	0.122
OST4	0.401802	4.40134e-25	1.17916e-20	0.592761	0.842	0.786
WNT10A	0.401719	0	0	0.579906	0.166	0.006
H1FX	0.401346	1.40713e-28	3.76984e-24	0.582358	0.487	0.313
DAPP1	0.400574	4.80373e-98	1.28697e-93	0.599056	0.3	0.098
ARMC10	0.400529	1.37283e-81	3.67795e-77	0.601746	0.339	0.13
PAIP2B	0.400226	2.83158e-296	7.58607e-292	0.592679	0.212	0.024
PRMT7	0.400166	1.41104e-125	3.78033e-121	0.590009	0.243	0.06
PFDN2	0.399825	1.88227e-48	5.0428e-44	0.605658	0.517	0.287
KDM5A	0.399137	1.00572e-51	2.69442e-47	0.608868	0.515	0.284
CTSB	0.39843	1.30593e-115	3.49871e-111	0.663136	0.631	0.275
TMED3	0.398019	2.09976e-84	5.62548e-80	0.595078	0.302	0.107
RALGPS2	0.397449	4.271e-200	1.14424e-195	0.601179	0.25	0.046
STARD4-AS1	0.397225	0	0	0.581664	0.175	0.012
GRIP1	0.397147	4.97757e-148	1.33354e-143	0.565559	0.157	0.025
ATP5F1A	0.396896	4.72613e-36	1.26618e-31	0.59684	0.571	0.355
GALNT7	0.396743	1.3568e-102	3.63499e-98	0.597936	0.289	0.091
SCFD1	0.395954	1.68757e-46	4.52116e-42	0.591947	0.399	0.208
LCNL1	0.394953	0	0	0.565966	0.136	0.003
SH2B3	0.394809	3.71891e-68	9.96333e-64	0.594687	0.329	0.137
BEND6	0.394608	0	0	0.595127	0.194	0.004
MAP3K2-DT	0.394543	5.15613e-277	1.38138e-272	0.587019	0.197	0.023
IQSEC1	0.393777	1.03825e-63	2.78158e-59	0.596228	0.352	0.155
ORAI2	0.393572	2.99825e-91	8.03261e-87	0.606487	0.347	0.127
MYD88	0.39303	4.81308e-92	1.28947e-87	0.59684	0.298	0.101
WDR70	0.392728	2.44948e-39	6.5624e-35	0.583325	0.37	0.202
SEC11C	0.392268	2.12526e-42	5.69377e-38	0.598003	0.496	0.283
NUP160	0.392221	3.88802e-71	1.04164e-66	0.592822	0.314	0.124
NR3C1	0.391489	5.24676e-41	1.40566e-36	0.601675	0.557	0.334
PABPN1	0.391409	6.83606e-43	1.83145e-38	0.594143	0.453	0.248
ATOX1	0.391345	7.23985e-58	1.93963e-53	0.605067	0.442	0.219
SEC63	0.390639	6.14212e-66	1.64554e-61	0.603595	0.395	0.178
SLC37A1	0.389861	6.78843e-182	1.81869e-177	0.586496	0.211	0.036
MSL3	0.38972	1.04824e-84	2.80834e-80	0.616708	0.422	0.173
EIF1B	0.389693	5.88796e-54	1.57744e-49	0.613038	0.545	0.297
HSD17B4	0.389589	8.68623e-103	2.32713e-98	0.597793	0.288	0.091
TMX3	0.389326	3.51166e-90	9.40808e-86	0.596696	0.301	0.103
C18orf25	0.388835	2.05063e-71	5.49384e-67	0.587496	0.288	0.108
SCAMP4	0.3888	7.81487e-183	2.09368e-178	0.60833	0.277	0.059
PSMA6	0.388384	1.77927e-42	4.76685e-38	0.604675	0.573	0.345
LUC7L3	0.388234	3.99998e-26	1.07164e-21	0.589285	0.679	0.502
TRAF3	0.387922	1.87138e-77	5.01362e-73	0.589055	0.284	0.102
MTURN	0.387895	5.45007e-143	1.46013e-138	0.590068	0.233	0.052
FKBP2	0.387366	2.46574e-98	6.60597e-94	0.589226	0.26	0.078
ZNF207	0.387157	4.94508e-44	1.32484e-39	0.604481	0.549	0.323
TDRD3	0.387006	8.21224e-77	2.20014e-72	0.591239	0.295	0.109
UTP6	0.385872	3.67953e-70	9.85782e-66	0.594101	0.324	0.13
MARS	0.385454	1.57551e-120	4.22096e-116	0.608573	0.314	0.095
KDM2A	0.385324	7.93433e-43	2.12569e-38	0.594021	0.437	0.248
GGH	0.385083	0	0	0.586979	0.184	0.01
CAPRIN1	0.38368	9.72704e-61	2.60597e-56	0.604184	0.422	0.201
GALNT3	0.383467	2.59757e-239	6.95914e-235	0.59582	0.227	0.033
BEX4	0.383416	5.78823e-59	1.55073e-54	0.604322	0.435	0.209
GLCCI1	0.383177	7.57305e-49	2.0289e-44	0.580223	0.306	0.139
EFHC1	0.382839	9.92047e-151	2.65779e-146	0.576373	0.188	0.034
SERF2	0.381267	1.65562e-40	4.43557e-36	0.620002	0.887	0.899
GMCL1	0.381088	1.63689e-77	4.38539e-73	0.59971	0.344	0.132
FNBP1L	0.380192	2.36934e-199	6.34769e-195	0.584399	0.199	0.031
MTIF3	0.379892	7.84727e-40	2.10236e-35	0.59252	0.468	0.263
SH3D19	0.379267	2.21371e-147	5.93076e-143	0.569662	0.168	0.029
AZIN1	0.379255	5.73508e-64	1.53648e-59	0.59126	0.325	0.136
HEATR5B	0.379229	9.62692e-59	2.57915e-54	0.597289	0.378	0.176
NDUFB1	0.378754	1.73388e-27	4.64523e-23	0.588976	0.638	0.439
FABP5	0.377872	1.15272e-116	3.08824e-112	0.616635	0.359	0.116
OAZ1	0.377721	2.7219e-39	7.29225e-35	0.617868	0.858	0.827
SLC8A1-AS1	0.376453	1.37874e-128	3.69378e-124	0.569228	0.17	0.033
KIAA2013	0.376289	2.92629e-76	7.83983e-72	0.579428	0.241	0.08
H3F3A	0.375949	4.97328e-41	1.33239e-36	0.620752	0.894	0.874
IRF9	0.375893	5.25698e-45	1.4084e-40	0.596256	0.459	0.246
YPEL1	0.375653	6.43099e-142	1.72293e-137	0.595269	0.255	0.059
PXK	0.374681	6.32341e-92	1.69411e-87	0.589212	0.264	0.084
COPA	0.374461	3.99411e-50	1.07006e-45	0.598822	0.442	0.227
KCNH8	0.374329	0	0	0.565674	0.133	0.001
MYO15B	0.373718	5.2013e-175	1.39348e-170	0.59723	0.242	0.048
CTNS	0.373646	2.57791e-253	6.90648e-249	0.591274	0.211	0.028
PRDX6	0.373305	5.15546e-39	1.3812e-34	0.599595	0.562	0.34
CCDC138	0.373251	1.42147e-177	3.80827e-173	0.580167	0.193	0.032
SEC62	0.372536	1.98597e-28	5.3206e-24	0.590832	0.641	0.444
SIRPB1	0.371963	2.62131e-203	7.02274e-199	0.58057	0.188	0.028
LENG8	0.3716	4.03528e-55	1.08109e-50	0.599198	0.414	0.201
LDLRAD4	0.371348	4.35062e-25	1.16557e-20	0.566594	0.34	0.21
RHOA	0.371058	1.70629e-32	4.57133e-28	0.603276	0.765	0.591
LARS	0.37089	2.10248e-43	5.63276e-39	0.591287	0.422	0.224
CDC40	0.369918	6.30637e-54	1.68954e-49	0.60039	0.43	0.214
Z93930.2	0.369742	7.814e-88	2.09345e-83	0.596115	0.306	0.105
C15orf39	0.369564	1.58752e-103	4.25312e-99	0.570069	0.184	0.043
ATAD2B	0.368513	4.89894e-53	1.31247e-48	0.589937	0.348	0.166
ATP5MC3	0.368205	5.98127e-31	1.60244e-26	0.597635	0.685	0.501
PCDH9	0.368177	0	0	0.553253	0.11	0.003
CPLANE1	0.368115	7.98772e-96	2.13999e-91	0.580224	0.225	0.063
MAP3K14	0.36767	8.56648e-80	2.29504e-75	0.58652	0.266	0.092
SRGAP2	0.367478	7.50951e-70	2.01187e-65	0.601465	0.368	0.157
PDIA6	0.366624	4.80325e-37	1.28684e-32	0.597956	0.57	0.352
AZIN1-AS1	0.366621	7.08006e-225	1.89682e-220	0.585453	0.199	0.028
DIPK2A	0.366538	5.07356e-82	1.35926e-77	0.579973	0.237	0.075
SRSF9	0.365969	5.96753e-35	1.59876e-30	0.599036	0.623	0.407
RIOX2	0.365392	1.8523e-134	4.96248e-130	0.594836	0.256	0.062
SPART	0.365015	7.60891e-94	2.0385e-89	0.599869	0.312	0.106
RAB4B	0.364819	6.16508e-68	1.65169e-63	0.592145	0.321	0.129
AC103591.3	0.364811	5.33323e-58	1.42883e-53	0.538658	0.101	0.023
DANCR	0.364226	5.41861e-55	1.4517e-50	0.603336	0.459	0.225
FLOT1	0.363959	4.14635e-53	1.11085e-48	0.595854	0.395	0.194
GNAQ	0.363695	6.19898e-35	1.66077e-30	0.583944	0.421	0.243
MCTP1	0.363641	8.57257e-84	2.29668e-79	0.582524	0.244	0.078
LSM3	0.363392	1.94478e-43	5.21025e-39	0.599015	0.492	0.281
PDXP	0.362929	1.68405e-220	4.51173e-216	0.579525	0.184	0.024
LINC01089	0.362629	1.22829e-99	3.29071e-95	0.58921	0.261	0.076
COPZ1	0.362061	3.46175e-63	9.27438e-59	0.606134	0.428	0.2
C22orf34	0.362059	1.42445e-48	3.81623e-44	0.563732	0.21	0.083
ZBTB10	0.361851	1.50311e-218	4.02699e-214	0.582461	0.192	0.027
VMA21	0.361553	2.46318e-47	6.5991e-43	0.589884	0.383	0.192
ANP32A	0.361172	3.40622e-42	9.12561e-38	0.602713	0.557	0.329
STX18	0.361131	2.70007e-102	7.23376e-98	0.598374	0.293	0.092
EPHA2	0.361127	0	0	0.584231	0.169	0.001
AC011893.1	0.360298	0	0	0.582616	0.165	0
MFSD14C	0.359972	3.45632e-51	9.25983e-47	0.583764	0.318	0.146
HMGA1	0.359919	9.75017e-54	2.61217e-49	0.590684	0.358	0.166
MGAT1	0.359586	2.33444e-49	6.2542e-45	0.602158	0.475	0.254
ELL	0.358321	2.49119e-106	6.67416e-102	0.590335	0.257	0.073
SH3TC1	0.357833	4.85484e-97	1.30066e-92	0.592539	0.272	0.086
SREK1IP1	0.357634	1.70222e-47	4.56042e-43	0.589136	0.383	0.187
BANK1	0.356776	4.56776e-165	1.22375e-160	0.578151	0.188	0.033
AC008124.1	0.355791	2.5797e-149	6.91127e-145	0.588187	0.228	0.047
MOXD1	0.355178	0	0	0.572854	0.146	0
COPE	0.35476	3.19315e-29	8.55476e-25	0.591836	0.636	0.438
EIF4ENIF1	0.354647	1.59326e-121	4.26849e-117	0.586791	0.234	0.057
TSBP1-AS1	0.354434	0	0	0.573066	0.149	0.003
JTB	0.354218	1.62537e-26	4.35454e-22	0.5878	0.635	0.45
C6orf62	0.35398	1.71527e-47	4.59538e-43	0.600724	0.485	0.258
XXYLT1	0.353802	1.34177e-140	3.59474e-136	0.577419	0.194	0.038
EXOC4	0.353782	1.57261e-21	4.21318e-17	0.564336	0.367	0.239
CHAMP1	0.353699	3.60603e-154	9.66093e-150	0.600519	0.265	0.061
AP1S3	0.353295	5.79501e-255	1.55254e-250	0.587801	0.202	0.026
NUDT17	0.353256	0	0	0.589602	0.188	0.008
UHRF1BP1L	0.35322	1.34506e-87	3.60355e-83	0.590669	0.276	0.092
ARFGAP3	0.352875	8.2604e-50	2.21304e-45	0.587169	0.351	0.166
GRB2	0.352862	4.18732e-34	1.12183e-29	0.595376	0.585	0.372
ZNF652	0.352565	1.4031e-42	3.75905e-38	0.591216	0.424	0.23
ZMYM4	0.352518	4.85219e-56	1.29995e-51	0.587353	0.326	0.144
SRPRA	0.35208	1.51853e-63	4.06829e-59	0.59533	0.353	0.152
PSMA3	0.352073	1.80807e-44	4.84399e-40	0.594836	0.449	0.24
CGAS	0.351969	5.92968e-86	1.58862e-81	0.589031	0.275	0.09
PALD1	0.350585	1.08197e-137	2.89871e-133	0.587104	0.223	0.05
C1orf109	0.350454	3.84272e-152	1.0295e-147	0.585881	0.218	0.044
MYL12A	0.350172	1.06372e-33	2.84981e-29	0.608875	0.876	0.861
LARP4B	0.349767	2.88457e-44	7.72806e-40	0.581871	0.332	0.166
HSDL2	0.349552	1.39494e-95	3.73719e-91	0.581516	0.231	0.066
BORCS7	0.348537	1.22636e-54	3.28555e-50	0.591603	0.362	0.167
POLK	0.348194	1.78407e-59	4.77969e-55	0.593631	0.352	0.158
NME2	0.348048	1.79531e-26	4.80981e-22	0.594621	0.82	0.696
HLA-DMA	0.348022	8.64165e-124	2.31518e-119	0.668307	0.681	0.27
POLR2J3	0.347128	5.24166e-41	1.40429e-36	0.595848	0.49	0.279
PBRM1	0.346911	5.97565e-47	1.60094e-42	0.595264	0.423	0.225
ZSCAN16-AS1	0.346681	7.71257e-45	2.06627e-40	0.57721	0.308	0.141
XBP1	0.346627	3.05701e-41	8.19002e-37	0.606529	0.621	0.387
MBD5	0.346175	1.03828e-22	2.78165e-18	0.56232	0.333	0.203
PPP6R1	0.346161	9.87626e-65	2.64595e-60	0.594333	0.343	0.145
NUTM2B-AS1	0.346041	1.99737e-42	5.35114e-38	0.587144	0.39	0.205
ALG2	0.345883	4.638e-114	1.24257e-109	0.587103	0.239	0.062
TMEM242	0.345861	2.26943e-90	6.08002e-86	0.592669	0.286	0.093
CUL4B	0.345681	4.42741e-118	1.18615e-113	0.592097	0.256	0.068
GUK1	0.345583	1.98684e-21	5.32294e-17	0.582839	0.733	0.597
SNHG9	0.345397	5.80801e-33	1.55603e-28	0.560532	0.245	0.117
MFSD2A	0.345347	1.03723e-178	2.77885e-174	0.56515	0.15	0.02
LSM8	0.345255	1.12884e-29	3.02428e-25	0.587709	0.557	0.359
VIPR2	0.345076	0	0	0.564883	0.135	0.004
ZRANB2	0.344821	4.44799e-27	1.19166e-22	0.585294	0.576	0.386
TBX19	0.344238	1.74072e-168	4.66356e-164	0.560852	0.14	0.019
SIT1	0.344181	5.55489e-42	1.48821e-37	0.59489	0.477	0.261
SNN	0.343996	5.09388e-104	1.3647e-99	0.576985	0.207	0.053
TRAK1	0.343431	1.58008e-59	4.2332e-55	0.576389	0.254	0.098
MARCH9	0.343199	9.39467e-91	2.51693e-86	0.598829	0.316	0.107
POMP	0.342316	1.29139e-32	3.45976e-28	0.596441	0.642	0.422
SMG7	0.342214	6.53595e-50	1.75105e-45	0.580523	0.302	0.137
TRIP10	0.341966	5.04334e-120	1.35116e-115	0.562017	0.152	0.028
ZNF433-AS1	0.341695	1.03563e-61	2.77454e-57	0.578687	0.262	0.101
VRK2	0.341603	1.30626e-73	3.4996e-69	0.589322	0.29	0.109
COPB1	0.34126	1.05682e-48	2.83133e-44	0.594791	0.42	0.211
PCNX4	0.34114	3.52552e-64	9.44522e-60	0.592999	0.336	0.141
TBC1D5	0.341094	2.36005e-16	6.32281e-12	0.557874	0.385	0.27
CNOT8	0.340682	1.67408e-40	4.48503e-36	0.573249	0.297	0.142
PACS2	0.340512	1.74199e-104	4.66697e-100	0.584008	0.233	0.064
SCYL3	0.340468	2.53293e-144	6.78597e-140	0.592047	0.242	0.054
RIMS3	0.340086	0	0	0.581387	0.169	0.006
RNF122	0.339971	0	0	0.567485	0.141	0.006
OTULIN	0.33995	1.62875e-63	4.36359e-59	0.590608	0.324	0.135
PLCB4	0.339442	0	0	0.571314	0.143	0.001
ZNF22	0.33902	2.6217e-57	7.0238e-53	0.599238	0.405	0.191
HSD17B12	0.33875	7.51475e-53	2.01328e-48	0.577011	0.273	0.115
LINC00342	0.338463	3.52614e-48	9.44688e-44	0.58221	0.327	0.15
IL6ST	0.338301	1.05686e-42	2.83142e-38	0.575279	0.301	0.142
IQCE	0.338235	2.40055e-250	6.43131e-246	0.58498	0.195	0.024
GPAA1	0.338116	6.18378e-66	1.6567e-61	0.587857	0.301	0.12
EIF3M	0.337967	2.5273e-34	6.77089e-30	0.59801	0.631	0.405
RPL37A	0.337924	1.17934e-15	3.15956e-11	0.572123	0.936	0.918
CLECL1	0.337788	1.22385e-84	3.27883e-80	0.580319	0.236	0.073
PDIA3	0.337698	4.38248e-30	1.17411e-25	0.590152	0.587	0.385
GTF2E2	0.337525	8.34411e-72	2.23547e-67	0.593449	0.319	0.125
ETNK1	0.337522	1.5777e-52	4.2268e-48	0.592208	0.375	0.178
BRD2	0.337311	1.50556e-34	4.03356e-30	0.58698	0.466	0.273
GSTP1	0.337207	1.46519e-26	3.92539e-22	0.588961	0.668	0.474
DPPA4	0.336718	0	0	0.573403	0.148	0.001
AC090204.1	0.336375	1.20064e-125	3.21662e-121	0.567598	0.167	0.032
HDAC2	0.336231	1.03335e-69	2.76846e-65	0.588557	0.297	0.114
ZCCHC7	0.335597	1.7352e-23	4.64878e-19	0.566305	0.364	0.228
QDPR	0.335595	5.0899e-87	1.36364e-82	0.585539	0.257	0.081
TUBA1B	0.334493	1.9041e-43	5.10128e-39	0.616869	0.723	0.504
LPXN	0.334388	1.77027e-49	4.74272e-45	0.588983	0.365	0.176
LEMD3	0.334378	2.88674e-99	7.73388e-95	0.592242	0.272	0.083
NUMA1	0.334126	1.98761e-53	5.32501e-49	0.591877	0.366	0.173
L3MBTL3	0.333987	2.64476e-86	7.08558e-82	0.585231	0.26	0.081
PAIP2	0.333539	2.38127e-25	6.37965e-21	0.584195	0.612	0.419
SLFN11	0.33345	7.86078e-83	2.10598e-78	0.5764	0.221	0.067
MTHFD2L	0.3332	1.27688e-112	3.42088e-108	0.585337	0.233	0.06
DCUN1D1	0.3328	1.50638e-51	4.03573e-47	0.57484	0.266	0.111
THUMPD2	0.332292	2.81514e-81	7.54204e-77	0.578918	0.236	0.074
ACYP2	0.332188	3.50079e-51	9.37898e-47	0.588303	0.352	0.166
STAM2	0.331575	6.59401e-87	1.7666e-82	0.583427	0.247	0.077
AC007381.2	0.331305	0	0	0.574868	0.15	0
LMAN2	0.331136	1.02067e-36	2.73448e-32	0.591296	0.491	0.286
EDEM1	0.331126	4.56116e-64	1.22198e-59	0.583714	0.286	0.111
ATP6V0A1	0.331083	7.83788e-53	2.09985e-48	0.566205	0.215	0.082
NUDT5	0.330927	9.87094e-59	2.64452e-54	0.600856	0.413	0.193
PCBP1-AS1	0.330185	2.12466e-77	5.69217e-73	0.586161	0.273	0.095
PGGT1B	0.330157	2.70835e-79	7.25595e-75	0.593271	0.303	0.11
ROGDI	0.330097	9.59937e-62	2.57177e-57	0.561815	0.184	0.059
ZNF789	0.329791	1.28263e-110	3.43629e-106	0.583933	0.23	0.059
DEF8	0.329749	2.29718e-84	6.15437e-80	0.582947	0.246	0.079
NAGA	0.329387	3.13513e-73	8.39932e-69	0.579057	0.241	0.083
MRTFA	0.328879	6.34456e-59	1.69977e-54	0.590414	0.335	0.147
ATPAF2	0.328858	2.53164e-102	6.78252e-98	0.577551	0.211	0.055
IL10RB	0.328665	6.64195e-48	1.77945e-43	0.588269	0.366	0.18
TRIP12	0.32866	1.9774e-45	5.29764e-41	0.59391	0.428	0.227
MGME1	0.328453	2.76447e-90	7.4063e-86	0.588617	0.265	0.084
RNF13	0.328402	5.07274e-37	1.35904e-32	0.588043	0.449	0.255
ATP6V1G1	0.328301	9.07592e-22	2.43153e-17	0.583638	0.745	0.601
CPPED1	0.328244	4.99762e-67	1.33891e-62	0.579169	0.252	0.093
LRRC8D	0.328047	2.101e-64	5.62879e-60	0.579368	0.259	0.098
SMU1	0.327881	6.59217e-55	1.76611e-50	0.588717	0.34	0.153
TTC24	0.327868	0	0	0.577867	0.159	0.003
RFX3	0.327809	1.43676e-42	3.84922e-38	0.5709	0.268	0.124
TTC3	0.327669	2.41724e-32	6.47603e-28	0.593475	0.583	0.383
ZNF736	0.327669	2.66205e-96	7.1319e-92	0.57572	0.209	0.056
SLC2A11	0.327555	7.60396e-155	2.03718e-150	0.575104	0.184	0.032
ARL11	0.327005	2.99485e-143	8.02352e-139	0.575423	0.186	0.035
KLHL13	0.32695	0	0	0.56669	0.14	0.007
SLC7A6	0.32693	1.22547e-65	3.28316e-61	0.589925	0.316	0.127
TUBGCP3	0.326568	1.74505e-72	4.67517e-68	0.582333	0.261	0.092
MPG	0.326527	5.59195e-46	1.49814e-41	0.591472	0.41	0.208
EEF2K	0.326511	1.84712e-82	4.94861e-78	0.569058	0.193	0.054
SNTA1	0.326467	1.35008e-172	3.61699e-168	0.568628	0.162	0.023
ZNF791	0.325888	4.07144e-49	1.09078e-44	0.584174	0.337	0.155
COMMD10	0.325808	2.11724e-27	5.67229e-23	0.567298	0.329	0.191
ARHGAP18	0.325605	4.7566e-67	1.27434e-62	0.598162	0.362	0.152
AC008957.1	0.325243	1.03706e-210	2.77839e-206	0.564937	0.146	0.017
USP9Y	0.325057	1.34816e-40	3.61186e-36	0.581413	0.361	0.183
STARD7	0.325019	2.88726e-58	7.73525e-54	0.591455	0.346	0.153
SUMF2	0.324874	3.44919e-42	9.24073e-38	0.591332	0.44	0.234
LTV1	0.324707	2.61986e-65	7.01886e-61	0.578767	0.257	0.094
PLPP1	0.32441	8.19715e-120	2.1961e-115	0.579945	0.211	0.049
XPNPEP1	0.32436	9.56219e-131	2.56181e-126	0.59304	0.251	0.062
TGIF2	0.323972	9.02846e-109	2.41881e-104	0.587567	0.244	0.066
TFRC	0.323185	4.08821e-88	1.09527e-83	0.592574	0.288	0.096
UBE2K	0.322712	1.05807e-43	2.83467e-39	0.596452	0.459	0.258
ZNF280D	0.321721	8.43431e-47	2.25964e-42	0.578974	0.308	0.142
COX5A	0.321531	4.81582e-29	1.29021e-24	0.588143	0.585	0.38
IMMP2L	0.321421	3.4491e-17	9.24047e-13	0.550928	0.284	0.179
HNRNPK	0.321387	4.81814e-18	1.29083e-13	0.574742	0.725	0.563
DCAF12	0.321234	8.78062e-86	2.35242e-81	0.575705	0.216	0.063
TP53I11	0.321231	6.12147e-124	1.64e-119	0.581067	0.212	0.049
RPP25	0.32059	9.63122e-158	2.5803e-153	0.570207	0.167	0.027
TOR1AIP1	0.320194	5.17595e-53	1.38669e-48	0.581743	0.303	0.132
NDUFA9	0.319999	9.79531e-54	2.62426e-49	0.586234	0.33	0.147
HLTF	0.319763	2.44419e-93	6.54823e-89	0.586425	0.255	0.077
NECTIN1	0.319551	0	0	0.576356	0.159	0.006
MAPRE1	0.319535	3.32964e-57	8.92044e-53	0.595355	0.379	0.173
GNL3	0.319164	8.15193e-60	2.18398e-55	0.586085	0.31	0.128
ZMIZ1	0.31916	2.28199e-63	6.11369e-59	0.574111	0.236	0.085
KIF20B	0.318787	1.00391e-89	2.68957e-85	0.584854	0.251	0.077
SNAP29	0.318478	1.56209e-67	4.185e-63	0.587102	0.293	0.114
MYB	0.318446	0	0	0.566835	0.138	0.004
BIRC6	0.318165	3.13399e-20	8.39627e-16	0.569496	0.473	0.329
ANKIB1	0.317476	3.42455e-45	9.17471e-41	0.580508	0.322	0.155
GLT8D1	0.317245	1.53797e-88	4.12038e-84	0.588695	0.271	0.086
RHBDD1	0.316857	1.40868e-69	3.77399e-65	0.572313	0.22	0.073
LEPROT	0.316802	4.83281e-55	1.29476e-50	0.59059	0.352	0.161
TOP2B	0.316112	2.02948e-50	5.43719e-46	0.595532	0.412	0.206
LY9	0.315917	1.34105e-65	3.5928e-61	0.58238	0.282	0.104
SLC33A1	0.315804	4.33318e-87	1.1609e-82	0.588957	0.273	0.089
C18orf32	0.315333	9.96559e-43	2.66988e-38	0.602277	0.55	0.318
TTYH2	0.315206	2.25923e-124	6.05272e-120	0.575347	0.192	0.041
AL050309.1	0.315131	9.93999e-83	2.66302e-78	0.564285	0.177	0.046
ZNF506	0.314888	5.80181e-46	1.55436e-41	0.574969	0.288	0.128
C11orf80	0.314666	1.98937e-91	5.32973e-87	0.569616	0.189	0.049
GNB4	0.314629	3.56676e-84	9.5557e-80	0.58975	0.275	0.094
ABCA7	0.314432	7.55599e-87	2.02432e-82	0.580742	0.238	0.072
TMEM38B	0.314365	1.65134e-143	4.4241e-139	0.581761	0.208	0.042
AP1S2	0.313897	2.28206e-80	6.11388e-76	0.644405	0.669	0.336
RUFY1	0.31371	1.23602e-58	3.31142e-54	0.584101	0.298	0.125
PTPRM	0.313495	2.39503e-50	6.41651e-46	0.557166	0.178	0.063
SERINC3	0.313424	4.53212e-51	1.2142e-46	0.593857	0.396	0.193
RDH14	0.313223	1.66042e-66	4.44844e-62	0.585469	0.29	0.111
ZDHHC24	0.313152	1.80204e-81	4.82785e-77	0.589948	0.284	0.098
LARP7	0.313107	9.20265e-56	2.46548e-51	0.598383	0.409	0.194
SERBP1	0.312955	4.58951e-21	1.22958e-16	0.580701	0.712	0.54
SVIP	0.312813	1.78643e-55	4.78604e-51	0.59738	0.409	0.19
FARP2	0.312661	1.10344e-114	2.95623e-110	0.577756	0.204	0.048
ATP5MPL	0.312433	4.61395e-17	1.23612e-12	0.570614	0.652	0.493
COX7A2	0.311809	2.717e-14	7.27911e-10	0.567159	0.764	0.654
GAK	0.311514	2.26556e-62	6.06965e-58	0.584386	0.291	0.117
LRMP	0.311309	7.04317e-56	1.88694e-51	0.573639	0.248	0.097
ZNF556	0.310779	0	0	0.564278	0.133	0.004
SYS1	0.310703	8.19005e-60	2.1942e-55	0.587685	0.32	0.134
CKAP2	0.310586	2.80806e-66	7.52307e-62	0.572251	0.225	0.077
TMEM14B	0.310179	6.26952e-31	1.67967e-26	0.592514	0.611	0.401
CLASRP	0.310099	1.18527e-53	3.17546e-49	0.573572	0.253	0.102
OSBPL11	0.30998	1.15779e-53	3.10185e-49	0.585426	0.321	0.144
KDM1A	0.309691	1.14313e-76	3.06257e-72	0.588343	0.284	0.101
CYB5R3	0.309551	1.90945e-53	5.11561e-49	0.585577	0.325	0.145
PAPLN	0.309514	0	0	0.576306	0.156	0.003
AC019197.1	0.309162	0	0	0.551973	0.105	0.001
BICD1	0.30893	4.99522e-73	1.33827e-68	0.578871	0.244	0.083
ZNF175	0.308817	1.53833e-156	4.12135e-152	0.558361	0.136	0.019
TRAPPC12	0.308413	4.11128e-54	1.10145e-49	0.580651	0.29	0.125
TBC1D14	0.308134	6.77077e-61	1.81396e-56	0.587103	0.311	0.129
NUP42	0.30754	1.93772e-68	5.19133e-64	0.594593	0.335	0.136
PCBP2	0.307355	2.73346e-22	7.32322e-18	0.581825	0.677	0.497
CKS1B	0.307182	1.93046e-86	5.17189e-82	0.586342	0.262	0.084
MGST1	0.306853	5.03731e-138	1.34955e-133	0.559549	0.141	0.022
TRAPPC1	0.306825	3.47911e-26	9.32088e-22	0.586435	0.628	0.434
MAPK1IP1L	0.306791	6.05347e-55	1.62178e-50	0.594428	0.383	0.178
PRKRA	0.306563	2.90978e-56	7.7956e-52	0.583403	0.304	0.128
TALDO1	0.306484	3.7054e-34	9.92713e-30	0.59268	0.548	0.337
TRABD	0.306144	6.97226e-37	1.86794e-32	0.592623	0.512	0.297
AMIGO2	0.305972	3.10133e-152	8.30878e-148	0.569984	0.17	0.028
NCSTN	0.304706	2.60776e-76	6.98644e-72	0.570976	0.207	0.063
BET1	0.304537	1.73215e-80	4.6406e-76	0.583396	0.257	0.084
TNS3	0.304362	7.46474e-97	1.99988e-92	0.574554	0.202	0.053
CCDC152	0.3043	1.09282e-144	2.92776e-140	0.573155	0.181	0.033
AP003086.1	0.304156	1.97114e-75	5.28088e-71	0.565523	0.185	0.053
SNCA	0.304134	3.01478e-68	8.07689e-64	0.58363	0.273	0.102
FAM241A	0.303717	5.69869e-122	1.52674e-117	0.571161	0.182	0.037
ARPC4	0.303142	2.65541e-26	7.1141e-22	0.584399	0.59	0.393
C1orf43	0.30262	6.35647e-36	1.70296e-31	0.586357	0.446	0.253
SET	0.302545	7.91342e-17	2.12008e-12	0.572646	0.75	0.598
LRRC75A	0.302187	1.18255e-16	3.16816e-12	0.531717	0.128	0.063
ATP5MF	0.302032	9.1221e-23	2.4439e-18	0.583272	0.687	0.512
HIPK1	0.301901	5.69174e-53	1.52487e-48	0.57756	0.28	0.117
TRAPPC9	0.301863	2.03321e-33	5.44717e-29	0.568499	0.293	0.154
SLC66A2	0.301823	1.65037e-74	4.42152e-70	0.586917	0.278	0.101
CLINT1	0.301614	8.0118e-39	2.14644e-34	0.588047	0.428	0.238
RASSF8	0.301567	2.60337e-173	6.97468e-169	0.568788	0.161	0.023
RPS11	0.301283	1.57554e-15	4.22102e-11	0.571779	0.901	0.894
ACAA1	0.301244	1.81316e-50	4.85763e-46	0.591847	0.385	0.186
SRSF1	0.300995	1.8282e-36	4.89794e-32	0.582251	0.402	0.217
FUZ	0.300983	2.67357e-152	7.16275e-148	0.556648	0.132	0.018
HNRNPAB	0.300912	5.82199e-35	1.55977e-30	0.58068	0.398	0.218
ATP6V0E1	0.300589	4.73306e-20	1.26803e-15	0.580392	0.759	0.622
RAB5IF	0.300319	1.27368e-31	3.41232e-27	0.584276	0.478	0.285
ARHGEF7	0.300218	1.42762e-53	3.82473e-49	0.574395	0.259	0.105
BID	0.299787	3.52822e-48	9.45246e-44	0.595045	0.429	0.216
RNF149	0.29968	3.32275e-30	8.90198e-26	0.58305	0.48	0.294
ATP6V1A	0.299632	3.16572e-60	8.48128e-56	0.572024	0.232	0.085
GLO1	0.299455	2.50118e-42	6.7009e-38	0.585133	0.38	0.194
ABRACL	0.298476	1.65437e-24	4.43222e-20	0.583084	0.626	0.427
ZFP91	0.298357	1.04906e-65	2.81053e-61	0.589931	0.315	0.127
EIF2S2	0.298205	1.44239e-23	3.86432e-19	0.579221	0.566	0.387
UBB	0.298162	1.58324e-20	4.24165e-16	0.581819	0.763	0.645
ARHGAP4	0.297808	5.32307e-33	1.4261e-28	0.581588	0.419	0.244
EIF3L	0.297728	2.23829e-20	5.99659e-16	0.57534	0.614	0.43
ILF2	0.297643	1.96296e-27	5.25897e-23	0.5734	0.408	0.239
GMPPB	0.297454	4.59956e-107	1.23227e-102	0.571551	0.189	0.044
AKR7A2	0.297334	1.97117e-43	5.28097e-39	0.583892	0.359	0.18
CYFIP2	0.297332	1.54649e-44	4.14321e-40	0.594262	0.454	0.236
MAP2K1	0.297156	1.36198e-50	3.64888e-46	0.592245	0.387	0.187
NNT	0.297133	6.68161e-53	1.79007e-48	0.578519	0.287	0.12
IKBKB	0.297122	3.0726e-52	8.23179e-48	0.58114	0.302	0.132
NDUFB4	0.296862	5.37016e-22	1.43872e-17	0.578496	0.602	0.43
RFLNB	0.296415	7.85022e-51	2.10315e-46	0.583972	0.332	0.148
CMTM3	0.295542	3.09744e-60	8.29835e-56	0.601432	0.41	0.189
TMEM248	0.295403	1.64463e-43	4.40613e-39	0.585919	0.379	0.191
DCLRE1C	0.295132	7.82777e-69	2.09714e-64	0.586925	0.292	0.111
ERGIC2	0.294744	1.34148e-48	3.59395e-44	0.593985	0.417	0.207
TAF10	0.294621	8.65384e-21	2.31845e-16	0.56916	0.462	0.31
AHCY	0.294541	5.64673e-105	1.51281e-100	0.578945	0.214	0.055
SNRNP27	0.294481	8.76905e-47	2.34931e-42	0.577009	0.298	0.133
SETD2	0.294386	1.45627e-35	3.9015e-31	0.583212	0.412	0.232
CTBP2	0.293826	1.44214e-54	3.86363e-50	0.573562	0.248	0.1
COBL	0.293501	0	0	0.56562	0.132	0
SMIM3	0.293487	5.63355e-101	1.50928e-96	0.571085	0.189	0.046
ARL5C	0.293257	0	0	0.565658	0.133	0.001
PRPF40A	0.293114	6.11121e-29	1.63725e-24	0.582762	0.502	0.311
AL136018.1	0.293031	0	0	0.57024	0.141	0.001
SEPHS1	0.292448	6.16034e-115	1.65042e-110	0.584994	0.232	0.058
RMDN1	0.292372	9.14113e-56	2.449e-51	0.579034	0.278	0.115
TTC37	0.291891	4.20243e-56	1.12587e-51	0.595695	0.385	0.179
HPS3	0.291773	5.32426e-55	1.42642e-50	0.576989	0.269	0.11
NENF	0.291721	5.27421e-28	1.41301e-23	0.573264	0.395	0.231
USP32	0.291564	1.29886e-39	3.47978e-35	0.57052	0.279	0.133
LTK	0.291521	0	0	0.572108	0.154	0.009
SMARCE1	0.291405	3.64318e-41	9.76045e-37	0.589729	0.432	0.231
KIRREL3	0.291148	0	0	0.554858	0.111	0.001
SRC	0.291096	0	0	0.566907	0.143	0.01
CYB5B	0.291028	9.88771e-54	2.64902e-49	0.584849	0.323	0.141
SLC43A3	0.290949	8.92757e-102	2.39179e-97	0.571753	0.19	0.047
MCTS1	0.290646	1.50734e-46	4.03833e-42	0.589586	0.39	0.194
POLD2	0.290535	6.32981e-42	1.69582e-37	0.568581	0.261	0.117
TMEM167A	0.290191	1.91724e-36	5.13647e-32	0.583827	0.416	0.228
PTPMT1	0.290085	1.54062e-39	4.12746e-35	0.573873	0.306	0.149
SNX4	0.289425	9.69374e-54	2.59705e-49	0.577482	0.276	0.114
LCORL	0.289417	1.74989e-45	4.68814e-41	0.573106	0.275	0.122
MTMR10	0.289255	5.69407e-82	1.5255e-77	0.577753	0.227	0.071
BNIP2	0.289208	1.73028e-41	4.6356e-37	0.591631	0.446	0.241
UTY	0.289191	8.92081e-29	2.38997e-24	0.562926	0.282	0.152
DOP1A	0.288997	6.068e-43	1.62568e-38	0.564439	0.231	0.098
YWHAE	0.287878	1.52611e-27	4.08859e-23	0.584152	0.554	0.357
PSMD9	0.287577	1.72607e-40	4.62431e-36	0.590833	0.445	0.244
FAM177B	0.287506	9.12037e-295	2.44344e-290	0.558473	0.126	0.009
TRIM38	0.286907	4.75287e-36	1.27334e-31	0.584123	0.42	0.234
RAB2B	0.286836	2.02891e-41	5.43566e-37	0.551633	0.169	0.063
GIT2	0.286772	1.517e-47	4.06419e-43	0.593254	0.412	0.209
SUGT1	0.286475	2.61216e-45	6.99823e-41	0.590678	0.406	0.208
SLC3A2	0.2864	6.87031e-35	1.84063e-30	0.581145	0.406	0.222
SLC2A8	0.286263	1.84699e-198	4.94826e-194	0.574234	0.172	0.024
TRAPPC8	0.285872	5.17987e-45	1.38774e-40	0.568828	0.251	0.108
STK11IP	0.285837	1.72143e-180	4.61188e-176	0.56783	0.158	0.022
TOR3A	0.285626	4.49944e-70	1.20544e-65	0.578826	0.25	0.087
AL139340.1	0.285534	0	0	0.56673	0.136	0.002
AKAP13	0.285206	3.99713e-15	1.07087e-10	0.56582	0.613	0.485
CHRAC1	0.285112	2.12636e-52	5.69674e-48	0.570698	0.242	0.096
GATAD2B	0.285098	4.5418e-32	1.21679e-27	0.572533	0.342	0.187
CHST11	0.284936	2.196e-18	5.88331e-14	0.559952	0.372	0.249
MTMR14	0.284707	2.34279e-57	6.27656e-53	0.590538	0.342	0.152
ATP5F1B	0.284225	1.19914e-31	3.21262e-27	0.590044	0.547	0.35
MCM5	0.283946	1.61245e-63	4.31992e-59	0.566658	0.202	0.067
DNAJC15	0.283767	1.04027e-35	2.78698e-31	0.582882	0.411	0.228
WDR1	0.283573	5.76087e-38	1.54339e-33	0.587805	0.437	0.244
UBE2L3	0.282921	2.09624e-31	5.61603e-27	0.588703	0.538	0.338
MAT2B	0.282653	6.36707e-33	1.7058e-28	0.564896	0.279	0.138
LAPTM4A	0.282244	1.88393e-27	5.04724e-23	0.575651	0.44	0.26
KANTR	0.282239	5.4244e-90	1.45325e-85	0.57301	0.204	0.055
RHBDF2	0.282228	4.12376e-58	1.1048e-53	0.575076	0.251	0.097
ANAPC11	0.282053	1.52154e-34	4.07637e-30	0.590969	0.521	0.312
HRH2	0.28196	2.63043e-60	7.04718e-56	0.567723	0.211	0.074
GTF2A1	0.281599	4.00939e-68	1.07415e-63	0.578518	0.252	0.089
MAPKAPK3	0.28137	2.24411e-42	6.0122e-38	0.577314	0.317	0.152
DNAJB11	0.281358	9.74632e-48	2.61114e-43	0.57114	0.255	0.108
IFI35	0.281071	7.64347e-59	2.04776e-54	0.574394	0.248	0.094
FHIT	0.281043	3.4197e-21	9.16172e-17	0.545482	0.196	0.105
IDS	0.281021	2.45371e-24	6.57374e-20	0.571235	0.432	0.263
LSM10	0.280895	1.6825e-36	4.50759e-32	0.587777	0.462	0.258
DDOST	0.280874	2.40656e-35	6.4474e-31	0.585031	0.442	0.248
SYNGR2	0.280642	9.57932e-33	2.56639e-28	0.569299	0.309	0.162
NACA	0.280547	6.76791e-26	1.81319e-21	0.594804	0.917	0.934
WAC	0.2805	1.12555e-32	3.01546e-28	0.588529	0.51	0.314
YME1L1	0.280192	1.72961e-30	4.6338e-26	0.574813	0.385	0.217
ESD	0.278617	3.50277e-41	9.38427e-37	0.591793	0.454	0.245
LINC01725	0.278503	0	0	0.555484	0.117	0.006
DARS	0.278042	8.93663e-34	2.39421e-29	0.579449	0.395	0.22
ZNF787	0.277743	1.91267e-67	5.12425e-63	0.567031	0.199	0.064
ATP2B4	0.277418	5.42987e-28	1.45472e-23	0.572276	0.388	0.223
AGPAT2	0.277298	4.34823e-52	1.16494e-47	0.573133	0.255	0.104
MAST3	0.277202	6.57133e-103	1.76053e-98	0.58235	0.23	0.062
EMC7	0.277123	8.7701e-44	2.3496e-39	0.585641	0.377	0.188
TTC17	0.27667	1.23865e-26	3.31848e-22	0.57385	0.412	0.254
SDK2	0.276597	0	0	0.557096	0.118	0.004
DDT	0.276356	7.28698e-19	1.95226e-14	0.572314	0.612	0.432
ATP5MC1	0.276148	7.28751e-32	1.9524e-27	0.586834	0.515	0.308
ALDH5A1	0.276092	4.7066e-241	1.26094e-236	0.571381	0.162	0.018
GLRX5	0.276025	3.45915e-27	9.26742e-23	0.567254	0.338	0.193
SPTLC2	0.275772	2.27381e-47	6.09176e-43	0.586813	0.362	0.175
TMA16	0.275726	8.2465e-52	2.20932e-47	0.575271	0.27	0.112
NUP210	0.275673	6.60716e-43	1.77012e-38	0.58135	0.35	0.17
CCDC14	0.275576	8.2129e-54	2.20032e-49	0.575394	0.264	0.107
DNAJC1	0.275536	2.42209e-29	6.48902e-25	0.577433	0.425	0.251
CRLF3	0.275165	3.99675e-21	1.07077e-16	0.563571	0.373	0.237
EPS8L2	0.275023	2.0812e-98	5.57573e-94	0.579603	0.227	0.06
FKBP1A	0.274896	1.57889e-24	4.23e-20	0.581225	0.592	0.392
RTF2	0.274785	1.2941e-34	3.46702e-30	0.587258	0.469	0.275
TMEM53	0.274684	1.38001e-294	3.69719e-290	0.572701	0.161	0.014
AL034397.3	0.274665	4.91054e-66	1.31558e-61	0.577295	0.247	0.089
BSPRY	0.274363	0	0	0.568621	0.139	0.002
SLC35A3	0.274309	5.15363e-37	1.38071e-32	0.559937	0.224	0.1
RAB34	0.274125	1.0028e-52	2.6866e-48	0.566926	0.217	0.084
SCMH1	0.273966	6.19986e-34	1.66101e-29	0.557784	0.22	0.102
GPATCH2	0.273523	3.62374e-43	9.70835e-39	0.567806	0.252	0.11
PDPK1	0.273294	1.36654e-54	3.66108e-50	0.57304	0.25	0.098
KATNBL1	0.273026	6.70564e-40	1.79651e-35	0.581557	0.362	0.188
NBPF10	0.273014	3.29635e-124	8.83124e-120	0.56545	0.162	0.031
PSMA4	0.272666	2.57524e-30	6.89931e-26	0.581057	0.46	0.272
CAPZA1	0.272581	7.05341e-19	1.88968e-14	0.571151	0.585	0.405
SLC38A9	0.27249	2.54057e-49	6.80643e-45	0.566228	0.225	0.089
TIMM8B	0.27244	2.2369e-34	5.99288e-30	0.586332	0.465	0.269
OSBPL9	0.272032	3.38134e-41	9.05895e-37	0.576975	0.323	0.156
STXBP2	0.271984	9.01535e-44	2.4153e-39	0.582445	0.347	0.171
PCF11	0.271949	1.44754e-45	3.8781e-41	0.583273	0.346	0.166
UBE2D2	0.271908	1.66599e-19	4.46336e-15	0.577196	0.683	0.533
TRIM5	0.271877	1.14065e-66	3.05593e-62	0.56699	0.202	0.064
KDM5D	0.271839	2.36474e-39	6.33537e-35	0.553316	0.182	0.072
TNKS2	0.271588	8.01799e-43	2.1481e-38	0.584091	0.366	0.185
AOPEP	0.27154	2.02138e-66	5.41549e-62	0.56087	0.175	0.053
DENND4B	0.271335	1.15181e-45	3.08582e-41	0.571862	0.265	0.117
DNAJC8	0.271308	1.56647e-17	4.19673e-13	0.565692	0.512	0.353
ABCE1	0.271306	1.88491e-34	5.04985e-30	0.574612	0.346	0.182
RABEP1	0.271289	2.51185e-30	6.72949e-26	0.574856	0.382	0.219
HNRNPL	0.271134	4.26012e-27	1.14133e-22	0.564714	0.317	0.176
LIG3	0.270555	5.22978e-33	1.40111e-28	0.538638	0.123	0.044
UFL1	0.270486	4.28595e-46	1.14825e-41	0.584356	0.354	0.169
NDUFA2	0.27039	2.73306e-30	7.32213e-26	0.588206	0.559	0.353
ME2	0.270294	6.65588e-35	1.78318e-30	0.575651	0.35	0.186
TRA2A	0.270253	4.50629e-24	1.20728e-19	0.573014	0.458	0.287
MAP1LC3B	0.269865	5.02978e-17	1.34753e-12	0.564266	0.498	0.346
NCOA7	0.269839	3.90592e-33	1.04643e-28	0.583376	0.448	0.258
MME	0.269675	0	0	0.555461	0.112	0.001
DSTN	0.269143	1.28404e-22	3.44006e-18	0.576473	0.558	0.369
RAD51AP1	0.269063	1.07936e-236	2.89173e-232	0.557033	0.125	0.011
NF1	0.268748	2.73785e-32	7.33498e-28	0.564648	0.276	0.14
DIAPH2	0.268588	1.89923e-20	5.08822e-16	0.560324	0.341	0.216
GPRC5C	0.268401	2.5162e-223	6.74116e-219	0.55753	0.127	0.012
KLC1	0.2683	5.97833e-45	1.60165e-40	0.582975	0.347	0.168
ZNF800	0.268253	8.3492e-40	2.23683e-35	0.581132	0.364	0.186
RAPGEF2	0.268242	2.70992e-49	7.26015e-45	0.56433	0.213	0.083
ERCC6L2	0.267826	2.10601e-38	5.6422e-34	0.567293	0.266	0.124
UPF2	0.267569	1.14423e-30	3.06551e-26	0.58075	0.446	0.265
TRIT1	0.267558	3.06387e-101	8.20841e-97	0.570752	0.188	0.045
INTS10	0.267518	9.29297e-39	2.48968e-34	0.579109	0.353	0.181
COMMD1	0.26706	2.38901e-30	6.4004e-26	0.571307	0.346	0.193
TM7SF2	0.267058	4.66333e-88	1.24935e-83	0.560754	0.162	0.038
RPLP0	0.267048	2.48796e-25	6.6655e-21	0.593641	0.888	0.888
C4orf3	0.267006	5.37353e-17	1.43962e-12	0.570725	0.668	0.501
SERPINB8	0.266984	9.76544e-55	2.61626e-50	0.555036	0.162	0.053
CPT1A	0.266681	8.90524e-132	2.3858e-127	0.551985	0.122	0.018
EIF4EBP1	0.266545	1.50354e-39	4.02812e-35	0.570752	0.282	0.134
ZDHHC12	0.266532	2.66347e-41	7.1357e-37	0.572786	0.291	0.136
DNAJC10	0.266483	2.37369e-35	6.35936e-31	0.567079	0.277	0.136
KPTN	0.266384	1.15118e-263	3.08411e-259	0.55751	0.125	0.01
MAPKAP1	0.266357	6.74821e-37	1.80791e-32	0.574244	0.326	0.165
RPS6KA3	0.266349	3.08473e-26	8.2643e-22	0.578089	0.481	0.306
CHPT1	0.266277	2.74073e-53	7.34269e-49	0.578752	0.283	0.12
MRE11	0.266265	3.52758e-75	9.45074e-71	0.587916	0.286	0.103
SPHK1	0.266169	0	0	0.548324	0.102	0.005
SREK1	0.266051	1.40496e-41	3.76402e-37	0.578721	0.334	0.163
AC139887.2	0.26543	8.94755e-79	2.39714e-74	0.569619	0.201	0.058
DDRGK1	0.265228	4.33913e-34	1.1625e-29	0.572987	0.333	0.175
VPS45	0.264996	8.45094e-48	2.26409e-43	0.572516	0.264	0.113
TLE3	0.264599	2.20679e-60	5.91222e-56	0.575182	0.248	0.093
HLA-DOA	0.264596	2.69081e-57	7.20895e-53	0.566988	0.211	0.076
TMEM30A	0.264568	4.92288e-56	1.31889e-51	0.583879	0.309	0.131
CCT8	0.264524	6.45172e-22	1.72848e-17	0.572058	0.489	0.322
GEN1	0.264217	4.7606e-197	1.27541e-192	0.568925	0.159	0.02
RNF213	0.264208	5.73726e-14	1.53707e-09	0.563927	0.653	0.521
AC024560.5	0.264053	6.4795e-80	1.73592e-75	0.564681	0.181	0.049
DHRSX	0.263866	1.5372e-41	4.11831e-37	0.570339	0.27	0.125
USP15	0.263774	9.65044e-19	2.58545e-14	0.571886	0.578	0.428
NUCB1	0.263767	3.06204e-40	8.20351e-36	0.580946	0.36	0.182
PHF14	0.263698	2.57275e-29	6.89267e-25	0.577658	0.427	0.254
NAA25	0.263683	2.46442e-41	6.60244e-37	0.561961	0.222	0.094
ANKRD10	0.263235	2.48803e-41	6.66569e-37	0.574939	0.304	0.146
SENP2	0.263154	1.73666e-73	4.65268e-69	0.572822	0.219	0.069
FAM221B	0.263151	0	0	0.562111	0.125	0.001
LSM4	0.263147	9.4216e-26	2.52414e-21	0.578207	0.5	0.317
CNOT7	0.262893	3.64917e-22	9.7765e-18	0.566319	0.404	0.248
APH1A	0.2628	5.93241e-28	1.58935e-23	0.572726	0.39	0.227
MAGT1	0.262604	1.60257e-39	4.29344e-35	0.564469	0.243	0.109
TMCO1	0.262535	4.94898e-25	1.32588e-20	0.575894	0.483	0.303
SERTAD3	0.262509	1.36827e-45	3.66573e-41	0.558028	0.19	0.073
SCAI	0.262435	2.87158e-54	7.69324e-50	0.571167	0.242	0.093
HCCS	0.261177	1.35841e-73	3.63932e-69	0.569288	0.202	0.062
RBM26	0.260877	1.72705e-22	4.62694e-18	0.56359	0.357	0.217
SRP19	0.260637	5.39715e-29	1.44595e-24	0.582587	0.499	0.308
ZNF518A	0.260444	3.70629e-46	9.92953e-42	0.579496	0.314	0.146
CHCHD3	0.260435	1.37569e-41	3.68561e-37	0.582029	0.355	0.18
GMDS-DT	0.26022	5.46374e-32	1.46379e-27	0.560111	0.243	0.12
MRPL34	0.260169	4.31983e-26	1.15733e-21	0.57751	0.483	0.302
ASCC3	0.25998	5.39695e-28	1.4459e-23	0.571076	0.366	0.213
AC100793.2	0.259792	0	0	0.558438	0.122	0.005
RPN1	0.25969	3.02017e-50	8.09134e-46	0.579496	0.298	0.132
FUOM	0.259578	2.65077e-35	7.10167e-31	0.565592	0.266	0.13
ZMIZ2	0.259567	5.52086e-99	1.47909e-94	0.577929	0.215	0.057
KRI1	0.259505	1.09758e-59	2.94054e-55	0.566402	0.21	0.072
RAP2A	0.25939	1.08276e-27	2.90081e-23	0.547176	0.179	0.082
UBR2	0.259317	3.29444e-35	8.82612e-31	0.58176	0.399	0.224
POLG	0.259052	3.72676e-43	9.98435e-39	0.56006	0.209	0.083
AC027097.2	0.258965	3.74935e-45	1.00449e-40	0.554875	0.176	0.065
AC009061.2	0.258897	2.08461e-92	5.58487e-88	0.574035	0.208	0.055
ATP5MG	0.25861	1.58742e-11	4.25285e-07	0.560572	0.847	0.827
SEC61A2	0.25767	1.90023e-101	5.09091e-97	0.55284	0.131	0.024
TMEM63A	0.257554	1.52925e-47	4.09701e-43	0.585147	0.358	0.166
SLITRK5	0.257483	0	0	0.550539	0.103	0.002
EFCAB2	0.257413	6.13617e-82	1.64394e-77	0.560201	0.162	0.041
TBC1D9B	0.257282	8.24621e-56	2.20924e-51	0.57211	0.24	0.093
ZFAND3	0.257275	9.23836e-15	2.47505e-10	0.552469	0.352	0.241
AFTPH	0.25724	2.66596e-50	7.14236e-46	0.584671	0.333	0.153
CHST15	0.256866	3.91551e-76	1.049e-71	0.562601	0.173	0.048
RBBP7	0.256852	9.25279e-43	2.47892e-38	0.583232	0.362	0.18
RBMX	0.256254	3.85061e-12	1.03162e-07	0.555448	0.548	0.4
TM2D2	0.256138	1.39595e-37	3.73988e-33	0.562828	0.24	0.109
ATP5F1C	0.256111	7.78572e-25	2.08587e-20	0.580606	0.571	0.372
NAT8L	0.255949	0	0	0.561479	0.124	0.001
AP2S1	0.255944	4.97384e-27	1.33254e-22	0.584938	0.593	0.382
SNRPB2	0.255896	3.7101e-22	9.93974e-18	0.572644	0.502	0.324
PRIM2	0.25578	9.71971e-41	2.60401e-36	0.563181	0.23	0.1
SCAMP2	0.254946	5.75386e-32	1.54152e-27	0.585425	0.498	0.292
PEA15	0.254831	7.48221e-43	2.00456e-38	0.568036	0.251	0.111
TTC14	0.254772	2.45656e-22	6.58137e-18	0.568913	0.438	0.273
PLAGL1	0.254702	2.84496e-56	7.62195e-52	0.560807	0.185	0.063
NDUFS2	0.254537	1.86301e-32	4.99119e-28	0.579447	0.412	0.233
TTTY14	0.254292	1.48829e-65	3.98727e-61	0.548248	0.129	0.033
SPG11	0.254211	1.02019e-34	2.7332e-30	0.573575	0.334	0.174
MCFD2	0.25419	2.55237e-45	6.83806e-41	0.564399	0.225	0.092
PSMB8	0.254075	1.15688e-18	3.0994e-14	0.571405	0.596	0.42
MRPL16	0.25404	1.01408e-50	2.71683e-46	0.584904	0.336	0.152
UBA6	0.253877	9.60976e-49	2.57455e-44	0.5782	0.298	0.132
BICD2	0.253613	6.96128e-83	1.865e-78	0.580715	0.24	0.076
CDC16	0.253413	6.16281e-51	1.65108e-46	0.572397	0.256	0.104
FKBP15	0.253284	6.03896e-46	1.6179e-41	0.568821	0.247	0.105
CIR1	0.25328	1.27583e-30	3.41809e-26	0.578176	0.422	0.242
FAAP20	0.253156	1.88449e-37	5.04873e-33	0.587619	0.443	0.247
CLPTM1	0.252954	7.20505e-61	1.93031e-56	0.574373	0.244	0.09
DUSP3	0.252846	1.45627e-55	3.9015e-51	0.55292	0.154	0.048
ZNF710	0.252733	1.52636e-50	4.08927e-46	0.565793	0.219	0.085
ADAR	0.252592	5.26016e-22	1.40925e-17	0.567817	0.425	0.267
RAB1A	0.252555	6.69483e-33	1.79361e-28	0.573299	0.347	0.185
NHLRC3	0.252532	9.18656e-37	2.46117e-32	0.570686	0.299	0.147
NAA40	0.252246	1.98465e-59	5.31708e-55	0.546925	0.129	0.034
RPS8	0.252181	1.24865e-32	3.34525e-28	0.607184	0.986	0.986
UBXN4	0.251959	8.99814e-23	2.41069e-18	0.578902	0.594	0.408
ARF4	0.251569	5.07698e-35	1.36017e-30	0.577055	0.361	0.194
PPP1R9B	0.251565	5.07585e-48	1.35987e-43	0.563012	0.212	0.082
SH3BP4	0.251553	1.46333e-119	3.92041e-115	0.568013	0.17	0.035
TMEM260	0.251391	5.95527e-36	1.59548e-31	0.553799	0.191	0.081
PXMP2	0.251259	5.19112e-73	1.39075e-68	0.556242	0.154	0.04
UFC1	0.251045	2.43838e-14	6.53266e-10	0.561903	0.579	0.425
KCTD20	0.250892	6.29087e-46	1.68539e-41	0.578652	0.311	0.144
GALK1	0.250891	8.10669e-55	2.17186e-50	0.571474	0.239	0.093
CNOT2	0.25081	5.22385e-22	1.39952e-17	0.565961	0.4	0.247
DAP	0.25059	1.1767e-43	3.15249e-39	0.572904	0.28	0.128
SMIM19	0.250588	3.92627e-28	1.05189e-23	0.567704	0.334	0.187
NKIRAS2	0.250582	3.63186e-50	9.73011e-46	0.5648	0.215	0.083
USO1	0.25052	2.50073e-43	6.6997e-39	0.580743	0.337	0.165
INTS12	0.250294	8.7522e-66	2.3448e-61	0.567836	0.207	0.067
SLC39A6	0.250181	9.82861e-90	2.63318e-85	0.57356	0.207	0.056
AP000763.3	0.250101	1.3526e-129	3.62374e-125	0.547182	0.109	0.015

## Sheet: cDC1
gene	avg_log2FC	p_val	p_val_adj	auc	pct.1	pct.2
AIF1	2.4994	0	0	0.852315	0.848	0.257
FTL	2.35385	0	0	0.9027	0.994	0.949
APOC1	2.03308	7.09357e-292	1.90044e-287	0.681355	0.44	0.093
TUBA1B	1.87114	2.23193e-122	5.97956e-118	0.706736	0.693	0.504
APOE	1.75135	5.60624e-171	1.50197e-166	0.655626	0.411	0.103
TYROBP	1.61804	2.22208e-289	5.95317e-285	0.780351	0.812	0.278
C1QA	1.57201	7.35071e-247	1.96933e-242	0.709653	0.572	0.15
FTH1	1.51646	2.79807e-287	7.49631e-283	0.839163	0.979	0.953
C1QC	1.47746	2.27198e-268	6.08687e-264	0.702013	0.533	0.129
C1QB	1.47326	1.34895e-227	3.61397e-223	0.696801	0.532	0.134
IFITM3	1.46106	7.00407e-91	1.87646e-86	0.626297	0.393	0.175
DBI	1.442	2.53654e-69	6.79565e-65	0.659182	0.664	0.593
HAMP	1.43008	1.16786e-254	3.12882e-250	0.635144	0.32	0.059
FSCN1	1.31155	1.63575e-116	4.38234e-112	0.599103	0.26	0.073
HLA-DPB1	1.30729	3.59868e-220	9.64122e-216	0.770886	0.846	0.41
CHCHD10	1.295	3.24393e-57	8.69082e-53	0.627337	0.495	0.35
NPC2	1.25012	1.46949e-114	3.93692e-110	0.679584	0.604	0.335
LST1	1.24457	4.03036e-115	1.07977e-110	0.668966	0.561	0.274
MARCKS	1.24416	1.39204e-64	3.72943e-60	0.605918	0.361	0.174
SELENOP	1.21854	1.11772e-156	2.99448e-152	0.625028	0.332	0.083
MARCO	1.21543	5.00425e-67	1.34069e-62	0.569699	0.196	0.062
YBX1	1.17355	6.80621e-93	1.82345e-88	0.689935	0.779	0.75
NME2	1.1563	2.78971e-122	7.47392e-118	0.717183	0.79	0.697
GABARAP	1.12874	7.04955e-101	1.88865e-96	0.696002	0.771	0.666
RGS10	1.12767	2.25922e-57	6.05267e-53	0.642178	0.631	0.542
PTMS	1.12005	1.61993e-50	4.33995e-46	0.590997	0.321	0.165
SEC11A	1.1102	7.79512e-62	2.08839e-57	0.643099	0.596	0.465
FCER1G	1.09587	6.02463e-144	1.61406e-139	0.689307	0.637	0.255
CST3	1.08464	1.40094e-176	3.75326e-172	0.724039	0.773	0.313
SPP1	1.07763	7.26883e-31	1.94739e-26	0.545497	0.148	0.049
VAMP8	1.07169	1.69278e-71	4.53513e-67	0.661421	0.678	0.586
F13A1	1.06886	4.80959e-51	1.28854e-46	0.573954	0.237	0.099
DAB2	1.06461	7.54267e-35	2.02076e-30	0.561406	0.216	0.102
SPI1	1.05203	1.26678e-51	3.39383e-47	0.595434	0.343	0.175
IL18	1.03754	1.38663e-59	3.71491e-55	0.593731	0.309	0.144
PRDX1	1.03664	1.47064e-15	3.93998e-11	0.568676	0.48	0.462
LY96	1.03642	2.94953e-34	7.90209e-30	0.569859	0.261	0.143
YWHAH	1.02463	5.83556e-20	1.56341e-15	0.570565	0.398	0.314
S100A11	1.02215	7.10121e-104	1.90249e-99	0.701919	0.851	0.803
APOC2	1.02134	1.71649e-61	4.59864e-57	0.548027	0.125	0.03
HLA-DRA	1.01816	3.15557e-183	8.45409e-179	0.738412	0.821	0.336
GAPDH	1.01372	1.67002e-100	4.47416e-96	0.6989	0.862	0.843
ATP5F1E	1.01337	2.1848e-166	5.8533e-162	0.757356	0.953	0.915
SH3BGRL	1.0092	4.23098e-42	1.13352e-37	0.617463	0.56	0.469
SCIN	1.0006	1.47774e-89	3.95903e-85	0.582992	0.226	0.068
HLA-DPA1	0.998816	1.00382e-160	2.68934e-156	0.728469	0.798	0.387
BIN1	0.99648	6.12168e-10	1.64006e-05	0.54959	0.386	0.355
GNG10	0.990222	8.00219e-30	2.14387e-25	0.583221	0.381	0.27
CD68	0.982793	1.41643e-52	3.79477e-48	0.596751	0.349	0.178
RNASE1	0.980842	4.34828e-23	1.16495e-18	0.54261	0.153	0.055
ARPC3	0.978065	5.84065e-59	1.56477e-54	0.649861	0.73	0.716
RAC1	0.969511	4.46272e-25	1.19561e-20	0.586673	0.49	0.415
CALM2	0.965118	3.10389e-42	8.31564e-38	0.625248	0.69	0.671
SDCBP	0.964039	2.69778e-31	7.22761e-27	0.588679	0.413	0.302
HSPB1	0.96239	4.21738e-19	1.12988e-14	0.567651	0.374	0.297
HNMT	0.955634	1.177e-41	3.1533e-37	0.570808	0.242	0.115
LGALS9	0.950415	3.29934e-40	8.83926e-36	0.578175	0.285	0.152
BRI3	0.950181	5.17351e-27	1.38604e-22	0.582627	0.414	0.309
TPT1	0.942499	7.11387e-193	1.90588e-188	0.777407	0.991	0.981
GSN	0.937695	4.85297e-37	1.30016e-32	0.576907	0.294	0.163
RPL37A	0.92478	3.00147e-73	8.04124e-69	0.669473	0.911	0.919
PGLS	0.924254	5.49657e-30	1.47259e-25	0.593251	0.468	0.383
PYCARD	0.912085	4.58604e-32	1.22865e-27	0.597419	0.488	0.394
GPX4	0.911844	1.42872e-53	3.82768e-49	0.641278	0.692	0.654
CCND1	0.908198	4.78203e-50	1.28115e-45	0.549981	0.139	0.044
CSTA	0.907311	7.69654e-48	2.06198e-43	0.581234	0.28	0.133
ACTB	0.888861	3.32107e-72	8.89747e-68	0.668272	0.957	0.966
CALHM6	0.874672	7.23693e-40	1.93884e-35	0.588031	0.349	0.207
RHOA	0.867764	3.25677e-29	8.72522e-25	0.601454	0.614	0.593
AP2S1	0.857502	2.94636e-18	7.89361e-14	0.571441	0.441	0.384
RAB32	0.85462	3.06586e-29	8.21376e-25	0.565079	0.257	0.145
NINJ1	0.845376	1.6375e-13	4.38704e-09	0.544467	0.232	0.162
HLA-DMA	0.842798	2.85196e-73	7.64068e-69	0.633835	0.522	0.272
DPYSL2	0.832037	4.63687e-19	1.24226e-14	0.560455	0.312	0.218
FOLR2	0.830546	3.52773e-48	9.45115e-44	0.568152	0.217	0.086
PLAAT3	0.830068	1.38191e-23	3.70227e-19	0.563065	0.28	0.181
ATOX1	0.827478	8.74694e-11	2.34339e-06	0.544173	0.277	0.221
OAZ1	0.826129	6.34796e-79	1.70068e-74	0.675683	0.828	0.828
GNG5	0.824769	2.83089e-23	7.58423e-19	0.587572	0.553	0.514
TMSB4X	0.82314	1.08939e-135	2.91857e-131	0.732153	0.99	0.991
POMP	0.822651	3.82229e-15	1.02403e-10	0.566245	0.454	0.425
RPL36A	0.819313	1.8957e-128	5.07878e-124	0.725766	0.965	0.951
RPL23	0.817344	6.95888e-46	1.86435e-41	0.632937	0.849	0.853
CYFIP1	0.817204	1.46757e-23	3.93177e-19	0.553422	0.215	0.122
SLC25A6	0.802159	1.20776e-43	3.23572e-39	0.628015	0.717	0.703
TREM2	0.801284	1.93309e-47	5.17895e-43	0.576851	0.26	0.114
BLVRB	0.794808	2.73781e-11	7.33487e-07	0.540571	0.228	0.167
HPGDS	0.792744	1.80402e-56	4.83315e-52	0.550422	0.136	0.039
AL031056.1	0.78981	1.13821e-106	3.04938e-102	0.555973	0.134	0.024
ANXA5	0.781178	3.75364e-15	1.00564e-10	0.56504	0.442	0.396
CLTA	0.77422	1.01601e-07	0.00272199	0.545215	0.43	0.438
DYNLL1	0.773872	1.06547e-14	2.85451e-10	0.568435	0.522	0.526
LY86	0.773855	5.77265e-32	1.54655e-27	0.570982	0.283	0.158
NPL	0.772406	1.12971e-27	3.0266e-23	0.544055	0.148	0.064
RPS24	0.76564	5.00609e-215	1.34118e-210	0.793071	0.989	0.98
TSPO	0.760708	6.49741e-24	1.74072e-19	0.59099	0.606	0.584
CD74	0.760497	5.18256e-102	1.38846e-97	0.691003	0.823	0.52
YBX3	0.760018	2.79523e-21	7.4887e-17	0.554178	0.236	0.143
RAB13	0.7557	6.74501e-37	1.80705e-32	0.556791	0.185	0.08
SNHG5	0.751046	5.87373e-09	0.000157363	0.551463	0.518	0.523
LAP3	0.750884	4.01706e-10	1.07621e-05	0.537759	0.219	0.163
ARPC1B	0.747099	7.19909e-52	1.92871e-47	0.64075	0.768	0.747
BHLHE41	0.741801	1.72951e-31	4.63353e-27	0.548506	0.161	0.069
DBNDD2	0.739482	1.4359e-17	3.84692e-13	0.548442	0.22	0.141
GATM	0.7364	4.21058e-36	1.12806e-31	0.550595	0.16	0.065
CLEC9A	0.73262	1.2627e-56	3.3829e-52	0.555987	0.155	0.048
FCGR1A	0.731395	4.02682e-39	1.07883e-34	0.56271	0.207	0.095
YWHAE	0.72911	1.32753e-10	3.55658e-06	0.551663	0.392	0.359
EEF1G	0.721531	5.15452e-73	1.38095e-68	0.669159	0.881	0.902
SNX3	0.718742	2.86277e-13	7.66966e-09	0.563342	0.492	0.479
ALDH2	0.718033	5.67952e-23	1.5216e-18	0.556202	0.238	0.14
GPR34	0.717945	5.12806e-30	1.37386e-25	0.55141	0.179	0.083
RPS11	0.705493	1.83332e-59	4.91166e-55	0.652188	0.879	0.895
RB1	0.702429	3.29036e-09	8.81521e-05	0.541912	0.296	0.246
UQCRH	0.701686	2.74174e-25	7.3454e-21	0.593979	0.594	0.594
RPS6	0.685861	2.00329e-109	5.36702e-105	0.708106	0.973	0.976
FKBP1A	0.677104	1.01498e-06	0.0271922	0.54037	0.404	0.394
TMSB10	0.675831	4.70931e-108	1.26167e-103	0.706774	0.984	0.975
UQCRB	0.673575	4.64026e-23	1.24317e-18	0.591789	0.705	0.741
RPL22	0.672693	1.21288e-102	3.24943e-98	0.701413	0.937	0.94
TMEM14C	0.671692	1.64318e-11	4.40225e-07	0.551053	0.347	0.298
RPL37	0.664689	5.00331e-91	1.34044e-86	0.689459	0.97	0.968
AC092809.2	0.664057	1.72815e-43	4.62987e-39	0.541037	0.113	0.033
RPS17	0.661543	1.139e-08	0.000305149	0.552873	0.699	0.722
CSTB	0.660676	1.14388e-06	0.0306458	0.543603	0.515	0.563
SNHG29	0.654722	5.28785e-41	1.41667e-36	0.625029	0.772	0.795
S100A9	0.652686	2.77715e-24	7.44025e-20	0.555698	0.227	0.116
RPL15	0.647361	2.39389e-113	6.41346e-109	0.711863	0.948	0.957
SLC25A5	0.64615	6.56892e-09	0.000175988	0.550236	0.472	0.475
OGFRL1	0.643525	4.68105e-08	0.0012541	0.536289	0.262	0.207
SERF2	0.637342	4.38587e-62	1.17502e-57	0.655622	0.878	0.899
EPB41L2	0.630462	5.03247e-19	1.34825e-14	0.545632	0.193	0.11
LAMTOR4	0.629717	1.58765e-10	4.25346e-06	0.556984	0.52	0.544
C1orf54	0.62819	1.57467e-21	4.21869e-17	0.540634	0.149	0.073
HOMER3	0.622499	1.72015e-19	4.60845e-15	0.534008	0.121	0.056
EEF1B2	0.622164	1.83314e-79	4.91116e-75	0.676689	0.9	0.914
LTC4S	0.618474	4.60967e-16	1.23498e-11	0.54444	0.204	0.129
RPL38	0.616403	1.34558e-39	3.60493e-35	0.623251	0.892	0.906
RPL35	0.608796	1.50528e-101	4.03279e-97	0.700325	0.941	0.951
SHTN1	0.604756	5.65795e-07	0.0151582	0.526403	0.162	0.119
ADAP2	0.602581	3.3921e-07	0.00908777	0.52716	0.167	0.121
ATP5ME	0.602501	3.23709e-10	8.67248e-06	0.556382	0.536	0.565
RPL26	0.600841	1.32908e-147	3.56074e-143	0.742277	0.991	0.983
UBA52	0.598399	6.21294e-66	1.66451e-61	0.660579	0.915	0.937
RPL31	0.593399	3.17771e-10	8.5134e-06	0.558749	0.773	0.829
GSTP1	0.590946	1.63314e-10	4.37535e-06	0.555408	0.482	0.477
C20orf27	0.585162	2.16959e-08	0.000581255	0.534528	0.222	0.172
VAMP3	0.58429	3.31924e-09	8.89258e-05	0.533645	0.195	0.142
RPL12	0.574108	2.29211e-121	6.14079e-117	0.719365	0.992	0.981
DDAH2	0.573521	1.46518e-07	0.00392536	0.533326	0.231	0.184
AP1S2	0.57317	1.12413e-15	3.01165e-11	0.563337	0.422	0.339
ACTG1	0.570174	1.17395e-26	3.14514e-22	0.599941	0.817	0.863
ATP5MD	0.570133	1.00073e-07	0.00268105	0.547953	0.535	0.577
RPL27	0.568462	1.26685e-53	3.39401e-49	0.644327	0.912	0.923
LINC01094	0.565216	1.52288e-15	4.07995e-11	0.532063	0.125	0.065
RPL21	0.560069	2.80376e-57	7.51154e-53	0.649362	0.958	0.967
FUOM	0.560016	4.98337e-08	0.0013351	0.529973	0.179	0.131
RPS8	0.551426	7.61766e-122	2.04085e-117	0.719805	0.99	0.986
PSAP	0.548935	1.64158e-13	4.39796e-09	0.558296	0.416	0.337
RPLP1	0.546573	1.59644e-136	4.27702e-132	0.732876	0.993	0.99
EIF4A1	0.546114	2.05217e-07	0.00549796	0.546961	0.55	0.592
RPS23	0.544757	1.91415e-139	5.1282e-135	0.735391	0.989	0.984
COMMD6	0.544695	2.84585e-26	7.62432e-22	0.598962	0.758	0.811
LMO2	0.542277	1.03311e-11	2.7678e-07	0.533884	0.161	0.103
PPIA	0.541291	9.4096e-22	2.52093e-17	0.589389	0.745	0.803
MNDA	0.531968	4.10529e-13	1.09985e-08	0.54344	0.233	0.158
HLA-DRB5	0.517981	6.86942e-23	1.84039e-18	0.56259	0.305	0.182
CD14	0.516545	3.32847e-29	8.91731e-25	0.574701	0.337	0.18
MYL6	0.511615	1.31655e-17	3.52718e-13	0.579779	0.762	0.826
HMOX1	0.506935	3.48073e-08	0.000932523	0.525203	0.13	0.085
H1F0	0.49634	2.29664e-14	6.15293e-10	0.52761	0.104	0.051
EEF1A1	0.496321	3.69083e-88	9.88809e-84	0.686389	0.999	0.993
UQCR11	0.495294	6.80066e-11	1.82196e-06	0.560482	0.646	0.729
EIF1	0.494376	5.48657e-46	1.46991e-41	0.63329	0.906	0.941
SNCA	0.493436	2.92662e-07	0.0078407	0.52553	0.148	0.104
COX4I1	0.493153	3.56166e-28	9.54206e-24	0.602829	0.777	0.835
CDK2AP1	0.492811	6.21525e-08	0.00166513	0.527437	0.155	0.109
HCK	0.488857	1.04347e-06	0.0279557	0.525149	0.155	0.112
PFDN5	0.486544	5.02923e-45	1.34738e-40	0.631788	0.863	0.904
NACA	0.486476	3.16994e-59	8.49259e-55	0.651942	0.923	0.934
SCN1B	0.485426	1.66688e-23	4.46575e-19	0.531542	0.1	0.039
CXCL16	0.481889	3.34688e-10	8.96661e-06	0.537654	0.226	0.158
ATP5MC2	0.481622	1.00191e-14	2.68422e-10	0.572082	0.692	0.781
RPS16	0.480346	2.81213e-33	7.53397e-29	0.612532	0.893	0.933
IGSF6	0.476429	6.08406e-10	1.62998e-05	0.534698	0.196	0.137
RPS9	0.476188	1.21926e-65	3.26653e-61	0.660219	0.92	0.946
MPP1	0.473026	2.13248e-09	5.71312e-05	0.525856	0.123	0.076
FCGR3A	0.472831	3.55222e-11	9.51676e-07	0.53399	0.175	0.111
RPL27A	0.47078	1.0294e-27	2.75787e-23	0.602154	0.926	0.942
RPL17	0.468291	2.5473e-52	6.82448e-48	0.642529	0.949	0.96
C3	0.466618	1.72554e-10	4.62289e-06	0.526702	0.121	0.07
FCGBP	0.461539	1.51837e-14	4.06787e-10	0.539231	0.183	0.105
HLA-DRB1	0.460318	5.49781e-58	1.47292e-53	0.634486	0.652	0.378
MEF2C	0.447672	1.37522e-15	3.68434e-11	0.554885	0.327	0.223
BTF3	0.445256	2.3216e-28	6.2198e-24	0.603329	0.821	0.878
RPL29	0.439893	1.89239e-55	5.0699e-51	0.646869	0.933	0.945
RPS3A	0.434669	1.12202e-65	3.00601e-61	0.660274	0.962	0.968
CFL1	0.434189	3.7528e-15	1.00541e-10	0.573517	0.778	0.856
PKIB	0.430061	1.15543e-06	0.0309551	0.523952	0.144	0.101
RPL9	0.428782	2.61012e-45	6.99277e-41	0.632278	0.959	0.969
TPMT	0.428325	1.47083e-06	0.0394049	0.52341	0.139	0.099
RPL5	0.421778	9.84011e-55	2.63626e-50	0.645894	0.951	0.963
RPLP0	0.417568	4.69327e-24	1.25737e-19	0.59466	0.836	0.889
RPL18A	0.417056	2.95535e-71	7.91767e-67	0.667133	0.956	0.97
COX7C	0.41587	1.01749e-20	2.72595e-16	0.587268	0.791	0.854
SERPINF1	0.401671	8.33323e-09	0.000223256	0.525151	0.124	0.077
RPS2	0.394512	1.99117e-39	5.33454e-35	0.623023	0.95	0.966
RPS18	0.394277	4.54881e-79	1.21867e-74	0.676294	0.991	0.988
RPS13	0.39309	1.84751e-64	4.94966e-60	0.658741	0.982	0.978
ATP5MG	0.390996	4.57977e-19	1.22696e-14	0.583331	0.759	0.829
RPL7	0.388163	3.04013e-08	0.000814481	0.551821	0.806	0.879
RPL4	0.387597	1.27447e-13	3.41442e-09	0.569264	0.78	0.853
RPL8	0.384216	1.95741e-50	5.24408e-46	0.63984	0.93	0.949
RPL6	0.381553	4.28017e-48	1.1467e-43	0.636442	0.956	0.964
RPL39	0.378801	3.71596e-44	9.95544e-40	0.630516	0.99	0.989
HLA-DQB1	0.377787	1.19664e-35	3.20591e-31	0.594008	0.474	0.281
HLA-DQA1	0.377563	1.37751e-47	3.69048e-43	0.601494	0.44	0.23
PYGL	0.371087	1.52074e-09	4.07421e-05	0.524359	0.111	0.065
EIF3K	0.355341	9.97903e-07	0.0267348	0.545487	0.652	0.76
RPL7A	0.344519	1.36412e-39	3.65462e-35	0.623281	0.931	0.943
LYVE1	0.342941	3.64616e-17	9.76843e-13	0.536364	0.147	0.073
RPL35A	0.334687	1.40885e-33	3.77446e-29	0.613082	0.978	0.979
RACK1	0.333546	3.7888e-23	1.01506e-18	0.592775	0.884	0.93
RPL34	0.333433	3.31587e-34	8.88355e-30	0.614191	0.996	0.991
PTMA	0.320692	2.62581e-27	7.03481e-23	0.601363	0.952	0.978
CYBB	0.30801	1.73706e-09	4.65376e-05	0.538382	0.257	0.184
TOMM7	0.307829	3.87283e-10	1.03757e-05	0.558548	0.793	0.873
RPS10	0.29426	1.21192e-08	0.000324687	0.553304	0.836	0.875
H3F3A	0.293493	3.44293e-09	9.22397e-05	0.555277	0.785	0.876
RPL10A	0.292609	3.28589e-21	8.80324e-17	0.588512	0.894	0.945
RPLP2	0.290771	7.53358e-19	2.01832e-14	0.583027	0.956	0.976
MS4A6A	0.290424	1.90042e-11	5.09141e-07	0.545683	0.307	0.21
RPL24	0.285828	1.19442e-29	3.19998e-25	0.605886	0.932	0.957
TMEM176B	0.285166	7.81633e-07	0.0209407	0.5212	0.115	0.073
RPL32	0.279523	8.8274e-39	2.36495e-34	0.621965	0.988	0.986
FAU	0.278118	1.69376e-32	4.53775e-28	0.611148	0.959	0.964
RPL19	0.272865	1.34152e-35	3.59405e-31	0.616611	0.971	0.972
RPL23A	0.270926	8.53404e-12	2.28635e-07	0.563934	0.876	0.922
RPL11	0.268181	6.84782e-43	1.8346e-38	0.628554	0.994	0.987
RPS4X	0.259522	2.67261e-19	7.16019e-15	0.584099	0.938	0.961
RPS5	0.252923	1.89377e-18	5.07361e-14	0.582051	0.904	0.938

[truncated: 5 more sheets: cDC2, Mono1, PTN+, CSF_M1, CSF_M2]
