# Supplementary material for: Cell-mediated cytotoxicity within CSF and brain parenchyma in spinal muscular atrophy unaltered by nusinersen treatment
Source: Nat Commun. 2024 May 15;15:4120. doi: 10.1038/s41467-024-48195-3 (PMC11096380; doi:10.1038/s41467-024-48195-3)
Supplement: Supplementary file 6 — Supplementary Data 3 [file 41467_2024_48195_MOESM6_ESM.xlsx]

## Sheet: DGE_CD8_2
gene	avg_log2FC	AveExpr	t	P.Value	p_val_adj	B
MT-ATP8	4.3152	5.88418	5.40257	6.40857e-06	0.000145587	3.84781
P2RY8	3.96548	6.6672	7.42531	2.05956e-08	1.07937e-05	9.32393
AOAH	3.80965	6.53822	5.5181	4.58829e-06	0.000119313	4.16498
PITPNC1	3.75753	6.87906	7.44841	1.93291e-08	1.07937e-05	9.38552
PLCB1	3.7472	5.6094	6.50238	2.72034e-07	3.05984e-05	6.86462
CASK	3.72299	5.87093	5.99767	1.15077e-06	5.62021e-05	5.48771
SIK3	3.57759	6.04647	6.14798	7.47622e-07	4.5682e-05	5.89955
RUNX1	3.5196	5.74036	6.20683	6.31692e-07	4.24011e-05	6.06047
PDE3B	3.34186	6.83614	6.7006	1.55205e-07	2.18024e-05	7.40176
ZBTB20	3.32282	6.89479	5.97303	1.23524e-06	5.82401e-05	5.41818
THEMIS	3.30984	6.66153	6.52887	2.5233e-07	2.872e-05	6.9366
CAMK4	3.2962	7.05892	6.58655	2.14265e-07	2.5837e-05	7.09324
SMYD3	3.2665	5.95305	5.5259	4.48586e-06	0.000118259	4.18735
CARD11	3.25346	5.89133	5.49153	4.95462e-06	0.000123422	4.09137
DPYD	3.22593	6.37468	6.40512	3.58685e-07	3.25829e-05	6.60066
ARHGAP26	3.20202	5.98228	5.9565	1.29538e-06	6.04482e-05	5.3743
CHST11	3.15833	5.98942	5.3425	7.6252e-06	0.00016003	3.67887
NCALD	3.15179	6.13108	6.1072	8.40328e-07	4.73153e-05	5.78761
AC079793.1	3.12308	5.20868	4.10641	0.000264486	0.00159948	0.306832
PIK3R5	3.11105	5.87015	5.90668	1.49502e-06	6.67905e-05	5.23736
WWOX	3.10471	5.68753	4.62707	6.01276e-05	0.00056078	1.71113
SSH2	3.09544	6.33169	5.56978	3.95147e-06	0.000109883	4.30191
UTRN	3.09132	6.9758	6.22916	5.92618e-07	4.13243e-05	6.12043
FAF1	3.08135	5.63984	5.22738	1.06391e-05	0.000198044	3.36189
MAML2	3.08026	6.32117	5.68541	2.82937e-06	9.449e-05	4.62693
JUND	3.07962	7.28276	5.61936	3.42405e-06	0.000104814	4.43593
TCF12	3.05104	5.55831	5.36328	7.18014e-06	0.000156789	3.73803
BTBD9	3.02053	5.47303	5.34806	7.50349e-06	0.000159779	3.69601
CBLB	3.00271	7.3507	6.41042	3.53314e-07	3.25287e-05	6.61205
LPP	2.98918	6.18773	6.31189	4.67867e-07	3.62682e-05	6.34682
MT-ND5	2.98243	8.51813	3.38	0.00252749	0.00920107	-1.79657
SAMD3	2.96921	7.67979	5.01343	1.97521e-05	0.000278903	2.75448
ATXN1	2.96811	6.41013	5.15304	1.31919e-05	0.000222421	3.15475
PTPRJ	2.9609	5.60815	5.61189	3.49877e-06	0.000106179	4.42481
JMJD1C	2.93612	6.3921	5.72444	2.52794e-06	9.02739e-05	4.73531
PDE7A	2.92474	6.56315	5.61791	3.43838e-06	0.000104814	4.44075
HERC1	2.92372	5.78928	6.02798	1.05481e-06	5.38643e-05	5.57054
AKT3	2.92278	6.2369	5.06131	1.71993e-05	0.000261094	2.9034
CD81	2.91824	6.75807	4.89056	2.81643e-05	0.000345304	2.42959
ARHGAP15	2.91372	8.65361	5.46294	5.38173e-06	0.000128202	3.98862
PAN3	2.86162	5.92021	5.14326	1.35705e-05	0.00022384	3.12986
PIP4K2A	2.85819	7.29779	5.59186	3.70725e-06	0.000108355	4.35937
STK38	2.85726	6.71437	5.63493	3.27345e-06	0.000101373	4.486
SMCHD1	2.83947	7.19189	5.5431	4.26836e-06	0.00011517	4.22734
PHACTR2	2.83699	6.1671	5.28656	8.96485e-06	0.000175024	3.52341
PRKCH	2.83547	7.05777	5.00743	2.00971e-05	0.000281443	2.74564
LINC01619	2.83509	5.47524	4.46989	9.43127e-05	0.00075995	1.28327
NIBAN1	2.82839	6.62991	5.64699	3.16139e-06	0.000100195	4.5186
SPIDR	2.82113	5.92243	5.50283	4.79541e-06	0.000120558	4.12322
BCAS3	2.81019	5.34011	4.50267	8.58773e-05	0.00070919	1.37217
RABGAP1L	2.8001	7.22696	4.73178	4.45039e-05	0.000468632	1.98553
TRAPPC9	2.78511	5.28165	5.37953	6.85046e-06	0.000152027	3.78264
CDC14A	2.78299	6.26396	5.53196	4.40804e-06	0.000118236	4.20213
KLF12	2.78256	6.35216	4.99162	2.10364e-05	0.00028983	2.69654
INPP4A	2.78223	5.82392	5.58331	3.79995e-06	0.000108355	4.34572
PACS1	2.77544	6.36342	4.79079	3.75504e-05	0.000423545	2.15363
ERN1	2.77089	6.58046	5.58751	3.75408e-06	0.000108355	4.35496
ST6GAL1	2.76505	6.33825	5.43497	5.83522e-06	0.000135916	3.93152
SYNE1	2.7567	6.89369	5.5167	4.60682e-06	0.000119448	4.15529
MBNL1	2.75406	8.35087	6.07886	9.11479e-07	4.93202e-05	5.69488
TBC1D5	2.75026	6.13079	5.30882	8.40566e-06	0.000168931	3.58498
SNHG25	2.74982	5.44452	4.64953	5.63734e-05	0.000540566	1.7726
MDFIC	2.73317	6.25533	5.43899	5.7678e-06	0.000134806	3.94695
SYNE2	2.7256	7.64264	4.54152	7.68406e-05	0.000661004	1.46904
PCED1B	2.72331	6.31079	4.79159	3.74642e-05	0.000422939	2.15533
ZFAND3	2.70308	5.75345	4.79429	3.71733e-05	0.000421051	2.16857
USP25	2.69656	5.51312	5.65787	3.06361e-06	9.86873e-05	4.55147
R3HDM2	2.67961	6.07954	5.7023	2.69476e-06	9.33281e-05	4.67397
PARP8	2.67119	7.67735	5.68899	2.80031e-06	9.44494e-05	4.62621
FOXO1	2.66945	5.41179	4.84101	3.24912e-05	0.000381659	2.29682
AC016074.2	2.66773	5.05055	3.62318	0.00100957	0.00447363	-0.955121
EXOC4	2.66107	6.08057	5.00102	2.04728e-05	0.000284656	2.73531
PRKCB	2.66088	6.82363	5.10096	1.53363e-05	0.0002396	3.00356
TGFBR3	2.66072	6.22677	5.24539	1.00991e-05	0.000190371	3.40796
RASA3	2.66054	6.0166	4.95952	2.30803e-05	0.000309844	2.62187
AFF1	2.64667	5.64742	4.88201	2.88674e-05	0.000348712	2.40949
FYN	2.63895	7.82114	5.1599	1.29329e-05	0.00021973	3.15193
FOXP1	2.62464	7.3412	4.39929	0.000115363	0.00086465	1.07158
BACH2	2.6229	5.98466	5.11961	1.45312e-05	0.000230235	3.06206
LINC01578	2.61508	6.27533	4.98458	2.14688e-05	0.000294004	2.69084
ANK3	2.5999	6.40503	4.57683	6.94476e-05	0.000620927	1.5573
AUTS2	2.59504	6.22055	5.09268	1.57079e-05	0.000242671	2.98715
STAG1	2.58813	6.23326	4.8096	3.55692e-05	0.00040767	2.20833
DLEU2	2.58777	5.78662	4.55619	7.36795e-05	0.000641709	1.51185
CD247	2.58657	7.84905	4.88987	2.82201e-05	0.000345304	2.40547
ANKRD44	2.5844	7.40417	4.56595	7.16472e-05	0.000630205	1.526
ARL15	2.57655	5.21796	3.52648	0.00131234	0.00548695	-1.20309
PRKCQ	2.57169	6.43724	5.2016	1.14631e-05	0.000206584	3.28719
CAMK2D	2.57125	5.8399	5.11269	1.4825e-05	0.000233532	3.0439
ANKRD17	2.57096	5.78047	5.62468	3.37184e-06	0.000103713	4.45968
GNAS	2.56592	7.50222	5.16381	1.27872e-05	0.000218184	3.15815
STK10	2.5589	6.68012	4.81909	3.46099e-05	0.000400335	2.22912
CDKAL1	2.55535	5.6174	4.65313	5.57933e-05	0.000536892	1.78148
ERC1	2.54739	5.55334	5.17919	1.22307e-05	0.000213308	3.22871
PLCL2	2.54531	5.83896	4.56456	7.1933e-05	0.000630733	1.53785
SKAP1	2.54492	8.17115	4.34542	0.000134487	0.00097839	0.904619
CCDC88C	2.54285	6.42419	5.06489	1.7022e-05	0.000259733	2.91256
CCNY	2.53159	5.64345	5.22684	1.06559e-05	0.000198086	3.35919
PPP6R3	2.53127	5.78004	5.12837	1.41675e-05	0.000227957	3.08802
RASSF3	2.52778	5.74156	4.73725	4.38084e-05	0.000464178	2.00952
MYH9	2.52585	6.99578	4.85488	3.12167e-05	0.000370642	2.3261
DOCK10	2.52268	7.21698	5.40244	6.41104e-06	0.000145587	3.82305
INPP4B	2.52159	6.72055	4.96013	2.30399e-05	0.000309751	2.61795
NCK2	2.51964	6.22021	5.20105	1.14814e-05	0.000206584	3.28651
VPS13B	2.51779	5.67467	4.54956	7.50914e-05	0.000649252	1.49902
COG5	2.51356	5.47653	5.07089	1.67295e-05	0.000256131	2.92971
GLS	2.4998	6.02725	5.23454	1.04211e-05	0.000195003	3.38166
GMDS	2.49268	5.45574	4.30881	0.000149235	0.00105966	0.846513
RESF1	2.48775	7.00144	4.31487	0.000146688	0.00104538	0.857915
PIK3R1	2.48639	6.96777	4.55946	7.29923e-05	0.000637856	1.51516
NR3C2	2.48624	5.33101	4.33268	0.000139449	0.00100165	0.910822
IQGAP2	2.47991	7.07524	5.48063	5.11326e-06	0.000123974	4.04835
FOXN3	2.47887	7.1119	5.49816	4.86053e-06	0.00012197	4.09189
IMMP2L	2.47787	5.61688	4.26601	0.000168507	0.00115563	0.730732
CAMKMT	2.47676	5.51998	4.15484	0.000230757	0.00144965	0.428172
FAM107B	2.47534	7.02302	4.62487	6.05082e-05	0.000563558	1.69012
USP34	2.47411	6.46875	5.04953	1.77949e-05	0.000266747	2.86946
DIPK1A	2.46789	5.03587	4.03749	0.000320977	0.00185323	0.121403
UBAC2	2.46443	6.31892	5.2072	1.12789e-05	0.000205463	3.30424
TBC1D22A	2.46332	5.81799	4.90803	2.67795e-05	0.000337339	2.48067
DIAPH2	2.46261	5.91516	5.16166	1.2867e-05	0.000218884	3.18016
GPHN	2.46045	5.25238	4.49435	8.79452e-05	0.000722327	1.34884
NCOA2	2.45902	5.79365	4.59122	6.66417e-05	0.00060497	1.61072
PCNX1	2.4556	6.25895	5.16363	1.27939e-05	0.000218184	3.18115
PDE4D	2.4519	6.1977	5.1874	1.19438e-05	0.000211084	3.24639
TRAPPC10	2.44577	5.55648	4.77834	3.8921e-05	0.000434199	2.12446
APBB1IP	2.44537	7.2681	5.59115	3.71478e-06	0.000108355	4.35239
RAD51B	2.42872	4.98283	3.833	0.000567396	0.00284659	-0.415223
ITCH	2.42828	6.06355	4.98771	2.12758e-05	0.000291655	2.69874
CEBPD	2.42571	5.43692	4.21446	0.000194992	0.00128227	0.592874
RASA2	2.41802	6.3101	5.3517	7.42473e-06	0.000158573	3.70269
NCOA1	2.41596	6.06409	4.59556	6.5817e-05	0.00059868	1.62424
RAP1GDS1	2.41033	5.9372	5.29106	8.8488e-06	0.000173487	3.53722
FCHSD2	2.40986	5.3767	4.94543	2.40387e-05	0.000318771	2.58345
CD96	2.40846	7.43117	4.71315	4.69529e-05	0.000483655	1.92374
NPC1	2.40614	5.21637	4.54955	7.50933e-05	0.000649252	1.49881
NFATC3	2.38837	6.41322	4.83186	3.33594e-05	0.000388743	2.26375
ARAP2	2.38771	6.43103	4.93602	2.47011e-05	0.000322701	2.55134
TTC39C	2.38467	6.78621	5.17788	1.22772e-05	0.000213308	3.21464
PPP2R2B	2.38392	6.00324	5.08576	1.60255e-05	0.000246864	2.9694
CELF2	2.38034	7.47137	4.64005	5.79293e-05	0.000549683	1.7128
A2M	2.37016	4.95631	4.0059	0.000350667	0.00195827	0.0377418
RAPGEF1	2.36379	5.90785	5.01843	1.94684e-05	0.000276618	2.78373
ETS1	2.3598	7.4413	4.46818	9.47764e-05	0.000761453	1.26516
PAG1	2.35963	6.25025	4.6622	5.43582e-05	0.000527553	1.80114
ELMO1	2.35873	6.01775	4.07585	0.000288214	0.00170308	0.21466
AHNAK	2.34893	7.43267	4.02302	0.000334251	0.00190485	0.060185
FGD3	2.34656	6.06817	4.97682	2.19558e-05	0.000299769	2.67013
MGAT5	2.34544	5.40333	4.55376	7.41934e-05	0.000643923	1.51004
MAP3K5	2.34278	5.555	4.76823	4.00706e-05	0.000437809	2.09634
MBD5	2.34101	6.18061	4.53295	7.87501e-05	0.000672758	1.45049
RIPOR2	2.33316	8.4441	4.70697	4.7795e-05	0.000486011	1.87858
STAT5B	2.32595	5.81023	5.22441	1.07309e-05	0.000198938	3.35293
PIBF1	2.32511	5.46376	4.64802	5.66177e-05	0.000542145	1.76713
ITK	2.3206	6.32405	4.94197	2.42804e-05	0.000319912	2.57271
ETV6	2.31839	5.25781	3.92463	0.00043996	0.0023209	-0.177145
RAPGEF6	2.31636	6.28162	4.84323	3.22837e-05	0.000380206	2.29852
LDLRAD4	2.31304	4.9089	3.4309	0.00169693	0.00667922	-1.44175
PIK3CD	2.31151	5.85946	5.00771	2.00809e-05	0.000281443	2.75414
TMEM131L	2.309	5.37329	4.56328	7.21974e-05	0.000632644	1.53554
FBXL17	2.30461	5.59977	4.62739	6.00724e-05	0.000560648	1.7107
EML4	2.30381	7.20803	4.36566	0.000126962	0.000939188	0.981183
MYBL1	2.30094	6.84499	4.52351	8.09058e-05	0.000684243	1.42329
CAMK1D	2.29932	5.51879	4.1719	0.000219914	0.00140354	0.478444
FNBP1	2.29765	7.3425	4.64557	5.70179e-05	0.000544829	1.73938
HIVEP2	2.28031	5.47428	4.26683	0.000168117	0.00115482	0.732373
KANSL1	2.27881	7.01588	3.99122	0.000365365	0.00202624	-0.0128777
NACA	2.27809	10.5451	3.38397	0.00192353	0.00736346	-1.61904
RORA	2.27461	8.175	4.58444	6.79497e-05	0.000611144	1.55438
ABHD17A	2.2744	6.54793	4.41736	0.00010957	0.000835889	1.132
SIPA1L1	2.27278	5.43925	4.16658	0.000223236	0.00141677	0.464449
CNOT6L	2.27107	6.91603	4.71141	4.71889e-05	0.000483655	1.92151
RAP1GAP2	2.26849	5.03452	3.33451	0.00219368	0.00820059	-1.6802
TGFBR2	2.26323	5.94485	5.0163	1.9589e-05	0.000278041	2.77893
GLCCI1	2.25719	6.10569	4.60949	6.32393e-05	0.000582229	1.65883
EPB41	2.25626	7.17674	3.88613	0.000489684	0.00252266	-0.288527
BCL11B	2.25389	7.43603	4.03348	0.000324601	0.00186782	0.0934673
ZNF609	2.25046	5.3226	4.44873	0.000100188	0.000793323	1.22393
PUM2	2.24943	6.12949	4.86981	2.99013e-05	0.000358342	2.37417
COP1	2.24841	5.64881	3.82662	0.000577505	0.0028888	-0.434937
ARL4C	2.24361	7.82758	3.8224	0.000584275	0.0029109	-0.482851
PCNX2	2.24348	5.80749	4.46928	9.4479e-05	0.00075996	1.2801
ZCCHC7	2.24306	5.96647	4.19094	0.000208401	0.00135222	0.529974
SGMS1	2.24297	5.3194	4.17094	0.000220508	0.00140578	0.475501
ARID1B	2.23955	7.0156	4.24344	0.000179634	0.00120636	0.648516
PAFAH1B1	2.23949	6.17564	4.53488	7.83152e-05	0.000669883	1.45785
RNF125	2.23774	6.47741	4.51858	8.2056e-05	0.000690608	1.40991
SFMBT2	2.23575	5.20758	4.24095	0.000180909	0.00121372	0.663632
STIM1	2.23376	5.66567	4.55002	7.49937e-05	0.000649215	1.49815
DYM	2.23064	5.5122	4.24247	0.000180131	0.0012091	0.666647
LRBA	2.23049	6.73546	4.44655	0.000100813	0.000796801	1.20837
ARFGEF1	2.22713	5.96162	4.58491	6.78586e-05	0.000611131	1.59328
PTPRC	2.22639	9.35146	4.69791	4.90573e-05	0.000494927	1.84967
DNAJC1	2.22524	6.46344	3.86596	0.000517875	0.00264291	-0.333703
CCSER2	2.22259	6.92629	4.04835	0.000311346	0.00180843	0.134784
RNF38	2.22037	5.41397	4.01178	0.000344941	0.00193981	0.0521487
RFX7	2.21722	5.11529	4.09039	0.000276677	0.00165279	0.261288
USP15	2.21509	6.93435	4.42603	0.000106895	0.000822908	1.15151
WIPF1	2.21463	7.2013	4.26109	0.000170876	0.00116625	0.700095
BICRAL	2.21292	5.6087	4.42419	0.000107457	0.000825966	1.15694
KDM6A	2.21249	5.30673	4.06495	0.000297173	0.00174088	0.193777
NEK7	2.21168	5.70971	4.67175	5.2888e-05	0.000520356	1.83038
EVA1C	2.21137	5.22106	3.77812	0.000660262	0.00319373	-0.558245
SLFN12L	2.21014	6.5206	4.7898	3.7657e-05	0.000423545	2.14459
MYCBP2	2.20847	6.81197	4.47299	9.34829e-05	0.000754173	1.28352
RUNX2	2.20811	6.00203	3.62724	0.000998478	0.00443891	-0.948797
RNF149	2.2023	6.16304	4.36776	0.000126203	0.000934589	1.00338
XRN1	2.19922	6.22092	4.73198	4.44771e-05	0.000468632	1.99463
PCAT1	2.19907	5.33851	3.55944	0.00120041	0.0051083	-1.11937
TAFA1	2.19772	4.93918	3.3218	0.00226878	0.00844195	-1.71298
NFAT5	2.19692	5.46388	3.67515	0.000876059	0.00400711	-0.826437
ASCC3	2.19608	5.56828	4.81256	3.52672e-05	0.000406074	2.21767
AMBRA1	2.1956	5.57369	3.91354	0.000453752	0.00237801	-0.207922
KIAA1109	2.19342	5.88142	4.48553	9.01906e-05	0.000734545	1.32425
RASAL3	2.19107	6.01849	4.88437	2.86715e-05	0.00034696	2.41372
PPP3R1	2.18935	5.41274	4.20762	0.000198801	0.00130359	0.573868
FKBP5	2.18931	6.11444	4.34306	0.000135395	0.000983945	0.936971
NCOA7	2.18604	6.27233	4.40958	0.000112028	0.000846913	1.11428
KDM4C	2.18507	5.95604	4.18007	0.000214898	0.00138383	0.489805
JAK1	2.18269	7.8791	4.3766	0.000123067	0.000913347	0.992486
MT-ND3	2.18225	11.2521	4.14734	0.000235689	0.00147587	0.367749
TAF10	2.17883	5.92663	4.00871	0.000347922	0.00195174	0.0426232
IFNG-AS1	2.17545	5.00917	4.31617	0.00014615	0.00104264	0.865706
AC119396.1	2.16939	5.66978	4.17083	0.000220576	0.00140578	0.472613
RC3H1	2.16799	5.5493	4.30894	0.000149183	0.00105966	0.845451
ADK	2.16749	6.20492	3.36359	0.00203071	0.00769477	-1.61778
VPS13C	2.15898	6.25951	4.3408	0.000136267	0.000988699	0.928574
ZNF638	2.15845	6.18438	4.35175	0.000132089	0.00096403	0.957408
ESYT2	2.15669	5.92346	3.92587	0.000438443	0.00231559	-0.183639
ZEB1	2.14658	5.93983	3.95349	0.000405957	0.00217779	-0.101891
PHF21A	2.14619	5.38558	3.97231	0.000385181	0.00209798	-0.0517691
SPTAN1	2.14608	6.0226	4.56734	7.13623e-05	0.000629782	1.54696
CEMIP2	2.14173	5.45013	4.52919	7.96023e-05	0.000677101	1.44212
AKAP13	2.1322	7.56798	4.51409	8.31176e-05	0.000694822	1.36897
RPS6KA3	2.13076	6.52874	4.16	0.000227423	0.00143287	0.430377
DOCK2	2.12879	6.43924	4.32937	0.00014077	0.00100848	0.896356
LRRC8C	2.12855	5.50105	3.88192	0.000495442	0.00255039	-0.288905
SYTL2	2.1275	6.24401	4.42414	0.000107474	0.000825966	1.15318
JAZF1	2.12323	5.22565	4.14101	0.000239934	0.00149832	0.395482
ZNRF2	2.11965	4.90706	3.97239	0.000385103	0.00209798	-0.0509359
SOS1	2.1188	5.9892	4.2862	0.00015913	0.00110346	0.778647
STK17B	2.11557	7.51358	4.66918	5.32797e-05	0.000520422	1.7932
CMIP	2.1152	5.97211	4.13344	0.000245103	0.00152225	0.366678
AC006369.1	2.10153	5.8515	3.97459	0.000382738	0.00209109	-0.0450061
ABLIM1	2.10056	5.82611	4.64748	5.67061e-05	0.00054261	1.76278
RASA1	2.09939	4.98067	4.08251	0.000282871	0.00167621	0.239934
TRANK1	2.09884	5.49949	4.36825	0.00012603	0.000934323	1.00576
SND1	2.09598	5.68981	4.06143	0.00030013	0.00175217	0.180117
AGTPBP1	2.09594	5.66896	4.51442	8.30397e-05	0.000694597	1.40236
ATP11B	2.09133	5.67549	3.79051	0.000638095	0.00311861	-0.528558
KIF2A	2.08708	6.87457	3.84532	0.000548365	0.00276434	-0.38884
MSN	2.08672	7.37403	3.58953	0.00110635	0.00479618	-1.0647
TC2N	2.0845	7.80864	4.35572	0.000130605	0.000957298	0.930919
TUT4	2.08422	6.57258	4.16381	0.000224993	0.00142403	0.455728
SP140	2.08232	5.87184	4.50348	8.56786e-05	0.000707979	1.36857
TNRC6A	2.08183	6.11469	4.17682	0.000216876	0.00138935	0.49197
SETD2	2.0801	5.64465	4.42758	0.000106422	0.000821331	1.16647
VWA8	2.07871	5.56358	4.06758	0.000294989	0.0017318	0.199276
R3HDM1	2.07805	5.34819	3.9285	0.000435245	0.00230089	-0.166865
CDV3	2.07739	6.14076	4.02186	0.000335339	0.00190629	0.0783734
UBE2H	2.0725	5.29133	4.12804	0.000248862	0.00153577	0.361085
OSBPL3	2.07221	5.00282	3.97707	0.000380101	0.00207919	-0.0392058
FNBP4	2.07167	6.50748	3.98299	0.000373868	0.00206079	-0.0294398
PTPN4	2.06824	7.00218	4.39728	0.000116026	0.000868188	1.06809
PTEN	2.0682	5.83107	4.34721	0.000133804	0.00097498	0.949286
GATAD2B	2.06384	5.64872	4.11335	0.00025937	0.00157846	0.321551
SH3KBP1	2.06379	6.74395	4.3103	0.000148606	0.00105684	0.841206
GPRIN3	2.06072	5.65028	3.76647	0.00068182	0.00327591	-0.591373
FBXO11	2.05953	5.95026	4.11556	0.000257765	0.00157503	0.320116
CDC42SE2	2.05859	8.04943	3.47764	0.00149697	0.00607978	-1.3898
DENND4A	2.05788	6.1229	3.97987	0.000377133	0.00206992	-0.0394559
RCSD1	2.0566	7.3101	3.75524	0.000703223	0.00335979	-0.642807
RALGAPA1	2.05551	5.70706	4.33036	0.000140373	0.0010067	0.903655
MGAT4A	2.0511	6.61636	3.95403	0.000405343	0.0021762	-0.109358
SYTL3	2.04667	6.76882	4.10073	0.000268752	0.00161678	0.267662
TNIK	2.04492	6.57521	4.38864	0.000118918	0.000886905	1.04792
KLF13	2.04203	6.80496	3.97565	0.000381604	0.00208657	-0.0537424
CYTH1	2.04063	6.96161	3.80344	0.000615706	0.0030339	-0.514468
SPOCK2	2.03873	7.04014	3.50462	0.00139209	0.00574283	-1.28382
MAP4K4	2.03719	5.88095	4.02785	0.000329766	0.0018864	0.0889863
BPTF	2.03546	7.11265	3.59441	0.00109178	0.00475288	-1.04646
URI1	2.03143	6.5073	4.12375	0.000251886	0.00155023	0.34383
RERE	2.03048	5.66212	3.70808	0.000800509	0.00375352	-0.741004
SLC4A7	2.02955	6.11402	3.94216	0.000418991	0.00223626	-0.131439
ARHGAP25	2.02829	6.46062	4.2533	0.00017469	0.00118366	0.686465
COMMD10	2.02644	5.44267	3.93449	0.000428037	0.00227563	-0.151243
TLE5	2.02634	8.15331	3.46933	0.00153077	0.00617865	-1.40958
KDM2A	2.02224	6.03873	4.52962	7.95041e-05	0.000677101	1.44189
ZNF407	2.0188	5.1449	4.01215	0.000344588	0.00193863	0.0532779
CPB2-AS1	2.01821	4.70496	3.03134	0.00483195	0.015613	-2.4114
CUX1	2.01778	5.64865	4.12214	0.000253034	0.00155518	0.34531
RORA-AS1	2.01398	4.60644	2.8229	0.00816858	0.0239781	-2.89109
FRYL	2.01377	6.27555	4.1739	0.000218673	0.00139758	0.478069
ANKRD12	2.01095	7.82289	3.49432	0.00143126	0.00586183	-1.33055
HEATR5B	2.00932	5.19192	4.24505	0.000178819	0.00120325	0.673848
IQGAP1	2.00385	6.93856	3.92504	0.000439453	0.00232002	-0.190391
OGT	2.00361	5.92498	3.9624	0.000395992	0.00214288	-0.0821871
EXOC6B	2.0035	5.0177	3.41766	0.00175814	0.00686038	-1.47704
HELZ	2.0013	5.88263	3.94463	0.000416119	0.00222267	-0.130207
CHD3	1.99973	5.76584	4.29867	0.000153597	0.00107865	0.818257
IL7R	1.99874	10.104	4.37911	0.00012219	0.000907833	0.985459
MYO5A	1.99185	5.24925	4.01276	0.000343999	0.00193611	0.0548921
DOCK11	1.99171	5.83517	4.12313	0.000252328	0.00155166	0.34651
STAT4	1.99132	6.98924	4.06393	0.000298028	0.00174514	0.168201
HECA	1.98704	5.835	3.95898	0.000399786	0.00215355	-0.0871891
CDK13	1.98695	6.38406	3.84639	0.000546741	0.0027582	-0.388231
TRPM7	1.98695	5.61319	4.0558	0.000304907	0.00177626	0.168157
CDK17	1.98673	5.57523	4.17923	0.000215407	0.00138466	0.497275
DENND4C	1.98672	5.72719	3.85142	0.000539177	0.00273015	-0.368785
ATP5F1D	1.98319	7.27	3.16992	0.00337994	0.0116559	-2.11604
XKR6	1.98095	4.78689	2.89843	0.00676561	0.020541	-2.72001
ZHX2	1.97443	5.18934	2.98468	0.00544196	0.0171728	-2.52127
RPS26	1.97423	10.1983	3.33007	0.00221961	0.00828615	-1.75874
EPHA4	1.96491	5.35672	3.95519	0.000404033	0.00217002	-0.0981378
ATE1	1.96184	5.16545	3.86366	0.000521191	0.00265486	-0.337013
FAM172A	1.96172	6.4645	4.03593	0.000322375	0.00185815	0.101942
DOCK8	1.95982	7.24037	4.32389	0.000142979	0.00102323	0.853846
ATF7IP2	1.95962	6.08883	3.70122	0.000815711	0.00380647	-0.761651
MICU2	1.95881	5.94737	3.7049	0.00080751	0.00377826	-0.749882
NLRP1	1.95567	6.16379	4.0015	0.000355005	0.00197837	0.0143209
GSK3B	1.95555	5.59888	4.07239	0.000291032	0.00171375	0.212792
WWP2	1.95537	5.21801	3.72584	0.000762424	0.00359847	-0.694722
NSMCE2	1.95476	5.75412	3.61694	0.00102687	0.00453114	-0.976431
ATP8A1	1.95339	5.86199	3.71563	0.000784104	0.00368675	-0.723016
SYNRG	1.9483	6.97926	3.6991	0.000820463	0.0038234	-0.775671
TMEM181	1.94137	5.76383	3.72401	0.00076626	0.00361433	-0.699329
IKZF3	1.9408	6.38526	3.64514	0.000950909	0.00427232	-0.900135
SF3B1	1.94055	6.68026	3.79422	0.000631592	0.00309501	-0.524594
STXBP5	1.93981	5.18106	3.8714	0.000510116	0.0026131	-0.317274
RBMS1	1.93921	6.71545	3.86628	0.000517421	0.00264158	-0.338198
MED13L	1.93719	6.10354	3.54565	0.00124608	0.00526318	-1.15578
BABAM2	1.93469	5.52313	3.41114	0.00178902	0.00693915	-1.49624
GNAI2	1.92575	7.24477	4.01864	0.00033838	0.00191955	0.0522309
ITFG1	1.92537	6.18492	3.81133	0.000602437	0.00298502	-0.48307
SLCO3A1	1.92529	6.01831	4.1385	0.000241638	0.00150689	0.385014
NEDD9	1.92422	5.37631	3.99815	0.000358345	0.00199298	0.0160235
MON2	1.91903	5.53048	3.89815	0.000473599	0.00245932	-0.246958
BCL2	1.91789	6.95911	3.5776	0.00114276	0.00491517	-1.08771
ATG7	1.91762	4.87249	3.54178	0.00125921	0.00531041	-1.1651
RASGRF2	1.91615	5.53255	3.74071	0.000731898	0.00347971	-0.658891
MCPH1	1.91141	4.95697	3.91095	0.000457037	0.00239154	-0.2132
HIST1H1D	1.90993	5.63216	3.37215	0.001985	0.00755516	-1.58803
PARP15	1.90925	5.12242	3.6068	0.00105562	0.0046295	-1.00035
MSI2	1.90749	5.95033	3.98158	0.00037534	0.00206497	-0.0325048
BICDL1	1.90679	5.27681	3.72661	0.000760803	0.00359207	-0.693976
PARP4	1.90618	5.93254	4.22722	0.000188079	0.00125074	0.624073
CSDE1	1.90558	6.87362	3.73956	0.000734215	0.00348951	-0.671781
SFPQ	1.90434	6.56644	3.47091	0.0015243	0.00616141	-1.35145
SMG6	1.90367	5.53064	3.97074	0.000386878	0.00210611	-0.0576539
PPIA	1.89992	8.77897	3.15183	0.00354257	0.0121314	-2.19037
SIDT1	1.89691	5.26522	3.66172	0.000908808	0.00412643	-0.860145
ACBD6	1.89682	5.58531	3.9883	0.000368356	0.00203454	-0.0113371
CCDC91	1.89525	6.5643	3.71842	0.000778118	0.0036624	-0.729957
FBXW11	1.89438	5.55722	3.81305	0.000599584	0.00297521	-0.46934
DGKD	1.89414	5.69217	3.96969	0.000388016	0.00211062	-0.0604784
PDE4B	1.89127	6.04273	3.60692	0.00105525	0.00462937	-1.00695
TMEM238	1.89071	5.09066	3.23372	0.0028612	0.0101846	-1.9289
HIST1H1E	1.89048	5.44319	2.98047	0.00550034	0.0173289	-2.52871
SPTBN1	1.88899	5.41418	4.06976	0.000293192	0.00172511	0.204926
BOD1L1	1.88817	6.03355	3.69011	0.000840909	0.00387889	-0.787488
DUSP2	1.88785	7.33341	2.79377	0.00877907	0.0254302	-2.9954
PTPRA	1.88437	6.30646	3.6046	0.00106195	0.00465128	-1.0102
SUCLG2	1.88324	5.85132	3.16566	0.00341757	0.0117655	-2.09512
ELP4	1.88281	5.17023	3.63447	0.000978977	0.00436932	-0.929457
HIST1H4C	1.88239	7.24163	3.47198	0.00151993	0.00614924	-1.38139
AC010894.3	1.88205	4.56992	2.70783	0.0108386	0.0301339	-3.14806
SOS2	1.87839	5.42952	3.95612	0.000402987	0.00216526	-0.0959814
RANBP9	1.87819	5.20955	3.26515	0.00263458	0.00950724	-1.85251
LPGAT1	1.876	5.35827	3.3775	0.00195692	0.00747545	-1.57674
CAPN7	1.87292	5.16063	3.80491	0.000613213	0.00302412	-0.49014
FBXW7	1.87214	5.84431	3.9487	0.000411422	0.00220363	-0.11571
AEBP2	1.86502	5.28032	3.72827	0.000757345	0.00357946	-0.689974
MLLT3	1.86415	5.75434	3.84091	0.000555102	0.00279211	-0.396576
TRG-AS1	1.86402	7.269	3.05675	0.00452752	0.0148227	-2.39598
TTC17	1.86163	6.46669	3.68469	0.000853494	0.00392271	-0.81049
PIAS1	1.85957	6.10347	3.7068	0.000803307	0.00376535	-0.74575
CLASP1	1.85933	5.50484	3.27691	0.00255428	0.00928294	-1.82695
NAP1L4	1.85922	6.83862	3.77748	0.000661437	0.00319714	-0.575341
ZNF652	1.85699	5.9644	3.75195	0.000709627	0.00338682	-0.627207
ACTN4	1.8542	6.38483	3.53187	0.00129339	0.00542891	-1.19625
TMOD3	1.85122	6.15397	4.11252	0.00025998	0.00158076	0.3139
DHRSX	1.84882	4.89926	3.061	0.00447851	0.0146905	-2.34352
IKZF1	1.84805	8.18629	4.23434	0.000184324	0.00123238	0.588605
EMB	1.84761	7.32795	3.41635	0.00176429	0.00687385	-1.50833
FUT8	1.84586	5.96404	3.30399	0.0023782	0.00877244	-1.76538
CAB39	1.84476	5.93156	4.05768	0.000303299	0.0017684	0.170925
LNPEP	1.84408	6.11591	3.67361	0.000879755	0.00402132	-0.830815
DIAPH1	1.84272	6.71791	3.35948	0.00205304	0.00775566	-1.62481
RPL7A	1.84264	11.4141	2.87097	0.00724726	0.021737	-2.83975
DOCK9	1.84223	5.33968	3.46867	0.00153349	0.00618754	-1.35202
ITPR2	1.84205	5.94714	3.92474	0.000439823	0.0023209	-0.180858
ATF7IP	1.84174	6.60853	3.69298	0.000834329	0.00386292	-0.788396
TAOK3	1.84108	7.15192	3.81271	0.000600146	0.00297691	-0.498193
CCNH	1.84027	5.97102	3.3983	0.00185142	0.00713851	-1.5327
MBTD1	1.83905	4.74576	3.26764	0.00261736	0.00946249	-1.84618
EIF4G3	1.8387	5.51723	3.56527	0.0011816	0.00505668	-1.11096
ARID2	1.83797	5.89116	3.4732	0.00151493	0.00614177	-1.33787
ITGAL	1.83773	6.47898	3.68231	0.000859059	0.00394391	-0.820469
VOPP1	1.83558	5.78834	3.71227	0.000791361	0.00371318	-0.732207
OXNAD1	1.83375	6.50338	3.78226	0.000652769	0.00317054	-0.554035
STT3B	1.83275	5.87148	3.46932	0.00153083	0.00617865	-1.35151
ATP9B	1.83083	5.62249	3.70812	0.000800407	0.00375352	-0.747209
MBD2	1.83073	5.76232	3.61751	0.00102527	0.00452556	-0.974631
TOX	1.82744	5.20445	3.23105	0.00288132	0.0102349	-1.93597
SECISBP2	1.82288	6.11795	3.79557	0.000629245	0.00308531	-0.51919
ZNF644	1.82202	5.89842	3.77757	0.000661273	0.00319714	-0.561167
PPP3CC	1.8199	6.28302	3.44095	0.0016519	0.00653377	-1.42178
WNK1	1.81813	6.37704	3.79098	0.000637269	0.0031166	-0.5353
RAB8B	1.81234	5.95866	3.64502	0.000951215	0.00427232	-0.90549
PDCD4	1.81091	7.25029	3.61579	0.00103009	0.00454387	-0.996764
SCAF8	1.80985	5.07087	3.54463	0.00124952	0.00527446	-1.15841
CAPN2	1.80907	6.37829	3.63752	0.000970896	0.00434607	-0.93292
RFX3	1.80843	4.99071	3.24154	0.00280316	0.010012	-1.90974
PICALM	1.80742	6.27832	3.22648	0.00291602	0.0103258	-1.96862
ASH1L	1.80737	6.91891	3.71458	0.000786345	0.00369346	-0.739448
BCL7C	1.80628	5.9526	3.51625	0.00134911	0.00560629	-1.23151
PHF3	1.80496	6.24556	3.50431	0.00139326	0.00574592	-1.26042
ORAI1	1.80404	6.10932	3.6631	0.000905406	0.00411647	-0.858331
KAT2B	1.80229	5.88845	3.51978	0.00133632	0.00556841	-1.2217
H1FX	1.80226	6.25668	3.3158	0.00230509	0.00855138	-1.73569
KCMF1	1.80066	5.3365	3.66201	0.000908103	0.00412542	-0.859059
UBE2M	1.79905	5.4057	3.54326	0.00125415	0.00529073	-1.1616
SENP7	1.79864	5.72107	3.75004	0.000713365	0.00340228	-0.636873
TNFAIP3	1.79835	6.02069	3.69744	0.000824192	0.00383291	-0.774649
RNF19A	1.79806	6.20606	3.29396	0.00244201	0.00896171	-1.78182
USP33	1.79421	5.74453	3.95885	0.000399938	0.00215355	-0.0891535
EPC1	1.79273	7.23928	3.1166	0.00388101	0.0130898	-2.24021
BRWD1	1.79229	5.85358	3.82272	0.000583763	0.0029109	-0.445382
MYO1D	1.79204	4.8086	3.18664	0.00323592	0.0112453	-2.04236
SLC16A7	1.79017	5.50409	3.92352	0.000441321	0.00232628	-0.180946
NMT1	1.7897	5.75911	3.80441	0.00061406	0.0030272	-0.494341
PLEKHA5	1.78761	5.30993	3.68799	0.0008458	0.00389485	-0.792817
IL12RB2	1.78745	4.58729	2.46578	0.0192979	0.0484885	-3.66486
SBF2	1.78725	5.25044	3.23219	0.00287271	0.0102123	-1.93305
AAK1	1.78615	7.82082	3.73068	0.000752348	0.00356078	-0.735738
CUL1	1.78517	5.44858	3.49892	0.00141363	0.00581061	-1.2753
KCNQ5	1.78464	4.67298	3.0833	0.00422901	0.0140411	-2.28869
MRTFA	1.78074	5.22354	3.25057	0.00273748	0.00981603	-1.88986
ADAM10	1.77586	5.82973	3.50955	0.00137371	0.00568941	-1.25034
AP3B1	1.77586	5.99551	3.56396	0.0011858	0.00506829	-1.10932
RALGAPA2	1.77292	5.12797	3.42259	0.00173511	0.00678745	-1.46482
BRD7	1.77266	6.03072	3.78174	0.000653705	0.00317193	-0.553548
AL157402.2	1.77253	4.47454	2.55611	0.0156066	0.0406607	-3.47566
ATRX	1.77179	6.9627	3.31799	0.00229174	0.00851344	-1.73737
PHC3	1.77164	6.02001	3.6088	0.00104987	0.0046114	-0.998324
NRF1	1.7711	4.93287	2.53956	0.0162297	0.042019	-3.51161
ZMYM4	1.77092	4.93344	3.50865	0.00137707	0.00569986	-1.24856
KLF3	1.77088	6.24482	3.61345	0.00103668	0.00456513	-0.987111
NCOA3	1.76986	5.84629	3.33509	0.00219032	0.00819251	-1.68894
PATJ	1.76754	5.7505	3.65926	0.000914958	0.00414745	-0.867486
ABI1	1.76751	5.90769	3.36223	0.00203808	0.00770933	-1.61687
DIP2B	1.76675	4.96702	3.41695	0.00176146	0.00686743	-1.47842
SMAD3	1.76554	5.18876	3.46291	0.00155742	0.0062563	-1.36424
FNDC3A	1.76485	5.8257	3.62327	0.00100932	0.00447363	-0.964923
INPP5D	1.76375	6.44525	3.56291	0.00118918	0.00507636	-1.12279
ZC3HAV1	1.76145	6.96863	3.52251	0.00132649	0.00553931	-1.23302
PRKX	1.76001	5.2858	3.55907	0.00120164	0.00511195	-1.12142
ITGA6	1.75549	4.86583	3.14461	0.00360957	0.0123299	-2.14436
CCND3	1.75538	7.86602	4.05319	0.000307145	0.001787	0.106953
SMG1	1.75466	6.17136	3.45809	0.0015777	0.00631076	-1.37788
ITSN2	1.74743	6.39763	3.64791	0.000943761	0.00424552	-0.904102
ANKRD11	1.74698	7.09675	3.50306	0.00139796	0.00576356	-1.28964
CNOT2	1.74673	5.98959	3.60136	0.00107134	0.00468037	-1.01472
PPP3CA	1.74652	6.64368	3.55092	0.00122844	0.0052032	-1.15939
ROCK1	1.74452	6.81916	3.24962	0.00274435	0.00983599	-1.90566
PRPF4B	1.74423	6.49896	3.16779	0.0033987	0.0117094	-2.1024
MED13	1.74399	5.45756	3.65305	0.000930607	0.0042046	-0.882582
PDSS2	1.74339	5.04883	2.71728	0.0105917	0.0296228	-3.12861
TNFAIP8	1.7425	7.56329	3.1879	0.00322529	0.0112198	-2.07152
MAP3K3	1.74201	5.08839	3.50966	0.00137329	0.0056894	-1.24654
SUN2	1.74112	7.0761	3.7801	0.000656674	0.00318315	-0.585856
MAP2K2	1.73976	6.09142	3.10613	0.00398741	0.0133758	-2.24407
SESN1	1.7391	5.3176	3.69964	0.000819245	0.00382034	-0.762659
BIRC6	1.73781	6.88709	3.55176	0.00122566	0.00519383	-1.16615
PPP1R14B	1.73496	5.60043	3.50089	0.00140615	0.00578952	-1.26855
ITGA4	1.73253	7.48341	3.36417	0.00202761	0.00768518	-1.64575
HIVEP3	1.72899	5.67109	2.76799	0.00935487	0.0267737	-3.02924
DUSP16	1.72833	5.51231	3.37098	0.00199121	0.0075746	-1.5964
HIF1A	1.72829	4.89331	3.4593	0.00157257	0.00630044	-1.372
STK39	1.72636	5.24204	3.25517	0.00270461	0.00970838	-1.87727
AC004797.1	1.72578	4.82193	2.58742	0.0144869	0.0382408	-3.41114
MATK	1.7245	7.24244	3.096	0.00409291	0.0136624	-2.28873
CHD1	1.72394	6.48753	3.55891	0.00120213	0.00511244	-1.13197
PTMS	1.72076	5.21076	3.60802	0.0010521	0.00461705	-0.996673
PCGF5	1.71975	6.02582	3.42997	0.00170118	0.00669178	-1.45194
PPP1R12A	1.71926	6.97617	3.1989	0.00313405	0.0109415	-2.03538
STIM2	1.71449	6.12835	3.657	0.000920616	0.00416755	-0.881748
PRPF8	1.71413	5.78993	3.49477	0.00142952	0.00585791	-1.29087
VTI1A	1.71234	6.05103	3.3622	0.00203821	0.00770933	-1.62928
SPPL3	1.71209	5.4614	3.65728	0.000919915	0.00416576	-0.872936
MACF1	1.71163	7.28268	3.65168	0.000934082	0.00421311	-0.912734
PKN2	1.70996	5.87988	3.28202	0.00252009	0.00917659	-1.81171
CERK	1.70798	5.55508	3.7414	0.000730502	0.0034755	-0.656312
SORL1	1.70768	6.73243	3.64889	0.000941223	0.00423831	-0.912206
MBNL2	1.70673	5.49657	3.65137	0.00093488	0.00421531	-0.888512
PPP2R5C	1.70403	8.22701	3.42189	0.00173835	0.00679677	-1.52105
PTPN22	1.70304	6.35126	3.36294	0.00203425	0.00770391	-1.61856
ANKRD13D	1.70289	6.3086	3.28227	0.00251846	0.00917555	-1.82374
GNG2	1.69933	6.54524	2.99448	0.00530807	0.0168518	-2.50565
CREBBP	1.69909	5.77276	3.4307	0.00169784	0.00668055	-1.44669
ARHGEF3	1.6986	6.18789	3.08946	0.00416248	0.0138498	-2.28287
STAU2	1.69619	5.51008	3.44862	0.00161827	0.00643437	-1.39997
PPP3CB	1.69534	5.45154	3.22145	0.00295467	0.0104193	-1.95889
AL627171.2	1.69534	5.28905	2.93878	0.00611256	0.018908	-2.62759
CD6	1.69526	6.1146	3.55768	0.00120617	0.00512802	-1.13341
ARF1	1.69487	7.02507	3.03516	0.00478495	0.0154942	-2.42287
SCFD2	1.69437	4.82512	2.81263	0.00837918	0.0244905	-2.91576
PDS5A	1.69436	5.82401	3.51822	0.00134195	0.00558075	-1.22862
RBM6	1.69432	6.58809	3.27096	0.00259462	0.00940775	-1.85304
C1GALT1	1.69035	5.68771	3.65021	0.000937852	0.00422592	-0.892188
ARIH1	1.68774	5.85406	3.44466	0.00163555	0.00648791	-1.40963
ZNF862	1.68652	4.66275	3.06617	0.0044194	0.0145539	-2.32979
PSIP1	1.68589	6.36193	3.07754	0.00429214	0.0142057	-2.3164
HP1BP3	1.68538	6.72574	2.97461	0.00558282	0.0175401	-2.56224
TRERF1	1.68083	5.65625	3.47369	0.00151293	0.0061373	-1.34292
ANKIB1	1.67921	5.46169	3.24311	0.00279162	0.00998651	-1.91067
WWP1	1.67888	5.85203	3.59742	0.00108288	0.00472168	-1.03014
ANTXR2	1.67604	5.70221	3.4417	0.00164855	0.00652369	-1.41713
KLF6	1.67557	7.2073	3.02832	0.00486936	0.0157153	-2.44029
GRAP2	1.67543	6.57664	3.3149	0.0023106	0.00856714	-1.74788
CLINT1	1.67503	5.7632	3.58778	0.0011116	0.00480847	-1.04905
KPNA1	1.67443	5.23831	3.49478	0.00142951	0.00585791	-1.28421
AKAP9	1.67344	7.07093	3.14281	0.00362648	0.0123753	-2.19049
YPEL3	1.67255	6.99188	2.95762	0.00582838	0.0181887	-2.61359
TAF15	1.67194	6.26287	3.04112	0.00471255	0.0152998	-2.40251
ACTG1	1.67058	9.86476	3.52707	0.00131026	0.00548496	-1.26482
ZNF148	1.66812	6.11829	3.57041	0.00116525	0.00499854	-1.10212
CD46	1.66619	6.18373	3.34365	0.00214118	0.00804402	-1.66627
WASF2	1.66542	6.77213	3.59622	0.0010864	0.00473554	-1.04486
RBM26	1.66436	5.88035	3.56634	0.0011782	0.0050469	-1.10575
MAGED1	1.66187	4.89321	3.16974	0.00338145	0.0116559	-2.08412
MPP7	1.66053	5.26587	3.36501	0.00202306	0.00767007	-1.6083
CELF1	1.66037	6.21559	3.54013	0.00126482	0.00532418	-1.18189
TRIP12	1.66007	5.57584	3.67682	0.000872065	0.00399206	-0.821399
LARP4B	1.6592	5.25359	3.15892	0.00347794	0.0119492	-2.11078
SENP6	1.65739	6.28951	3.58141	0.00113099	0.00487532	-1.07334
STK24	1.65734	5.74154	3.22259	0.00294587	0.0103974	-1.96552
STAG2	1.6572	6.80224	3.19132	0.00319662	0.0111399	-2.0639
OTULIN	1.6567	5.00579	3.22008	0.00296524	0.0104485	-1.96085
BRAF	1.65338	5.84769	3.17527	0.00333313	0.0115331	-2.07384
NLRC3	1.65302	5.82706	3.76376	0.000686913	0.00329457	-0.597659
TGFB1	1.65151	7.57846	3.88951	0.000485097	0.00250566	-0.319216
NSA2	1.65129	7.11969	2.74894	0.00980268	0.027839	-3.08976
ARMH3	1.65072	5.01952	3.32817	0.00223084	0.00831894	-1.69866
SNTB1	1.64966	5.08959	2.97091	0.00563547	0.0176852	-2.55467
MPZL3	1.64857	5.04686	3.54756	0.00123968	0.00524428	-1.15062
EIF3B	1.64797	5.41081	3.51599	0.00135006	0.00560853	-1.23073
AGO4	1.64748	5.227	3.38951	0.00189533	0.00728101	-1.5472
CTCF	1.64649	5.86954	3.51033	0.00137082	0.00568261	-1.24583
FARS2	1.64303	5.29499	2.93516	0.00616856	0.0190553	-2.63769
AP2B1	1.64271	6.17308	3.42598	0.00171944	0.00674606	-1.46476
RRP36	1.63945	5.33773	3.44061	0.00165339	0.00653776	-1.4199
FAM89B	1.63933	5.68353	3.24239	0.00279692	0.00999498	-1.90918
SLC2A4RG	1.63905	5.72405	3.41272	0.0017815	0.00692378	-1.49144
AC079781.5	1.6374	5.43779	2.91804	0.00644036	0.0197427	-2.67663
EPS15	1.63673	6.13747	3.23043	0.00288597	0.010246	-1.9428
CSNK1G1	1.63565	5.03051	2.95852	0.00581511	0.0181527	-2.58383
BORCS5	1.63485	5.39244	3.38922	0.00189677	0.00728245	-1.5466
TPT1	1.63398	12.2742	2.55248	0.0157414	0.0409492	-3.5374
PRRC2B	1.63343	5.79578	3.54022	0.00126451	0.00532418	-1.1724
MCM9	1.63307	4.59167	3.01501	0.00503768	0.0161819	-2.44962
MSL2	1.63271	5.17597	3.38496	0.00191845	0.00735117	-1.55818
CPQ	1.63266	5.28756	3.57234	0.00115918	0.00497638	-1.08826
TAB2	1.6325	5.5454	3.36866	0.00200352	0.00761504	-1.60026
TANC2	1.62929	5.00668	2.90914	0.00658612	0.0201216	-2.69676
KDM7A	1.62851	5.36579	3.13886	0.0036638	0.0124745	-2.15917
LBH	1.62837	7.00101	3.1867	0.00323539	0.0112453	-2.07426
LUC7L2	1.62656	6.12975	3.26813	0.00261401	0.0094554	-1.84933
QKI	1.6262	5.45219	3.41875	0.00175301	0.00684426	-1.47441
TSPOAP1-AS1	1.62618	5.03997	3.18285	0.003268	0.0113394	-2.05227
LINC01934	1.62476	6.14103	3.13125	0.00373667	0.0126688	-2.18743
MT-CYB	1.62455	11.4439	2.92643	0.00630581	0.0194216	-2.71205
MAPK8	1.62236	4.89113	2.94212	0.00606122	0.0187961	-2.62115
ZNF33A	1.62226	5.66149	3.60871	0.00105014	0.0046114	-0.997908
BCR	1.62217	5.03977	3.22235	0.00294768	0.0103974	-1.95718
UIMC1	1.61965	5.22626	3.40655	0.00181107	0.00700471	-1.50454
PPP1R16B	1.61944	5.21755	2.79083	0.00884304	0.0255666	-2.97006
UMAD1	1.61934	5.35333	2.94011	0.00609206	0.0188617	-2.62752
TMEM87A	1.61746	5.69079	3.40111	0.00183759	0.00709956	-1.51856
ATXN10	1.61522	5.86724	3.52485	0.00131817	0.00550792	-1.21387
PRMT2	1.61053	7.51779	3.09301	0.00412461	0.013748	-2.30749
RPL30	1.60974	12.3726	2.69178	0.0112698	0.0310982	-3.23546
SVIL	1.609	5.48425	3.27354	0.00257703	0.00935393	-1.83541
USP47	1.6071	6.20533	3.07204	0.00435327	0.0143661	-2.31862
AC092821.3	1.60655	6.48057	3.60281	0.00106713	0.00466795	-1.02363
MAP3K2	1.60577	5.60126	3.14969	0.00356233	0.0121899	-2.13403
FAM13B	1.60569	5.54302	3.38071	0.00194026	0.00742017	-1.56945
RNF213	1.60346	7.76461	2.54252	0.0161168	0.0417667	-3.55856
LRRFIP2	1.60162	5.32524	3.42251	0.00173547	0.00678745	-1.4651
LCP1	1.60158	8.10154	3.20729	0.00306614	0.0107433	-2.0665
PRR5	1.59972	5.72183	3.05496	0.00454838	0.0148767	-2.36104
CRYBG1	1.59836	6.03735	3.29858	0.00241239	0.0088793	-1.78166
MFSD14C	1.59642	5.4331	3.17203	0.00336137	0.0116219	-2.07948
PNRC1	1.59276	7.59602	3.06549	0.00442712	0.01457	-2.38096
KAT6A	1.59245	6.59886	2.96085	0.0057809	0.0180501	-2.59368
CUL3	1.59228	6.23906	3.59272	0.00109679	0.00476864	-1.04724
GRK2	1.59154	5.99534	3.2368	0.0028382	0.0101133	-1.92852
BTN3A1	1.5915	5.90824	3.26625	0.00262699	0.00948724	-1.85125
OGDH	1.5912	5.60888	3.07378	0.00433389	0.014316	-2.31475
RIC1	1.5904	4.72862	2.97984	0.00550924	0.017349	-2.53317
RRAS2	1.58983	5.00227	3.33877	0.00216905	0.00812856	-1.67207
RNGTT	1.58958	5.40972	3.20911	0.00305154	0.0107028	-1.99253
SRSF4	1.58907	6.46475	3.16349	0.00343685	0.0118289	-2.10919
PSPC1	1.58853	5.46727	3.14028	0.0036503	0.0124379	-2.15553
EHBP1	1.58704	5.27417	2.9296	0.00625574	0.0192852	-2.65101
URGCP	1.58669	4.76692	3.02539	0.00490591	0.0158183	-2.42612
PDXDC1	1.58427	5.34415	2.83274	0.00797149	0.0235209	-2.87161
EIF3K	1.58373	8.51682	2.72201	0.0104702	0.0293373	-3.18058
SETD5	1.5832	6.15679	3.32239	0.00226524	0.00843339	-1.72393
PUM1	1.58228	5.71578	3.4435	0.00164063	0.0064986	-1.41564
SNTB2	1.58163	5.49274	3.47291	0.00151611	0.00614469	-1.33945
JARID2	1.58058	5.56403	3.40748	0.00180661	0.00698945	-1.50633
PAM	1.57706	5.66293	2.78466	0.00897871	0.0258874	-2.98443
CCM2	1.57693	6.71039	3.14114	0.00364222	0.0124134	-2.17008
GBF1	1.57603	5.02906	2.79331	0.00878911	0.0254539	-2.96137
NFATC2	1.57303	6.16514	3.06872	0.00439058	0.0144752	-2.33419
ZNF721	1.57134	6.03108	3.40017	0.00184219	0.00711298	-1.52414
2022-03-07	1.57117	5.50342	3.26237	0.00265388	0.00955903	-1.86029
WAC	1.57078	6.65661	3.16196	0.0034506	0.0118672	-2.1128
FOXK2	1.56975	5.00916	3.20398	0.00309276	0.0108223	-2.00164
LINC01138	1.56883	6.80014	3.34773	0.00211811	0.00796395	-1.67444
SLFN5	1.56879	6.86602	2.78632	0.00894197	0.0257979	-2.9869
CYTIP	1.5686	7.35667	3.23237	0.00287133	0.01021	-1.98216
KDM5A	1.56801	6.24623	3.18166	0.00327819	0.0113689	-2.05971
TRIM33	1.56768	5.79234	3.43793	0.0016653	0.00658294	-1.42861
THADA	1.56356	5.31719	3.02898	0.00486121	0.0156927	-2.42581
FOXJ3	1.56241	6.18786	3.21406	0.00301237	0.0105872	-1.98023
MBP	1.56211	7.75603	3.3845	0.00192078	0.00735804	-1.61588
DLG1	1.56138	6.24063	3.11002	0.0039476	0.0132749	-2.23109
PBX4	1.56028	5.25267	3.37482	0.00197095	0.00751244	-1.58493
SLC9A9	1.55937	4.98683	3.06459	0.00443742	0.0145943	-2.33425
GCC2	1.55898	7.09974	3.25681	0.00269298	0.00967174	-1.90714
WDR7	1.55812	4.81526	2.90617	0.00663544	0.020236	-2.70356
SERPINB9	1.55764	6.30549	3.18755	0.00322822	0.0112271	-2.05389
CASC4	1.55757	5.59705	3.29572	0.00243067	0.0089273	-1.78092
RSRC1	1.55702	5.59729	3.26791	0.0026155	0.00945827	-1.84767
CAST	1.55641	7.69417	3.2307	0.00288397	0.0102416	-1.98752
DYNLT1	1.55461	6.87417	2.96901	0.00566264	0.017747	-2.57978
ANKRD36	1.55422	5.91023	3.12903	0.00375822	0.0127324	-2.18461
PURA	1.5527	5.74781	3.0476	0.00463497	0.0151091	-2.37796
BRI3	1.55236	5.47575	2.73992	0.0100218	0.0283608	-3.07906
PRKACB	1.55184	6.01761	3.17972	0.00329478	0.0114178	-2.07447
ANKH	1.55086	5.17671	3.34882	0.00211195	0.00794299	-1.64826
NBAS	1.54938	5.20248	3.32518	0.00224858	0.00837822	-1.70641
MECP2	1.5488	6.25485	3.13993	0.00365364	0.0124461	-2.1603
PPP2R2D	1.54821	4.61182	2.90675	0.00662579	0.0202111	-2.70136
INVS	1.54784	5.12512	3.09873	0.00406427	0.0135735	-2.25505
TMCC1	1.54751	4.96433	2.8606	0.00743724	0.0222139	-2.80779
SLC38A1	1.5467	7.09618	3.44163	0.00164888	0.00652369	-1.4595
MARK3	1.54648	6.1403	3.13162	0.00373308	0.0126622	-2.18103
TNKS	1.54389	5.15893	2.85187	0.00760087	0.0226381	-2.82931
DYRK1A	1.54326	5.78783	3.1802	0.00329069	0.0114065	-2.06277
PBRM1	1.53856	6.02562	3.27982	0.00253475	0.00922256	-1.82513
GALNT10	1.53851	5.79948	3.11727	0.00387426	0.0130702	-2.22056
RNF111	1.53813	5.4111	3.1013	0.00403744	0.0135137	-2.24824
HERPUD2	1.53694	5.93541	3.23638	0.0028413	0.0101217	-1.92932
PTBP2	1.53646	5.12311	3.22616	0.00291845	0.0103317	-1.94785
KIAA0319L	1.53409	5.46283	3.39854	0.00185024	0.00713596	-1.52662
ARHGEF7	1.53352	4.928	3.25688	0.00269247	0.00967174	-1.87272
NIN	1.53306	5.97404	3.26488	0.00263641	0.00950865	-1.85741
RIOK3	1.53274	5.20452	3.05102	0.00459453	0.015006	-2.36716
PGP	1.5295	5.14923	2.91834	0.00643564	0.0197327	-2.67591
SLAMF6	1.52898	5.50515	3.24196	0.00280007	0.0100036	-1.90983
GAB3	1.52801	5.38793	3.2651	0.00263495	0.00950724	-1.85343
XRCC5	1.52613	7.06496	3.13843	0.00366784	0.012482	-2.20173
LGALS3	1.52593	6.19181	3.04155	0.00470735	0.0152866	-2.39765
CSNK1G2	1.52422	5.60677	3.0448	0.00466839	0.0151817	-2.38481
LCOR	1.5237	5.63861	3.07191	0.00435478	0.0143676	-2.32019
CD226	1.52285	6.28502	3.20227	0.00310663	0.0108569	-2.01643
ZNF831	1.52266	5.377	3.32401	0.00225557	0.00840196	-1.71073
TLK2	1.52196	4.9663	3.15043	0.00355545	0.0121694	-2.13057
SMARCA2	1.52118	6.47281	3.02302	0.00493569	0.0158955	-2.43949
CNTRL	1.51755	6.3662	3.06241	0.00446233	0.0146444	-2.35788
IRF1	1.5175	7.01388	2.77696	0.00915064	0.0262886	-3.02749
SNX14	1.51703	5.49834	3.21759	0.00298465	0.0105033	-1.96947
TBCK	1.51588	5.27449	2.96809	0.00567584	0.017775	-2.5611
SUPT3H	1.51491	6.13673	2.80142	0.0086148	0.025077	-2.9618
SHLD2	1.51482	5.36637	2.94652	0.00599427	0.0186309	-2.61126
OSBPL8	1.51468	7.00986	3.24362	0.00278792	0.00997851	-1.93035
ZDHHC20	1.51463	5.59151	3.07175	0.00435651	0.0143698	-2.32109
AKNA	1.51455	7.08814	2.95494	0.00586795	0.0182844	-2.62451
VIM	1.51429	9.7544	2.75452	0.00966966	0.0275531	-3.12064
NR1D2	1.51376	5.03913	3.11283	0.00391901	0.0131951	-2.22048
SGK3	1.51269	6.03552	3.2225	0.00294658	0.0103974	-1.96876
CAPNS1	1.50956	5.80961	3.15168	0.00354396	0.0121332	-2.12963
CEP350	1.50754	6.35575	3.03387	0.00480078	0.0155271	-2.41883
MAN1A2	1.50717	5.9471	2.98604	0.00542314	0.0171293	-2.52218
MTAP	1.50229	5.23192	3.25653	0.00269495	0.00967625	-1.87427
NIPBL	1.50203	6.88498	2.92166	0.00638197	0.0195946	-2.7109
PPP1R35	1.50002	5.57481	2.78669	0.00893393	0.0257856	-2.97916
EZR	1.49989	6.67568	2.64964	0.0124794	0.0338397	-3.28421
PPP4R3B	1.49868	6.02829	3.03662	0.00476716	0.0154511	-2.40802
BRD1	1.49847	5.10735	3.01328	0.00505986	0.0162238	-2.45464
APOLD1	1.49841	5.35755	2.6866	0.0114124	0.0314088	-3.20125
HLA-DRB1	1.49838	6.39182	2.73001	0.0102677	0.0289305	-3.11675
CYTH3	1.4976	4.56545	2.78409	0.00899136	0.0259074	-2.97902
BTG1	1.49508	9.91807	3.08822	0.0041758	0.0138847	-2.34626
ELF2	1.49455	6.09731	3.0233	0.00493213	0.0158915	-2.43944
ST3GAL1	1.49352	6.33249	3.11743	0.00387269	0.0130682	-2.22004
PRKDC	1.49271	6.13804	3.18653	0.00323682	0.0112455	-2.04893
SCML4	1.49162	6.54923	3.01473	0.00504122	0.0161864	-2.48094
LY75	1.49096	5.26762	3.02929	0.00485729	0.0156838	-2.41795
PPP2R5E	1.49086	5.89	2.97602	0.00556281	0.0174894	-2.54549
N4BP1	1.49002	5.33781	3.2405	0.00281077	0.0100339	-1.91458
FOXN2	1.48701	5.50482	3.26529	0.00263359	0.00950724	-1.85616
UBR3	1.48387	5.10891	2.71663	0.0106086	0.0296634	-3.13478
LCP2	1.48372	6.38204	2.70993	0.0107832	0.0300166	-3.16323
TBL1X	1.48322	5.08326	2.91344	0.00651543	0.0199325	-2.68745
ATP10A	1.48312	4.91334	2.77641	0.00916306	0.0263076	-2.99739
BRD9	1.48155	4.98423	2.93342	0.00619572	0.0191305	-2.6397
TRGC2	1.48009	7.01182	3.59052	0.00110336	0.00479109	-1.09881
RNF13	1.47944	5.81269	3.16245	0.0034462	0.0118551	-2.10461
ATP2B4	1.47829	6.33755	2.99645	0.00528155	0.0168022	-2.49788
DUS1L	1.47813	5.11543	3.01363	0.00505536	0.0162157	-2.45447
CHCHD10	1.47767	6.08023	2.72634	0.0103601	0.0291246	-3.10953
ARNTL	1.47703	5.48899	3.04977	0.00460929	0.0150434	-2.37218
REPS1	1.47503	5.0681	3.03785	0.00475213	0.0154099	-2.39777
TYW1	1.47454	5.48525	3.01083	0.00509167	0.0163168	-2.46182
PREX1	1.47253	5.96261	3.00777	0.00513153	0.0164153	-2.47388
HDAC8	1.47165	5.1273	2.89246	0.00686782	0.0207865	-2.73559
TXNRD1	1.47147	4.98856	2.81003	0.00843314	0.0246313	-2.92065
PPP1R21	1.47004	5.22318	2.99781	0.00526326	0.0167564	-2.49266
ADGRG5	1.46992	5.20939	2.55174	0.0157691	0.0409978	-3.48731
ASXL1	1.46934	5.78767	2.90105	0.00672141	0.0204342	-2.71529
FIP1L1	1.46801	5.52666	2.99637	0.00528261	0.0168022	-2.49742
HNRNPD	1.46781	6.75624	2.60708	0.0138226	0.0367722	-3.38835
AL050309.1	1.46745	4.60896	2.72437	0.0104102	0.0292112	-3.11221
MFSD6	1.46706	4.87454	2.99471	0.00530498	0.0168518	-2.49853
CHD2	1.46541	7.23651	3.00299	0.00519439	0.0165719	-2.53142
VPS13D	1.46418	5.53206	3.00972	0.00510606	0.0163591	-2.46539
UBR1	1.46398	5.58772	2.84506	0.00773097	0.0229614	-2.84337
RPTOR	1.46375	5.25037	3.02515	0.00490897	0.0158244	-2.42784
CD28	1.46314	5.20842	3.04687	0.00464369	0.0151267	-2.37696
RPS10	1.46196	10.3574	2.83943	0.00783994	0.0232132	-2.91854
ZFP36L2	1.46195	9.41492	3.47146	0.00152206	0.00615416	-1.41215
PITPNB	1.46046	5.70335	2.82289	0.00816866	0.0239781	-2.89633
GALNT1	1.46012	4.79005	2.83505	0.00792572	0.0234163	-2.86425
CTDSPL2	1.45976	5.55967	2.83171	0.00799186	0.0235555	-2.88098
VPS8	1.45961	5.09937	2.97742	0.00554315	0.0174396	-2.53954
TSPAN5	1.45952	5.36869	3.11836	0.00386341	0.0130433	-2.20785
GRB2	1.45751	6.45528	2.84441	0.0077435	0.0229876	-2.85903
GOLGA4	1.4575	6.88303	2.60256	0.0139727	0.0370774	-3.40489
SP110	1.45687	6.61751	2.78064	0.00906807	0.0261009	-3.00926
GMDS-DT	1.45685	4.93594	2.68944	0.011334	0.0312436	-3.19008
TM9SF3	1.45668	5.81143	3.09271	0.00412776	0.0137552	-2.26878
TRADD	1.45663	6.34722	2.76469	0.00943115	0.0269637	-3.03451
OGA	1.45623	6.55386	2.78841	0.00889604	0.0256817	-2.98922
MAPK1	1.45584	6.14772	2.69181	0.011269	0.0310982	-3.19735
THAP12	1.45516	5.32494	3.00854	0.00512141	0.0163901	-2.46645
CSGALNACT2	1.45449	5.37417	2.79224	0.00881227	0.0255115	-2.96232
SPECC1L	1.45374	5.50878	3.30941	0.00234437	0.00867349	-1.74636
GATAD2A	1.45235	5.59909	2.94866	0.0059619	0.018543	-2.60806
ASB3	1.45231	5.41419	2.71443	0.0106657	0.0297627	-3.13832
ZFR	1.45039	5.74977	3.21665	0.00299203	0.0105238	-1.97288
INO80	1.45019	5.31708	3.04263	0.00469443	0.0152591	-2.38789
ITGB1	1.44629	8.28243	3.30341	0.00238183	0.0087787	-1.83814
SRRM2	1.44502	7.59483	2.9253	0.0063238	0.0194554	-2.71855
PIK3CB	1.44379	5.09688	2.95298	0.00589716	0.0183626	-2.59603
UVRAG	1.44338	5.61516	2.98193	0.00548001	0.0172809	-2.52894
PGAM1	1.44291	5.96572	2.88802	0.00694462	0.0209585	-2.75127
PLEKHA2	1.44253	5.48379	2.77667	0.00915711	0.0262961	-2.99722
LCORL	1.44198	4.9577	2.84172	0.00779542	0.0231014	-2.85034
PIGL	1.44048	5.07103	2.85436	0.0075539	0.0225426	-2.82225
CFDP1	1.44013	6.28661	2.90469	0.00666014	0.0202932	-2.72171
RBM33	1.43805	6.08627	3.01767	0.0050036	0.01608	-2.45369
HSP90AB1	1.4373	8.30305	2.7519	0.00973187	0.0276794	-3.13643
FBXL20	1.4371	5.42923	2.57598	0.014887	0.0390848	-3.43843
IST1	1.43426	5.37686	2.92267	0.00636576	0.0195624	-2.66652
PTBP3	1.43383	6.09797	2.90021	0.00673559	0.0204727	-2.72025
SUMF1	1.43364	5.01831	2.56861	0.0151502	0.0396841	-3.45164
CNST	1.43349	5.28028	2.86154	0.00741983	0.0221716	-2.81153
MLLT10	1.43318	5.83065	2.88592	0.00698117	0.0210501	-2.75587
GOLGB1	1.43249	5.89096	2.96241	0.00575809	0.0179954	-2.57485
ERBIN	1.43204	6.29616	2.93974	0.00609768	0.0188705	-2.63831
RASSF1	1.43147	6.50976	2.97685	0.00555111	0.0174566	-2.5575
UBE2K	1.43117	5.95147	2.8416	0.00779767	0.0231031	-2.85664
SNRK	1.43117	6.00104	3.04631	0.00465034	0.0151447	-2.38427
TGFBR1	1.43091	5.16659	2.93586	0.00615774	0.0190348	-2.63572
SPAG9	1.42845	5.59854	3.12495	0.00379811	0.0128483	-2.19368
CHCHD3	1.42826	5.58629	2.9708	0.00563698	0.0176858	-2.55514
SSBP4	1.4273	6.10785	2.85842	0.00747776	0.02233	-2.82154
GNPTAB	1.42692	5.77544	2.53228	0.0165112	0.0426748	-3.52834
PPP6R2	1.42601	5.60419	2.62228	0.0133283	0.0357081	-3.33674
SMURF2	1.42454	5.58822	2.85505	0.00754096	0.0225089	-2.8246
SCMH1	1.42394	5.27969	2.64054	0.0127561	0.0344597	-3.29668
ZNF217	1.42326	5.6576	3.11411	0.00390605	0.0131612	-2.21816
SMAD4	1.42154	5.49787	3.0767	0.00430143	0.014226	-2.30813
RSF1	1.41824	6.62558	2.56776	0.0151808	0.0397491	-3.47138
BTD	1.41801	4.65164	2.55767	0.0155487	0.0405255	-3.47322
VAV3	1.4166	5.54217	2.79492	0.00875431	0.0253855	-2.95681
WTAP	1.41616	6.27522	2.68165	0.0115502	0.031705	-3.23599
RAC1	1.4148	6.52137	2.5708	0.0150718	0.0395173	-3.46606
ARID4B	1.41351	7.182	2.98935	0.00537776	0.0170135	-2.53892
SATB1-AS1	1.41166	5.24917	2.72625	0.0103623	0.0291247	-3.11034
SNX1	1.40964	5.32652	3.12542	0.00379355	0.0128361	-2.19129
GTDC1	1.4095	5.5299	2.66172	0.0121208	0.0329656	-3.25446
CCAR1	1.40886	5.66558	2.91403	0.00650566	0.0199115	-2.6878
PCMTD1	1.40805	6.06629	2.77682	0.0091538	0.0262921	-3.00256
CEP85L	1.40775	5.88401	2.59767	0.0141368	0.0374326	-3.39529
RPRD2	1.40564	5.96975	2.65167	0.0124186	0.0336882	-3.28794
UBR5	1.40526	5.58923	3.13292	0.00372061	0.0126301	-2.17467
RBL2	1.40457	6.79265	2.62318	0.0132994	0.0356377	-3.35369
TRAPPC8	1.40292	4.7349	2.52514	0.0167916	0.0432972	-3.54148
WDR43	1.40138	5.42532	2.93567	0.00616066	0.0190395	-2.63796
PTP4A2	1.39576	7.49441	2.66327	0.0120756	0.032882	-3.29457
ATAD2B	1.39442	5.47852	2.89607	0.00680583	0.0206267	-2.72945
RAB6A	1.39325	5.88276	2.96672	0.00569551	0.0178202	-2.57035
SRBD1	1.39277	4.81043	2.7568	0.00961563	0.0274106	-3.04079
FRS2	1.39276	4.75009	2.57079	0.015072	0.0395173	-3.44592
RSU1	1.3927	5.76674	2.81415	0.0083476	0.0244244	-2.92272
KMT2E	1.39063	7.70884	2.81297	0.00837204	0.0244801	-2.97347
FBXW4	1.38958	5.10481	2.51933	0.0170229	0.0437731	-3.55556
CBFA2T2	1.38923	5.77247	2.4856	0.018425	0.046726	-3.62683
NDFIP1	1.3883	6.9699	2.49793	0.017901	0.0456179	-3.63632
GLG1	1.38793	6.98479	2.83384	0.0079497	0.023472	-2.89447
NLRC5	1.38764	6.09177	2.91846	0.00643371	0.0197312	-2.69224
WHAMM	1.38702	5.53865	2.99078	0.00535822	0.0169631	-2.51221
DISC1	1.38496	4.76202	2.47909	0.0187078	0.0472588	-3.63913
ZFYVE28	1.38488	5.18732	2.92927	0.00626083	0.0192944	-2.65202
RNPEPL1	1.38234	5.64337	2.87024	0.00726036	0.0217715	-2.79501
DNAJB14	1.38108	6.37801	2.79492	0.00875416	0.0253855	-2.9681
MXD4	1.38076	5.64394	2.61071	0.0137028	0.0365033	-3.36129
NSUN6	1.37989	5.52783	2.93251	0.00620988	0.0191699	-2.65053
THOC1	1.3788	5.25454	2.96942	0.00565676	0.0177356	-2.55822
CBX3	1.37652	6.82206	2.59868	0.0141028	0.0373497	-3.41792
CCT8	1.37547	6.18703	2.49279	0.0181176	0.0460493	-3.62107
SPATA5	1.37423	4.97611	2.50155	0.0177497	0.045317	-3.59301
AC008105.3	1.37328	5.51509	2.98301	0.00546509	0.0172378	-2.53492
ATXN7L1	1.37152	4.90159	2.61226	0.0136522	0.0364091	-3.35788
HIP1	1.36968	5.53922	2.68242	0.0115286	0.0316585	-3.20834
DNM2	1.36947	5.62797	2.76119	0.00951245	0.0271733	-3.0321
USP24	1.36946	5.09143	2.72569	0.0103765	0.0291346	-3.11067
CA5B	1.36878	5.39971	2.83729	0.00788172	0.0233065	-2.8664
SLAMF1	1.36877	5.78612	3.03691	0.00476363	0.0154435	-2.4047
EPC2	1.36762	5.192	3.00302	0.00519391	0.0165719	-2.48137
LMBR1	1.36741	4.81652	2.69992	0.0110492	0.0306008	-3.16634
BICD1	1.36658	4.94891	2.80259	0.00858983	0.0250203	-2.93922
YWHAB	1.36349	8.32409	2.65774	0.0122381	0.033225	-3.32731
HNRNPH3	1.36265	6.17289	2.60262	0.0139706	0.0370774	-3.38332
FAR1	1.36261	4.95759	2.72112	0.0104929	0.0293828	-3.12029
ACTR2	1.36246	7.18555	2.45887	0.0196105	0.04912	-3.71888
SETX	1.36183	6.17623	2.99527	0.00529742	0.0168376	-2.52067
HELB	1.36133	5.96502	2.81061	0.00842105	0.0246023	-2.92712
TRAF1	1.36114	5.81705	2.92553	0.00632015	0.019453	-2.66171
EHMT1	1.36107	6.14562	3.02164	0.00495313	0.0159328	-2.44935
ST8SIA4	1.36052	5.49572	2.5398	0.0162209	0.0420041	-3.51367
PHACTR4	1.35924	5.658	2.97577	0.00556637	0.0174965	-2.54838
TRAK2	1.35651	4.88826	2.8947	0.00682936	0.0206931	-2.72884
OPTN	1.35615	6.83672	2.55864	0.015513	0.0404556	-3.49632
GSPT1	1.3552	6.1016	2.73542	0.0101328	0.0286213	-3.09054
RYK	1.35415	5.24338	2.7809	0.00906233	0.0260901	-2.9879
RNF169	1.35382	5.30735	2.50557	0.0175828	0.04495	-3.58549
TNFSF12	1.35357	5.37889	2.68334	0.0115029	0.031607	-3.20332
FAM50A	1.3533	5.25396	2.60452	0.0139073	0.0369469	-3.37495
AGFG1	1.35312	5.09274	2.515	0.0171976	0.0440892	-3.56468
CYLD	1.35203	6.26378	2.79182	0.00882156	0.0255207	-2.96973
PLEKHO1	1.35132	5.46016	2.74871	0.00980844	0.0278495	-3.06003
KRIT1	1.34956	5.28072	2.99126	0.00535165	0.0169506	-2.50723
RPS21	1.34854	11.4733	2.53173	0.0165329	0.0427227	-3.58674
ADCY9	1.34842	4.72376	2.46635	0.019272	0.0484323	-3.66568
STRN	1.34741	4.97384	2.76975	0.00931447	0.0266749	-3.01249
GRK6	1.34707	6.19265	2.72276	0.010451	0.0293016	-3.12945
MTREX	1.34682	4.92934	2.73745	0.0100826	0.028515	-3.08357
VPS13A	1.34558	5.70449	2.87265	0.00721689	0.0216554	-2.78208
RFTN1	1.34554	5.5198	2.69864	0.0110835	0.0306897	-3.17212
SEPTIN2	1.34481	6.33729	2.75118	0.00974909	0.0277099	-3.06521
ATP2A3	1.3442	5.18572	2.67021	0.0118746	0.0324352	-3.23411
PANK2	1.34174	5.42683	2.79397	0.00877469	0.0254256	-2.96457
IGF2R	1.33959	5.64827	2.74347	0.00993518	0.0281332	-3.07303
FBXO34	1.33861	5.19709	2.8977	0.00677814	0.0205608	-2.72274
PTK2B	1.33758	5.77402	2.84413	0.00774884	0.0229984	-2.85473
CLASP2	1.3355	5.69038	2.81774	0.00827372	0.0242395	-2.91819
PYHIN1	1.33521	6.95866	2.50945	0.0174232	0.0445754	-3.60628
MAP2K1	1.3347	5.47539	2.70843	0.0108226	0.0301019	-3.14995
VEGFB	1.33446	5.10528	2.47453	0.0189077	0.0477017	-3.64955
ANXA2	1.33416	7.36351	2.87483	0.0071776	0.0215613	-2.82569
ARHGAP12	1.33373	5.25628	2.84508	0.0077306	0.0229614	-2.84529
RABEP1	1.33367	6.09203	2.76001	0.00954005	0.0272407	-3.03474
RUNX3	1.33211	7.42805	2.73184	0.0102219	0.0288133	-3.16021
ARHGAP4	1.3321	5.99694	2.79393	0.00877563	0.0254256	-2.96375
TAOK1	1.33079	5.52444	2.71483	0.0106552	0.0297426	-3.13517
HIPK3	1.32959	5.38137	2.98085	0.00549516	0.0173206	-2.53251
ASXL2	1.32924	5.84145	2.90864	0.00659452	0.0201365	-2.70135
MAPK8IP3	1.32872	4.59528	2.55357	0.0157006	0.0408509	-3.48218
UHRF2	1.32809	5.35757	2.67017	0.0118758	0.0324352	-3.2352
HTT	1.32797	5.05924	2.82046	0.00821808	0.0241024	-2.89872
WDR37	1.32709	5.47473	2.68124	0.0115617	0.0317236	-3.21044
TNKS2	1.32693	5.47066	2.7653	0.00941703	0.0269346	-3.0244
RIPK1	1.32669	5.12384	2.59097	0.0143648	0.0379478	-3.4041
TBX21	1.32641	5.06854	2.80802	0.00847524	0.0247341	-2.92584
MAP3K4	1.32489	5.26858	2.86738	0.0073125	0.0219086	-2.79293
TAF3	1.32387	6.05288	2.69055	0.0113035	0.031172	-3.19884
CDR2	1.3237	5.78965	2.5581	0.0155329	0.0404996	-3.47844
SEMA4D	1.32053	6.69263	2.66614	0.0119922	0.0327009	-3.28057
SCAMP2	1.32048	5.94692	2.51889	0.0170407	0.0438023	-3.56273
MAP7D1	1.31964	5.26268	2.75136	0.00974487	0.0277094	-3.05586
BAZ1B	1.31935	5.75486	2.51515	0.0171913	0.0440814	-3.57314
FOCAD	1.31893	4.52353	2.47189	0.0190248	0.0479172	-3.65374
REV3L	1.31811	5.85056	2.58373	0.0146149	0.0385114	-3.42267
GLRX5	1.31797	5.46186	2.47237	0.0190037	0.0478817	-3.65779
GON4L	1.31352	6.10539	2.75754	0.00959808	0.0273663	-3.04971
HEBP2	1.3133	5.62421	2.56596	0.0152459	0.0398657	-3.45651
CBL	1.31202	5.10779	2.61515	0.0135581	0.0362097	-3.35214
BBS9	1.31161	5.12342	2.47028	0.0190963	0.0480706	-3.65823
GALNT11	1.31158	5.69064	2.62772	0.0131554	0.0353351	-3.32822
N4BP2L2	1.31157	8.42498	2.70579	0.0108924	0.030241	-3.23395
BTBD1	1.30922	4.6308	2.65947	0.012187	0.0331258	-3.2543
TUT7	1.30851	5.71146	2.77988	0.00908513	0.0261362	-2.99509
GZMM	1.30846	8.09646	2.64611	0.012586	0.0340542	-3.37036
YY1	1.30803	6.51267	2.65915	0.0121965	0.0331426	-3.27336
WDR70	1.30735	5.83427	2.61093	0.0136956	0.0365014	-3.37839
ZC3H13	1.30604	6.12402	2.66247	0.012099	0.0329262	-3.25983
TNPO3	1.3053	5.27586	2.76877	0.00933688	0.0267334	-3.01824
TENT2	1.30517	5.83802	2.59161	0.0143429	0.0379046	-3.41501
AUH	1.30322	5.20113	2.63255	0.0130034	0.0350028	-3.31466
MZT2B	1.30309	8.01065	3.00665	0.00514618	0.0164528	-2.5491
ZNF611	1.30152	5.15213	2.78312	0.00901291	0.0259586	-2.98336
ZBTB1	1.30149	5.80471	2.64675	0.0125668	0.0340158	-3.29132
SREBF2	1.30128	5.83488	2.4636	0.0193958	0.0486806	-3.67773
TASOR2	1.30102	5.43249	2.76352	0.00945832	0.02703	-3.03437
RTN3	1.30042	5.27377	2.83203	0.00798546	0.0235468	-2.87246
GPCPD1	1.299	5.38489	2.48361	0.0185112	0.0468923	-3.63139
TUBA1A	1.29823	5.98034	2.77777	0.00913234	0.0262471	-3.00164
KIDINS220	1.29752	5.41735	2.72763	0.0103276	0.0290451	-3.10628
RIF1	1.29547	5.51634	2.61505	0.0135612	0.036211	-3.35184
CD58	1.29423	5.8691	2.68741	0.0113899	0.0313597	-3.20473
PI4KA	1.29367	5.31432	2.46247	0.019447	0.048791	-3.6768
RICTOR	1.29291	6.52124	2.47293	0.0189786	0.0478407	-3.68514
DNAJC21	1.29114	5.69879	2.61359	0.0136087	0.0363133	-3.35587
ZNF131	1.29077	5.98212	2.85146	0.00760867	0.0226564	-2.83889
OSBPL9	1.28903	5.60896	2.69363	0.0112194	0.0310218	-3.18339
MOGS	1.28724	4.92072	2.78496	0.00897196	0.0258734	-2.97792
ERCC6L2	1.28682	5.09066	2.53481	0.0164128	0.0424448	-3.5266
PRKRIP1	1.28239	5.63848	2.55197	0.0157604	0.0409831	-3.49659
RNF10	1.28175	5.54256	2.79739	0.00870101	0.0252847	-2.95222
ANKHD1	1.28128	6.65222	2.53039	0.016585	0.0428248	-3.55404
ARHGAP35	1.27884	5.12152	2.56174	0.0153995	0.0402199	-3.46659
ATM	1.27812	7.799	2.57027	0.0150908	0.0395512	-3.52244
DENND6A	1.27795	5.20501	2.56486	0.0152857	0.0399545	-3.46202
GRAMD1A	1.27601	5.49943	2.52454	0.0168156	0.04333	-3.55396
MAP4K5	1.27526	5.13789	2.77823	0.00912197	0.0262283	-2.99362
RFLNB	1.27447	5.62962	2.55436	0.0156714	0.0408061	-3.48397
MCTP2	1.2741	5.82304	2.6324	0.0130082	0.0350088	-3.32198
CEP57	1.27364	6.15876	2.48785	0.0183287	0.046499	-3.6292
ACIN1	1.27333	5.77325	2.54967	0.0158462	0.0411592	-3.4935
RAC2	1.27285	7.9637	2.68708	0.0113993	0.031379	-3.26278
PPIB	1.26918	8.21257	2.66954	0.0118939	0.0324783	-3.30953
DYNC1H1	1.2677	6.59377	2.50524	0.0175964	0.0449762	-3.60111
CHD6	1.26466	5.77993	2.63937	0.0127919	0.0345154	-3.30594
TNPO1	1.26321	5.23653	2.59463	0.0142399	0.037669	-3.39814
ROCK2	1.26313	5.17571	2.49371	0.0180786	0.0459674	-3.60994
MRPS6	1.26274	6.33946	2.49617	0.0179749	0.0457593	-3.61482
AC118549.1	1.2616	5.47236	2.64631	0.01258	0.0340447	-3.2851
NELL2	1.26005	5.69974	2.45045	0.0199981	0.0499348	-3.7093
PSMD1	1.25981	5.12246	2.70601	0.0108866	0.0302366	-3.154
AATF	1.25935	5.67273	2.66677	0.0119739	0.0326658	-3.24445
SNX13	1.25928	4.66624	2.45905	0.0196026	0.0491093	-3.68053
CERT1	1.25722	5.59336	2.60229	0.0139819	0.0370945	-3.38142
VPS37B	1.25635	5.17924	2.59535	0.0142153	0.0376259	-3.39451
RC3H2	1.25568	5.01817	2.51518	0.01719	0.0440814	-3.56435
PRKAR2A	1.25367	5.66353	2.7163	0.0106171	0.0296634	-3.13338
SEPTIN9	1.25365	6.89973	2.60934	0.0137479	0.036609	-3.39967
ENOSF1	1.25351	5.56707	2.64724	0.0125519	0.0339822	-3.28972
SQSTM1	1.25289	6.7093	2.749	0.0098014	0.027839	-3.08981
H2AFV	1.2525	6.82009	2.47321	0.0189664	0.0478231	-3.68127
KIAA2026	1.25165	6.08876	2.66359	0.0120661	0.0328629	-3.25303
ATF2	1.25156	4.79949	2.53013	0.0165954	0.0428355	-3.53251
PCCA	1.25073	4.96524	2.47239	0.0190027	0.0478817	-3.65468
NSMAF	1.25041	5.20311	2.68882	0.011351	0.0312841	-3.19174
SCFD1	1.2475	5.9513	2.64195	0.0127127	0.0343696	-3.29639
LSM14A	1.24732	6.8305	2.51678	0.0171255	0.0439872	-3.60715
SIPA1L3	1.24639	4.93958	2.46011	0.0195541	0.0490164	-3.67929
TRPC4AP	1.2459	5.52173	2.52116	0.0169499	0.0436265	-3.5578
UBE3C	1.24548	5.13575	2.54519	0.0160154	0.0415509	-3.50269
MIGA1	1.24518	5.27866	2.68971	0.0113265	0.0312292	-3.1893
TARSL2	1.24347	5.80905	2.46963	0.0191253	0.0481258	-3.65987
RPS6KC1	1.24282	4.98242	2.52924	0.0166301	0.0429089	-3.53475
SUZ12	1.24186	5.63313	2.58767	0.0144783	0.0382304	-3.41116
VIRMA	1.24026	5.51234	2.62116	0.0133639	0.0357754	-3.34004
HUWE1	1.23877	5.94424	2.56693	0.0152108	0.039797	-3.46294
DMXL1	1.2381	4.9279	2.50399	0.0176482	0.0450834	-3.58686
MIA2	1.23786	5.88	2.86674	0.00732426	0.0219293	-2.80645
TMEM131	1.2371	5.20038	2.52168	0.016929	0.043581	-3.55332
PRF1	1.23636	7.54023	2.78089	0.00906241	0.0260901	-3.05478
ZNF92	1.23437	4.87987	2.64844	0.0125156	0.0339244	-3.27867
SNX6	1.23422	6.80284	2.77166	0.00927088	0.0265723	-3.04307
UBE2D2	1.23396	7.52962	2.58528	0.0145611	0.0384068	-3.47527
SYAP1	1.23334	5.57785	2.67448	0.0117526	0.0321569	-3.22567
ERO1A	1.23316	5.55365	2.58459	0.014585	0.0384476	-3.42278
SCAPER	1.22903	5.89273	2.60675	0.0138334	0.0367763	-3.37591
NPEPPS	1.22871	5.56447	2.49684	0.0179468	0.0457004	-3.60279
FAM117A	1.22848	5.61894	2.6971	0.0111251	0.0307861	-3.18264
SET	1.22708	7.76535	2.51223	0.0173099	0.0443353	-3.63976
RNF216	1.22566	6.41797	2.49456	0.0180429	0.0458936	-3.62754
KAT6B	1.22565	6.37831	2.63358	0.0129713	0.0349301	-3.33082
KPNA4	1.22432	5.65801	2.48461	0.018468	0.046809	-3.62882
SAMSN1	1.21721	6.7853	2.68133	0.0115592	0.0317231	-3.24099
IL17RA	1.21697	5.19363	2.4601	0.0195548	0.0490164	-3.68373
AKR7A2	1.2159	5.41474	2.48124	0.0186142	0.0470831	-3.63626
GTPBP6	1.21258	5.19577	2.57509	0.0149186	0.0391451	-3.43805
PTS	1.21162	4.68221	2.45485	0.0197949	0.0495182	-3.68915
STAU1	1.21069	5.68832	2.62785	0.0131513	0.0353312	-3.33189
AHCTF1	1.20837	5.42761	2.67696	0.0116822	0.0320155	-3.22011
PSMA7	1.2073	8.10256	2.48535	0.0184361	0.0467456	-3.70995
TMED5	1.20697	5.42547	2.65998	0.012172	0.0330984	-3.25531
HERC2	1.20412	5.66847	2.54414	0.0160552	0.0416225	-3.51133
NDUFS5	1.20306	7.79668	2.55877	0.0155082	0.0404507	-3.54721
SP4	1.20207	5.08969	2.49842	0.0178803	0.0455823	-3.60019
GOPC	1.20081	5.56163	2.49878	0.0178652	0.0455607	-3.5992
ATP2B1	1.19816	6.4987	2.53377	0.0164533	0.0425413	-3.55448
ANKRD13C	1.19494	4.99986	2.49082	0.0182013	0.0462449	-3.61536
CDC123	1.19418	5.59147	2.46697	0.0192442	0.0483892	-3.66653
CD44	1.19359	8.40388	2.55786	0.015542	0.0405157	-3.56604
SMAD2	1.19245	5.74987	2.56717	0.0152023	0.0397824	-3.46373
DIS3L2	1.19239	5.26534	2.45199	0.0199268	0.0497933	-3.69776
CFLAR	1.19235	7.09849	2.49688	0.017945	0.0457004	-3.65732
ADARB1	1.19055	5.03918	2.62613	0.0132056	0.0354492	-3.32785
LLGL2	1.18917	5.14596	2.463	0.019423	0.0487399	-3.67349
PPP2R2A	1.18911	5.93152	2.58423	0.0145975	0.0384731	-3.43541
EZH1	1.18782	5.13186	2.62408	0.0132708	0.0355749	-3.33238
TOP2B	1.18539	6.06764	2.45877	0.0196153	0.049123	-3.69685
RB1	1.18367	5.53135	2.49403	0.0180652	0.0459418	-3.6111
ANKRD10	1.18358	5.35787	2.61076	0.0137011	0.0365033	-3.36404
TTC39B	1.18111	5.21555	2.64746	0.0125451	0.0339706	-3.2834
P4HA1	1.17593	4.77101	2.49972	0.0178259	0.0454776	-3.59585
SP140L	1.17481	5.91868	2.45452	0.01981	0.0495378	-3.6966
SF1	1.17427	7.38546	2.49734	0.0179256	0.045672	-3.65848
EDEM3	1.17085	5.27204	2.46025	0.0195478	0.0490164	-3.67951
SRPK2	1.16879	7.50823	2.72783	0.0103224	0.0290366	-3.17533
SACM1L	1.16809	5.4129	2.48949	0.0182584	0.046364	-3.61876
EIF3J	1.16536	5.93444	2.45935	0.0195887	0.0490835	-3.7025
DIP2A	1.16463	6.3426	2.54823	0.0159006	0.0412767	-3.50807
ZNF451	1.16456	5.06256	2.5043	0.0176353	0.0450589	-3.58841
MAZ	1.16137	6.30772	2.46645	0.0192676	0.0484301	-3.69024
CEACAM21	1.16096	4.98952	2.51544	0.0171797	0.0440682	-3.56336
SLTM	1.15742	6.9424	2.57873	0.0147901	0.0388548	-3.46717
SFI1	1.15115	5.48125	2.52068	0.0169689	0.043659	-3.55683
ADNP	1.14973	5.67018	2.47393	0.0189343	0.047751	-3.65579
R3HCC1L	1.1434	5.11226	2.49613	0.0179766	0.0457593	-3.60473
SLC2A3	1.14213	5.82003	2.49831	0.0178849	0.0455855	-3.60537
TSG101	1.13985	5.77856	2.4567	0.01971	0.0493328	-3.69777
UBE2B	1.1369	7.02566	2.56069	0.0154379	0.0402906	-3.50827
UBXN4	1.13479	7.06853	2.45825	0.019639	0.0491734	-3.72964
IQSEC1	1.1331	5.30741	2.48132	0.0186104	0.0470831	-3.63843
PSMA1	1.12404	7.2372	2.64175	0.012719	0.0343798	-3.35531
MYL12B	1.12216	8.56386	2.50956	0.0174186	0.0445721	-3.66519
TCHP	1.12164	5.3246	2.49983	0.017821	0.0454737	-3.59861
CD99	1.11487	8.40299	2.54614	0.0159794	0.0414656	-3.59442
SURF4	1.11157	5.7788	2.53344	0.016466	0.0425661	-3.53351
MSH3	1.11031	5.38112	2.57091	0.0150677	0.0395173	-3.44761
BBX	1.07908	6.92743	2.58478	0.0145785	0.0384452	-3.4585
CD52	-1.06926	10.8226	-2.59259	0.0143094	0.0378234	-3.46253
ZNF557	-1.10883	4.70296	-2.47289	0.0189804	0.0478407	-3.67141
NCK1-DT	-1.11998	4.22058	-2.52351	0.0168564	0.0434271	-3.56841
APOBEC3C	-1.12082	6.557	-2.57919	0.0147739	0.0388268	-3.50734
SMKR1	-1.12254	4.08825	-2.45811	0.0196455	0.0491806	-3.70457
ARRDC1-AS1	-1.13148	4.38131	-2.53738	0.0163136	0.0422122	-3.53947
CCDC159	-1.14536	4.6608	-2.52458	0.0168138	0.04333	-3.56481
ENY2	-1.14645	6.91308	-2.58269	0.0146511	0.0385918	-3.51913
GTF3C3	-1.15301	4.26951	-2.49869	0.0178691	0.0455622	-3.62185
RAE1	-1.15495	4.75628	-2.49723	0.0179302	0.0456751	-3.6409
UQCRC1	-1.15795	4.74676	-2.47161	0.0190373	0.0479398	-3.67234
CCDC126	-1.16801	4.65962	-2.51698	0.0171176	0.0439835	-3.58146
RWDD2B	-1.17389	4.04749	-2.62023	0.013394	0.0358418	-3.36342
ERVK13-1	-1.17397	4.11384	-2.56142	0.0154112	0.0402362	-3.48949
SLC12A9	-1.17658	4.75059	-2.48131	0.018611	0.0470831	-3.65668
MYPOP	-1.17733	4.01193	-2.48843	0.0183036	0.0464613	-3.64329
CENPH	-1.17924	3.90976	-2.54829	0.0158984	0.0412767	-3.51171
AC022137.4	-1.18417	4.59318	-2.6052	0.013885	0.036902	-3.39654
EXOSC4	-1.18423	4.1871	-2.72286	0.0104486	0.0293007	-3.13885
AKAP1	-1.19072	4.29167	-2.61902	0.0134328	0.0359283	-3.36581
SYNGR2	-1.19694	4.67	-2.59992	0.0140613	0.0372689	-3.40342
NUDT21	-1.20276	5.26624	-2.72875	0.0102993	0.0289914	-3.12702
AC147067.1	-1.20308	4.27402	-2.48085	0.0186308	0.0471163	-3.65915
MRPL36	-1.20324	5.87304	-2.56167	0.015402	0.0402199	-3.49809
CEP19	-1.20377	3.76007	-2.46984	0.019116	0.0481113	-3.67921
POLD2	-1.2053	5.10923	-2.47406	0.0189287	0.0477456	-3.67364
AC006504.5	-1.20627	4.50833	-2.46489	0.0193376	0.0485703	-3.69087
ZNF778	-1.20704	3.9029	-2.5064	0.0175485	0.0448706	-3.60464
FBXO44	-1.20789	4.84432	-2.48409	0.0184905	0.0468571	-3.65919
MCFD2	-1.20999	4.98389	-2.59698	0.0141601	0.0374871	-3.41535
ERGIC3	-1.2173	5.69531	-2.48492	0.0184546	0.0467836	-3.67513
MAN2C1	-1.21852	4.79871	-2.5251	0.0167933	0.0432972	-3.57982
PIGS	-1.21862	4.16435	-2.59328	0.0142859	0.037776	-3.41854
TRIM47	-1.22245	4.03205	-2.51594	0.0171593	0.0440326	-3.58589
DXO	-1.22434	4.22266	-2.54933	0.0158591	0.0411846	-3.51539
DDX11	-1.22882	4.33821	-2.54506	0.0160203	0.0415559	-3.52401
PEA15	-1.23222	3.85394	-2.60837	0.0137798	0.0366798	-3.3852
GIHCG	-1.23228	4.22407	-2.64773	0.0125371	0.0339685	-3.30394
ACP2	-1.23879	3.90598	-2.47639	0.018826	0.0475132	-3.66288
DFFB	-1.23931	4.0657	-2.49938	0.01784	0.045505	-3.61847
TMEM99	-1.24565	4.22846	-2.60336	0.0139462	0.0370307	-3.39927
COQ4	-1.24566	5.09996	-2.67054	0.0118653	0.0324278	-3.28955
SMUG1	-1.24779	3.8236	-2.48827	0.0183104	0.0464699	-3.64377
PLK3	-1.24895	4.878	-2.55983	0.0154695	0.0403654	-3.49216
MLLT11	-1.2527	3.97914	-2.6067	0.013835	0.0367763	-3.39162
ZNF316	-1.25359	4.12972	-2.83364	0.00795357	0.0234731	-2.89067
SOCS7	-1.25391	4.0835	-2.53051	0.0165805	0.0428214	-3.55394
TUBB2A	-1.25521	3.64814	-2.61415	0.0135906	0.0362753	-3.36703
NME1	-1.25546	5.48373	-2.46684	0.0192501	0.0483952	-3.70754
GABBR1	-1.25624	3.81829	-2.71632	0.0106167	0.0296634	-3.14875
ZBED1	-1.25893	4.65347	-2.47941	0.0186937	0.0472403	-3.66261
ZNF200	-1.25977	4.20466	-2.89708	0.00678867	0.0205881	-2.7452
BSCL2	-1.26042	4.79356	-2.6541	0.0123459	0.0335044	-3.28623
CYTH2	-1.26185	5.01729	-2.66208	0.0121104	0.032944	-3.27568
SRD5A3	-1.26243	4.11911	-2.56851	0.0151538	0.0396858	-3.47463
ZNF646	-1.26326	3.69702	-2.61741	0.0134848	0.0360352	-3.35499
MCPH1-AS1	-1.26605	3.65051	-2.51631	0.0171445	0.0440195	-3.57907
FBXO5	-1.2678	3.91854	-2.51443	0.0172206	0.0441317	-3.58201
ZNF672	-1.26893	4.07448	-2.56455	0.0152971	0.0399767	-3.48236
DBNDD2	-1.27203	4.27566	-2.55618	0.015604	0.0406607	-3.50043
MEPCE	-1.27363	4.178	-2.63083	0.0130574	0.0351205	-3.3381
TRIM39	-1.2738	4.06086	-2.52094	0.0169586	0.0436409	-3.57284
CHAC2	-1.27729	3.7419	-2.71479	0.0106563	0.0297426	-3.15084
ZNF317	-1.28021	3.88775	-2.46101	0.019513	0.0489389	-3.69926
TMSB4X	-1.28226	13.6384	-2.99356	0.00532052	0.0168834	-2.54231
ZC3H12A	-1.28297	4.30662	-2.75253	0.0097169	0.0276472	-3.07307
LRWD1	-1.28314	3.7472	-2.64033	0.0127626	0.0344704	-3.31658
LINC00685	-1.2835	4.92368	-2.48275	0.0185483	0.0469775	-3.65036
SRRD	-1.28461	4.12152	-2.79404	0.00877319	0.0254256	-2.98046
AL035071.1	-1.28603	3.72528	-2.62481	0.0132475	0.0355265	-3.34632
MPDU1	-1.28643	4.3468	-2.63121	0.0130454	0.035102	-3.34013
LINC01128	-1.28647	4.18428	-2.5139	0.0172421	0.0441776	-3.58902
ZNF280C	-1.28656	3.62548	-2.58179	0.0146827	0.0386602	-3.4344
MED22	-1.28745	4.20585	-2.62871	0.0131239	0.0352646	-3.3428
POFUT1	-1.28796	3.85742	-2.54459	0.016038	0.0415939	-3.52346
ADPRM	-1.28801	4.47429	-2.70427	0.0109329	0.0303216	-3.17906
LZTR1	-1.29337	4.29181	-2.67637	0.0116989	0.0320485	-3.24178
ZNF34	-1.29502	3.47787	-2.45109	0.0199686	0.0498793	-3.70459
ARMC5	-1.29555	3.8107	-2.5846	0.0145847	0.0384476	-3.43225
AL592494.2	-1.29572	3.72617	-2.71324	0.0106966	0.0298304	-3.15551
FAM89A	-1.29723	3.69657	-2.60455	0.0139065	0.0369469	-3.38733
FUCA2	-1.29778	4.34591	-2.58542	0.0145561	0.0384011	-3.43983
NUDT18	-1.29879	3.97391	-2.58156	0.0146909	0.0386742	-3.44618
RCAN1	-1.30179	3.66558	-2.61162	0.013673	0.0364525	-3.37576
GCA	-1.30326	4.09479	-2.6245	0.0132573	0.0355458	-3.35539
ZNF286A	-1.30336	4.31953	-2.50369	0.0176604	0.0450976	-3.6121
C3orf35	-1.30423	3.77049	-2.57986	0.0147503	0.0387858	-3.44701
COQ6	-1.30469	4.17129	-2.55052	0.0158145	0.0410845	-3.51417
ACAD10	-1.30639	4.07685	-2.56611	0.0152406	0.0398595	-3.47786
THOC6	-1.30639	4.77984	-2.49119	0.0181859	0.0462144	-3.64179
ARL5B	-1.3075	3.66623	-2.70399	0.0109402	0.0303297	-3.17384
ENGASE	-1.30759	4.01879	-2.79222	0.00881277	0.0255115	-2.9844
ZNF681	-1.30793	3.58179	-2.63683	0.0128703	0.0346926	-3.31821
LYSMD4	-1.31136	3.45002	-2.49545	0.0180051	0.0458066	-3.61577
GRN	-1.31304	4.61869	-2.55375	0.0156939	0.0408412	-3.50865
RGP1	-1.31429	5.08912	-2.54196	0.0161382	0.0418138	-3.53417
SLC29A2	-1.31576	3.45239	-2.51555	0.0171753	0.0440653	-3.56849
NEK4	-1.31719	3.98698	-2.69193	0.0112657	0.0310982	-3.20746
FAM219A	-1.31724	3.71923	-2.4528	0.0198892	0.0497085	-3.71177
PCBP4	-1.31745	3.95439	-2.55121	0.0157886	0.0410251	-3.50594
FAIM	-1.31792	4.17356	-2.51682	0.0171238	0.0439872	-3.58135
LINC00893	-1.31881	4.03582	-2.51899	0.0170366	0.0438	-3.57824
MAP1LC3A	-1.31931	3.42662	-2.63014	0.0130792	0.0351582	-3.32456
BCL2A1	-1.31953	4.93818	-2.74461	0.00990726	0.0280774	-3.08913
RPIA	-1.32037	5.01565	-2.52961	0.0166158	0.0428801	-3.56049
SLC22A18	-1.32052	3.53684	-2.48128	0.0186124	0.0470831	-3.64565
NTPCR	-1.32338	4.96514	-2.63109	0.0130493	0.0351056	-3.34523
TSPOAP1	-1.32471	3.36905	-2.46375	0.0193891	0.0486728	-3.6783
KLC2	-1.32516	3.84626	-2.58603	0.0145352	0.0383607	-3.43248
FAM241A	-1.3254	3.64814	-2.56866	0.0151486	0.0396841	-3.46301
TRAM2	-1.32715	4.0891	-2.75979	0.00954521	0.027244	-3.0571
ZNF581	-1.32733	4.52368	-2.74437	0.00991318	0.0280884	-3.09454
HIST1H3A	-1.32786	3.32299	-2.53782	0.0162968	0.0421768	-3.50959
ZNF444	-1.32872	4.38595	-2.53084	0.0165675	0.0427959	-3.55268
DDX43	-1.32892	3.70549	-2.59475	0.0142357	0.0376653	-3.40426
AGAP4	-1.32954	3.78522	-2.66675	0.0119746	0.0326658	-3.25999
AP5M1	-1.33222	5.00439	-2.77087	0.00928886	0.0266183	-3.0438
Z99127.4	-1.33344	4.23034	-2.7864	0.00894024	0.0257979	-2.99623
PLBD2	-1.33389	3.65692	-2.50143	0.0177544	0.0453206	-3.59968
NOP16	-1.33479	4.35804	-2.75342	0.00969568	0.0276099	-3.07124
LPAR3	-1.3356	3.19012	-2.46469	0.0193467	0.0485752	-3.66298
ZNF548	-1.33571	3.70882	-2.8392	0.00784443	0.0232214	-2.87021
LINC02611	-1.33715	4.1107	-2.60031	0.0140481	0.0372483	-3.40509
AKT1S1	-1.33751	3.83932	-2.46838	0.0191809	0.048248	-3.6815
PMAIP1	-1.33774	3.88702	-2.6782	0.0116472	0.0319262	-3.23377
AP5B1	-1.33825	3.71923	-2.48183	0.0185882	0.0470689	-3.64814
KCNK6	-1.33947	4.4709	-2.63986	0.0127768	0.0344951	-3.32463
PSMD10	-1.33986	3.90976	-2.82146	0.00819778	0.024048	-2.9103
SYVN1	-1.34049	4.10025	-2.54084	0.0161809	0.0419086	-3.53081
KIF1C	-1.34192	3.48318	-2.67051	0.0118659	0.0324278	-3.24461
FDX2	-1.34375	4.65192	-2.69385	0.0112133	0.0310114	-3.20294
CCP110	-1.34395	4.09716	-2.47909	0.0187079	0.0472588	-3.65958
TEPSIN	-1.34416	4.2401	-3.00852	0.00512163	0.0163901	-2.48921
ZNF268	-1.34592	3.75836	-2.7845	0.00898212	0.0258918	-2.99734
ZNF714	-1.34738	4.19209	-2.7907	0.0088459	0.0255694	-2.98851
PORCN	-1.34776	3.74794	-2.83384	0.00794974	0.023472	-2.88177
U2AF1L4	-1.34816	5.68627	-2.55124	0.0157876	0.0410251	-3.54257
MAGEF1	-1.34972	3.87129	-2.63973	0.0127808	0.0344992	-3.31048
PXMP4	-1.35013	4.16684	-2.94377	0.00603603	0.0187308	-2.63977
PAQR8	-1.35051	3.9398	-2.51021	0.017392	0.0445154	-3.59496
KLRK1	-1.35079	7.91809	-2.78537	0.00896308	0.0258533	-3.06625
UTP3	-1.35173	5.31423	-2.84249	0.00778053	0.0230673	-2.87185
IPO13	-1.35196	3.3579	-2.47193	0.0190232	0.0479172	-3.65949
AL157938.3	-1.3532	4.38381	-2.51382	0.017245	0.0441776	-3.59131
C17orf75	-1.35351	4.50021	-2.47747	0.0187784	0.0474194	-3.66731
P2RX7	-1.35622	3.93034	-2.92328	0.00635612	0.0195372	-2.68199
RNF215	-1.3575	3.63677	-2.65884	0.0122054	0.0331562	-3.27445
ASB6	-1.35874	4.21216	-2.88277	0.00703654	0.0211936	-2.77877
DONSON	-1.35887	3.38824	-2.47619	0.0188347	0.0475261	-3.6508
AC015871.7	-1.35975	4.49938	-2.79055	0.00884911	0.0255733	-2.98837
NCAPH2	-1.36196	4.10331	-2.52027	0.0169854	0.0436932	-3.57778
CRAT	-1.36232	3.79563	-2.7648	0.00942846	0.0269616	-3.04153
CENPJ	-1.3645	3.6178	-2.70162	0.0110035	0.0304866	-3.1683
HOXB-AS1	-1.36472	4.43208	-2.88325	0.0070281	0.0211776	-2.77868
LINC00239	-1.36628	3.74026	-2.50009	0.0178103	0.0454547	-3.60939
DVL3	-1.36631	3.87873	-2.85034	0.00763	0.0227001	-2.85114
ZFP41	-1.36785	3.23618	-2.51599	0.0171573	0.0440326	-3.5575
ZFYVE19	-1.36843	3.96738	-2.88093	0.007069	0.0212773	-2.78385
AK6	-1.37088	5.33638	-2.63613	0.0128921	0.0347308	-3.34206
CLDN15	-1.37091	4.02757	-2.47954	0.0186879	0.0472345	-3.65858
CBY1	-1.37102	4.01964	-2.67982	0.0116016	0.031814	-3.23047
ZNF25	-1.37109	3.56717	-2.73874	0.0100509	0.0284371	-3.09186
PCTP	-1.37154	3.35864	-2.63257	0.0130029	0.0350028	-3.31754
TIGD1	-1.37386	4.09975	-2.86898	0.00728337	0.0218261	-2.80679
RHEBL1	-1.37399	3.84104	-2.70466	0.0109223	0.0303063	-3.17664
CKS2	-1.37484	4.38097	-2.68253	0.0115257	0.0316585	-3.22954
TOE1	-1.37486	4.24247	-2.69155	0.0112761	0.0311093	-3.2081
IPPK	-1.37569	3.57693	-2.55143	0.0157806	0.0410199	-3.49771
NRAS	-1.37759	4.01931	-2.90556	0.00664563	0.0202535	-2.72153
PAXIP1	-1.379	4.02409	-2.937	0.00614002	0.0189843	-2.65464
CACNB3	-1.37991	3.16746	-2.58107	0.0147079	0.0387117	-3.41537
MAP3K12	-1.38136	4.03301	-2.53522	0.0163972	0.0424125	-3.53892
ZNF100	-1.38194	4.09191	-2.52219	0.0169087	0.0435371	-3.57333
EVI2A	-1.38204	6.72213	-2.93233	0.00621283	0.0191703	-2.72874
AC013652.1	-1.38205	3.18318	-2.58583	0.014542	0.0383714	-3.40772
ZNF775	-1.38341	3.59352	-2.52857	0.0166566	0.0429691	-3.55095
STARD10	-1.38375	3.94218	-2.61005	0.0137245	0.0365538	-3.38556
EXO5	-1.38453	3.50302	-2.61763	0.0134778	0.0360243	-3.354
APBA3	-1.38455	4.02172	-2.79807	0.00868646	0.0252478	-2.96163
ZNF738	-1.38475	3.36375	-2.45471	0.0198013	0.0495251	-3.67228
BTN2A2	-1.3855	3.69873	-2.72872	0.0103	0.0289914	-3.11685
POLR3E	-1.3856	4.41165	-2.92824	0.00627721	0.0193383	-2.67525
ATL1	-1.38569	3.14753	-2.51608	0.0171537	0.0440326	-3.55524
AC012146.1	-1.38738	4.23263	-2.6835	0.0114985	0.0316011	-3.2264
PPP2R5B	-1.38764	3.60208	-2.74359	0.00993223	0.0281307	-3.0772
ZNF555	-1.38764	3.84626	-2.62571	0.0132188	0.0354776	-3.34965
DHCR7	-1.38857	3.37599	-2.53142	0.0165449	0.0427456	-3.52817
AC009961.1	-1.38885	3.62548	-2.62752	0.0131617	0.0353452	-3.33271
ACSF2	-1.38917	3.27456	-2.48176	0.0185913	0.0470689	-3.63549
PTCD2	-1.39001	3.82879	-2.88407	0.00701368	0.0211388	-2.76775
SGCB	-1.39012	3.81829	-2.45316	0.019873	0.0496861	-3.71135
TADA1	-1.39061	3.84863	-2.61703	0.013497	0.0360608	-3.37091
SORBS3	-1.39085	4.57025	-2.72899	0.0102933	0.0289845	-3.12627
BAG3	-1.39329	3.18318	-2.58079	0.0147176	0.0387297	-3.41662
Z83843.1	-1.39417	3.82721	-2.66517	0.0120202	0.0327639	-3.26152
TAB3	-1.39549	4.01008	-2.93072	0.00623801	0.0192349	-2.66643
GPM6B	-1.39755	4.93108	-2.68094	0.0115702	0.0317342	-3.23698
ZNF211	-1.39832	3.65582	-2.80084	0.00862705	0.0251019	-2.95653
MTHFD2	-1.39834	4.52125	-2.63918	0.0127978	0.0345245	-3.32567
ACER2	-1.39852	3.44198	-2.56117	0.0154204	0.0402526	-3.47503
SASS6	-1.39871	4.07242	-2.82876	0.00805066	0.0236929	-2.89736
NDUFA6-DT	-1.39873	3.70396	-2.75938	0.0095548	0.0272657	-3.05035
ZFAND2A	-1.39876	4.76571	-2.65534	0.012309	0.033411	-3.29008
ENDOV	-1.39929	4.13639	-2.99411	0.00531303	0.0168636	-2.52185
L2HGDH	-1.39939	3.9401	-3.01325	0.00506027	0.0162238	-2.47078
SLC26A5	-1.40035	3.47342	-2.7527	0.00971282	0.0276423	-3.05856
STXBP1	-1.40043	4.0292	-2.76359	0.00945667	0.02703	-3.04659
ZCCHC4	-1.40158	3.97109	-2.70465	0.0109228	0.0303063	-3.18022
THAP8	-1.40217	3.40915	-2.55467	0.0156599	0.040784	-3.48857
SNHG32	-1.40273	6.5693	-2.68621	0.0114233	0.0314325	-3.27057
CDK5	-1.40453	3.68963	-2.75831	0.00958006	0.0273206	-3.04565
ZNF16	-1.40497	3.50206	-2.61786	0.0134702	0.0360176	-3.34341
FALEC	-1.40551	3.1626	-2.47112	0.0190591	0.0479857	-3.62708
AC109446.3	-1.40743	3.23087	-2.58218	0.0146691	0.0386319	-3.40364
ZNF561-AS1	-1.40813	3.48036	-2.73818	0.0100645	0.0284698	-3.09081
DFFA	-1.40822	5.2616	-2.54135	0.0161612	0.0418655	-3.54177
USP18	-1.40831	3.93761	-2.77786	0.00913049	0.0262471	-3.01566
CTPS1	-1.40994	3.83336	-2.72068	0.0105043	0.0294087	-3.13495
FLCN	-1.40997	3.88455	-2.51183	0.0173262	0.0443689	-3.59346
SPPL2B	-1.41085	3.77505	-2.69575	0.0111615	0.0308744	-3.1922
UBXN10-AS1	-1.41148	3.66093	-2.77031	0.00930156	0.026646	-3.01977
UTP4	-1.41161	4.12315	-2.68215	0.0115363	0.0316731	-3.2306
NFIL3	-1.41185	3.48036	-2.80574	0.00852313	0.0248579	-2.93392
HIST1H2BE	-1.41275	3.56717	-2.80499	0.00853896	0.0248987	-2.93048
SLC9B1	-1.41358	3.60208	-2.762	0.00949354	0.027125	-3.04302
APOOL	-1.41375	4.4784	-2.94474	0.00602125	0.0186892	-2.63849
TNFAIP1	-1.41389	3.78036	-2.45143	0.019953	0.0498496	-3.71672
KLHL26	-1.4144	3.27693	-2.57917	0.0147745	0.0388268	-3.40395
TTC31	-1.41476	4.31185	-2.60751	0.0138083	0.0367413	-3.39107
AP003307.1	-1.41551	3.26652	-2.53726	0.0163184	0.0422166	-3.5145
P3H4	-1.41558	3.58984	-2.71097	0.010756	0.0299594	-3.15558
GALNS	-1.41616	3.93316	-2.87415	0.0071898	0.0215884	-2.79624
RBM12	-1.41751	4.23042	-2.75074	0.0097597	0.0277342	-3.07273
SUGCT	-1.4179	3.22393	-2.56867	0.0151482	0.0396841	-3.44937
NOP9	-1.41864	3.5107	-2.70211	0.0109903	0.0304563	-3.16642
SPDYA	-1.42016	3.52393	-2.70693	0.0108623	0.0301816	-3.16414
PPP2R3B	-1.42029	3.91129	-2.92497	0.00632914	0.0194675	-2.67722
AC097382.3	-1.42046	3.79563	-2.77219	0.00925862	0.026552	-3.01645
AL662844.4	-1.42053	4.15992	-2.51768	0.0170895	0.0439195	-3.58452
BCDIN3D	-1.42105	4.20237	-2.6794	0.0116133	0.0318395	-3.2317
MYL5	-1.42124	3.58918	-2.73187	0.010221	0.0288133	-3.10202
PNPLA4	-1.42125	3.41932	-2.79517	0.00874882	0.0253803	-2.96011
GK	-1.42203	3.65051	-2.57557	0.0149016	0.039108	-3.45614
MSH5	-1.42274	3.80094	-2.57871	0.0147908	0.0388548	-3.4495
AC147651.4	-1.42279	3.41372	-2.62209	0.0133342	0.035717	-3.34064
BRCA1	-1.42331	3.7706	-2.49549	0.0180034	0.0458066	-3.62199
ZNF440	-1.42364	3.83054	-2.60791	0.013795	0.0367131	-3.38598
KIAA0930	-1.42561	3.98976	-2.48683	0.0183722	0.0466007	-3.64377
ZSWIM3	-1.42595	3.4978	-2.52475	0.0168073	0.0433251	-3.54695
ZNF71	-1.42626	3.97566	-2.80202	0.00860201	0.0250504	-2.96241
SLC25A44	-1.42631	3.83932	-2.95737	0.00583198	0.0181887	-2.60388
AL355916.1	-1.42654	3.28224	-2.70419	0.010935	0.0303216	-3.15816
ZNF891	-1.42658	3.95735	-2.74555	0.00988453	0.0280247	-3.0891
FP565260.1	-1.42742	3.3283	-2.62556	0.0132237	0.0354836	-3.32476
EFCAB2	-1.42764	3.70018	-2.50758	0.0175	0.0447635	-3.59493
SNAPC4	-1.42772	3.46281	-2.68591	0.0114315	0.0314487	-3.19239
AC073342.1	-1.42913	3.37362	-2.47962	0.0186846	0.0472345	-3.64394
ZNF561	-1.42928	4.26415	-2.81092	0.00841471	0.0245891	-2.943
NAA80	-1.43025	3.86214	-2.83518	0.00792328	0.0234141	-2.88612
TRMT44	-1.43053	3.44545	-2.58817	0.0144611	0.0381949	-3.41287
NEB	-1.4306	3.4343	-2.72949	0.0102808	0.0289554	-3.10899
AC026471.4	-1.4311	3.82523	-2.83477	0.00793139	0.0234279	-2.87864
LILRB1	-1.4311	3.99449	-2.45285	0.0198873	0.0497085	-3.71502
CEBPA	-1.43205	3.29796	-2.67388	0.0117698	0.0321908	-3.22169
SIAH2-AS1	-1.43338	3.51352	-2.55212	0.0157549	0.0409765	-3.4938
B9D2	-1.43344	3.64814	-2.69312	0.0112331	0.0310507	-3.19375
MAD2L1	-1.43445	3.83639	-2.84516	0.00772905	0.0229614	-2.86003
POFUT2	-1.4351	3.65819	-2.74831	0.00981803	0.0278626	-3.07708
KIF27	-1.4359	3.54908	-2.68353	0.0114977	0.0316011	-3.21184
AL158152.1	-1.43824	4.08869	-2.48164	0.0185966	0.0470736	-3.65937
CCHCR1	-1.43909	3.7123	-2.98135	0.00548814	0.0173025	-2.54724
GAS5	-1.43955	8.44638	-2.67598	0.01171	0.0320659	-3.30054
HCG25	-1.44089	3.87129	-2.92486	0.00633077	0.0194681	-2.67712
AL512625.3	-1.44153	3.68283	-2.87151	0.0072374	0.0217122	-2.79802
TEDC1	-1.4417	3.70114	-3.15311	0.0035308	0.0120942	-2.13089
CXorf40A	-1.44243	3.60208	-2.75127	0.00974703	0.0277098	-3.0702
CTNS	-1.44301	3.39106	-2.68862	0.0113567	0.0312935	-3.18434
AC007098.1	-1.44315	3.45002	-2.60295	0.0139596	0.037057	-3.3839
ZNF460	-1.44353	3.3579	-2.60107	0.0140225	0.037195	-3.37177
GORASP1	-1.44396	3.53262	-2.83547	0.0079176	0.0234024	-2.86697
SLC5A6	-1.44417	3.1755	-2.62162	0.0133494	0.0357498	-3.33065
AL133268.4	-1.44552	3.29796	-2.66273	0.0120914	0.0329121	-3.24896
MRM1	-1.44563	3.45002	-2.68458	0.0114686	0.0315444	-3.20721
GPR137	-1.44574	3.67183	-2.86531	0.00735043	0.0219932	-2.80749
C1orf216	-1.4465	4.02622	-2.74005	0.0100185	0.0283574	-3.09677
AC007780.1	-1.44662	3.39702	-2.56305	0.0153515	0.0401034	-3.46926
ZNF764	-1.44664	4.35886	-2.90416	0.00666903	0.0203066	-2.73069
PPRC1	-1.44839	3.81223	-3.10793	0.00396891	0.0133334	-2.24743
AHCY	-1.44878	3.7238	-3.02311	0.00493464	0.0158955	-2.44323
ANKRD54	-1.44884	3.96342	-3.00103	0.00522038	0.0166471	-2.4979
PCSK1N	-1.44913	3.90976	-2.77983	0.00908611	0.0261362	-3.00589
APEX2	-1.45046	3.90727	-2.46471	0.0193458	0.0485752	-3.6897
B4GAT1	-1.45113	3.16746	-2.51018	0.0173932	0.0445154	-3.56488
TOM1L1	-1.45189	3.22393	-2.56763	0.0151858	0.0397544	-3.44746
RAB11FIP5	-1.4521	3.57174	-2.94994	0.00594265	0.0184873	-2.61319
GNGT2	-1.45237	4.22548	-2.71977	0.0105276	0.0294678	-3.14928
ZNF852	-1.45277	3.42662	-2.60894	0.013761	0.0366367	-3.37131
LINC01137	-1.4537	4.10455	-2.74642	0.00986354	0.0279768	-3.08803
PPIF	-1.45378	3.8871	-2.57712	0.0148467	0.0389865	-3.44639
EPS8	-1.45562	3.43712	-2.61418	0.0135894	0.0362753	-3.35731
CDAN1	-1.45603	3.81136	-2.87906	0.00710206	0.0213673	-2.78331
AMMECR1L	-1.45635	3.91042	-3.20324	0.00309872	0.0108376	-2.01567
SLFN12	-1.45703	3.90976	-3.12462	0.00380134	0.0128561	-2.19922
SLC25A19	-1.4573	3.73148	-2.70855	0.0108194	0.0301019	-3.17101
ZNF664	-1.45735	3.86717	-2.47692	0.0188029	0.0474636	-3.65411
POLI	-1.45857	3.953	-3.05417	0.00455759	0.0149032	-2.38007
SYNM	-1.45858	4.03554	-2.51118	0.0173527	0.0444283	-3.57743
MAFK	-1.45874	3.54312	-2.71509	0.0106485	0.0297328	-3.14534
AL138724.1	-1.45891	3.40678	-2.80745	0.00848719	0.0247637	-2.91719
CLP1	-1.45962	3.61324	-2.80996	0.00843458	0.0246313	-2.93539
PGAP1	-1.46053	3.77049	-2.58063	0.0147234	0.0387373	-3.44655
KCTD15	-1.46078	3.48036	-2.75584	0.0096383	0.0274694	-3.05104
RBAK	-1.46093	4.0577	-2.96264	0.00575475	0.017989	-2.59175
CCDC15	-1.46136	3.46811	-2.48052	0.0186453	0.0471444	-3.64179
TMEM70	-1.46163	5.08683	-2.9221	0.00637498	0.0195775	-2.69209
ZNF202	-1.46186	3.26166	-2.55525	0.0156383	0.0407354	-3.47583
TMED2	-1.46239	7.09937	-3.56482	0.00118305	0.00505972	-1.19431
PHOSPHO2	-1.46258	3.57411	-2.79859	0.00867523	0.0252259	-2.94807
ILVBL	-1.46283	4.02172	-2.6122	0.0136541	0.0364091	-3.37952
Z82215.1	-1.46304	3.83128	-2.78017	0.00907856	0.0261255	-2.99446
DTX3	-1.46305	3.47268	-3.02036	0.00496929	0.0159772	-2.43577
FEM1A	-1.46393	3.88636	-2.45603	0.0197405	0.0493912	-3.70574
MRPL24	-1.46415	5.46677	-3.10736	0.00397481	0.01335	-2.27424
SLC35F2	-1.46432	3.62909	-2.79532	0.00874562	0.0253764	-2.96439
TTYH2	-1.46713	3.55913	-2.80158	0.00861132	0.0250722	-2.95231
INAFM1	-1.46738	3.34803	-2.66812	0.0119348	0.0325769	-3.23884
SMPD2	-1.46753	3.85448	-2.48814	0.018316	0.0464757	-3.64156
LINC01259	-1.46814	3.65333	-2.74569	0.00988131	0.0280214	-3.0774
PARP3	-1.46849	3.28918	-2.56624	0.0152356	0.0398543	-3.43932
AC034193.1	-1.46887	3.33872	-2.72578	0.0103743	0.0291346	-3.11248
RHBDD3	-1.46904	3.36309	-2.49315	0.0181024	0.0460191	-3.5972
CRTAM	-1.46946	4.53699	-2.62516	0.0132363	0.0355106	-3.35481
ZNF354C	-1.46954	3.58984	-2.86988	0.00726697	0.0217865	-2.79931
ALDH3A2	-1.47041	4.32562	-3.0504	0.00460185	0.0150227	-2.38977
ZNF222	-1.4708	3.28224	-2.65957	0.0121839	0.033124	-3.25391
MEMO1	-1.47096	3.62548	-2.61762	0.0134781	0.0360243	-3.34895
C2CD2L	-1.47168	3.50302	-2.60688	0.013829	0.0367763	-3.37651
KCTD17	-1.47222	3.81682	-2.4598	0.0195681	0.0490407	-3.69445
AL353807.5	-1.47232	3.2519	-2.80396	0.00856091	0.0249468	-2.92901
SPATA33	-1.47233	3.8871	-2.72146	0.0104842	0.0293705	-3.13623
DBR1	-1.4726	3.62017	-2.71588	0.010628	0.0296817	-3.14807
RCBTB1	-1.47267	3.82286	-2.78353	0.0090038	0.0259378	-2.99607
RNF144B	-1.47422	3.19012	-2.67482	0.0117431	0.0321436	-3.21027
MEN1	-1.47482	3.83489	-3.234	0.00285914	0.0101799	-1.94559
TCF19	-1.47542	3.25884	-2.59126	0.014355	0.0379292	-3.39865
CRYBG2	-1.47578	3.68367	-2.77214	0.00925989	0.026552	-3.02192
DNAJC6	-1.47661	3.3684	-2.69298	0.011237	0.0310517	-3.1878
TRUB2	-1.47693	4.47762	-2.92239	0.00637024	0.0195674	-2.68966
PLEKHO2	-1.47706	3.85742	-3.17943	0.00329724	0.0114234	-2.07366
AC046130.1	-1.47765	3.13712	-2.64765	0.0125394	0.0339685	-3.26228
SYCP2	-1.47812	3.89306	-3.01231	0.00507247	0.0162591	-2.47419
AC005920.1	-1.47887	3.0684	-2.6385	0.0128189	0.0345746	-3.28214
SERPINB9P1	-1.4792	4.00188	-2.73121	0.0102377	0.0288518	-3.11981
PIP5K1C	-1.47939	3.64814	-2.85104	0.00761658	0.022675	-2.84633
LDHAL6A	-1.47949	3.23618	-2.50686	0.0175296	0.0448309	-3.56912
FAM104B	-1.47964	3.97566	-2.89331	0.00685307	0.0207557	-2.75234
SLC35C1	-1.47972	3.89469	-2.89791	0.00677451	0.0205608	-2.73536
ZNF234	-1.48038	3.87411	-2.7283	0.0103106	0.0290154	-3.12015
SLC35A4	-1.4809	3.93242	-3.05081	0.00459709	0.0150108	-2.38463
MTERF3	-1.48184	4.05279	-2.79862	0.0086745	0.0252259	-2.95941
AC010618.3	-1.4819	4.04873	-2.57031	0.0150893	0.0395512	-3.46922
NUDT15	-1.48277	4.16227	-3.1851	0.00324894	0.0112819	-2.06771
SAV1	-1.48416	3.88702	-2.82216	0.00818355	0.0240114	-2.91217
ZNF417	-1.48425	3.96101	-2.87643	0.00714902	0.0214991	-2.79
ZNF563	-1.48581	3.75999	-3.13756	0.00367608	0.0125069	-2.17133
TUBG2	-1.48603	3.2519	-2.79133	0.00883207	0.0255403	-2.96067
TCTA	-1.48613	4.62296	-2.66596	0.0119974	0.0327084	-3.27029
PDZD4	-1.48676	3.78189	-2.99843	0.00525498	0.0167339	-2.50411
ACKR3	-1.48732	3.10147	-2.65325	0.0123714	0.0335668	-3.24164
GALT	-1.48824	4.97607	-3.10692	0.00397928	0.0133551	-2.2592
ACTN1	-1.48932	3.57693	-2.46156	0.0194882	0.0488856	-3.68999
AQP11	-1.4896	3.33806	-2.73691	0.0100958	0.0285405	-3.08453
NFRKB	-1.48976	4.21202	-2.87531	0.00716898	0.0215449	-2.79764
HAUS7	-1.49002	3.80788	-2.66462	0.0120364	0.0327951	-3.25245
GARNL3	-1.49003	3.35333	-2.71261	0.0107131	0.0298643	-3.13891
PRSS23	-1.49028	3.4989	-2.70578	0.0108926	0.030241	-3.14877
CACNA2D4	-1.49087	4.0891	-2.72301	0.0104448	0.0292961	-3.12875
SERTAD3	-1.49101	4.65995	-2.74826	0.00981918	0.0278626	-3.08966
FHL1	-1.49161	3.7653	-2.98893	0.00538341	0.0170235	-2.52897
KIAA0513	-1.4921	3.70882	-2.85252	0.0075886	0.0226115	-2.84028
SETD7	-1.49287	4.15394	-2.70497	0.0109143	0.030295	-3.17881
CEP76	-1.49288	3.2285	-2.63613	0.0128922	0.0347308	-3.28855
MIEF2	-1.49446	3.35333	-2.71391	0.0106792	0.029788	-3.13445
PITPNM2	-1.49519	3.44471	-2.68825	0.0113668	0.0313088	-3.20006
UBALD1	-1.49583	3.98238	-2.94119	0.00607547	0.0188349	-2.64095
TAOK2	-1.49594	3.47342	-2.61689	0.0135017	0.0360663	-3.33804
CCT6B	-1.49649	3.18318	-2.77899	0.0091051	0.0261853	-2.985
ZNF282	-1.49742	3.56187	-2.71074	0.010762	0.0299638	-3.15338
SLC13A4	-1.4975	3.19359	-2.73672	0.0101005	0.028548	-3.07794
ZNF460-AS1	-1.4976	3.1989	-2.77314	0.00923721	0.0265037	-2.99539
AL020995.1	-1.4976	3.1989	-2.77314	0.00923721	0.0265037	-2.99539
SCPEP1	-1.49761	4.2437	-2.74742	0.0098395	0.0279144	-3.07965
TCF7L2	-1.49866	3.62017	-2.57996	0.0147468	0.038784	-3.43238
LMOD3	-1.49904	4.21896	-2.96502	0.00572014	0.0178872	-2.59603
HSBP1L1	-1.4999	4.36569	-2.89004	0.00690959	0.0208666	-2.76347
EOGT	-1.50126	3.78869	-3.16086	0.00346048	0.0118952	-2.11945
INPP1	-1.50134	3.87485	-2.71935	0.0105384	0.0294859	-3.13383
B3GNT8	-1.50154	3.40396	-2.74513	0.00989485	0.0280481	-3.06438
GEMIN4	-1.50164	3.55676	-2.94087	0.00608029	0.0188381	-2.6309
TIGD5	-1.50165	4.00491	-2.95135	0.0059215	0.0184261	-2.61762
ATP6V1G2	-1.50233	3.50821	-2.67464	0.0117482	0.0321512	-3.22218
CENPM	-1.50351	3.60208	-2.88159	0.00705729	0.0212514	-2.7694
TRIM21	-1.50358	3.66623	-2.99495	0.00530166	0.0168471	-2.5075
RFC4	-1.50384	3.93382	-2.46556	0.0193074	0.0485035	-3.68456
MAP3K6	-1.50423	3.57942	-2.80593	0.00851916	0.0248517	-2.94449
ZSCAN5A	-1.50511	3.8236	-2.71083	0.0107596	0.0299634	-3.15837
PLAGL1	-1.50528	3.18318	-2.70826	0.0108271	0.0301082	-3.13707
ISOC2	-1.50625	4.23034	-3.07971	0.00426835	0.0141544	-2.32175
AGAP5	-1.50694	3.29265	-2.64205	0.0127097	0.0343683	-3.2914
PDCD2L	-1.5075	3.84169	-3.18707	0.00323227	0.0112383	-2.05463
ADAM23	-1.50835	3.2815	-2.6109	0.0136967	0.0365014	-3.35977
TMEM120A	-1.50839	4.43843	-3.03034	0.00484425	0.0156491	-2.43875
AL049840.5	-1.50897	3.42662	-2.60672	0.0138343	0.0367763	-3.37239
GMNN	-1.50916	3.87897	-2.63945	0.0127896	0.0345154	-3.31227
RPH3AL	-1.50983	3.74479	-2.96216	0.00576181	0.0179979	-2.59072
AP001462.1	-1.51275	3.59686	-2.69826	0.0110938	0.030712	-3.17995
AC005786.3	-1.51284	3.15978	-2.7592	0.00955904	0.0272721	-3.02571
ASMTL-AS1	-1.51383	3.0684	-2.59481	0.0142339	0.0376653	-3.36996
BORCS8	-1.51389	4.71806	-3.19076	0.00320133	0.0111506	-2.05657
TMEM38B	-1.51429	3.68668	-2.69308	0.0112344	0.0310507	-3.20114
NR2F6	-1.51518	3.82523	-3.13587	0.0036923	0.0125464	-2.17681
NSUN4	-1.51642	4.06248	-3.31438	0.00231373	0.0085764	-1.75183
ACSL6	-1.51666	3.85394	-2.82907	0.00804433	0.0236897	-2.89472
TSPAN15	-1.51678	3.47505	-2.84034	0.00782219	0.0231656	-2.85098
PLSCR1	-1.51725	4.84714	-2.83863	0.00785562	0.0232495	-2.88148
ZNF446	-1.51742	3.7343	-3.22455	0.00293074	0.0103591	-1.96655
CALY	-1.51766	3.45002	-2.64366	0.0126605	0.0342489	-3.28697
AC242426.2	-1.51828	3.55145	-2.85269	0.00758544	0.022607	-2.82985
LCNL1	-1.51888	3.28918	-2.72246	0.0104586	0.0293108	-3.08645
FSD1L	-1.51915	3.2156	-2.53933	0.0162388	0.0420346	-3.50171
RRP12	-1.51925	3.3049	-2.70736	0.0108509	0.0301558	-3.15225
ZNF441	-1.51965	3.64814	-2.88633	0.00697401	0.0210332	-2.75618
TOGARAM2	-1.5207	3.25884	-2.62096	0.0133705	0.0357859	-3.33444
ZNF620	-1.52123	3.4577	-2.89142	0.00688574	0.0208223	-2.73524
PHF7	-1.52267	3.91055	-2.99938	0.00524234	0.0167015	-2.4979
ACE	-1.52279	3.72691	-2.73375	0.0101742	0.028697	-3.10632
ALG2	-1.52353	5.04225	-3.32869	0.00222774	0.00830967	-1.72928
NAV1	-1.52394	3.39172	-2.75188	0.00973228	0.0276794	-3.05049
ZNF691	-1.52425	3.51209	-2.51991	0.0169999	0.0437223	-3.54149
GHRL	-1.52432	3.45002	-2.99466	0.00530562	0.0168518	-2.49461
SETD6	-1.52474	3.61184	-2.77278	0.0092452	0.0265211	-3.01306
PEX19	-1.52483	4.09402	-2.61898	0.0134342	0.0359283	-3.3656
SWAP70	-1.52505	3.68963	-2.5302	0.0165927	0.0428355	-3.54809
EIF3C	-1.52603	3.91476	-2.55422	0.0156767	0.0408121	-3.48201
AL117379.1	-1.5262	3.46746	-2.89606	0.00680594	0.0206267	-2.73044
NEIL2	-1.52665	4.33126	-3.20813	0.00305942	0.0107277	-2.01208
AL109741.1	-1.52746	4.34607	-3.39136	0.00188601	0.00725136	-1.56189
AC231981.1	-1.53027	3.40678	-2.81588	0.00831185	0.0243355	-2.91382
FBXL8	-1.53265	3.69657	-2.72266	0.0104535	0.0293026	-3.12728
PAWR	-1.53273	3.22393	-2.73409	0.0101658	0.0286849	-3.0611
AC104370.1	-1.53353	3.12487	-2.57571	0.0148966	0.0391024	-3.4133
ERLIN1	-1.5342	4.03222	-3.4296	0.00170287	0.00669455	-1.46559
MIR181A1HG	-1.5358	3.4343	-2.68801	0.0113733	0.0313204	-3.20178
RMI1	-1.53606	3.40396	-2.99169	0.0053458	0.0169439	-2.49747
CSTF1	-1.53616	4.61212	-2.93156	0.00622488	0.0192031	-2.66938
AL136115.2	-1.53658	3.12944	-2.67426	0.011759	0.0321678	-3.20651
MZB1	-1.53665	3.54465	-2.67602	0.0117088	0.0320659	-3.21781
LONRF3	-1.53796	3.39702	-2.92011	0.00640693	0.0196535	-2.66939
ATXN1L	-1.53847	4.13357	-2.98557	0.00542966	0.0171459	-2.54367
TMEM44-AS1	-1.53938	4.29922	-2.75838	0.00957829	0.0273206	-3.05662
RMDN2	-1.53961	3.31258	-2.90459	0.00666187	0.0202939	-2.70364
STX1A	-1.53962	3.31258	-2.67155	0.0118364	0.03236	-3.21576
HAUS1	-1.53988	5.31783	-2.85389	0.00756275	0.0225591	-2.85883
FANCD2	-1.54046	3.75488	-2.96652	0.00569842	0.0178252	-2.58241
ALDOC	-1.54118	4.14407	-2.8758	0.00716032	0.0215236	-2.79696
FAM241B	-1.54153	3.39939	-2.72529	0.0103868	0.0291574	-3.10532
TRUB1	-1.54239	4.05206	-3.09041	0.0041524	0.0138204	-2.29157
LRP5L	-1.54242	3.09106	-2.73375	0.0101743	0.028697	-3.07038
C16orf70	-1.54273	3.78115	-2.70451	0.0109264	0.0303102	-3.17849
DYNC2LI1	-1.54336	3.36309	-2.54437	0.0160462	0.0416071	-3.48183
ZWILCH	-1.54449	3.32756	-2.92923	0.00626156	0.0192944	-2.64259
SPHK2	-1.54599	4.37318	-3.20589	0.00307736	0.0107767	-2.02012
ZBED5	-1.54685	4.75349	-3.2707	0.00259636	0.00941156	-1.86332
CHST14	-1.54698	3.45239	-2.63026	0.0130752	0.0351582	-3.3173
TBL2	-1.54752	4.04585	-3.30352	0.00238116	0.00877861	-1.7755
CLPB	-1.54781	4.11548	-3.06675	0.00441285	0.0145381	-2.35032
ZNF669	-1.54821	4.14559	-2.79872	0.00867236	0.0252259	-2.97186
ZNF773	-1.54845	3.73222	-2.81502	0.00832958	0.0243769	-2.92802
NUSAP1	-1.54871	3.09388	-2.64113	0.0127379	0.0344243	-3.26117
FBLN5	-1.54895	4.56286	-3.12674	0.0037806	0.0127955	-2.2106
LMTK3	-1.5491	3.52434	-2.89175	0.00687999	0.0208187	-2.74423
TIMM23B	-1.54959	3.6942	-3.02079	0.00496389	0.0159636	-2.44838
RPGR	-1.54984	4.45473	-2.93521	0.00616775	0.0190553	-2.66577
NSDHL	-1.54984	3.64814	-2.7886	0.00889194	0.0256753	-2.98182
TNFAIP8L1	-1.54998	4.16522	-2.91407	0.00650507	0.0199115	-2.70885
AC004253.1	-1.55037	3.39494	-2.71872	0.0105545	0.0295249	-3.12874
TESMIN	-1.55039	3.48036	-3.17296	0.00335326	0.0115968	-2.07815
HOOK1	-1.55075	3.40396	-3.07726	0.00429528	0.0142092	-2.29939
STARD7-AS1	-1.5515	3.3049	-2.67688	0.0116845	0.0320155	-3.21783
TJP3	-1.55157	3.27456	-2.83176	0.00799078	0.0235555	-2.87219
FAM13A-AS1	-1.55212	3.53087	-2.85405	0.00755978	0.0225552	-2.82952
TAF6	-1.55254	4.69951	-3.0727	0.00434588	0.0143452	-2.33936
LRRC1	-1.55301	3.32299	-2.56726	0.0151989	0.0397811	-3.43991
TOP3A	-1.55318	4.56133	-2.96942	0.00565668	0.0177356	-2.58522
ZNF343	-1.55376	3.42736	-2.63562	0.0129078	0.034766	-3.29722
PEX5	-1.55391	3.18318	-2.76838	0.0093459	0.0267536	-2.99628
AL135925.1	-1.55414	3.97317	-3.03554	0.00478035	0.015483	-2.41762
CNIH1	-1.55461	5.60445	-3.00695	0.00514219	0.0164439	-2.52721
LINC00265	-1.55485	3.39702	-2.89886	0.00675836	0.0205328	-2.71558
AC091057.6	-1.55512	3.78036	-2.96212	0.00576239	0.0179979	-2.5841
IL2RA	-1.55727	3.64814	-2.98535	0.00543263	0.0171513	-2.52896
SERPINB8	-1.55826	3.45978	-2.57935	0.0147681	0.038825	-3.40724
CNBD2	-1.55858	3.5341	-2.77028	0.00930243	0.026646	-3.00808
AL356020.1	-1.55865	3.13712	-2.88303	0.00703197	0.0211845	-2.74362
FAM214B	-1.55899	3.67391	-2.58762	0.0144802	0.0382304	-3.39847
ENTPD7	-1.55918	3.12944	-2.64773	0.012537	0.0339685	-3.26644
GTF3C4	-1.5593	3.39106	-2.59952	0.0140746	0.0372896	-3.38434
AL009179.1	-1.56085	3.18679	-2.65909	0.012198	0.0331426	-3.24542
CCDC144A	-1.56145	4.72904	-2.72119	0.0104911	0.0293828	-3.14421
SDE2	-1.56211	4.2885	-3.54475	0.00124913	0.00527446	-1.17478
PJA1	-1.5623	3.66623	-2.76552	0.00941194	0.0269257	-3.02266
MAT2B	-1.56252	5.74382	-2.66437	0.0120434	0.0328076	-3.2977
AC064836.4	-1.5633	4.02757	-2.47738	0.0187827	0.0474214	-3.66689
AL096794.1	-1.56433	3.08338	-2.89011	0.00690827	0.0208666	-2.71768
AC007014.1	-1.56443	3.49987	-2.60333	0.013947	0.0370307	-3.3799
SP2-AS1	-1.56545	3.39172	-2.78868	0.00889	0.0256751	-2.97133
DTX2	-1.56576	3.61411	-2.69701	0.0111275	0.0307865	-3.18333
AC007566.1	-1.56606	3.63242	-2.73735	0.010085	0.0285158	-3.09189
AL592295.4	-1.56967	3.20053	-2.80473	0.00854458	0.0249098	-2.92845
NAP1L5	-1.57041	3.50302	-2.72507	0.0103924	0.0291673	-3.10601
FAM156A	-1.57043	3.3049	-2.9341	0.00618513	0.0191021	-2.63922
CLIP2	-1.57114	3.27693	-2.52337	0.0168618	0.0434326	-3.54007
AL162231.2	-1.57131	3.28224	-3.07042	0.00437143	0.0144156	-2.31686
TUBG1	-1.57153	3.43484	-2.59873	0.0141013	0.0373497	-3.38146
CCNT2-AS1	-1.57298	3.3684	-2.48382	0.018502	0.0468776	-3.61965
CLN5	-1.57424	3.9694	-2.86917	0.00727978	0.0218201	-2.80778
TAF6L	-1.57485	3.31009	-2.57793	0.0148183	0.0389195	-3.4121
ZNF449	-1.57512	3.45002	-2.97339	0.00560016	0.0175865	-2.5482
PDIA5	-1.57556	3.40633	-2.82238	0.00817903	0.0240033	-2.88405
ANKDD1A	-1.57564	3.27693	-2.94492	0.00601849	0.0186849	-2.59696
LIG3	-1.57674	3.78273	-3.07776	0.0042897	0.014201	-2.313
ABHD8	-1.57696	3.55602	-3.10714	0.00397706	0.0133542	-2.24275
SLC10A3	-1.5772	4.23867	-3.03227	0.00482049	0.0155871	-2.43486
AP000919.2	-1.57815	3.79009	-2.85065	0.00762397	0.0226871	-2.84387
CRY2	-1.57846	3.91279	-2.66466	0.0120351	0.0327951	-3.24638
STS	-1.57852	3.07881	-2.67254	0.011808	0.0322891	-3.2085
PPP1R16A	-1.57863	3.5519	-3.23321	0.00286505	0.0101956	-1.93913
ARL6	-1.57905	3.53336	-3.04576	0.00465687	0.0151551	-2.38428
CD83	-1.57946	3.49012	-2.4692	0.0191445	0.0481652	-3.66922
MGST2	-1.57951	3.35864	-2.62734	0.0131672	0.0353529	-3.31568
FBXL13	-1.57956	3.32993	-2.89151	0.00688419	0.0208222	-2.73786
TEX30	-1.57991	4.24916	-3.20675	0.00307044	0.0107552	-2.01631
USP19	-1.58139	3.953	-2.88839	0.00693822	0.0209438	-2.75863
NAPA-AS1	-1.58245	3.52568	-2.82947	0.00803644	0.0236766	-2.88848
SDHAF4	-1.58293	3.73148	-3.09923	0.00405903	0.0135593	-2.25471
PSMA2	-1.58296	7.36162	-3.76468	0.000685183	0.00328859	-0.676267
C7orf31	-1.58304	3.72815	-2.84504	0.00773132	0.0229614	-2.85303
AC008964.1	-1.58328	3.16954	-2.67549	0.0117239	0.0320975	-3.21235
CDK2	-1.58779	3.3579	-2.75377	0.00968729	0.0275918	-3.02964
SRXN1	-1.58787	3.45696	-2.91707	0.00645618	0.0197823	-2.66178
PANX1	-1.58807	3.38412	-2.77591	0.0091743	0.0263343	-2.98657
DUSP7	-1.58831	3.74263	-2.69106	0.0112896	0.03114	-3.20391
LINC00996	-1.58833	3.24594	-2.56371	0.0153277	0.0400488	-3.42638
ALAD	-1.58957	3.93545	-2.81717	0.00828541	0.0242633	-2.92227
LINC01876	-1.5897	3.03038	-2.88112	0.00706559	0.0212717	-2.73023
PDP1	-1.59048	3.60976	-2.97069	0.00563852	0.0176866	-2.56266
AC104078.2	-1.59122	3.15978	-2.90201	0.00670518	0.0203985	-2.69162
SMG8	-1.59158	3.65051	-2.59431	0.0142508	0.0376904	-3.40737
MFSD3	-1.59165	4.01119	-2.69199	0.0112641	0.0310982	-3.20803
APEH	-1.59232	4.54985	-2.84476	0.0077366	0.0229721	-2.87255
HEMK1	-1.59332	4.7279	-3.07779	0.0042894	0.014201	-2.33006
CEP126	-1.59373	4.09677	-2.89112	0.00689084	0.0208285	-2.76249
SLC43A3	-1.59473	3.75488	-3.56159	0.00119345	0.00509301	-1.12291
TTLL12	-1.59653	3.7176	-2.93931	0.00610436	0.0188869	-2.63525
NOMO2	-1.59714	3.25884	-2.92244	0.00636947	0.0195674	-2.65383
CCDC85C	-1.59733	3.48036	-2.68837	0.0113634	0.0313056	-3.19405
NOMO1	-1.59759	3.46672	-2.62326	0.0132969	0.0356377	-3.33009
SFXN5	-1.59774	3.62548	-3.14497	0.00360614	0.0123213	-2.15741
NOXA1	-1.59782	3.39702	-3.24322	0.00279083	0.00998629	-1.90777
C6orf120	-1.59805	4.19092	-3.04835	0.00462614	0.0150839	-2.39416
AC005261.1	-1.59816	3.98845	-3.04199	0.00470208	0.0152767	-2.40231
PFKFB2	-1.59873	3.29959	-2.83755	0.00787675	0.0232968	-2.84813
AC007686.3	-1.59897	3.46811	-2.866	0.00733781	0.0219602	-2.79742
EVC2	-1.59964	3.26166	-2.75045	0.00976663	0.0277482	-3.04206
LEPR	-1.59976	3.41164	-2.89995	0.00674	0.0204815	-2.71666
DNASE2	-1.6	4.82005	-3.32353	0.00225843	0.00841033	-1.74211
SUCLG2-AS1	-1.60265	3.90033	-2.6838	0.0114902	0.0315912	-3.22681
AL513550.1	-1.60347	3.27693	-2.89276	0.00686251	0.0207751	-2.73149
NEU3	-1.6039	3.26652	-2.63648	0.0128813	0.0347152	-3.29611
AL080276.2	-1.60564	3.8107	-2.80395	0.00856092	0.0249468	-2.9454
CAD	-1.6058	3.91736	-2.94582	0.00600485	0.0186596	-2.60895
ZNF627	-1.60673	3.50737	-2.59993	0.0140608	0.0372689	-3.38114
LAMA2	-1.60687	3.03806	-2.7919	0.00881981	0.0255207	-2.93573
AL031768.2	-1.60687	3.03806	-2.7919	0.00881981	0.0255207	-2.93573
PRR13	-1.60698	7.67441	-3.78211	0.000653044	0.00317054	-0.628349
FAM43A	-1.60705	4.29212	-2.55892	0.0155027	0.0404441	-3.49827
IL11RA	-1.60706	3.13181	-2.61355	0.0136102	0.0363133	-3.34414
AL354733.3	-1.60737	3.3579	-2.83013	0.00802317	0.0236427	-2.84739
AP005329.3	-1.60783	4.09801	-2.88911	0.0069256	0.0209103	-2.76238
AC108047.1	-1.60821	3.3049	-2.71213	0.0107256	0.0298869	-3.13535
CENPL	-1.60836	3.46574	-2.94089	0.00607998	0.0188381	-2.61805
SPTSSA	-1.60918	4.27325	-2.64221	0.0127049	0.0343622	-3.31951
ZNF35	-1.60985	3.39865	-2.82729	0.00808006	0.0237621	-2.86793
CEP85	-1.61035	3.4577	-3.09953	0.00405591	0.0135588	-2.24929
LINC00921	-1.61055	3.54312	-2.66656	0.01198	0.032674	-3.23772
OPA3	-1.61103	4.76831	-3.35987	0.00205088	0.00774967	-1.64702
KBTBD7	-1.61105	3.64292	-2.84091	0.00781113	0.0231379	-2.85049
AC015795.1	-1.61122	3.19012	-2.78411	0.00899086	0.0259074	-2.97241
TLE2	-1.61126	3.18244	-2.82611	0.00810375	0.0238234	-2.87848
TAF9B	-1.61236	3.71923	-2.71647	0.0106128	0.0296634	-3.1391
CCSAP	-1.61252	3.66623	-3.22963	0.00289201	0.0102621	-1.94442
LINC00467	-1.61259	3.52642	-3.04617	0.00465205	0.0151467	-2.38385
TBX19	-1.61311	3.45843	-2.56506	0.0152787	0.039944	-3.45327
SETD9	-1.61357	3.66386	-3.11759	0.00387114	0.0130662	-2.21773
CHI3L2	-1.61368	3.46746	-2.92611	0.00631093	0.019429	-2.66662
SERPINI1	-1.61402	3.5704	-2.65783	0.0122353	0.0332241	-3.26393
AC006581.1	-1.61425	3.2285	-2.66904	0.0119085	0.0325114	-3.22118
RTN4IP1	-1.61448	3.63524	-2.82795	0.00806671	0.0237299	-2.89928
SHC1	-1.61453	4.29116	-3.24938	0.00274604	0.00983894	-1.91845
ARHGEF19	-1.6146	3.65943	-2.64083	0.0127471	0.0344422	-3.30851
CPTP	-1.6147	4.12523	-2.89609	0.00680552	0.0206267	-2.74396
A1BG-AS1	-1.61486	4.09563	-3.08118	0.00425216	0.0141081	-2.31998
SYNPO2	-1.61529	3.37362	-2.90767	0.00661047	0.0201734	-2.69799
GREB1L	-1.61539	3.42205	-3.06407	0.00444339	0.0146034	-2.33894
AL592295.5	-1.61663	4.12127	-3.2331	0.00286588	0.010196	-1.95253
RPP40	-1.61679	3.47342	-3.05614	0.0045347	0.0148355	-2.35106
DOLPP1	-1.61735	3.3049	-3.10034	0.0040474	0.013537	-2.23717
LOXL1	-1.61843	3.13712	-2.80339	0.00857298	0.0249766	-2.91984
PECAM1	-1.61843	3.85394	-3.09728	0.00407951	0.013621	-2.26873
ZNF829	-1.61882	3.6283	-2.99329	0.00532408	0.0168868	-2.50218
LRFN1	-1.61966	3.57942	-3.14884	0.00357017	0.0122137	-2.13008
STARD4	-1.62017	3.6942	-2.71964	0.0105309	0.029471	-3.12935
AC108134.2	-1.62052	3.42662	-3.13935	0.00365911	0.0124617	-2.15785
AL049840.2	-1.62058	4.09563	-3.04521	0.00466346	0.015173	-2.39473
ZNF358	-1.6209	3.2285	-2.91378	0.00650977	0.0199196	-2.68034
DLGAP4-AS1	-1.62109	3.23618	-2.85068	0.00762349	0.0226871	-2.82458
RNF103	-1.62187	3.72454	-3.1387	0.00366525	0.0124763	-2.15981
CHROMR	-1.62212	3.96579	-3.07659	0.00430267	0.0142267	-2.32516
AL627171.1	-1.62486	4.61034	-3.06558	0.00442612	0.01457	-2.3602
HPSE	-1.62498	3.64814	-3.08809	0.00417724	0.0138861	-2.28541
TPM2	-1.62661	3.20053	-2.71278	0.0107087	0.0298582	-3.11595
CEP152	-1.62793	4.1281	-2.84511	0.00772992	0.0229614	-2.86713
MELTF-AS1	-1.6287	3.2285	-2.92075	0.00639661	0.0196263	-2.64668
C3orf62	-1.62882	3.45978	-2.5044	0.0176312	0.0450568	-3.58309
GML	-1.62902	3.52393	-2.54735	0.0159337	0.0413547	-3.49125
AP000873.2	-1.6294	4.21432	-3.40499	0.00181865	0.00703205	-1.52792
AC005224.2	-1.62979	4.22199	-3.20489	0.00308543	0.0107994	-2.01828
AIFM2	-1.63015	3.35096	-2.68246	0.0115274	0.0316585	-3.19763
PILRA	-1.63057	3.40396	-3.16994	0.00337976	0.0116559	-2.07864
ZNF761	-1.63065	3.52642	-3.22701	0.00291194	0.0103167	-1.94529
ASPHD2	-1.63072	3.3283	-2.79663	0.0087174	0.0253215	-2.93609
TEPP	-1.6316	3.62017	-3.00862	0.00512041	0.0163901	-2.46009
ANKS6	-1.63281	3.45696	-2.97105	0.00563342	0.0176828	-2.55469
TMEM80	-1.63353	4.56827	-3.04069	0.00471776	0.015313	-2.41783
WNT5B	-1.63462	3.36375	-2.81759	0.00827667	0.0242429	-2.90385
DNAL1	-1.63478	3.77297	-2.97404	0.00559083	0.0175612	-2.54908
TCAF2	-1.63545	3.74026	-3.30438	0.00237573	0.00876806	-1.76093
CDKN2A	-1.63571	4.29972	-3.32918	0.00222487	0.00830122	-1.71844
AC020916.1	-1.63678	4.16673	-2.82345	0.00815729	0.023955	-2.9184
RELA-DT	-1.63682	3.10678	-2.94061	0.00608438	0.0188465	-2.60624
AC008083.2	-1.63736	3.1989	-2.95711	0.00583583	0.0181966	-2.57506
AC127502.2	-1.63778	3.3049	-3.09044	0.004152	0.0138204	-2.26624
ZNF528	-1.63779	3.62785	-3.05719	0.00452247	0.0148097	-2.35535
ZC2HC1A	-1.63789	3.35864	-3.1021	0.00402904	0.0134988	-2.23984
KDM1B	-1.63802	4.02536	-2.51654	0.0171353	0.044004	-3.57497
FGD4	-1.63841	3.4577	-3.16844	0.00339291	0.0116924	-2.08767
PLAGL2	-1.63855	3.57846	-2.86412	0.00737222	0.022039	-2.80351
FANCE	-1.6386	3.45165	-3.26504	0.00263532	0.00950724	-1.84751
DHODH	-1.63927	3.46281	-2.86501	0.00735587	0.0220046	-2.79927
TRIM52-AS1	-1.63936	4.55238	-2.99096	0.00535572	0.0169596	-2.53594
AC053527.2	-1.64017	3.21278	-3.09059	0.00415039	0.0138204	-2.25677
IL17RE	-1.64035	3.03275	-2.72805	0.0103169	0.029027	-3.07526
RTL6	-1.64076	3.87203	-3.37674	0.00196092	0.00748445	-1.59416
AP001816.1	-1.64122	3.55602	-3.04598	0.00465428	0.0151503	-2.37142
CCDC200	-1.64136	3.10147	-2.5931	0.0142921	0.037785	-3.38196
AC092142.1	-1.64225	3.10678	-2.99249	0.00533492	0.0169173	-2.48433
CDKL5	-1.64258	3.41675	-2.59968	0.0140691	0.0372824	-3.38362
PGM3	-1.64285	3.50737	-2.89775	0.00677725	0.0205608	-2.72685
AC099560.1	-1.64321	3.26166	-2.72746	0.0103319	0.0290513	-3.09709
TMEM265	-1.6436	3.73039	-2.74034	0.0100114	0.0283432	-3.08225
FAM24B	-1.64486	3.7238	-2.65827	0.0122223	0.0331953	-3.2694
FAM178B	-1.64489	3.2519	-3.16976	0.00338128	0.0116559	-2.07504
AL136419.3	-1.64525	3.19012	-2.93107	0.00623253	0.0192224	-2.63119
SPAG6	-1.64539	3.19294	-2.75333	0.00969793	0.0276105	-3.02566
ZNF236-DT	-1.64571	3.53921	-2.75992	0.00954221	0.0272412	-3.03786
EFCAB11	-1.6462	3.67848	-3.26461	0.00263829	0.00951294	-1.86163
AL451085.2	-1.64651	3.32756	-2.81381	0.00835454	0.0244394	-2.90226
MCRIP2	-1.64657	5.23658	-3.4533	0.0015981	0.00637463	-1.42115
DPY19L3	-1.64665	3.52111	-3.01673	0.00501559	0.0161147	-2.45155
RLN2	-1.64679	3.64814	-3.17082	0.00337198	0.0116488	-2.08776
N4BP3	-1.64713	3.3283	-2.98872	0.00538638	0.017025	-2.501
SPINDOC	-1.64741	3.28918	-2.84178	0.00779419	0.0231014	-2.83916
TMEM41A	-1.64764	3.91736	-3.49764	0.00141853	0.0058257	-1.29011
SLC30A4	-1.64809	3.61337	-2.70097	0.011021	0.0305291	-3.17321
LINC02649	-1.64848	3.15284	-2.48905	0.018277	0.0464026	-3.60461
AL365356.1	-1.64856	3.2519	-2.69239	0.0112532	0.0310837	-3.17724
DNAJC18	-1.64915	3.7653	-3.28509	0.00249979	0.00913441	-1.81624
ZMYM3	-1.64949	3.49078	-2.90424	0.00666767	0.0203066	-2.70736
NRM	-1.65033	3.52642	-3.22587	0.00292069	0.010337	-1.94518
SPACA6	-1.65037	3.25884	-2.96208	0.00576287	0.0179979	-2.5692
PLCG1-AS1	-1.65083	3.12944	-2.50386	0.0176533	0.0450879	-3.57188
TRAF3IP2	-1.65084	4.21725	-2.88701	0.00696214	0.021002	-2.77582
SLC27A1	-1.6525	3.52568	-3.12437	0.00380386	0.0128614	-2.19653
GSPT2	-1.6529	3.99797	-2.51463	0.0172124	0.044119	-3.58464
MED12L	-1.65323	2.992	-2.95134	0.0059216	0.0184261	-2.57009
ASB1	-1.65326	4.55643	-3.07822	0.00428469	0.014201	-2.33083
AC097534.2	-1.65432	3.77223	-3.2496	0.00274449	0.00983599	-1.90554
AC108925.1	-1.65495	3.39106	-3.12727	0.00377538	0.0127809	-2.17759
CRYZ	-1.65511	3.80094	-3.41077	0.00179077	0.00694395	-1.5016
HSPBP1	-1.65539	4.25059	-3.26905	0.00260766	0.00944003	-1.86805
MYD88	-1.65602	4.25603	-3.62388	0.00100766	0.00447097	-0.976828
UFL1-AS1	-1.65605	3.27693	-2.85241	0.00759078	0.022613	-2.81804
AC078883.1	-1.65631	3.33806	-2.95252	0.005904	0.0183797	-2.58697
NMUR1	-1.65706	3.27693	-3.04202	0.00470168	0.0152767	-2.36632
HAUS5	-1.65721	3.71686	-2.63685	0.0128698	0.0346926	-3.32297
SPIN3	-1.65728	3.54312	-3.09356	0.00411882	0.0137321	-2.27167
LAMB1	-1.65808	3.38575	-2.62924	0.0131075	0.0352274	-3.31681
MYRIP	-1.6586	3.15284	-3.08696	0.00418941	0.0139197	-2.26719
NLRP2	-1.6593	3.21863	-2.83365	0.00795342	0.0234731	-2.86063
ACVR2B	-1.66022	3.48804	-2.96715	0.00568944	0.0178053	-2.55385
GSTM4	-1.66056	3.63524	-3.3751	0.00196949	0.00751084	-1.58417
AL139095.4	-1.66078	3.20821	-2.49008	0.018233	0.0463166	-3.60568
DDX51	-1.66176	4.00196	-3.32208	0.00226709	0.00843795	-1.72283
AZIN2	-1.66236	3.50302	-3.42389	0.00172906	0.00677015	-1.45665
IMPG2	-1.66265	3.05378	-2.95321	0.00589367	0.0183559	-2.57472
EDRF1-AS1	-1.66275	3.21278	-2.82534	0.00811928	0.0238588	-2.87869
CA11	-1.66426	3.6283	-2.91178	0.00654258	0.0199976	-2.70421
ZNF182	-1.66466	3.59751	-3.06412	0.00444276	0.0146034	-2.33923
MFSD9	-1.66523	3.45696	-3.01436	0.00504601	0.0161972	-2.45027
WWC2	-1.66556	3.50737	-2.6401	0.0127695	0.0344821	-3.29383
GPAM	-1.66661	3.19012	-2.85278	0.00758368	0.0226067	-2.8088
LINC01504	-1.66671	3.05541	-2.81925	0.0082428	0.0241593	-2.86461
AC012184.3	-1.66705	3.24897	-2.58277	0.0146486	0.0385918	-3.41395
ISYNA1	-1.66746	3.71467	-3.14361	0.0036189	0.0123556	-2.15446
HES6	-1.66755	3.29796	-3.04163	0.00470645	0.0152866	-2.36989
ALKBH2	-1.66935	3.84492	-3.31603	0.0023037	0.00854852	-1.74225
FITM2	-1.67052	3.15284	-3.07378	0.00433388	0.014316	-2.29663
IFIT2	-1.67087	3.48273	-3.00773	0.00513204	0.0164153	-2.45452
INPP5E	-1.67102	3.3283	-3.1299	0.00374978	0.0127069	-2.17515
PGLYRP2	-1.67112	3.83932	-3.51984	0.00133608	0.00556841	-1.22308
PIAS4	-1.6713	4.12004	-3.28266	0.00251584	0.00917179	-1.83307
CENPE	-1.67139	3.20584	-2.73425	0.0101618	0.0286849	-3.06062
AC003102.1	-1.67189	3.68209	-2.97908	0.00551985	0.0173743	-2.55628
FANCI	-1.67215	3.64814	-3.01856	0.00499223	0.0160472	-2.45266
KIFC2	-1.67219	3.56037	-3.12374	0.00381001	0.012879	-2.19725
AC025917.1	-1.67246	3.08412	-2.82435	0.0081391	0.0239067	-2.86595
NPTXR	-1.67308	3.60208	-2.79595	0.00873198	0.0253531	-2.95234
GAB1	-1.67316	3.12944	-3.06381	0.00444627	0.0146093	-2.31843
LINC00334	-1.67317	3.10678	-2.90565	0.00664424	0.0202535	-2.68093
SCN1B	-1.67492	3.3049	-3.1051	0.00399799	0.0134047	-2.23165
C12orf66	-1.67639	3.70396	-3.46662	0.00154196	0.0062107	-1.36238
ACSM3	-1.67656	3.3049	-3.12217	0.00382557	0.0129252	-2.19127
UBAC2-AS1	-1.67856	3.54908	-3.31356	0.00231879	0.00859049	-1.73443
CCDC142	-1.67858	3.75031	-2.60047	0.0140426	0.037241	-3.38405
AC005520.2	-1.67909	3.44687	-2.93815	0.00612216	0.0189334	-2.6039
SLC41A2	-1.67914	3.3049	-3.19894	0.00313369	0.0109415	-1.99931
AKAP5	-1.67921	3.47703	-2.98064	0.00549805	0.0173257	-2.53948
FARSA	-1.67921	4.67802	-2.72574	0.0103753	0.0291346	-3.14889
RYR1	-1.6798	3.25427	-2.93982	0.0060965	0.0188705	-2.6158
AL024508.1	-1.68043	3.31769	-2.873	0.0072105	0.021641	-2.77087
ADAL	-1.68081	3.75849	-3.01418	0.00504831	0.0162007	-2.4625
MCM8	-1.68148	3.26652	-2.90694	0.00662268	0.0202061	-2.68491
POGLUT3	-1.68251	3.82642	-2.9471	0.00598539	0.0186076	-2.59799
PARPBP	-1.68261	3.2519	-2.89315	0.00685592	0.0207597	-2.72572
ZNF582	-1.68307	3.07881	-2.82009	0.00822566	0.0241194	-2.8786
ADCY4	-1.68356	3.42736	-3.26123	0.00266185	0.00958518	-1.86841
LDOC1	-1.68378	3.44471	-2.84899	0.00765567	0.0227715	-2.82054
RETSAT	-1.68406	3.93382	-3.22863	0.00289965	0.0102839	-1.95573
OSBP2	-1.68416	3.37143	-2.58017	0.0147395	0.0387723	-3.41478
VIPR2	-1.68434	3.67154	-2.86722	0.00731535	0.0219123	-2.79331
IQCE	-1.68549	3.53855	-2.94112	0.00607648	0.0188349	-2.60549
BLOC1S3	-1.68587	3.72454	-3.02236	0.00494409	0.0159075	-2.43718
TNFSF13	-1.68612	3.50376	-3.42458	0.00172587	0.00675963	-1.45968
EFNA4	-1.6862	3.25884	-2.74854	0.00981232	0.0278547	-3.04578
FTCDNL1	-1.68644	3.25884	-3.27127	0.00259248	0.0094025	-1.82455
ZNF528-AS1	-1.68661	4.00808	-2.99926	0.00524395	0.0167027	-2.50283
IQCN	-1.68739	3.08338	-2.81268	0.00837801	0.0244905	-2.89929
TRIQK	-1.68827	3.62548	-3.52087	0.0013324	0.00555718	-1.22215
AL451165.2	-1.68859	3.71923	-3.49518	0.00142796	0.00585713	-1.28233
ZC3H12D	-1.68908	3.53262	-3.1536	0.0035263	0.0120909	-2.12669
MAD2L1BP	-1.68917	3.77991	-2.97707	0.00554808	0.0174511	-2.55631
AC091271.1	-1.6911	3.83932	-3.64573	0.000949375	0.00426937	-0.91363
NBPF14	-1.69139	3.80094	-3.48039	0.00148592	0.00604394	-1.32345
AC111182.1	-1.69196	3.66309	-2.95521	0.00586402	0.0182803	-2.59711
AC073475.1	-1.69336	3.41274	-3.41725	0.00176003	0.00686381	-1.47694
ZNF785	-1.6936	3.64814	-3.28979	0.00246898	0.00904851	-1.79864
NEURL4	-1.69385	3.20584	-2.65064	0.0124493	0.0337647	-3.26224
AC011444.1	-1.69386	3.06072	-2.57381	0.0149641	0.0392571	-3.41718
LINC00892	-1.69395	4.34412	-3.16307	0.00344062	0.0118389	-2.11467
WARS	-1.69399	3.49078	-2.63835	0.0128235	0.0345802	-3.29729
NPC2	-1.69432	5.4223	-2.62004	0.0133999	0.0358507	-3.37762
ZNF117	-1.69467	3.25353	-3.00023	0.00523097	0.0166701	-2.45474
BBOF1	-1.69709	3.32993	-3.3576	0.00206329	0.00777931	-1.60872
AC009403.1	-1.69755	3.8236	-3.35397	0.00208329	0.00785254	-1.64744
BCL2L12	-1.69778	4.11301	-3.3429	0.00214542	0.00805775	-1.68218
ANKDD1B	-1.69794	3.18244	-2.98907	0.00538157	0.0170217	-2.50123
LINC00824	-1.69963	3.4577	-3.07314	0.00434103	0.0143326	-2.29884
AC011491.3	-1.70042	3.24875	-2.68407	0.0114827	0.0315769	-3.18896
ZNF219	-1.70081	3.15284	-3.00568	0.00515883	0.0164855	-2.45715
AC008124.1	-1.70106	4.45415	-3.45661	0.00158395	0.00633114	-1.40412
AL683813.1	-1.70116	3.32756	-3.13362	0.0037138	0.0126101	-2.16643
KLF11	-1.70127	3.56717	-2.92122	0.00638918	0.0196079	-2.69205
IRS2	-1.70132	3.14073	-2.7349	0.0101455	0.0286455	-3.06808
OPN3	-1.70153	3.45239	-2.82553	0.00811538	0.0238525	-2.88561
ZNF174	-1.70171	3.4109	-3.09491	0.00410452	0.0136878	-2.25487
CLN6	-1.70291	3.7706	-3.46092	0.00156575	0.00628083	-1.37455
ZNF8	-1.70305	3.8107	-3.29523	0.00243381	0.00893642	-1.78775
UTP15	-1.70319	3.94532	-3.26905	0.00260768	0.00944003	-1.86027
LINC01422	-1.70333	3.292	-2.62154	0.0133517	0.0357498	-3.32611
SPRYD7	-1.70344	4.37546	-2.98841	0.00539059	0.0170344	-2.53962
MBLAC2	-1.70407	3.76464	-2.94326	0.00604372	0.0187504	-2.63255
LINC01814	-1.70416	3.05378	-2.94537	0.00601172	0.0186681	-2.58702
CASTOR2	-1.70503	3.23618	-2.95753	0.0058297	0.0181887	-2.56985
ALDH5A1	-1.7054	3.6049	-2.86609	0.00733601	0.0219597	-2.80421
ESM1	-1.70544	3.42205	-3.11213	0.00392615	0.0132158	-2.21553
ZNF813	-1.70574	3.88095	-3.5149	0.00135405	0.00561823	-1.24323
ZNF687	-1.70639	3.43712	-3.21348	0.00301689	0.0105976	-1.97453
NIPBL-DT	-1.7067	3.92503	-3.68566	0.000851226	0.00391587	-0.808126
PYCR3	-1.70695	3.32062	-3.02625	0.00489518	0.0157874	-2.41886
MAPK7	-1.70734	3.57942	-3.09929	0.00405839	0.0135593	-2.2566
ANKRD34A	-1.70779	3.3049	-3.42877	0.00170665	0.00670554	-1.44125
AC003093.1	-1.70797	3.3283	-3.06614	0.0044198	0.0145539	-2.32601
AC015982.2	-1.70842	4.19955	-3.11508	0.00389634	0.013135	-2.23547
NECAB3	-1.70928	3.15978	-3.0344	0.00479421	0.0155131	-2.38662
ZBED5-AS1	-1.70942	3.68085	-2.96497	0.00572085	0.0178872	-2.56248
AL139021.1	-1.70961	3.13638	-2.79601	0.00873075	0.0253531	-2.93644
RTP4	-1.70978	4.09191	-2.63019	0.0130773	0.0351582	-3.3417
TTPAL	-1.70995	4.45626	-3.2916	0.00245728	0.00901047	-1.81149
MYH10	-1.71021	3.59514	-2.6971	0.0111251	0.0307861	-3.16805
DNAH6	-1.71075	3.23618	-2.71245	0.0107171	0.0298694	-3.12833
BCAR3	-1.71092	3.10678	-2.91237	0.00653301	0.0199752	-2.66558
TNFRSF9	-1.71181	3.26166	-3.05261	0.00457587	0.0149522	-2.35442
ZSWIM4	-1.71188	3.10147	-2.82878	0.00805026	0.0236929	-2.86071
NUAK2	-1.7124	3.9217	-3.17065	0.00337346	0.011649	-2.0961
PDLIM1	-1.71241	3.31184	-3.35927	0.00205415	0.00775773	-1.60944
ERCC4	-1.71262	4.61378	-3.52727	0.00130958	0.00548382	-1.22288
USP44	-1.71325	3.03806	-2.95494	0.00586801	0.0182844	-2.55504
ZNF653	-1.71406	3.20821	-2.72577	0.0103745	0.0291346	-3.09698
AC004951.1	-1.71414	3.87343	-2.78919	0.00887895	0.0256486	-2.98629
LRFN3	-1.71546	3.90833	-3.48442	0.00146993	0.00599321	-1.31503
C17orf100	-1.71728	3.15978	-2.79163	0.00882556	0.0255269	-2.94747
SGSH	-1.7189	3.3283	-3.13639	0.00368732	0.0125389	-2.14208
GEMIN7	-1.71934	5.1043	-3.71932	0.000776185	0.00365456	-0.739574
AC006160.1	-1.7196	3.13712	-3.14137	0.00364	0.0124121	-2.12803
BFSP1	-1.72015	3.23544	-3.15484	0.00351497	0.0120582	-2.11057
SDR42E2	-1.72028	3.27693	-2.84346	0.00776179	0.0230268	-2.83298
LINC00624	-1.72138	3.10915	-2.81363	0.00835837	0.0244454	-2.88187
SUV39H1	-1.72178	3.57942	-3.17075	0.00337257	0.0116488	-2.08171
GLCE	-1.72199	3.50584	-2.62507	0.0132392	0.0355114	-3.31629
AL357079.1	-1.72206	3.48384	-3.40056	0.00184029	0.00710764	-1.51994
ABITRAM	-1.72275	3.6178	-3.62929	0.000992912	0.00441849	-0.94073
DHRS11	-1.72305	3.1225	-3.21023	0.00304269	0.0106772	-1.96828
RAB3A	-1.72305	3.1225	-3.21023	0.00304269	0.0106772	-1.96828
ERVMER61-1	-1.72348	3.42205	-2.91552	0.00648137	0.0198461	-2.67992
ACADS	-1.7238	3.40081	-3.05263	0.00457562	0.0149522	-2.35724
AP5S1	-1.72393	4.04566	-3.4297	0.0017024	0.00669455	-1.46325
IL20RB	-1.72495	3.15284	-2.97291	0.00560698	0.0176038	-2.52671
CENPO	-1.72547	3.00772	-3.09499	0.00410363	0.0136878	-2.23685
TCEANC2	-1.72574	4.29069	-3.15442	0.00351881	0.0120683	-2.14605
EID2B	-1.72587	4.0382	-3.22237	0.00294758	0.0103974	-1.97133
FICD	-1.72651	3.88428	-3.37706	0.00195922	0.00748007	-1.59663
DLAT	-1.72754	3.75305	-2.97819	0.00553233	0.0174096	-2.53198
EFCAB5	-1.72755	3.28224	-3.24256	0.00279566	0.00999498	-1.90078
EPHA1	-1.72756	3.40396	-3.09931	0.00405823	0.0135593	-2.22954
CRTC2	-1.72786	3.2285	-2.55389	0.0156887	0.0408355	-3.47876
AC009879.4	-1.72887	3.08338	-3.10942	0.00395372	0.013289	-2.19334
ZNF408	-1.72979	3.67599	-3.37481	0.00197101	0.00751244	-1.5843
AL031846.2	-1.7298	3.66276	-3.53105	0.00129627	0.00543483	-1.19911
GRPEL2	-1.73055	3.61324	-2.85355	0.0075691	0.0225682	-2.81928
BCORL1	-1.73089	3.34565	-3.03401	0.00479901	0.015525	-2.39671
AP001453.1	-1.73271	3.37599	-3.10093	0.00404128	0.0135232	-2.24303
PCOLCE	-1.73328	3.14753	-2.94786	0.00597397	0.0185763	-2.58334
DOT1L	-1.73424	3.4343	-3.07454	0.00432542	0.014295	-2.30594
ZBTB6	-1.73438	3.43778	-2.86697	0.00731993	0.0219212	-2.76732
AC021851.2	-1.73481	3.06072	-3.03211	0.00482241	0.0155896	-2.38549
DNAJC30	-1.73511	4.67197	-2.87613	0.0071544	0.0215106	-2.80957
MPRIP-AS1	-1.73559	3.49608	-2.90945	0.0065811	0.0201108	-2.69234
AC137932.3	-1.73598	3.58918	-3.29792	0.00241662	0.00888767	-1.77461
RIPK2	-1.73632	3.78199	-3.06543	0.00442789	0.01457	-2.3366
AP000766.1	-1.73636	3.57411	-2.81782	0.00827204	0.0242395	-2.88908
POMC	-1.73799	4.30222	-3.38425	0.00192209	0.007361	-1.58356
AC137894.3	-1.73816	3.20584	-3.24084	0.00280831	0.0100278	-1.89317
MFSD13A	-1.73829	3.23087	-3.02424	0.00492035	0.0158573	-2.41457
AC090517.5	-1.73849	3.25884	-3.29184	0.0024557	0.00900952	-1.77234
AC025178.1	-1.7386	3.16856	-2.96736	0.00568631	0.0177996	-2.54029
CIC	-1.73862	3.88939	-2.79451	0.008763	0.0254052	-2.95565
PXDNL	-1.73881	3.11372	-3.05283	0.00457333	0.0149511	-2.33469
AC023051.1	-1.73962	3.01466	-3.07792	0.004288	0.014201	-2.26814
LIG4	-1.74045	3.2519	-3.04054	0.00471951	0.0153151	-2.36309
SLC31A2	-1.74083	3.00772	-3.05646	0.00453099	0.0148305	-2.31952
MCAT	-1.74085	3.65864	-3.41394	0.0017757	0.00690516	-1.49708
CHCHD4	-1.74145	3.86436	-3.25798	0.00268469	0.00964706	-1.88065
TIMM8A	-1.74167	4.19013	-3.34658	0.00212455	0.00798596	-1.67014
FASTKD5	-1.74221	3.58461	-2.94557	0.00600856	0.0186668	-2.60029
AC011447.3	-1.74236	3.47268	-3.37933	0.00194745	0.00744136	-1.57002
RAB39B	-1.74264	3.54243	-2.451	0.0199727	0.0498805	-3.69078
LIPE	-1.74328	3.66558	-3.46132	0.00156405	0.0062774	-1.37228
NOCT	-1.7433	3.26166	-2.70847	0.0108216	0.0301019	-3.13505
SENCR	-1.74344	3.54908	-3.67838	0.000868341	0.00397848	-0.811092
RTN4R	-1.7438	3.42736	-3.21391	0.00301353	0.0105885	-1.97261
ZBTB20-AS1	-1.74511	3.20584	-3.17589	0.00332778	0.0115175	-2.05781
ATP6V0E2-AS1	-1.74511	3.20584	-3.17589	0.00332778	0.0115175	-2.05781
DIRC3	-1.74576	3.5786	-2.86246	0.00740278	0.0221255	-2.79046
CD274	-1.74617	3.45002	-2.79538	0.00874433	0.0253764	-2.92583
FOXP4	-1.74623	3.3049	-3.09957	0.00405545	0.0135588	-2.22833
AL390957.1	-1.74677	3.20866	-3.04387	0.00467949	0.0152142	-2.37113
LINC00987	-1.74848	3.93144	-3.38507	0.00191787	0.00735103	-1.56114
ALG1	-1.74875	3.7577	-3.28532	0.00249828	0.00913132	-1.81714
POMGNT1	-1.74903	4.41339	-3.66194	0.000908283	0.00412542	-0.881309
ZBTB7B	-1.74917	4.15631	-3.21772	0.00298361	0.0105024	-1.98934
DPP3	-1.74919	3.70699	-3.23768	0.00283169	0.0101007	-1.92842
MIR22HG	-1.74954	3.92266	-3.89533	0.000477316	0.00247391	-0.269544
ABHD11	-1.75022	3.8766	-3.70361	0.000810368	0.00378714	-0.76964
AC119673.2	-1.75032	3.1755	-3.2898	0.00246892	0.00904851	-1.77051
PRDM11	-1.75054	3.52805	-3.1704	0.00337568	0.0116507	-2.08241
VARS2	-1.75184	3.36558	-3.07948	0.00427085	0.0141593	-2.29023
EFHC1	-1.7526	3.92266	-3.59416	0.00109251	0.00475458	-1.04667
CITED4	-1.75274	3.29959	-2.4562	0.0197326	0.0493805	-3.67449
AL450384.2	-1.75419	3.55602	-3.06696	0.00441052	0.0145339	-2.33496
ESS2	-1.75425	3.55676	-2.88704	0.00696166	0.021002	-2.74687
AMIGO1	-1.75446	3.52111	-3.54094	0.00126207	0.00531722	-1.1654
ZBTB22	-1.75496	3.39172	-2.94227	0.00605892	0.0187933	-2.60676
AL355816.2	-1.75552	3.79033	-3.13488	0.00370175	0.0125754	-2.1807
NACC2	-1.75579	3.50821	-2.66227	0.0121047	0.032935	-3.23906
MRPL53	-1.75644	4.00576	-2.84563	0.00771999	0.0229528	-2.86749
SOGA3	-1.75691	3.4343	-2.48995	0.0182384	0.0463218	-3.59944
GATB	-1.75707	3.2285	-3.08381	0.00422346	0.0140261	-2.27744
SIDT1-AS1	-1.75763	4.35887	-2.86103	0.00742937	0.0221953	-2.83156
CIITA	-1.75771	3.50302	-3.56349	0.00118733	0.00507325	-1.10461
GEMIN2	-1.75809	4.06248	-2.90362	0.0066781	0.0203206	-2.72863
PATZ1	-1.75853	3.72815	-2.71426	0.01067	0.0297684	-3.1459
CDH23	-1.75909	3.09106	-2.80974	0.00843919	0.0246395	-2.90104
CHPF	-1.75933	3.45002	-3.36215	0.00203851	0.00770933	-1.6096
ZNF615	-1.75946	3.47505	-2.8355	0.00791701	0.0234024	-2.86593
STK11IP	-1.75966	3.20584	-3.30765	0.00235528	0.00870676	-1.72108
EXPH5	-1.76056	3.06072	-2.90181	0.00670855	0.0204042	-2.674
KLHL21	-1.76084	4.04749	-3.48543	0.00146593	0.00598516	-1.32055
TMEM171	-1.76087	3.03038	-3.27572	0.00256228	0.00930285	-1.79571
ZP3	-1.76152	3.13638	-3.21961	0.00296892	0.0104588	-1.93082
ARID3A	-1.76164	4.61829	-2.71193	0.0107307	0.0298951	-3.17785
CENPN	-1.7622	3.15447	-3.31999	0.0022797	0.00847793	-1.6916
SPINT2	-1.76259	4.1236	-3.74583	0.00072167	0.00343708	-0.651209
LINC00653	-1.76281	3.2519	-3.28309	0.00251304	0.00916658	-1.79372
AP002433.1	-1.76422	3.04847	-2.95743	0.00583109	0.0181887	-2.55459
TBXAS1	-1.76439	3.40396	-3.06112	0.00447705	0.0146892	-2.33777
PRXL2B	-1.76542	3.83336	-3.5459	0.00124524	0.00526127	-1.16823
AL353135.2	-1.76622	3.57942	-3.68772	0.000846442	0.00389649	-0.799398
NLRX1	-1.76631	3.49294	-2.99149	0.00534859	0.0169449	-2.50249
NUP35	-1.76659	3.76986	-2.52514	0.0167918	0.0432972	-3.55412
NFKBID	-1.76769	4.41205	-3.57083	0.00116392	0.00499516	-1.11427
AC008969.1	-1.76773	4.02298	-3.51722	0.0013456	0.00559338	-1.23934
SMIM1	-1.76799	3.3049	-3.04713	0.00464063	0.0151203	-2.35755
DIXDC1	-1.76832	3.40678	-3.07804	0.00428665	0.014201	-2.29288
AC092279.1	-1.76905	3.98542	-3.06358	0.00444895	0.0146146	-2.35324
ZNF439	-1.76913	3.72736	-2.89103	0.00689231	0.0208285	-2.74126
CLMP	-1.76963	3.13712	-3.14599	0.00359668	0.0122921	-2.12455
ZNF17	-1.76976	3.99212	-3.28481	0.00250162	0.00913618	-1.8262
AL627422.2	-1.77075	3.21352	-3.07731	0.00429469	0.0142092	-2.27036
[truncated: 3,458 more rows]

## Sheet: DGE_NK
gene	avg_log2FC	AveExpr	t	P.Value	p_val_adj	B
MT-ATP8	4.31235	5.97054	6.92225	7.02632e-09	1.36821e-06	10.1877
DPYD	4.0867	6.23153	8.19546	2.30912e-14	2.7878e-10	22.0031
PLCB1	3.87521	6.69258	7.36156	4.4814e-12	1.22665e-08	16.9723
KCNQ5	3.84599	5.74445	7.4594	2.50517e-12	1.00816e-08	17.5368
AKT3	3.72084	6.33197	7.28318	6.22357e-12	1.25229e-08	16.6567
NCALD	3.69199	6.98652	7.31733	5.08012e-12	1.22665e-08	16.8541
AOAH	3.68482	7.97396	7.17262	1.22652e-11	2.11539e-08	16.0205
MAML2	3.60775	6.94601	7.00114	3.25898e-11	3.57688e-08	15.0839
PITPNC1	3.57807	7.04339	6.88051	6.5392e-11	5.39304e-08	14.4191
CASK	3.57766	6.11928	6.92672	5.68967e-11	5.28395e-08	14.5647
TOX	3.54364	6.37666	6.84446	8.04065e-11	5.39304e-08	14.2255
MBNL1	3.52843	8.21619	7.0446	2.53147e-11	3.05625e-08	15.3312
ZFAND3	3.5142	6.12865	6.86403	7.18776e-11	5.39304e-08	14.3371
NCAM1	3.50781	7.13009	6.58371	4.37116e-10	2.11092e-07	12.6253
VAV3	3.5074	6.43036	6.84488	8.02125e-11	5.39304e-08	14.2311
SFMBT2	3.42867	6.35793	6.72646	1.57456e-10	9.05221e-08	13.5875
SMYD3	3.41799	6.56566	5.95087	5.01772e-08	5.32797e-06	8.21922
NCR1	3.38935	5.93733	6.76121	1.29274e-10	7.80362e-08	13.7787
RABGAP1L	3.38456	7.53335	6.60106	3.20139e-10	1.68045e-07	12.9176
SIK3	3.34398	6.29907	6.60536	3.11487e-10	1.68045e-07	12.9442
PCED1B	3.32729	5.51589	6.56736	3.85241e-10	1.93792e-07	12.7415
RAD51B	3.31887	5.84017	6.4529	7.27266e-10	2.94171e-07	12.1375
ZEB1	3.31114	6.09259	6.3821	1.07367e-09	3.60067e-07	11.7664
ATP8B4	3.30625	6.62643	6.48216	6.1863e-10	2.6674e-07	12.288
CARD11	3.28553	6.50583	6.45105	7.34736e-10	2.94171e-07	12.1283
ZBTB20	3.27261	7.2086	6.51464	5.16682e-10	2.31034e-07	12.4645
CHST11	3.27243	5.7863	6.22293	3.07927e-09	8.26133e-07	10.7779
SKAP1	3.27107	8.14345	6.27367	2.2661e-09	6.21788e-07	11.0674
NCOA1	3.26511	6.29555	6.34681	1.30242e-09	4.02002e-07	11.5828
IFNG-AS1	3.25262	5.82259	6.51672	5.10736e-10	2.31034e-07	12.4737
CAMK2D	3.2427	6.05212	6.41471	8.97629e-10	3.13464e-07	11.938
LDB2	3.23959	5.80966	6.41247	9.08743e-10	3.13464e-07	11.9267
WWOX	3.20814	5.6135	6.35318	1.25782e-09	3.99624e-07	11.6181
FRYL	3.19802	6.14348	6.369	1.15352e-09	3.7639e-07	11.7001
STK38	3.1968	6.36403	6.44604	7.55346e-10	2.94171e-07	12.1025
HIP1	3.1949	6.44718	6.10483	4.81835e-09	1.0999e-06	10.3437
SSH2	3.17821	6.88027	6.31611	1.5398e-09	4.53415e-07	11.4268
TBC1D5	3.17386	6.39813	6.12343	4.35228e-09	1.0303e-06	10.4396
HERC1	3.16173	5.79135	6.34271	1.3319e-09	4.02002e-07	11.5639
PACS1	3.15008	6.59077	6.17513	3.30012e-09	8.57296e-07	10.7027
GNAS	3.14314	7.33493	6.06628	5.8994e-09	1.29497e-06	10.152
MCTP2	3.11977	6.91033	6.09101	5.17303e-09	1.15656e-06	10.2762
PARP8	3.11604	7.14617	6.16527	3.47946e-09	8.57296e-07	10.6529
PLCG2	3.11088	6.62803	5.93522	1.18552e-08	1.85881e-06	9.49253
CDKAL1	3.11056	5.88371	6.03637	6.91228e-09	1.36806e-06	10.0025
BACH2	3.09744	6.11153	5.9406	1.14399e-08	1.81729e-06	9.52589
AUTS2	3.09435	6.20905	6.12611	4.29057e-09	1.0303e-06	10.455
DOCK10	3.07339	7.06679	5.92021	1.27258e-08	1.9448e-06	9.42523
PAM	3.07326	5.80674	6.10396	4.82852e-09	1.0999e-06	10.3429
LRBA	3.06805	6.52152	5.97475	9.56431e-09	1.64957e-06	9.69522
SATB1-AS1	3.04558	5.5867	6.00429	8.18769e-09	1.52077e-06	9.84276
RUNX1	3.03532	5.89821	5.94449	1.12091e-08	1.80437e-06	9.54543
ARL15	3.02788	5.59855	5.96332	1.01558e-08	1.70292e-06	9.63888
CBLB	3.02246	7.39229	5.85587	1.77844e-08	2.4399e-06	9.10896
ATF7IP	3.01898	5.74204	6.04234	6.69735e-09	1.36806e-06	10.033
ARHGAP26	3.01798	6.443	5.86169	1.72561e-08	2.43467e-06	9.13741
MBD5	3.01052	6.45746	5.74276	3.2053e-08	3.75704e-06	8.55318
BTBD9	3.00703	5.34404	5.79641	2.6215e-08	3.29681e-06	8.74686
MGAT5	3.00211	5.77223	5.94668	1.1081e-08	1.80437e-06	9.55636
LINC01619	2.99638	5.74709	5.27113	8.15394e-07	3.8156e-05	5.57746
SPIDR	2.98574	6.2905	5.87638	1.59892e-08	2.32575e-06	9.20952
STAG1	2.96161	6.51842	5.78693	2.53856e-08	3.26043e-06	8.7723
AFF1	2.96091	5.72526	5.93089	1.20356e-08	1.86289e-06	9.47817
CD96	2.95843	7.60103	5.83586	1.97256e-08	2.64608e-06	9.01092
GMDS	2.94429	5.69937	5.86457	1.69997e-08	2.43467e-06	9.15147
SAMD3	2.94277	8.35991	5.90873	1.35118e-08	2.01392e-06	9.36848
TTC17	2.94037	6.32672	5.81711	2.17316e-08	2.82113e-06	8.91948
LPP	2.93723	6.80797	5.83295	2.00242e-08	2.65662e-06	8.99667
FOXN3	2.9308	7.40696	5.67123	4.58311e-08	5.03017e-06	8.21496
FAF1	2.92906	6.05141	5.72792	3.43464e-08	3.98716e-06	8.4865
STK17A	2.9284	8.56064	5.58664	9.80374e-08	8.96671e-06	7.51766
FBXL17	2.9135	5.65222	5.777	2.67142e-08	3.32495e-06	8.72412
RAP1GDS1	2.91267	6.21139	5.74921	3.08057e-08	3.65271e-06	8.5896
DDX17	2.89872	7.95266	4.20543	0.000169922	0.00171241	0.739619
KAT6A	2.89455	6.30563	5.62905	5.67314e-08	5.70765e-06	8.01392
DLEU2	2.88692	6.26663	5.55904	8.07927e-08	7.50316e-06	7.6802
KLF12	2.86327	6.51735	5.60073	6.54285e-08	6.37031e-06	7.87877
SH2D1B	2.8625	5.8373	5.63833	5.41351e-08	5.54189e-06	8.057
BIRC6	2.85452	6.70159	5.6031	6.46529e-08	6.34597e-06	7.89037
NFATC3	2.85451	6.26926	5.56263	7.92072e-08	7.45634e-06	7.69965
UST	2.83556	5.35228	5.22967	6.52167e-07	3.28067e-05	5.75176
FLI1	2.8342	6.21837	5.60537	6.39199e-08	6.32545e-06	7.90041
PPP1R14B	2.82903	5.74934	5.63822	5.41657e-08	5.54189e-06	8.0566
VPS13C	2.8222	6.24781	5.65141	5.06718e-08	5.32797e-06	8.11924
FUT8	2.80303	6.3594	5.58505	7.079e-08	6.78292e-06	7.80369
SUPT3H	2.802	6.04139	5.50673	1.04674e-07	9.29211e-06	7.43565
FBXO11	2.79944	5.7166	5.50934	1.03323e-07	9.24011e-06	7.44778
CCNY	2.77974	5.7427	5.3714	2.1116e-07	1.51746e-05	6.77621
PIBF1	2.77724	5.98486	5.57509	7.44167e-08	7.07427e-06	7.75649
DNAJC1	2.76837	6.83532	5.2731	3.28503e-07	2.06564e-05	6.36133
ST6GAL1	2.75719	6.27406	5.43477	1.49424e-07	1.22721e-05	7.09961
ZDHHC20	2.75515	5.65797	5.5039	1.06156e-07	9.35487e-06	7.42166
AC016074.2	2.75333	5.13889	5.33936	2.3958e-07	1.69149e-05	6.6551
CCSER2	2.75095	6.47123	5.29399	2.96992e-07	1.90723e-05	6.45552
ELMO1	2.74851	5.90505	5.30318	2.84076e-07	1.85386e-05	6.49762
AC008014.1	2.74532	5.43981	4.99163	2.00535e-06	7.23729e-05	4.70466
STIM1	2.74525	5.88747	5.48788	1.14939e-07	9.98316e-06	7.34643
PTPRA	2.7439	6.38808	5.2692	3.34741e-07	2.09395e-05	6.3444
METRNL	2.74247	5.75938	5.39237	1.84018e-07	1.3799e-05	6.90345
PICALM	2.73135	6.76772	5.39488	1.81769e-07	1.37156e-05	6.91503
DENND4C	2.72999	5.60504	5.37574	1.99612e-07	1.46055e-05	6.82641
GLCCI1	2.72886	6.99211	5.42078	1.60073e-07	1.27143e-05	7.03315
PRKCH	2.7247	7.65244	5.41314	1.66192e-07	1.30288e-05	6.99949
JUND	2.72324	7.34427	5.20887	4.94481e-07	2.76383e-05	5.98079
SETD2	2.72266	6.10263	5.32298	2.58082e-07	1.76035e-05	6.58583
TRAPPC10	2.72256	6.36156	5.27583	3.24205e-07	2.04928e-05	6.37291
FYN	2.71998	7.97528	5.16955	6.76274e-07	3.31897e-05	5.69527
ITCH	2.71766	6.04541	5.40326	1.74451e-07	1.32462e-05	6.95289
PPP6R3	2.71211	5.99414	5.27891	3.19428e-07	2.02971e-05	6.38752
NFAT5	2.70963	5.92091	5.42623	1.55838e-07	1.24598e-05	7.05945
FOXJ3	2.70224	5.99357	5.29932	2.89436e-07	1.87869e-05	6.47971
P2RY8	2.69981	6.38814	5.20601	4.5326e-07	2.60452e-05	6.05727
SYNE1	2.69697	7.40224	5.39085	1.85386e-07	1.38158e-05	6.89629
MDFIC	2.6939	5.99163	5.31211	2.72048e-07	1.81461e-05	6.53523
PHC3	2.69053	5.88993	5.37738	1.98017e-07	1.45772e-05	6.83381
ZNF292	2.69053	6.37848	5.26357	3.43929e-07	2.12936e-05	6.31724
EXOC4	2.68765	6.24495	5.31343	2.70323e-07	1.81311e-05	6.54088
MAP2K2	2.68293	6.30753	5.20716	4.50789e-07	2.60401e-05	6.06234
INPP4B	2.68041	6.64036	5.20196	4.6212e-07	2.61933e-05	6.03958
INVS	2.67952	5.43524	5.30774	2.77877e-07	1.82326e-05	6.51499
TRAPPC9	2.67815	5.42975	5.36129	2.14201e-07	1.53021e-05	6.76032
ESYT2	2.67153	6.37033	5.24007	3.85063e-07	2.33611e-05	6.21038
MAML3	2.66769	5.57269	5.17595	5.27299e-07	2.89368e-05	5.91293
AC079793.1	2.66756	5.14437	4.8798	3.35594e-06	9.97937e-05	4.22234
ZFP36L2	2.66293	8.50636	4.97752	1.9827e-06	7.18832e-05	4.70232
NCOA2	2.66222	6.11137	5.12413	6.68765e-07	3.29551e-05	5.69275
PAFAH1B1	2.66083	6.58465	5.13247	6.42903e-07	3.27501e-05	5.73039
WDR70	2.65972	5.74252	5.30975	2.7518e-07	1.81663e-05	6.52429
LINC00299	2.65562	7.09865	5.09677	7.60818e-07	3.65716e-05	5.57199
ERC1	2.65474	5.69926	5.23226	3.99765e-07	2.36586e-05	6.17304
PDGFD	2.65428	5.81432	5.16037	5.63304e-07	3.06341e-05	5.85472
ERBIN	2.65179	6.36048	5.15726	5.71672e-07	3.09497e-05	5.83955
FAM172A	2.63865	6.72084	5.1283	6.55717e-07	3.28484e-05	5.71034
SNTB1	2.63702	5.48377	5.18916	4.91213e-07	2.75833e-05	5.97938
STK39	2.63231	6.03792	5.12524	6.65262e-07	3.29551e-05	5.69871
VTI1A	2.63084	5.66893	5.07323	8.54186e-07	3.95879e-05	5.46123
RIPOR2	2.63011	8.27337	5.20253	4.60866e-07	2.61933e-05	6.03751
SVIL	2.61982	5.48731	5.14161	6.15715e-07	3.17672e-05	5.76705
PRKCQ	2.61862	6.18237	5.05261	9.35908e-07	4.17548e-05	5.37851
PLCL2	2.61776	6.78426	4.92101	1.72383e-06	6.50369e-05	4.80983
FBXW11	2.61104	5.90261	5.0972	7.59299e-07	3.65716e-05	5.57177
FGD3	2.60812	6.18537	5.12714	6.59306e-07	3.28917e-05	5.70543
PIK3R5	2.60256	5.72133	5.12995	6.50613e-07	3.28067e-05	5.71636
EPHA4	2.6019	5.96745	5.07172	8.55831e-07	3.95879e-05	5.46162
PNRC1	2.60184	7.51899	4.82763	3.75046e-06	0.000107629	4.10663
STAT4	2.60158	6.73139	4.97916	1.31707e-06	5.43803e-05	5.06053
AFF3	2.59821	6.64059	5.00944	1.15265e-06	5.00576e-05	5.18019
UTRN	2.59657	8.17562	5.23515	3.94256e-07	2.35879e-05	6.18305
SYK	2.58955	6.12621	5.17441	5.26955e-07	2.89368e-05	5.91241
TNIK	2.58952	6.64439	5.0553	9.2423e-07	4.17548e-05	5.38755
AP2B1	2.58365	5.90607	4.97762	1.32651e-06	5.44724e-05	5.05233
GATAD2A	2.58049	5.94781	5.05265	9.35743e-07	4.17548e-05	5.37538
SCLT1	2.57599	5.81828	5.09452	7.6893e-07	3.66456e-05	5.55837
ZMAT4	2.56927	5.2413	4.52729	1.73105e-05	0.000331729	2.71282
MICU2	2.56001	5.93256	5.09163	7.79431e-07	3.69022e-05	5.54585
PAN3	2.55327	6.26801	4.98632	1.2741e-06	5.3564e-05	5.08443
RABEP1	2.55223	6.04807	4.98911	1.25773e-06	5.3093e-05	5.10176
KDM4C	2.54294	6.00016	4.97043	1.37131e-06	5.57436e-05	5.01909
RANBP9	2.53962	5.40556	4.9857	1.27776e-06	5.3564e-05	5.08231
NFATC2	2.53813	6.20734	4.95431	1.47722e-06	5.84738e-05	4.94774
ARAP2	2.53594	7.41685	4.87441	2.1442e-06	7.57801e-05	4.59956
BCL2	2.53505	6.39317	4.95125	1.49818e-06	5.89171e-05	4.9337
USP34	2.5297	6.80691	4.85821	2.29339e-06	7.93354e-05	4.53828
TNRC6A	2.52793	6.10116	4.93585	1.60821e-06	6.16197e-05	4.87096
IMMP2L	2.52622	6.09359	4.80787	2.89923e-06	9.21116e-05	4.32019
KDM6A	2.52569	5.65122	4.96714	1.39233e-06	5.6408e-05	5.0034
DOCK2	2.52406	6.53998	4.98369	1.28975e-06	5.38793e-05	5.07375
CD247	2.52365	8.44159	5.01795	1.10016e-06	4.8124e-05	5.2182
CD81	2.51819	7.00574	4.70446	4.74453e-06	0.000130139	3.86672
TGFBR1	2.51789	5.74998	4.97451	1.34569e-06	5.48869e-05	5.03267
ATP8A1	2.51728	6.25645	4.91877	1.73944e-06	6.54212e-05	4.79606
RFX7	2.51491	5.24633	4.93614	1.60609e-06	6.16197e-05	4.86818
RASA2	2.51142	6.80431	4.80797	2.87916e-06	9.17152e-05	4.328
PKN2	2.50341	5.98996	4.96452	1.40925e-06	5.67129e-05	4.99017
COP1	2.49531	5.81815	4.7849	3.29387e-06	9.819e-05	4.1994
RNF125	2.49112	6.78564	4.82685	2.64379e-06	8.6735e-05	4.40577
VPS13B	2.49067	6.1	4.82778	2.63271e-06	8.66069e-05	4.40691
SRPK2	2.4905	7.08212	4.89289	1.95818e-06	7.14232e-05	4.68201
BICRAL	2.48717	5.78473	4.79614	3.03674e-06	9.3527e-05	4.27317
MAP4K4	2.48346	5.80224	4.85125	2.36702e-06	8.16487e-05	4.50542
FCHSD2	2.48221	6.03588	4.9119	1.79512e-06	6.648e-05	4.76325
LINC01934	2.47524	5.65436	4.68963	5.046e-06	0.000136593	3.80474
SSBP2	2.46112	6.77722	4.65974	5.75412e-06	0.000149719	3.68248
JARID2	2.46111	6.73481	4.81875	2.74237e-06	8.86245e-05	4.36738
GNPTAB	2.46022	6.03099	4.88104	2.06699e-06	7.36129e-05	4.63086
URI1	2.45991	6.33302	4.64699	6.06166e-06	0.000157044	3.63503
AMBRA1	2.45866	5.22573	4.79323	3.07684e-06	9.4048e-05	4.25888
SBF2	2.45515	5.3355	4.83126	2.59151e-06	8.54845e-05	4.41967
ZNF609	2.45168	6.15079	4.76886	3.43271e-06	0.000101081	4.16085
PDE7A	2.45152	6.61275	4.72	4.26986e-06	0.000119606	3.96028
JAKMIP2	2.45082	5.84057	4.88197	2.05822e-06	7.35173e-05	4.63531
JAZF1	2.45044	5.77674	4.86902	2.18339e-06	7.6628e-05	4.57861
NRF1	2.44975	5.23319	4.86089	2.26564e-06	7.88274e-05	4.54635
GAB1	2.44666	5.27954	4.8471	2.41203e-06	8.21946e-05	4.48674
ETS1	2.44042	7.48015	4.77132	3.39499e-06	0.000100214	4.16671
BCAS3	2.43347	5.76053	4.81456	2.79483e-06	8.99787e-05	4.34753
ITPR2	2.4318	5.85388	4.84149	2.47423e-06	8.26571e-05	4.46184
TTC39B	2.43072	5.56339	4.78676	3.16763e-06	9.51313e-05	4.23341
LYN	2.42991	6.00872	4.75205	3.70107e-06	0.000106897	4.09224
CNOT6L	2.42095	7.09468	4.78029	3.26112e-06	9.74542e-05	4.2027
ATP2B4	2.41838	5.87234	4.84701	2.41305e-06	8.21946e-05	4.48547
MON2	2.41708	5.5824	4.80424	2.92799e-06	9.26004e-05	4.30521
NCK2	2.41442	5.57697	4.69583	4.7537e-06	0.000130139	3.85494
XYLT1	2.41397	5.54759	4.76141	3.54915e-06	0.000104255	4.12618
AF165147.1	2.41247	5.14475	4.7311	4.06397e-06	0.000115445	3.99958
MAP3K5	2.40832	5.23598	4.53696	1.04134e-05	0.000234117	3.13238
TC2N	2.4031	7.77186	4.77148	3.39264e-06	0.000100214	4.16516
SCMH1	2.40281	5.86764	4.65553	5.6801e-06	0.000149078	3.68906
STK10	2.3998	7.01657	4.62644	6.45458e-06	0.000164401	3.57243
EIF4G3	2.39689	5.3822	4.61639	6.74516e-06	0.000169302	3.52844
DENND1B	2.3899	5.84469	4.71857	4.29716e-06	0.000120092	3.94911
USP15	2.38924	7.22996	4.61832	6.68843e-06	0.000168579	3.53609
PIP4K2A	2.38901	7.86021	4.6912	4.85218e-06	0.000132535	3.83208
CCDC88C	2.38576	6.41896	4.60393	7.12294e-06	0.000176945	3.4808
TGFBR2	2.38334	5.89061	4.75643	3.62926e-06	0.000105836	4.10408
TCF12	2.37965	6.04275	4.54552	9.19024e-06	0.000213373	3.243
BOD1L1	2.37816	6.60284	4.50584	1.09138e-05	0.000239945	3.08594
CELF2	2.37813	7.61757	4.7051	4.56221e-06	0.000125752	3.89055
ARHGAP15	2.37611	8.07686	4.51619	1.19901e-05	0.00025666	3.00063
TGFB1	2.37495	7.47902	4.39456	1.96457e-05	0.00036046	2.55139
CAB39	2.36976	5.76021	4.7125	4.41461e-06	0.000122523	3.9209
RFX3	2.3692	5.23021	4.71258	4.41296e-06	0.000122523	3.92271
IGF1R	2.36808	5.18907	4.66874	5.35879e-06	0.000143134	3.74128
VWA8	2.3624	5.08697	4.48392	1.26979e-05	0.000266613	2.94456
TBC1D22A	2.3617	6.18147	4.65435	5.70971e-06	0.000149206	3.6824
TRERF1	2.36058	5.49031	4.67828	5.13762e-06	0.000138452	3.77953
ITGA4	2.34537	7.43813	4.52748	1.01287e-05	0.000230502	3.1482
APBB1IP	2.34262	7.32362	4.57802	7.97436e-06	0.000193322	3.37179
MT-ND4L	2.34162	7.77037	4.58026	7.89701e-06	0.000192725	3.37646
KMT2C	2.33821	6.63018	4.51354	1.05407e-05	0.000234793	3.11615
SUN2	2.33701	6.85654	4.42483	1.53988e-05	0.000308309	2.76709
KDM2A	2.33476	6.31341	4.50552	1.09109e-05	0.000239945	3.08504
SLFN12L	2.33209	6.13919	4.5669	8.36933e-06	0.000198513	3.32712
CUX1	2.33207	6.12506	4.50509	1.0931e-05	0.000239945	3.0836
LINC01578	2.32756	6.64682	4.59424	7.43061e-06	0.000183456	3.43566
UBAC2	2.32435	6.58506	4.48383	1.19751e-05	0.00025666	2.99884
ATP10A	2.32395	5.4836	4.57019	8.25067e-06	0.00019764	3.33823
SOS1	2.32249	5.82517	4.6656	5.43342e-06	0.000144807	3.7262
SETX	2.31965	6.34581	4.50223	1.1066e-05	0.000241591	3.07141
TEC	2.31768	5.2545	4.56743	8.35026e-06	0.000198513	3.32711
CEP85L	2.314	5.63857	4.56904	8.29204e-06	0.000198237	3.33518
DIAPH1	2.31299	6.44287	4.55803	8.69776e-06	0.000205094	3.28989
C22orf34	2.31004	4.96241	4.37845	2.01565e-05	0.000365939	2.51535
SIDT1	2.3056	5.57648	4.42603	1.53344e-05	0.000308041	2.76446
OXNAD1	2.30437	6.19617	4.50586	1.08948e-05	0.000239945	3.08288
ZMYM2	2.30336	6.25671	4.53804	9.48399e-06	0.000218096	3.20973
FNDC3B	2.30014	5.2725	4.49578	1.13769e-05	0.000245713	3.03956
CHCHD3	2.29691	5.44122	4.55584	8.78081e-06	0.000206247	3.28029
USP25	2.29358	5.34754	4.43571	1.47039e-05	0.000298855	2.8038
GNAI2	2.28996	7.20099	4.53905	9.44279e-06	0.000217563	3.21281
PYHIN1	2.28942	7.41056	4.55398	8.85162e-06	0.000207506	3.27167
AGTPBP1	2.28883	6.20523	4.44541	1.41094e-05	0.000290688	2.84252
CAMKMT	2.28872	5.71719	4.45764	1.33935e-05	0.000279275	2.88988
JMJD1C	2.28711	6.88924	4.26644	3.14762e-05	0.00049936	2.10835
CCM2	2.28613	6.68449	4.37242	1.92123e-05	0.000356388	2.56103
HIST1H1D	2.28357	5.55053	4.41534	1.60304e-05	0.000315203	2.72289
CYTH3	2.2787	5.53112	4.4994	1.12017e-05	0.000243417	3.05399
PPP1R35	2.2723	5.26793	4.47167	1.26146e-05	0.000265324	2.94497
CEBPD	2.27201	7.1887	4.35756	2.04491e-05	0.000370138	2.50145
IKZF1	2.26894	8.07425	4.4794	1.22044e-05	0.000258952	2.96966
ARFGEF1	2.26722	6.22859	4.47615	1.23754e-05	0.000261203	2.95985
GRK2	2.26705	6.11242	4.36129	2.01317e-05	0.000365939	2.51516
UIMC1	2.26011	5.30795	4.49339	1.14941e-05	0.000247802	3.03015
MAGED1	2.25822	5.36666	4.38155	1.84887e-05	0.000348772	2.5891
RAB8B	2.25451	6.29302	4.42211	1.55775e-05	0.000309321	2.75011
ARID2	2.25385	5.92063	4.42252	1.55501e-05	0.000309286	2.75256
TGFBR3	2.25343	6.08868	4.30814	2.60914e-05	0.00043363	2.27202
ASAP1	2.25293	5.62473	4.48031	1.21568e-05	0.000258834	2.97737
QKI	2.24951	6.08357	4.36175	2.00928e-05	0.000365884	2.51185
CPB2-AS1	2.24602	4.99034	4.33922	2.20972e-05	0.000387616	2.42238
BPTF	2.24289	7.3103	4.36428	1.98803e-05	0.00036421	2.52142
ARHGEF3	2.23938	5.73402	4.43852	1.45291e-05	0.000296301	2.81068
PPP1R9A	2.23641	5.32767	4.35278	2.08627e-05	0.000374814	2.47564
IQGAP2	2.23604	8.05583	4.5461	9.15915e-06	0.000213373	3.23537
FBXW7	2.23542	5.66098	4.29009	2.70896e-05	0.000443161	2.2404
ZNF407	2.23499	5.33386	4.42086	1.56597e-05	0.000310443	2.74271
COG5	2.23419	5.47763	4.36195	2.00763e-05	0.000365884	2.51083
GPRIN3	2.23399	5.9002	4.31165	2.47698e-05	0.000416499	2.32358
PPP3CB	2.23279	5.48487	4.31777	2.41476e-05	0.00040831	2.34192
SND1	2.23042	5.73683	4.34257	2.17731e-05	0.000383747	2.44297
RUNX2	2.22894	6.74797	4.36036	2.02106e-05	0.00036637	2.50579
CDR2	2.22891	5.35138	4.42309	1.55124e-05	0.000309227	2.75095
MED13L	2.2238	6.70003	4.22998	3.4708e-05	0.000540935	2.01105
PPP2R2B	2.22352	6.3528	4.32437	2.3492e-05	0.000398902	2.37213
AP3B1	2.22279	5.99525	4.3713	1.93029e-05	0.000356883	2.54825
PHF21A	2.22279	5.98286	4.28489	2.76792e-05	0.000450365	2.22104
ZNF600	2.22035	6.53137	4.33396	2.25711e-05	0.000388178	2.40477
ASH1L	2.21977	7.22083	4.39878	1.71931e-05	0.000330003	2.65621
SNHG25	2.21568	5.06387	4.37019	1.93931e-05	0.000357833	2.54396
PHACTR2	2.21431	5.79363	4.20501	3.90098e-05	0.000581148	1.90288
SP100	2.21242	7.64712	4.3276	2.31783e-05	0.000395802	2.37569
ITFG1	2.20584	6.11087	4.33499	2.24742e-05	0.000387616	2.40576
PTPRJ	2.20296	5.59604	4.30996	2.49446e-05	0.000418272	2.30875
MACF1	2.1995	7.84521	4.30621	2.53367e-05	0.000422973	2.29278
FMNL1	2.19937	6.15962	4.20739	3.80657e-05	0.000570891	1.92569
INPP4A	2.19759	6.50231	4.31503	2.44243e-05	0.000411836	2.33445
CCND3	2.19388	8.02937	4.29346	2.67135e-05	0.000439988	2.24265
MYBL1	2.19288	6.11137	4.33577	2.24012e-05	0.000387616	2.40779
CMIP	2.19196	5.97781	4.3096	2.49819e-05	0.000418317	2.30838
PPP3R1	2.19107	5.55074	4.32705	2.32318e-05	0.000396154	2.37649
RASSF3	2.18838	5.6351	4.33463	2.25083e-05	0.00038765	2.40493
MBP	2.18813	8.35791	4.372	1.92467e-05	0.000356388	2.54219
FNDC3A	2.18206	5.49168	4.27699	2.85983e-05	0.000462205	2.1843
HIST1H1E	2.17805	5.92751	4.20915	3.77922e-05	0.000569295	1.92863
AHNAK	2.17403	7.15296	4.21368	3.73247e-05	0.000563276	1.93389
AC079781.5	2.17307	5.45273	4.24634	3.24507e-05	0.000509807	2.07183
AC004797.1	2.16965	5.00199	4.09369	6.40348e-05	0.00084491	1.44591
RAPGEF6	2.16853	6.69621	4.31829	2.40952e-05	0.000407997	2.33733
CERS6	2.16561	5.31855	4.22521	3.53898e-05	0.00054777	1.98949
DYM	2.16206	6.22518	4.2954	2.64992e-05	0.000437055	2.25207
CD46	2.1612	6.22247	4.2807	2.8163e-05	0.000456391	2.1959
MAP4	2.16093	6.1378	4.29145	2.69365e-05	0.000441254	2.23776
RC3H1	2.15875	5.96711	4.22984	3.47242e-05	0.000540935	2.00056
H1FX	2.15618	6.53179	3.90217	0.000146908	0.00154228	0.705288
TTC39C	2.15415	6.2804	4.2345	3.40675e-05	0.000532768	2.02011
PPP1R16B	2.15074	5.75372	4.15777	4.65715e-05	0.000658382	1.73603
PPP3CC	2.14968	6.59877	4.26566	2.99684e-05	0.000479216	2.13717
ANKRD44	2.14948	7.57719	4.20449	3.85186e-05	0.000576252	1.90476
CCNH	2.14771	5.88076	4.09572	6.16018e-05	0.000820474	1.4776
SGMS1	2.14654	5.65595	4.17114	4.41156e-05	0.000633303	1.78449
ITGB1	2.14311	7.89516	4.24851	3.21624e-05	0.000508819	2.0695
KAT2B	2.14271	5.49824	4.27213	2.91782e-05	0.000469066	2.16343
PIAS1	2.13664	6.26573	4.16199	4.5782e-05	0.000652129	1.75472
LINC01278	2.13339	5.47138	4.07422	6.51338e-05	0.000854896	1.42949
TBL1XR1	2.12722	6.51907	4.18098	4.23884e-05	0.000621424	1.82203
TAF15	2.12686	6.60055	4.13513	5.10667e-05	0.000702197	1.64288
ETV6	2.12429	6.02251	4.04704	7.4991e-05	0.000949021	1.29619
GLS	2.12416	5.78181	4.19236	4.04709e-05	0.000597316	1.8589
RASA3	2.1227	6.26042	4.10493	5.76132e-05	0.000775088	1.54199
ZNF721	2.11899	6.14379	4.1204	5.41447e-05	0.000734483	1.60007
MYCBP2	2.11749	7.24676	4.13915	5.02084e-05	0.000692761	1.65961
DHRSX	2.1162	5.13496	4.20518	3.84097e-05	0.000575335	1.9105
EML4	2.11563	6.99142	4.09917	5.89578e-05	0.000790008	1.51548
TMEM131	2.11556	5.49547	4.20257	3.88205e-05	0.000579332	1.90069
SREBF2	2.11443	5.42795	4.15423	4.72424e-05	0.000663207	1.71832
CDC42SE2	2.11095	7.79792	4.22016	3.61286e-05	0.000554432	1.96417
NDUFV1	2.10975	6.09716	4.16546	4.51436e-05	0.000644231	1.76025
NLRC3	2.10847	6.24962	4.07347	6.53304e-05	0.000854896	1.4262
LDLRAD4	2.10663	6.00208	3.86636	0.000163174	0.00166525	0.600131
HUWE1	2.10328	5.96893	4.16559	4.51197e-05	0.000644231	1.75957
OSBPL8	2.10236	7.12342	4.05073	7.15117e-05	0.000917493	1.34425
TXK	2.10184	8.0093	4.20273	3.87964e-05	0.000579332	1.89506
TANC2	2.09905	5.44436	4.11758	5.47617e-05	0.000739528	1.58185
GAS7	2.09204	6.53422	4.07721	6.43641e-05	0.000848327	1.43343
CD55	2.09111	5.57033	4.14582	4.88761e-05	0.000680602	1.68725
EPC2	2.09097	5.20581	4.11814	5.464e-05	0.000738711	1.58646
TAF1	2.09046	5.35279	4.14175	4.96851e-05	0.0006879	1.67179
DLG1	2.09045	6.03286	4.129	5.23043e-05	0.000715952	1.62393
PRMT2	2.08629	7.84115	3.86501	0.000173808	0.0017414	0.538101
PTBP2	2.08438	5.68468	4.04129	7.42374e-05	0.000942145	1.30703
IL18R1	2.08175	6.41477	4.0411	7.42915e-05	0.000942145	1.30714
PPP1R12A	2.08121	7.20702	3.90556	0.000128319	0.0013982	0.809249
EPB41	2.08119	7.45566	4.07396	6.52025e-05	0.000854896	1.42098
MT-ND3	2.07941	11.3728	4.34448	2.15998e-05	0.000381808	2.40917
RPL7A	2.0787	11.1801	3.21338	0.00280353	0.0134931	-1.91102
TRANK1	2.07839	5.78204	4.17124	4.40972e-05	0.000633303	1.7806
ELF2	2.07732	6.61884	3.96812	0.000100552	0.00117065	1.02486
WDPCP	2.07696	5.67576	3.9593	0.000102455	0.00118564	1.0129
PBX3	2.07454	5.46553	4.0212	8.03703e-05	0.000994171	1.22792
UMAD1	2.0739	5.5864	3.88439	0.000140301	0.00148453	0.728412
LINC01138	2.07379	6.60732	3.88494	0.000138621	0.00147418	0.740286
STT3B	2.07345	6.51311	3.99986	8.74165e-05	0.00105574	1.15994
ATP11B	2.07021	6.27419	4.06534	6.7479e-05	0.000875993	1.39204
TLK1	2.06764	6.23611	3.98107	9.40995e-05	0.0011185	1.09016
GMDS-DT	2.06649	5.77412	3.99188	9.01961e-05	0.00108137	1.12834
ARID1B	2.06528	7.15176	4.03837	7.51012e-05	0.00094942	1.28615
EXT1	2.06504	5.08422	3.89152	0.000137907	0.00147	0.74035
HDAC9	2.06373	5.12498	3.98474	9.27663e-05	0.0011045	1.09561
GIGYF2	2.06224	5.51169	4.08413	6.26108e-05	0.000829748	1.45807
HERC4	2.06103	6.48328	3.92118	0.000119671	0.00133038	0.867494
GPHN	2.06052	5.32485	4.06625	6.72343e-05	0.000873757	1.39225
SLMAP	2.05885	5.70515	4.08522	6.23398e-05	0.000827974	1.46148
PREX1	2.05809	6.42088	4.04785	7.23332e-05	0.000926065	1.32973
ANXA6	2.05717	6.45226	3.95263	0.000106684	0.00122481	0.967843
MYO9B	2.0561	6.22848	4.00947	8.41741e-05	0.0010265	1.18963
HIVEP3	2.05592	5.38807	3.99757	8.82062e-05	0.00106173	1.14244
PPP6R2	2.05538	5.55121	4.00226	8.65942e-05	0.00104755	1.16306
LYST	2.05428	6.66857	4.05509	7.02853e-05	0.000902718	1.35029
RERE	2.05298	6.22535	3.96996	9.82788e-05	0.00114973	1.04818
DOCK8	2.05115	7.64662	4.0994	5.89039e-05	0.000790008	1.51077
ATP9B	2.04931	5.78532	4.06147	6.85258e-05	0.000887674	1.37286
ABLIM1	2.04867	6.41863	4.02585	7.8909e-05	0.000983535	1.24973
NEDD9	2.04807	5.80919	4.0828	6.29431e-05	0.000831414	1.45094
SYTL3	2.04803	7.07	3.92053	0.000119103	0.0013298	0.872303
DIP2A	2.04483	6.54502	3.90394	0.000126985	0.0013849	0.817016
ST8SIA4	2.0431	5.90849	4.04975	7.17889e-05	0.000920071	1.32996
CEMIP2	2.04274	5.80035	4.01306	8.29936e-05	0.00101931	1.19816
DENND4A	2.04237	5.97247	3.99507	8.90767e-05	0.00107114	1.1343
PIK3R1	2.04037	7.26734	3.92984	0.000114885	0.00129446	0.902115
PDZD8	2.0403	5.28288	4.00975	8.40815e-05	0.00102641	1.18696
EEF1B2	2.03942	10.0517	3.41516	0.00125397	0.00722542	-1.2141
STK17B	2.03734	7.2975	3.93939	0.000110706	0.00125853	0.933228
SH3KBP1	2.03556	6.82195	4.03552	7.59511e-05	0.000957159	1.27554
RPS6KA3	2.03472	6.72103	3.91767	0.000120803	0.00134046	0.852672
SEMA4D	2.03357	6.32799	3.91943	0.000119608	0.00133038	0.868474
NEK7	2.02939	6.13041	3.9246	0.00011724	0.00131574	0.883053
ANKRD17	2.02892	6.12058	3.9547	0.000104307	0.00120277	0.99308
PRKCB	2.0259	7.18958	3.96684	9.94827e-05	0.00116156	1.03049
ZHX2	2.02557	5.17832	3.93219	0.000113844	0.00128659	0.907921
ARHGAP30	2.02482	6.81048	3.82211	0.000176609	0.00175346	0.512782
C1orf21	2.02432	6.71331	3.97974	9.45914e-05	0.00112071	1.08043
RCSD1	2.02055	7.77173	4.01802	8.13845e-05	0.00100261	1.21095
IL12RB2	2.02003	6.39905	3.86494	0.000147512	0.00154593	0.675839
ATXN1	2.01867	5.66963	3.85547	0.000153022	0.00158988	0.640634
EPS15	2.01689	6.25567	3.87895	0.000139867	0.00148237	0.719488
TMEM131L	2.0159	5.60855	3.8728	0.000143137	0.00151057	0.701766
TLK2	2.01286	5.28758	3.9987	8.78134e-05	0.00105911	1.14636
XKR6	2.01092	5.18757	3.89359	0.000132148	0.00142832	0.772043
SIPA1	2.00916	5.78231	3.98507	9.26396e-05	0.00110409	1.0966
IKZF2	2.00864	5.52298	3.94714	0.000107423	0.00122889	0.960553
UBR2	2.00811	6.16332	3.90783	0.00012509	0.00136965	0.828656
BRWD1	2.00648	6.18527	3.88694	0.000135572	0.00145489	0.760789
BABAM2	2.00571	5.77893	3.76974	0.000216574	0.00206859	0.328189
GLRX5	2.00462	5.30816	3.88937	0.000134314	0.00144716	0.757479
NPC1	2.00373	5.65887	3.981	9.41274e-05	0.0011185	1.08118
ADGRG5	2.0013	5.84408	3.76521	0.000223798	0.00210922	0.295575
DIPK1A	2.00076	5.11784	3.90008	0.000128889	0.0014006	0.79319
LINC02256	2.0004	5.73611	3.85112	0.000155508	0.00161155	0.631919
YPEL1	1.99977	6.2295	3.94106	0.00010999	0.00125156	0.941425
STXBP5	1.99939	5.09857	3.93824	0.000111201	0.00126296	0.930152
DYNLT1	1.99909	6.55727	3.78516	0.000199997	0.00194252	0.399434
SENP7	1.9985	5.98102	3.89698	0.000130437	0.00141552	0.782712
PTBP3	1.99697	5.6552	4.01005	8.39825e-05	0.00102641	1.18592
XRN1	1.99609	6.62339	3.83747	0.000163815	0.00166898	0.583112
RNF115	1.99593	6.46198	3.8709	0.000144182	0.00152027	0.697737
HIVEP2	1.99539	5.25629	3.92189	0.000118475	0.00132562	0.872609
KIAA1109	1.99328	6.05676	3.95657	0.00010355	0.00119518	0.993822
RIOK3	1.99261	5.72087	3.84509	0.000159127	0.00163641	0.608086
ZEB2	1.99234	5.9439	3.94356	0.000108926	0.00124415	0.946469
PTP4A2	1.99087	6.74271	3.76835	0.000212725	0.00203828	0.347072
SYTL2	1.98926	5.13565	3.93108	0.000114334	0.00129005	0.904425
CRLF3	1.98803	5.84138	3.91591	0.000121249	0.00134168	0.847952
FYB1	1.98498	7.81762	3.75579	0.000242244	0.00224926	0.21945
UBE3C	1.98371	5.13648	3.8842	0.000137008	0.0014651	0.738243
ANTKMT	1.98236	6.12319	3.8964	0.00013073	0.00141552	0.780592
SCML4	1.9812	6.28793	3.90049	0.000128684	0.00139964	0.797131
SECISBP2	1.97986	6.31161	3.83179	0.000167476	0.00169483	0.550575
ABCB1	1.97813	5.88458	3.92891	0.000115298	0.00129729	0.895034
MCPH1	1.97541	5.87807	3.88213	0.000138102	0.00147029	0.728006
ADAM10	1.97502	5.95099	3.9195	0.000119576	0.00133038	0.860882
VIM	1.97343	8.41896	3.76468	0.000232054	0.00217951	0.253933
CRACR2A	1.9724	5.21873	3.90833	0.00012485	0.00136904	0.82304
PRRC2B	1.97214	6.09558	3.89376	0.000132065	0.00142832	0.771446
TBCK	1.97081	5.40331	3.84114	0.000161543	0.00165421	0.587126
ERCC5	1.96819	5.68988	3.85932	0.000150716	0.00157132	0.64918
AC010894.3	1.96586	4.90142	3.72292	0.000259825	0.00236032	0.155634
TMC8	1.9648	6.76088	3.81333	0.000179535	0.00177812	0.488528
MYH9	1.9591	6.68041	3.77006	0.00021136	0.00202842	0.351961
CUL3	1.95814	6.29988	3.77881	0.000204524	0.00197696	0.374307
RPS6KC1	1.95448	5.36111	3.8166	0.000177328	0.00175915	0.505702
DNM2	1.95445	5.97477	3.79487	0.000192514	0.00187807	0.428253
MPP7	1.95422	4.99375	3.84345	0.000160123	0.00164385	0.595846
ZNF217	1.94876	5.8801	3.86311	0.000148545	0.00155405	0.66216
PEAK1	1.94735	5.23933	3.83479	0.000165496	0.00167902	0.563832
FBXL20	1.94579	5.61945	3.77687	0.00020602	0.00198668	0.366674
STARD9	1.94068	5.34906	3.8397	0.000162431	0.00166048	0.581664
CNR2	1.94048	5.63981	3.862	0.000149178	0.00155933	0.657451
RRAS2	1.94025	5.83813	3.77045	0.000211052	0.00202707	0.346783
KPNA1	1.93937	5.11254	3.82294	0.000173115	0.00173589	0.525624
AGO3	1.93584	5.90227	3.7835	0.00020095	0.00195021	0.389253
ZNF451	1.935	5.44691	3.80878	0.000182661	0.00179875	0.474174
PCCA	1.93392	5.24796	3.72267	0.000252308	0.00231116	0.183285
MED13	1.93263	5.76532	3.84891	0.000156826	0.00162242	0.609867
SLC9A9	1.9317	4.96825	3.75758	0.000221491	0.00210007	0.297704
RALGAPA1	1.93128	6.02476	3.73782	0.000238465	0.00222034	0.240415
CPQ	1.9309	5.42346	3.75517	0.000223493	0.00210799	0.286426
HNRNPD	1.92887	6.87797	3.81893	0.00017577	0.00174656	0.50178
STX8	1.92837	6.55743	3.82872	0.000169356	0.00171241	0.536305
CLASP1	1.92811	6.83446	3.78129	0.000202628	0.00196335	0.376878
DUSP2	1.92611	6.72077	3.61586	0.000387756	0.00315457	-0.206044
RABGEF1	1.92589	5.51974	3.76456	0.000215774	0.00206258	0.323911
SPG11	1.92511	6.02458	3.76312	0.00021694	0.00206881	0.316364
ANKRD36	1.92362	5.72538	3.81311	0.000179692	0.00177821	0.487424
RNF213	1.92166	7.9392	3.47806	0.000742201	0.00495992	-0.777499
USP3	1.91969	6.32508	3.68629	0.000288706	0.0025365	0.0643992
CNOT1	1.91937	5.25202	3.77801	0.000205138	0.0019813	0.368596
UBE2M	1.9172	5.59905	3.74128	0.000235408	0.00220146	0.24142
ABHD17A	1.9165	6.87927	3.67712	0.000298636	0.00258825	0.034592
KIFAP3	1.91592	5.02665	3.77687	0.000206023	0.00198668	0.365606
SLCO3A1	1.91591	5.55576	3.7081	0.000266334	0.00240858	0.137519
LINC01004	1.91537	4.82419	3.63739	0.000353318	0.00292165	-0.12661
ZNF141	1.91508	5.28144	3.79478	0.000192583	0.00187807	0.426833
DYRK1A	1.91404	6.03008	3.76009	0.000219415	0.00208582	0.305839
ERMP1	1.913	5.25463	3.72127	0.000253626	0.00231743	0.175736
ANKIB1	1.91249	6.07258	3.63808	0.000344614	0.00287727	-0.0990087
PTEN	1.91167	6.50994	3.68353	0.000291664	0.00255534	0.0454399
PPIA	1.90971	8.64884	3.74163	0.000237561	0.00221644	0.221003
GNG2	1.90883	6.12911	3.71192	0.000262588	0.00238184	0.144684
CCDC91	1.90773	6.74067	3.65686	0.00032282	0.00274658	-0.0463872
KIAA0319L	1.89973	5.38206	3.72429	0.000250796	0.00230255	0.18128
RUNX3	1.89913	7.63403	3.73995	0.000236577	0.00220896	0.233858
LRCH3	1.89817	5.70491	3.77399	0.000208264	0.00200508	0.353531
MYO9A	1.89808	5.51299	3.77332	0.000208787	0.00200851	0.350728
PPP2R5A	1.89688	6.08841	3.64513	0.000336654	0.00282465	-0.08597
STAU2	1.89313	6.58501	3.66821	0.000308585	0.00265352	0.000489218
ELP4	1.89288	5.15292	3.64531	0.000335764	0.00282093	-0.0837316
ZBTB16	1.88799	6.27398	3.6866	0.000288378	0.0025365	0.0603642
PDS5A	1.88714	5.73832	3.70391	0.000270499	0.00242983	0.114374
FAM120B	1.88679	5.23152	3.7271	0.000248179	0.002282	0.192605
STRBP	1.88615	5.77497	3.68819	0.000286686	0.00252546	0.0620482
WIPF1	1.88596	7.42701	3.6838	0.000291375	0.00255466	0.0449049
MEF2A	1.88483	6.56086	3.72124	0.000253648	0.00231743	0.17412
SPEN	1.88476	5.72565	3.74041	0.00023617	0.00220687	0.236924
FARS2	1.88454	5.5331	3.56785	0.000445094	0.00350067	-0.330745
SESN1	1.88364	6.10206	3.75405	0.000224434	0.00211357	0.283421
BRD1	1.88258	5.36707	3.73609	0.000240006	0.00223063	0.224021
BCL7C	1.88132	5.75957	3.73629	0.000239832	0.00223063	0.222256
NAA38	1.88061	6.39445	3.61309	0.00037746	0.00308429	-0.182589
ZBTB1	1.88016	5.40624	3.72977	0.000245729	0.00226984	0.201666
SOS2	1.87925	5.96489	3.63392	0.000349887	0.00290722	-0.113822
ZNF33A	1.87889	5.75208	3.64976	0.000330197	0.00278579	-0.0623636
PIK3CD	1.878	6.28448	3.58887	0.000412097	0.00328834	-0.261156
CUL1	1.87759	5.66334	3.55749	0.000466953	0.00359385	-0.377517
PTPN12	1.87454	6.52221	3.68562	0.00028942	0.00253936	0.0539516
CHIC2	1.87436	6.524	3.5923	0.000407016	0.00326619	-0.25064
CXXC5	1.87346	6.76707	3.55519	0.000465255	0.00359385	-0.368164
DOCK11	1.87177	5.83402	3.62608	0.000360036	0.00297313	-0.13906
SMARCA2	1.86953	6.67437	3.60688	0.000386071	0.00314297	-0.206942
COMMD10	1.8679	6.05384	3.62319	0.000363848	0.00300255	-0.152235
LINGO2	1.86705	4.82492	3.5593	0.000464603	0.00359385	-0.377584
RIC1	1.86684	5.15331	3.66588	0.000311243	0.00266636	-0.0135581
TENT2	1.86365	5.88223	3.59388	0.000404703	0.00326385	-0.24772
TUT4	1.86337	7.05878	3.57585	0.000431923	0.00341493	-0.309884
MIA2	1.85933	6.16428	3.62134	0.000366309	0.00301874	-0.151074
MOSMO	1.85923	5.23336	3.63558	0.00034778	0.0028917	-0.115164
FOXO3	1.85759	5.98395	3.61214	0.000378765	0.00308975	-0.186799
OPA1	1.85482	5.22985	3.68244	0.000292833	0.00256019	0.0421933
PIK3C2A	1.85442	5.76858	3.69328	0.000281348	0.00248662	0.0755086
ZMYM4	1.85344	5.32094	3.68612	0.000288884	0.0025365	0.0548934
APBA2	1.85215	5.63938	3.48014	0.000613711	0.00438769	-0.620142
FBXO34	1.85074	5.62935	3.66516	0.000312065	0.00266636	-0.0157456
THADA	1.84937	5.62051	3.64633	0.000334378	0.0028132	-0.0813511
PPP1R21	1.84894	5.23542	3.59277	0.00040632	0.00326619	-0.25523
OGFRL1	1.84882	5.63918	3.68313	0.000292095	0.00255726	0.0437661
SLFN5	1.84866	7.37386	3.50128	0.000575067	0.00419844	-0.567986
NCOA7	1.84841	6.20266	3.6228	0.000364365	0.00300477	-0.157197
UBE2Q2	1.84404	5.80729	3.6039	0.000390274	0.00316674	-0.219139
KCMF1	1.84377	5.51607	3.64538	0.000335535	0.00282093	-0.081759
LARP4B	1.8437	5.55375	3.65314	0.000326141	0.00276803	-0.0572769
RNF145	1.84171	5.42267	3.64446	0.000336675	0.00282465	-0.0855896
SMG6	1.84144	6.28456	3.64311	0.000338338	0.00283664	-0.0906748
RNF19A	1.84101	5.51723	3.6186	0.000369976	0.00303858	-0.170525
HECTD4	1.84089	5.54425	3.66607	0.000311023	0.00266636	-0.0148859
USP47	1.84061	6.71768	3.50684	0.000552898	0.00407767	-0.528354
UBASH3B	1.83987	5.2649	3.61664	0.00037263	0.00305415	-0.178519
CTBP2	1.8388	6.52469	3.57484	0.000433502	0.00342275	-0.310331
ACAP2	1.83632	6.93758	3.56897	0.000442766	0.00348469	-0.333047
CHD3	1.83378	6.24112	3.50585	0.000554849	0.00408457	-0.5334
RAC2	1.83332	8.02419	3.55592	0.000468975	0.00359477	-0.395218
CLEC16A	1.83204	5.08903	3.61692	0.000372243	0.00305305	-0.177547
SCAPER	1.83158	6.5363	3.54779	0.000477751	0.00364135	-0.404306
IQGAP1	1.83085	7.49493	3.63305	0.000351003	0.00290978	-0.127823
NT5C2	1.83061	5.99938	3.59248	0.000406754	0.00326619	-0.255663
SPECC1L	1.83003	5.42518	3.57745	0.000429447	0.00339981	-0.306209
MGAT4A	1.82922	6.06305	3.613	0.000377584	0.00308429	-0.188834
EVA1C	1.82816	5.10972	3.53372	0.000502428	0.00379825	-0.449412
IFNAR2	1.82644	6.46944	3.62024	0.000367779	0.00302466	-0.17201
RPTOR	1.82191	4.91359	3.57415	0.000434586	0.00342702	-0.31697
CAMK1D	1.8205	5.84659	3.56684	0.000446169	0.00350067	-0.345074
NFE2L2	1.81738	5.88885	3.50644	0.000553696	0.00408106	-0.538185
TCHP	1.81724	5.27637	3.54906	0.000475595	0.0036272	-0.399124
TBC1D2B	1.81673	5.64938	3.56579	0.000447861	0.00350877	-0.346194
BTN3A1	1.81626	5.96942	3.57838	0.000428003	0.0033906	-0.305699
MAP3K3	1.81503	5.38906	3.60698	0.000385939	0.00314297	-0.21117
RAP1A	1.81446	7.28785	3.55515	0.000465322	0.00359385	-0.383463
MAN1A2	1.81343	5.95999	3.51579	0.000535583	0.00397424	-0.497072
SYNRG	1.80685	7.6323	3.6012	0.000394111	0.00319204	-0.235
AGO4	1.80656	5.08233	3.52144	0.000524932	0.00392901	-0.489998
SIPA1L1	1.80403	5.31149	3.44942	0.000680346	0.00468773	-0.723855
RAD23B	1.80347	5.53834	3.55004	0.000473927	0.00362269	-0.397618
KANSL1L	1.80342	5.56271	3.47492	0.000620267	0.00442354	-0.6446
BRD7	1.80275	6.04905	3.46082	0.000650518	0.00455023	-0.676482
SFPQ	1.80109	6.92759	3.52438	0.000519452	0.00390009	-0.484313
KIAA2026	1.80027	6.54401	3.43249	0.000718421	0.00484824	-0.763277
SPTLC2	1.80016	6.01002	3.59031	0.000409964	0.00327781	-0.268268
RBM23	1.80015	5.84902	3.45182	0.000671399	0.00466064	-0.706917
AEBP2	1.80011	5.8946	3.48959	0.000587755	0.00424908	-0.585188
SNTB2	1.79833	5.7016	3.4709	0.000627848	0.00446671	-0.643295
NFKB1	1.79759	5.80556	3.41693	0.000758465	0.0050396	-0.815844
MNAT1	1.7964	6.19261	3.43708	0.000706989	0.00479521	-0.747918
TAOK3	1.79532	7.84164	3.5923	0.000407021	0.00326619	-0.265687
RYK	1.79495	5.70447	3.58114	0.000423771	0.00336813	-0.299571
RNF111	1.79411	5.23976	3.53174	0.000505989	0.00382204	-0.457646
CTDSPL2	1.79367	5.36221	3.49507	0.000576475	0.00419844	-0.574909
MKLN1	1.79328	5.66529	3.49113	0.000584569	0.00423366	-0.587512
KANSL1	1.79286	7.37401	3.50977	0.000547171	0.00404284	-0.528437
SCFD2	1.79232	5.30925	3.4528	0.000669823	0.00466064	-0.713084
NR2C2	1.79228	5.29112	3.54406	0.000484185	0.00368805	-0.416651
SNX10	1.79163	5.34589	3.48855	0.000589932	0.00425989	-0.591967
AC093865.1	1.7908	4.82947	3.37372	0.000906708	0.00573425	-0.980752
RESF1	1.79049	7.44558	3.46579	0.000639241	0.00450529	-0.669369
SMAD4	1.79017	5.53881	3.47008	0.000629674	0.00447232	-0.649518
WDR33	1.78988	6.47091	3.51019	0.000546361	0.0040418	-0.525086
TFCP2	1.78887	5.29324	3.43898	0.000702288	0.00477944	-0.74783
KAT6B	1.78543	7.13047	3.47707	0.00061435	0.00438879	-0.63386
SPPL3	1.78392	5.72967	3.56271	0.000452846	0.00352951	-0.357751
TRIP12	1.78384	6.13004	3.51932	0.000528898	0.00394647	-0.494804
MSI2	1.78378	6.03423	3.37147	0.000887774	0.00565177	-0.954285
R3HDM2	1.78344	6.69724	3.46756	0.000635287	0.00448661	-0.663009
SF3B1	1.78324	6.83371	3.29231	0.00118613	0.00699224	-1.20879
OXR1	1.78083	5.53911	3.44419	0.000689607	0.00470907	-0.728065
FAM117A	1.78065	6.02707	3.46466	0.000641797	0.00451013	-0.667361
ACACA	1.78038	5.11037	3.48009	0.000607837	0.00436551	-0.623238
HSP90B1	1.78024	7.17596	3.43631	0.000708894	0.00480274	-0.761223
SNX14	1.77836	5.85881	3.4517	0.000671684	0.00466064	-0.705466
POLR1D	1.77721	6.76989	3.50624	0.000554089	0.00408146	-0.546201
RFTN1	1.77668	6.41143	3.43637	0.000708735	0.00480274	-0.758649
DENND1A	1.77512	4.81751	3.43869	0.000703009	0.00478165	-0.75508
MAP3K4	1.77481	5.31065	3.50309	0.000560306	0.00411721	-0.549243
TMED9	1.77215	6.44521	3.45363	0.00066716	0.00464511	-0.707364
BAZ2B	1.77128	6.70236	3.4303	0.000723922	0.00487991	-0.776593
ASXL1	1.77014	5.55582	3.37972	0.000862874	0.00552945	-0.930283
KLF13	1.76907	6.88133	3.39356	0.000822564	0.00534993	-0.885601
CSNK1G2	1.76857	5.63037	3.53162	0.000506208	0.00382204	-0.459476
ALG13	1.7682	5.34589	3.50326	0.000559982	0.00411721	-0.548891
RASA1	1.7681	5.95725	3.48197	0.000603809	0.00434175	-0.615408
MFSD14C	1.76762	5.28279	3.41326	0.000768219	0.00508482	-0.830808
RSRC1	1.76727	5.57315	3.49988	0.000566733	0.00415432	-0.560892
TRAK2	1.767	5.2424	3.50562	0.0005553	0.0040854	-0.540137
WHAMM	1.76543	6.01834	3.48854	0.000589956	0.00425989	-0.598456
COTL1	1.76438	7.78524	3.48985	0.000587224	0.00424778	-0.599581
GOLGA8A	1.76405	5.7569	3.44958	0.0006767	0.00468721	-0.717825
PI4KA	1.76307	5.44826	3.39551	0.000817022	0.00532615	-0.884626
TSPOAP1-AS1	1.76301	5.86732	3.39651	0.000815634	0.00532566	-0.892198
LRCH1	1.76222	5.39689	3.32518	0.00105016	0.00642603	-1.11052
HELB	1.76045	5.79079	3.47433	0.000620314	0.00442354	-0.642302
TNKS	1.75942	5.73054	3.43742	0.000706126	0.00479205	-0.762925
IL32	1.75936	8.55019	3.431	0.000729784	0.00491119	-0.802288
CD99	1.75715	7.79887	3.28363	0.0012734	0.00731039	-1.28529
ATXN7L1	1.75629	5.62532	3.40223	0.000798206	0.00525163	-0.871883
LCP2	1.75487	6.75276	3.42713	0.000731978	0.00491991	-0.790415
RPAP2	1.75485	6.17667	3.42312	0.000742284	0.00495992	-0.798443
ZNF160	1.75351	5.46816	3.4812	0.000605443	0.0043509	-0.619306
TMEM241	1.75207	5.06942	3.46027	0.000651772	0.00455373	-0.687642
MIER1	1.75165	6.37397	3.40615	0.000787434	0.00519208	-0.852002
ARHGAP25	1.75153	5.91193	3.39344	0.000822896	0.00534993	-0.890798
SLC25A36	1.75124	5.93427	3.36239	0.00091593	0.00578651	-0.986015
FAM49B	1.74873	8.2158	3.46507	0.000640876	0.00450892	-0.683647
UBA2	1.7478	6.14299	3.34385	0.000976086	0.00608378	-1.04336
RALGAPA2	1.74765	5.68968	3.4652	0.00064057	0.00450892	-0.672195
AHCYL2	1.74486	5.04033	3.39519	0.000817927	0.00532911	-0.892324
TMEM65	1.74395	5.1297	3.37882	0.000865558	0.00554371	-0.941123
TTC1	1.74375	5.85437	3.44556	0.00068631	0.00469718	-0.733515
SPTAN1	1.7417	5.96171	3.3773	0.000870092	0.00556684	-0.944977
VRK2	1.74097	4.93313	3.4223	0.00074442	0.00496599	-0.805306
GBF1	1.74034	4.98518	3.3574	0.000931791	0.00584998	-1.00969
NT5C3A	1.73885	5.5884	3.32194	0.00105191	0.00643309	-1.10807
MZT2B	1.73802	7.70303	3.41724	0.00075764	0.00503689	-0.831786
STAG2	1.73762	6.91407	3.33942	0.000990978	0.00615436	-1.06248
PARN	1.7366	5.2786	3.38859	0.000836824	0.00540266	-0.909272
MXD4	1.73639	5.69743	3.3993	0.00080637	0.00529902	-0.879098
CHD2	1.73242	7.59321	3.41975	0.000751049	0.00499857	-0.819769
NLRP1	1.73203	6.2965	3.42206	0.000745036	0.00496677	-0.814152
PCGF5	1.73079	5.45738	3.41649	0.000759633	0.00504295	-0.827392
CLEC2D	1.73019	7.28517	3.30506	0.00112284	0.00672985	-1.1774
CDHR1	1.72951	5.06923	3.42531	0.000736643	0.00493809	-0.796095
EHBP1	1.72942	5.03143	3.40105	0.000801477	0.00527028	-0.873519
KHDRBS1	1.72863	6.59939	3.24176	0.00137869	0.00778164	-1.34693
DECR1	1.72855	6.50974	3.38904	0.000835527	0.00540197	-0.916051
WDFY1	1.72784	5.19692	3.40539	0.000789495	0.00520282	-0.860474
PHTF2	1.7268	5.20189	3.32734	0.00103273	0.00634834	-1.09733
HSPD1	1.72657	6.08669	3.36022	0.000922787	0.00581158	-1.00249
ARHGEF1	1.7263	6.6288	3.3031	0.00112144	0.00672587	-1.1675
BTAF1	1.72578	5.09343	3.36757	0.000899779	0.0056964	-0.97876
PCMTD1	1.72552	6.68943	3.35191	0.000949507	0.00594328	-1.02765
OSBPL5	1.72368	5.38213	3.37002	0.000892208	0.00566034	-0.97113
ADAMTS17	1.72288	5.14915	3.37414	0.000879622	0.0056159	-0.956591
CDK13	1.72184	7.11182	3.41073	0.000775005	0.00511851	-0.845362
DLEU1	1.72166	5.34196	3.4098	0.000777516	0.00513229	-0.849712
CYFIP2	1.7212	6.32694	3.31055	0.00109346	0.00659079	-1.14396
CDC27	1.72113	5.49283	3.29619	0.00114802	0.00683434	-1.18826
UBE2E3	1.7211	6.10716	3.33669	0.0010003	0.0061995	-1.06622
PTPN2	1.71953	7.06952	3.27909	0.00121631	0.0070934	-1.24338
CDK6	1.71824	5.73638	3.3876	0.0008397	0.00541544	-0.915233
PRKACB	1.71726	6.61463	3.29168	0.00116567	0.00689979	-1.19893
EHMT1	1.71649	6.872	3.32097	0.00105539	0.00644173	-1.11657
PTPRC	1.71415	9.33437	3.43755	0.000705814	0.00479205	-0.783935
GRK6	1.71412	6.12248	3.33824	0.000995013	0.00617432	-1.07008
RAB3GAP2	1.7121	5.27707	3.31506	0.00107681	0.00652629	-1.13195
VPS13D	1.71188	5.59645	3.31578	0.00107419	0.00652629	-1.13019
SMARCC1	1.7117	6.27172	3.29185	0.001165	0.00689979	-1.20082
GON4L	1.71169	6.26798	3.27959	0.00121425	0.00709052	-1.24388
ERN1	1.71059	5.70803	3.22231	0.00148205	0.0082228	-1.41851
SFI1	1.70989	5.37117	3.3825	0.000854611	0.00549107	-0.932596
TRPC4AP	1.70971	5.83446	3.29793	0.00114128	0.00680762	-1.19283
CYTH1	1.70875	6.94034	3.30909	0.0010989	0.00661366	-1.1485
SMG7	1.70768	5.01979	3.35761	0.000931101	0.00584998	-1.00861
IPCEF1	1.70733	5.62461	3.38349	0.000851697	0.00547701	-0.929029
ZNF831	1.70729	5.44744	3.27487	0.00123372	0.0071575	-1.25646
GNAQ	1.70714	6.40161	3.32973	0.00102433	0.00631598	-1.10118
DCAF10	1.70629	5.26766	3.32166	0.00105291	0.00643309	-1.12018
ARHGAP12	1.70615	5.50642	3.31727	0.00106877	0.00650037	-1.13436
KDM7A	1.70553	4.98009	3.3118	0.00108881	0.0065709	-1.15142
FHIT	1.70323	5.45645	3.27328	0.00124032	0.00718542	-1.26316
KIF2A	1.70237	7.15628	3.3547	0.000940457	0.00590132	-1.01893
UBR3	1.70149	5.57511	3.32625	0.00103657	0.00636548	-1.10497
HELZ	1.70057	6.64199	3.2885	0.00117827	0.00695609	-1.21526
TMEM168	1.69982	5.53398	3.27447	0.0012354	0.00716377	-1.25383
TMCC1	1.69969	4.95328	3.28696	0.0011844	0.00698547	-1.22533
UBE3A	1.69935	6.59081	3.29019	0.00117157	0.00692336	-1.20871
HCLS1	1.69934	6.53667	3.25583	0.00131525	0.00750778	-1.30779
HTATSF1	1.69861	5.55637	3.29325	0.0011595	0.00688231	-1.20505
CCDC66	1.69661	6.23161	3.28318	0.00119961	0.00704766	-1.22782
COPA	1.69567	6.05088	3.25171	0.00133354	0.00758354	-1.33011
RANBP2	1.6947	5.48262	3.32843	0.0010289	0.00634096	-1.09663
R3HDM1	1.69433	5.85634	3.36163	0.000918345	0.00579267	-0.999871
YPEL5	1.69375	5.67857	3.34253	0.000980509	0.00610505	-1.05373
ZFYVE16	1.69286	5.29238	3.35188	0.000949605	0.00594328	-1.02622
JAK1	1.69086	8.89902	3.42511	0.000737164	0.00493883	-0.815913
ARMC8	1.68868	5.09108	3.34513	0.000971821	0.00606659	-1.04799
ARID4B	1.68846	7.56681	3.32808	0.00103013	0.00634207	-1.10343
NFX1	1.68711	5.24463	3.2954	0.0011511	0.00684595	-1.20132
PRR14L	1.68659	5.40558	3.35368	0.000943742	0.00591885	-1.02205
MED15	1.68621	5.63832	3.24358	0.0013703	0.00774313	-1.34769
ARFGAP3	1.68471	5.78853	3.2554	0.00131713	0.00751141	-1.31261
PSMD1	1.68261	5.54942	3.33818	0.000995215	0.00617432	-1.07084
EXOC2	1.68236	5.28939	3.26587	0.00127163	0.00730718	-1.28756
SLAMF6	1.68233	5.49515	3.35757	0.000931231	0.00584998	-1.01355
CAPN7	1.68187	5.50971	3.31765	0.00106737	0.00649515	-1.13476
PRR5	1.67915	5.45598	3.31264	0.00108573	0.00656054	-1.14787
ZNRF2	1.67738	5.18822	3.27677	0.00122583	0.00712537	-1.25764
SPRY2	1.67684	5.13254	3.3046	0.00111576	0.00670175	-1.17125
MBD2	1.67526	5.5818	3.25198	0.00133234	0.00758026	-1.3354
TRAPPC12	1.67478	5.40141	3.30439	0.00111657	0.00670329	-1.17442
RLF	1.67131	5.30977	3.29446	0.00115474	0.00686421	-1.20532
MGA	1.67106	5.77942	3.31297	0.00108449	0.00655633	-1.14933
HNRNPL	1.67098	5.55663	3.23642	0.00140346	0.00788457	-1.37606
RIN3	1.67086	6.84152	3.23434	0.00141323	0.0079321	-1.38573
NUMA1	1.67071	5.5168	3.31016	0.0010949	0.00659616	-1.15646
APOLD1	1.67007	5.45917	3.25545	0.0013169	0.00751141	-1.31889
LRRFIP2	1.6682	5.53078	3.29706	0.00114463	0.00682423	-1.19773
RB1	1.66728	5.6318	3.27407	0.00123706	0.00716997	-1.26627
TNRC6B	1.66635	8.23207	3.32283	0.00104871	0.00642484	-1.13014
ABL1	1.66598	5.13092	3.2719	0.0012461	0.00720141	-1.27217
TMOD3	1.66578	6.26301	3.22199	0.0014726	0.00818538	-1.41321
HSH2D	1.66498	6.68348	3.29149	0.00116643	0.00689979	-1.21599
ATP2C1	1.6643	4.93498	3.28105	0.00120828	0.00706937	-1.24337
IQCB1	1.66215	5.10624	3.28912	0.00117582	0.00694506	-1.21981
STK4	1.66201	8.14404	3.28043	0.00121081	0.00707803	-1.25916
ZNF611	1.66167	5.69876	3.23151	0.00142665	0.00799627	-1.38662
WRN	1.65964	5.24886	3.27246	0.00124379	0.00719858	-1.27067
SMAP1	1.65727	6.54326	3.24352	0.00137058	0.00774313	-1.35574
UHRF2	1.65699	5.1288	3.24663	0.00135641	0.00769548	-1.34661
FNBP1	1.65624	7.80002	3.28403	0.00119621	0.00703449	-1.24523
SETD5	1.65594	6.67045	3.20163	0.00157551	0.00864201	-1.47702
MLLT10	1.65578	5.40875	3.25293	0.00132811	0.00756331	-1.32702
BRI3	1.6546	5.40724	3.19664	0.00160174	0.00875804	-1.49757
GOPC	1.6541	5.76886	3.20805	0.00154238	0.00849505	-1.46364
ARFGEF2	1.65386	4.70534	3.21581	0.00150316	0.00832521	-1.44159
ZNF718	1.65382	5.1022	3.25427	0.00132215	0.00753653	-1.32494
RAB10	1.65291	6.29254	3.14312	0.00190963	0.0100457	-1.63981
NSMCE2	1.65125	5.98948	3.16757	0.00176527	0.00945004	-1.58601
RBMX	1.64945	6.84645	3.17492	0.0017207	0.00926997	-1.55209
SP140L	1.64855	5.7777	3.20359	0.00156535	0.00859802	-1.46967
UBE2R2	1.64806	6.14818	3.16789	0.0017609	0.00944018	-1.57237
SLC20A1	1.64712	5.91012	3.12409	0.00203164	0.010527	-1.70032
ZNF83	1.64663	6.21153	3.19346	0.00161867	0.00881867	-1.50283
MAZ	1.64661	6.13194	3.16932	0.00175261	0.00940412	-1.5651
DNMT1	1.64624	6.53589	3.15251	0.00185192	0.00980194	-1.61522
DTNBP1	1.64598	6.07389	3.16016	0.0018061	0.00962392	-1.60261
CHD8	1.64527	5.44927	3.2367	0.00140218	0.00788106	-1.37891
RNF216	1.64359	6.00318	3.19761	0.00159664	0.00874208	-1.49242
NMT1	1.64205	5.70027	3.12975	0.00199463	0.0103798	-1.68312
RORA	1.64186	7.17262	3.0928	0.002292	0.0115105	-1.81548
ASCC3	1.64051	6.16403	3.20059	0.00158096	0.00866798	-1.48499
YES1	1.64007	4.97817	3.22436	0.00146104	0.00815491	-1.41514
GFOD1	1.63994	5.73166	3.24361	0.00137015	0.00774313	-1.35835
KLRC3	1.63928	7.36173	3.10927	0.00218067	0.0110992	-1.77663
CNOT2	1.63872	6.46931	3.27061	0.00125154	0.00721704	-1.28379
ZNF254	1.63766	5.24522	3.2303	0.0014324	0.00802475	-1.39685
TFDP2	1.63722	6.45974	3.16823	0.00176034	0.00944018	-1.58919
AAK1	1.63658	7.73791	3.24899	0.00134573	0.00764564	-1.35205
NGLY1	1.63634	6.22373	3.17624	0.00171322	0.00924206	-1.56032
TSPAN5	1.63588	5.785	3.13403	0.00196704	0.010279	-1.67313
FTO	1.63569	5.53932	3.15765	0.00182101	0.00967228	-1.60786
RNGTT	1.63539	5.45463	3.22875	0.00143984	0.00806271	-1.40606
ABHD3	1.63325	5.8166	3.16379	0.00178475	0.00952998	-1.58976
SLC4A4	1.63266	4.98652	3.23325	0.00141841	0.00795748	-1.38844
PJA2	1.63165	6.70409	3.17205	0.00173698	0.00934101	-1.56869
SKAP2	1.63093	6.79695	3.21296	0.00151747	0.00838845	-1.45427
NIPBL	1.63018	7.06511	3.08336	0.00231748	0.011624	-1.81818
FOCAD	1.62889	4.84554	3.16933	0.00175256	0.00940412	-1.57727
ACBD5	1.62852	5.19609	3.21359	0.00151428	0.00837469	-1.44664
ARIH1	1.62813	5.75653	3.20292	0.00156883	0.00860931	-1.48045
PRPF4B	1.62794	6.69653	3.1055	0.0021578	0.0109967	-1.75902
PGP	1.62703	5.37002	3.18284	0.00167641	0.00908001	-1.53863
LRMP	1.6258	5.50765	3.21179	0.00152338	0.00841341	-1.45379
ANKHD1	1.62365	6.5695	3.14538	0.00189556	0.00999348	-1.64519
LIN52	1.62271	4.90722	3.17707	0.00170854	0.00922094	-1.55683
BBS9	1.62267	5.32402	3.1083	0.00214446	0.0109472	-1.76019
CSGALNACT2	1.62221	5.75785	3.13232	0.001978	0.0103155	-1.68026
XPO6	1.62158	5.32894	3.20826	0.00154131	0.00849301	-1.46326
BCR	1.6209	5.36149	3.17425	0.00172446	0.0092861	-1.55882
PIGL	1.6204	5.14546	3.20322	0.00156728	0.00860471	-1.47824
PTK2B	1.61822	5.87445	3.15616	0.00182994	0.00970549	-1.61714
UVRAG	1.61819	5.88127	3.0799	0.00234341	0.0117199	-1.83024
OSBPL9	1.61722	5.66316	3.05109	0.00257304	0.0126278	-1.91207
LUC7L2	1.61721	6.54355	3.10207	0.00218189	0.0111007	-1.76992
USP28	1.61591	5.86351	3.13506	0.00196044	0.0102505	-1.67638
VPS8	1.61566	5.43883	3.173	0.00173155	0.0093201	-1.57003
PCNX4	1.61351	6.24829	3.21158	0.00152442	0.00841531	-1.45808
NDUFV2	1.61351	6.51053	3.14724	0.00188411	0.00994181	-1.64127
ADNP	1.61289	5.6185	3.12239	0.00204289	0.0105717	-1.70743
ATF7IP2	1.61211	5.41124	3.12364	0.0020346	0.0105333	-1.71299
GALNT1	1.61153	5.7713	3.20472	0.00155949	0.00857753	-1.47576
CHCHD10	1.61148	5.45489	3.19307	0.00162076	0.0088221	-1.51077
CHD6	1.61072	6.13345	3.11755	0.00207522	0.0106758	-1.7212
DYRK2	1.60961	5.39259	3.15607	0.00183048	0.00970549	-1.61697
PHACTR4	1.60791	5.72091	3.19796	0.0015948	0.00873595	-1.49695
HLA-B	1.60711	10.7827	3.31331	0.00108323	0.00655204	-1.19164
CREBBP	1.60668	6.26598	3.08743	0.00228736	0.011492	-1.80626
NME2	1.60659	8.40335	3.15633	0.00182943	0.00970549	-1.63362
MIB1	1.60622	4.94195	3.1639	0.00178412	0.00952998	-1.59318
ERGIC1	1.60523	6.14102	3.11314	0.00210512	0.0108103	-1.73907
PATJ	1.60503	5.761	3.07498	0.00238071	0.0118446	-1.8471
MLLT3	1.60444	6.00897	3.08884	0.00227694	0.0114538	-1.81207
TRPM7	1.604	5.79495	3.13584	0.0019555	0.0102424	-1.66908
FTX	1.60361	7.08616	3.0792	0.00234907	0.0117365	-1.84103
DGKD	1.60349	6.14103	3.07676	0.00236717	0.011795	-1.83568
PRKRIP1	1.60277	5.6885	3.18497	0.00166465	0.00903249	-1.53639
FAM107B	1.60253	6.61714	3.00062	0.00301543	0.0141325	-2.0447
ATXN2	1.60167	6.09023	3.11683	0.00208009	0.0106909	-1.73118
AC008105.3	1.6009	6.4463	3.05825	0.00251167	0.0123769	-1.89673
AVL9	1.60037	5.40663	3.1656	0.00177416	0.009486	-1.59238
N4BP1	1.5981	5.59599	3.11868	0.00206764	0.0106632	-1.72856
AC131568.1	1.59762	4.68494	3.02374	0.00284392	0.0136483	-2.00959
CDK5RAP2	1.59661	5.3435	3.15654	0.00182766	0.00970332	-1.61861
PAXBP1	1.59643	5.1745	3.1485	0.00187635	0.0099052	-1.63861
CD226	1.59528	5.9995	3.10056	0.00219249	0.0111405	-1.77676
ZSWIM6	1.59279	4.85562	3.09815	0.00220962	0.011187	-1.78488
ZNF638	1.59208	6.73615	3.04879	0.00258865	0.0126683	-1.91103
CENPC	1.58744	6.27227	3.08542	0.00230213	0.0115518	-1.81964
ZMYND11	1.58698	6.12587	3.06567	0.00245276	0.0121362	-1.86917
PDCD4	1.5867	7.69223	3.13394	0.00196759	0.010279	-1.69109
RASAL3	1.5862	6.4715	3.04981	0.00258026	0.0126426	-1.91145
ST3GAL3	1.58575	5.12132	3.04831	0.00259265	0.0126776	-1.92237
ECHDC1	1.58574	5.48172	3.06424	0.00246404	0.012177	-1.87141
IRF1	1.5855	7.28724	2.87311	0.00473573	0.0198592	-2.4427
TTC13	1.58528	5.30366	3.11297	0.00210627	0.0108117	-1.744
HIST1H1C	1.58508	5.17021	3.03742	0.00268408	0.0130297	-1.95791
BRD4	1.58499	6.06413	3.07943	0.00234696	0.0117328	-1.83258
ZC3HAV1	1.58449	6.63825	3.08051	0.0023388	0.0117055	-1.83001
PDXDC1	1.58397	5.68883	3.0383	0.0026766	0.0129988	-1.94779
PDCD6IP	1.58354	6.50273	3.0427	0.00263937	0.0128696	-1.93377
NLRC5	1.58268	6.01345	3.09342	0.00224363	0.0113194	-1.79524
CLASP2	1.58267	6.41633	3.16232	0.00179339	0.00956763	-1.60541
SH2D3C	1.58117	5.52171	3.05601	0.0025297	0.0124454	-1.90081
CST7	1.57988	8.94761	3.09016	0.00229327	0.0115121	-1.83886
SMAP2	1.57987	6.82755	3.10284	0.00217643	0.0110823	-1.78277
SLC25A13	1.57962	5.3464	3.11172	0.00211481	0.0108416	-1.74972
PIK3C3	1.57925	5.13111	3.10988	0.00212746	0.0108926	-1.75034
TAF10	1.57838	6.12825	2.90132	0.00417591	0.0180378	-2.33286
PCM1	1.57813	7.03118	2.96072	0.00343829	0.0155646	-2.16928
CDK17	1.57777	5.63665	2.97888	0.00322915	0.014937	-2.11326
NAP1L4	1.57767	7.36188	3.16715	0.00176515	0.00945004	-1.59346
DIAPH2	1.57541	5.58274	3.07628	0.00237077	0.011803	-1.84947
CAPZB	1.57516	7.40992	3.13127	0.00198476	0.0103418	-1.69634
PPP2R5C	1.57488	6.86981	2.99823	0.00303824	0.0142008	-2.06263
FAM89B	1.57361	5.50896	3.02534	0.00278954	0.0134449	-1.9959
DCAF6	1.57053	5.46291	3.07675	0.00236721	0.011795	-1.84442
XPO4	1.56989	5.509	3.07493	0.00238109	0.0118446	-1.84682
PKN1	1.56789	6.1254	3.03241	0.00272716	0.0132178	-1.96555
PSME4	1.56745	5.76892	3.05208	0.00256167	0.0125822	-1.91097
TPP2	1.56702	6.19641	3.0324	0.0027272	0.0132178	-1.96184
ZNF800	1.56601	6.06159	3.06061	0.00249285	0.0122992	-1.89278
2022-03-07	1.56563	6.18618	3.05269	0.00255667	0.0125628	-1.91291
ITK	1.5654	5.8314	2.99936	0.00302743	0.014171	-2.05927
TRA2A	1.56511	6.88065	3.05352	0.00254994	0.0125348	-1.91661
ZNF862	1.56501	4.8526	3.04519	0.00261851	0.0127885	-1.9381
FRS2	1.56342	5.25791	3.04734	0.00260064	0.0127115	-1.93174
DTNB	1.56281	5.12194	3.04411	0.00262758	0.0128173	-1.94064
ATAD2B	1.56151	5.9976	2.99514	0.00306793	0.0143229	-2.06991
ACIN1	1.56092	6.18485	3.02736	0.0027712	0.013388	-1.97571
FLOT2	1.56055	5.32418	3.09273	0.00224863	0.0113352	-1.80315
ZCCHC7	1.55991	6.6616	2.98227	0.00319444	0.0147878	-2.10635
ZNF652	1.55813	6.4814	3.00596	0.00296514	0.0139697	-2.0405
BMT2	1.5579	4.92144	3.05619	0.00252829	0.0124446	-1.90684
HSP90AA1	1.55658	8.90747	3.12506	0.00202529	0.0105064	-1.72907
MAPKAP1	1.55657	5.07809	3.02961	0.00275147	0.0133194	-1.98329
WDR37	1.55525	5.97129	2.98722	0.00314522	0.014616	-2.09103
TOP1	1.55512	6.1146	3.02736	0.00277118	0.013388	-1.97658
IGF2R	1.55475	5.62798	3.0894	0.00227283	0.0114381	-1.81447
TRAF5	1.55436	6.40851	3.00943	0.00293292	0.0139461	-2.03983
PARP15	1.5532	5.16283	3.07247	0.00239997	0.011914	-1.86212
SMURF2	1.55301	6.22031	2.97549	0.00326291	0.0150413	-2.12767
HDAC8	1.55245	5.93455	3.01654	0.00286774	0.0137231	-2.01423
LUC7L3	1.5524	7.93971	3.07283	0.00239721	0.0119052	-1.87106
LBR	1.55189	6.11773	3.01517	0.00288016	0.0137657	-2.00919
FAM222B	1.55179	5.39933	3.02842	0.00276187	0.0133644	-1.98346
RPS10	1.55128	10.2374	3.2168	0.00149823	0.00830494	-1.47862
BTBD10	1.55032	5.37126	3.02037	0.00283319	0.0136113	-2.00767
SLC39A11	1.54823	4.77058	2.92815	0.00381971	0.0168859	-2.27115
TMEM181	1.54819	5.62907	2.97805	0.0032369	0.0149552	-2.11488
SETD3	1.54769	5.30721	3.06704	0.00244208	0.0120932	-1.87511
DENND6A	1.54749	5.25314	3.05015	0.00257749	0.0126342	-1.92504
BAG1	1.54683	6.0465	2.96559	0.00336542	0.0153348	-2.14931
TM9SF2	1.54587	5.59849	2.94001	0.00364418	0.016343	-2.21861
ORC2	1.54552	5.61237	3.08292	0.00232073	0.0116354	-1.83212
AL592183.1	1.54537	5.14075	2.81358	0.0055514	0.0224605	-2.58307
ZMYND8	1.54527	6.22706	2.96638	0.00335714	0.015312	-2.14363
ZDHHC14	1.54523	5.10428	3.03909	0.00266985	0.0129815	-1.95507
HSPA4	1.54517	5.58393	2.9867	0.00315038	0.0146343	-2.09477
AKNA	1.54342	7.25905	3.01334	0.00289688	0.0138292	-2.02925
ABR	1.5422	5.06189	2.98324	0.00318467	0.0147494	-2.11225
MIR181A1HG	1.54157	5.55485	2.9623	0.00340012	0.0154289	-2.16054
BRAF	1.54146	6.30646	2.97496	0.0032684	0.0150551	-2.1262
SLC39A10	1.54082	6.82467	2.88642	0.00437444	0.0187253	-2.38853
HECA	1.54026	5.16382	2.94135	0.00363744	0.0163264	-2.22923
UBA3	1.53681	5.45989	3.00294	0.00299354	0.0140627	-2.0573
MARK3	1.53648	6.13543	2.86974	0.00455542	0.0192454	-2.41634
ZNF92	1.53585	5.49206	3.01344	0.00289601	0.0138292	-2.02523
R3HCC1L	1.53468	5.15241	3.03189	0.00273162	0.0132339	-1.9755
SASH3	1.53415	5.84763	2.9593	0.00343213	0.0155541	-2.16861
DAB1	1.53361	4.8275	2.93649	0.00368477	0.016452	-2.24051
DNAJC21	1.53306	5.535	3.00694	0.00295601	0.0139697	-2.04713
FER	1.53259	5.15269	2.96919	0.00332785	0.0152071	-2.1494
AC087854.1	1.53243	4.64355	2.94447	0.00359624	0.0161824	-2.222
RPS6KA5	1.53203	6.39744	2.91059	0.00399067	0.0174559	-2.30005
RAB2A	1.53187	6.91267	3.04453	0.00262405	0.0128052	-1.94247
CA5B	1.53091	5.64931	2.99202	0.00309818	0.0144251	-2.08239
STYK1	1.5308	5.01143	2.91489	0.00395511	0.0173519	-2.3024
EPC1	1.53031	7.71884	3.02643	0.00277938	0.0134114	-2.00134
KLHDC4	1.53028	5.58089	3.03427	0.00271108	0.0131502	-1.97327
BMPR2	1.53013	5.12778	2.97369	0.00328136	0.0150918	-2.13878
MSRA	1.52928	5.02489	3.01901	0.00284543	0.0136483	-2.01168
KLRC4	1.52825	5.33345	2.9219	0.00385639	0.0170231	-2.28034
EDEM3	1.52696	5.14328	3.02538	0.00278867	0.0134449	-1.99363
GSAP	1.52652	5.53954	3.01414	0.00288958	0.0138052	-2.02701
SNHG14	1.52631	6.11574	2.97473	0.00327076	0.0150602	-2.13389
PTGES3	1.52576	7.6689	2.92116	0.00391019	0.017204	-2.30111
HSP90AB1	1.52519	8.1878	2.96919	0.00334329	0.0152545	-2.16931
GPATCH8	1.52452	6.97882	2.91105	0.00400843	0.0175149	-2.31818
GLG1	1.52436	6.86296	2.9059	0.0040487	0.0176398	-2.3158
ZFHX3	1.5237	5.54383	2.92791	0.00378315	0.0167611	-2.25677
HEATR5B	1.52348	5.52594	2.93269	0.00372772	0.016571	-2.24027
ATE1	1.52332	5.66886	2.97718	0.00324579	0.0149738	-2.13072
IDH1	1.52327	5.15775	3.01158	0.00291306	0.0138735	-2.03348
CHPT1	1.52293	5.6393	3.00604	0.00296442	0.0139697	-2.04683
ABI1	1.52189	6.03067	2.92897	0.00377309	0.0167349	-2.26558
ARL4C	1.5212	7.96395	2.99904	0.0030305	0.0141744	-2.08195
ZFX	1.52053	5.96752	2.9295	0.00376465	0.0167159	-2.25648
SNRK	1.52015	6.14978	2.98376	0.00317957	0.0147359	-2.11569
ZNF131	1.51972	6.39903	2.96466	0.00337523	0.0153626	-2.16799
PGGHG	1.51954	5.45621	2.92633	0.00380175	0.0168373	-2.2615
MRPL1	1.51883	5.39213	2.87869	0.00440032	0.018792	-2.38495
CPSF6	1.51871	5.72014	2.94246	0.00361657	0.0162678	-2.21286
FAM13B	1.51816	6.13716	2.91867	0.00389267	0.0171394	-2.27931
DIP2B	1.51728	5.33402	2.9338	0.00371491	0.0165437	-2.23797
HIPK2	1.51646	5.4781	2.9659	0.00336217	0.0153291	-2.16084
EXOC6B	1.51568	4.84425	2.96805	0.00333969	0.01525	-2.15317
RSRP1	1.5151	8.26165	2.9875	0.00314249	0.0146089	-2.11623
STX17	1.51456	5.75765	2.96435	0.00337855	0.0153626	-2.16088
PIK3AP1	1.51455	5.54179	2.99791	0.00304133	0.0142097	-2.07387
SEL1L3	1.51441	5.08846	2.97101	0.00330897	0.0151459	-2.14644
MAP4K5	1.51393	5.47317	2.959	0.00343532	0.0155627	-2.17698
PRPF18	1.51336	5.24411	2.98847	0.00313291	0.01457	-2.09668
PTS	1.51285	5.1273	2.96424	0.00337969	0.0153626	-2.16506
CNTRL	1.5115	6.37448	2.92482	0.00381951	0.0168859	-2.26326
RAP1GAP2	1.51125	5.16654	2.92025	0.00387372	0.0170809	-2.288
KPNA4	1.51099	5.81223	2.93686	0.00367991	0.0164486	-2.24279
SRPK1	1.51014	5.55486	2.95053	0.00352711	0.0159128	-2.20239
A2M	1.50945	4.75103	2.93733	0.00367451	0.0164305	-2.23782
PBRM1	1.50935	5.8229	2.95063	0.00352594	0.0159128	-2.2029
PAK2	1.50866	6.89338	2.94104	0.0036325	0.0163213	-2.2295
TPK1	1.50768	5.1423	2.8199	0.00528785	0.0216922	-2.54869
NCK1	1.50732	6.28298	2.89201	0.00422485	0.0182018	-2.35527
MSH3	1.50723	5.46714	2.93364	0.0037168	0.0165461	-2.24324
MSN	1.50639	7.80969	3.00535	0.00297086	0.0139779	-2.06217
BTBD1	1.50629	5.25281	2.93318	0.00372199	0.0165631	-2.2416
AKAP13	1.50626	7.87943	3.02352	0.00280507	0.0134931	-2.0124
FBXW8	1.50522	5.14704	2.96329	0.00338967	0.0154021	-2.16715
MOGS	1.50522	5.61848	2.96444	0.00337756	0.0153626	-2.165
TBCD	1.50451	5.17585	2.94575	0.00357978	0.0161204	-2.21456
ACTN4	1.50437	7.23075	2.92496	0.0038178	0.0168859	-2.27695
NMT2	1.50345	6.19564	2.9239	0.00383029	0.0169265	-2.27099
PRKX	1.5023	5.94045	2.91383	0.00395112	0.0173461	-2.29799
TMPO	1.50147	6.13948	2.89192	0.00422592	0.0182018	-2.35075
RPL5	1.50012	10.8581	2.90223	0.00442194	0.0188644	-2.43466
ADK	1.4999	5.96978	2.82497	0.00522068	0.0214751	-2.54311
LCORL	1.49801	5.42812	2.89222	0.0042221	0.0182018	-2.36212
ADGRE5	1.49787	6.85836	2.9481	0.0035538	0.0160153	-2.2107
TET3	1.4969	4.91512	2.93479	0.00370353	0.0165174	-2.24534
UBR1	1.49646	5.73146	2.93435	0.00370862	0.0165218	-2.24913
ATM	1.49637	8.22211	3.01319	0.00289826	0.0138303	-2.04512
S100PBP	1.49625	5.98505	2.87487	0.00445191	0.0189466	-2.39917
RRP1B	1.49603	5.28105	2.97441	0.00327399	0.0150693	-2.13838
B4GALT1	1.49588	6.35606	2.81182	0.00541089	0.0221068	-2.57077
HERC2	1.49481	6.31226	2.80179	0.00555097	0.0224605	-2.5869
BCKDHB	1.49419	4.91467	2.91903	0.00388826	0.0171262	-2.28863
ABCF1	1.49325	6.06899	2.83427	0.00503469	0.0208951	-2.50247
TRAK1	1.49287	4.79332	2.93245	0.00373048	0.0165764	-2.25183
CCNI	1.49141	8.70469	2.78902	0.00615796	0.0243033	-2.70282
SUCLG2	1.49138	6.32026	2.8986	0.00414034	0.0179451	-2.34249
GTDC1	1.49	5.18723	2.83006	0.00509893	0.021082	-2.52137
JAK2	1.48759	5.32774	2.92143	0.0038596	0.017031	-2.28425
PRDX6	1.48715	6.42127	2.88957	0.00425645	0.0183081	-2.3746
CCDC7	1.48663	5.05274	2.88005	0.00438207	0.0187472	-2.39132
TCP11L1	1.48622	4.731	2.92249	0.00384704	0.0169932	-2.27964
EXOC6	1.48587	5.38609	2.87313	0.00447553	0.0190124	-2.40469
PCNX1	1.48547	6.49397	2.81634	0.00531355	0.0217902	-2.54772
HIBCH	1.48516	5.95861	2.88055	0.00437539	0.0187253	-2.38887
DCAF5	1.48455	5.81666	2.86144	0.00463751	0.0195138	-2.4334
GRAMD1A	1.48345	5.61119	2.85198	0.00477234	0.0199849	-2.46884
BTD	1.4832	5.16142	2.8768	0.00442575	0.0188693	-2.40443
ZNF654	1.48295	5.16519	2.86664	0.00456476	0.0192626	-2.42652
ANKMY1	1.48228	5.0154	2.9292	0.00376816	0.0167254	-2.26107
SENP5	1.48121	5.551	2.93437	0.00370836	0.0165218	-2.25134
ZFPM1	1.4808	4.82768	2.83199	0.00507435	0.0210091	-2.52488
PDSS2	1.48072	5.07744	2.69863	0.00787769	0.0294086	-2.8974
TBC1D1	1.48062	5.442	2.94227	0.00361866	0.0162711	-2.22742
CD3E	1.48046	7.35321	2.64583	0.00943131	0.0337483	-3.05058
ACBD3	1.47961	5.37664	2.84621	0.00485642	0.0203088	-2.4848
RBM26	1.47936	5.68762	2.82409	0.0051961	0.0213865	-2.54376
RALGPS2	1.47841	5.20407	2.91106	0.00398497	0.017444	-2.31167
EYA3	1.47839	5.12712	2.88513	0.00431465	0.0185113	-2.3829
PDCD2	1.47757	6.04036	2.86559	0.00457935	0.0193107	-2.42909
HBS1L	1.47681	5.51993	2.86613	0.00457185	0.0192858	-2.42129
PURA	1.4767	5.92711	2.81087	0.0054014	0.0220755	-2.56933
SINHCAF	1.47669	5.89431	2.87192	0.00449209	0.0190559	-2.40674
MDN1	1.47645	5.28285	2.80776	0.00548011	0.0222764	-2.59162
RFFL	1.47598	5.029	2.90612	0.00404595	0.0176342	-2.32473
PDE3B	1.4749	4.67338	2.73433	0.00695982	0.0267661	-2.79444
RUFY1	1.47408	5.20231	2.86852	0.00453871	0.0192131	-2.42523
HLCS	1.47406	5.01476	2.90505	0.00405923	0.0176602	-2.32751
HNRNPDL	1.47369	7.72576	2.87401	0.00446348	0.0189812	-2.42092
TRABD	1.47322	6.6028	2.82048	0.00524795	0.0215725	-2.54526
EMB	1.47297	7.13635	2.88377	0.00433254	0.0185815	-2.38717
SEC24B	1.47226	5.05358	2.83841	0.0049723	0.0206575	-2.50585
IKZF3	1.47188	6.61914	2.80235	0.00554092	0.0224331	-2.58472
AC118549.1	1.47165	5.66856	2.9117	0.00397712	0.0174203	-2.312
RPS26	1.47018	10.0595	2.90286	0.00414107	0.0179451	-2.37702
PUM1	1.46955	5.89646	2.8331	0.00505251	0.0209474	-2.51382
TSEN54	1.46953	6.49335	2.83154	0.00507626	0.0210099	-2.52632
LRRC8C	1.46861	5.00249	2.86854	0.00453848	0.0192131	-2.42632
ICE1	1.46859	5.38919	2.86712	0.0045581	0.019248	-2.42976
METTL15	1.46844	5.24424	2.86244	0.00462345	0.0194627	-2.44224
NR3C1	1.46837	7.11307	2.82625	0.00515783	0.0212874	-2.54029
TASOR	1.46794	5.15501	2.90224	0.0040944	0.0177876	-2.33563
UBTF	1.46715	5.77863	2.85299	0.00475788	0.0199382	-2.46768
PSMB7	1.46697	5.79631	2.80639	0.00547435	0.0222606	-2.58224
SARS	1.46586	5.63293	2.77239	0.00605761	0.0240334	-2.66934
UBE2K	1.46523	6.10349	2.81959	0.00526193	0.0216226	-2.54607
RBM33	1.46487	6.1846	2.83489	0.00502534	0.0208634	-2.50568
EP300	1.46487	5.80829	2.84442	0.00488287	0.0203703	-2.48127
LLGL2	1.46469	5.69064	2.78901	0.00576578	0.0230933	-2.62588
ITGAL	1.46313	7.22972	2.8909	0.00423923	0.0182526	-2.37109
SSBP4	1.46312	5.67287	2.87534	0.00444554	0.0189316	-2.40889
VEGFB	1.46289	5.07219	2.80446	0.00550605	0.0223444	-2.593
PLEKHA2	1.46164	5.82339	2.87461	0.00445535	0.0189533	-2.4059
RBL1	1.46136	4.93673	2.87015	0.00451624	0.0191448	-2.42095
WASHC2C	1.46132	5.01252	2.88715	0.00428812	0.0184171	-2.37521
USP7	1.4601	5.37078	2.82513	0.00517522	0.0213171	-2.54266
WNK1	1.45977	6.32102	2.79823	0.00560952	0.0226257	-2.59555
PDK3	1.45955	5.53591	2.81833	0.00528196	0.0216902	-2.55152
ESCO1	1.45916	5.92947	2.82429	0.00518827	0.0213636	-2.53905
TASP1	1.4579	5.17056	2.80996	0.0054161	0.0221182	-2.5728
CEP57	1.45748	6.31287	2.78551	0.00582615	0.0232757	-2.63439
MTMR3	1.45668	5.00913	2.84574	0.00486336	0.0203308	-2.48531
CD38	1.45643	5.71998	2.75635	0.00635169	0.0249217	-2.70812
2022-03-06	1.45632	6.2877	2.77633	0.00598714	0.023785	-2.65501
TACC1	1.45615	6.1165	2.8067	0.00546924	0.0222473	-2.57961
PCNX2	1.4555	4.84101	2.79892	0.00559789	0.0225956	-2.61001
OGT	1.45475	6.57533	2.88955	0.00425667	0.0183081	-2.37379
TWF2	1.45463	5.67911	2.78552	0.005826	0.0232757	-2.63367
MTOR	1.45383	4.97711	2.8586	0.00467761	0.0196496	-2.45213
ANKRD11	1.45348	7.28742	2.76013	0.00631548	0.0248038	-2.71652
TUT7	1.45306	5.76776	2.80526	0.0054929	0.0223135	-2.59119
NUB1	1.45248	5.81459	2.78202	0.0058868	0.0234481	-2.64356
STAT5B	1.45193	5.53011	2.87484	0.0044522	0.0189466	-2.41337
SFSWAP	1.45174	5.40712	2.85899	0.00467213	0.0196402	-2.4529
XPC	1.45168	5.52239	2.80749	0.00545641	0.0222154	-2.58877
CNOT4	1.45147	6.57036	2.92538	0.00381285	0.0168741	-2.28257
PDCD7	1.45141	5.7491	2.87676	0.00442623	0.0188693	-2.40495
APC	1.45123	5.50849	2.80866	0.00543732	0.0221773	-2.571
SS18	1.4503	5.67199	2.8422	0.00491573	0.0204859	-2.4932
METTL16	1.44918	5.33357	2.87915	0.00439416	0.0187829	-2.40013
SMCHD1	1.44811	7.5124	2.86778	0.00454893	0.0192454	-2.43658
ACYP2	1.44669	6.35193	2.76815	0.00615988	0.0243033	-2.69769
SERBP1	1.44581	7.86895	2.84175	0.00492229	0.0205061	-2.51265
YARS	1.44502	5.39765	2.79803	0.00561286	0.0226257	-2.60586
TM9SF3	1.44489	5.73168	2.86068	0.00464818	0.0195463	-2.45144
TRADD	1.44488	5.01906	2.85032	0.0047965	0.0200722	-2.47549
OGDH	1.44479	6.07845	2.7833	0.00586457	0.0234059	-2.64094
ITGAX	1.44386	6.09354	2.69697	0.00764785	0.0287193	-2.8772
NOL4L	1.44299	5.48355	2.74661	0.00653672	0.0254656	-2.73766
CDK8	1.44279	5.12957	2.78576	0.00582177	0.0232736	-2.64574
ZFAND6	1.44158	6.26375	2.7868	0.00580385	0.0232173	-2.63305
TNRC6C	1.44122	6.58926	2.80302	0.00552971	0.0224027	-2.6074
ITGAM	1.43989	6.59662	2.87718	0.00442066	0.0188644	-2.40998
OPTN	1.43989	6.77796	2.73368	0.00678965	0.0262309	-2.76673
ARHGAP45	1.43844	6.31884	2.74188	0.00662826	0.0256978	-2.74773
TSC22D1	1.43722	5.16937	2.74928	0.00648546	0.0253239	-2.73059
GPCPD1	1.43721	5.74417	2.82705	0.0051453	0.0212446	-2.53643
SPCS3	1.43704	6.16811	2.76475	0.0061961	0.0244064	-2.68995
BTBD7	1.43657	5.26609	2.80128	0.00555857	0.022482	-2.60764
LAMP1	1.4361	5.67995	2.79094	0.00573263	0.0229858	-2.63186
GSK3B	1.43561	6.02675	2.79472	0.00566852	0.0227968	-2.62037
UBE2H	1.43349	5.82149	2.71562	0.00715789	0.0273213	-2.81312
RNF38	1.43348	5.08057	2.71326	0.00720823	0.0274305	-2.82334
RPL29	1.43343	11.1324	2.87687	0.00455125	0.0192454	-2.4783
PDS5B	1.43273	5.94396	2.8042	0.00551037	0.0223469	-2.59163
TES	1.43185	6.3997	2.73328	0.00679762	0.0262533	-2.7679
MYO1F	1.43165	8.26378	2.85872	0.00467585	0.019649	-2.46945
ZNF827	1.43163	5.64793	2.76592	0.00617469	0.0243379	-2.68826
USP12	1.43147	4.85546	2.7783	0.00595228	0.0236621	-2.66483
LYPLA1	1.43062	5.77782	2.7482	0.0065062	0.0253712	-2.73086
TASOR2	1.42983	5.49859	2.81378	0.00535449	0.0219209	-2.57148
RPS21	1.42881	11.1248	2.93745	0.00368896	0.0164585	-2.29745
SF3B3	1.42853	5.22959	2.80675	0.00546845	0.0222473	-2.59025
CD53	1.42688	7.69794	2.82732	0.00514118	0.0212348	-2.54823
CEP95	1.42499	5.4709	2.77151	0.00607336	0.0240782	-2.67855
WSB1	1.42438	7.03187	2.79805	0.00561253	0.0226257	-2.6169
RBBP6	1.42422	6.38324	2.74765	0.0065168	0.0254044	-2.73434
NUP98	1.42414	5.30226	2.75289	0.00641686	0.0251121	-2.73295
GRB2	1.42392	6.6771	2.71952	0.00707691	0.0271009	-2.80222
RABGAP1	1.42326	5.2043	2.78057	0.0059123	0.0235342	-2.65908
KDM3B	1.42296	5.40688	2.8331	0.00505245	0.0209474	-2.5238
OFD1	1.42274	6.79869	2.70967	0.00728321	0.027651	-2.83504
HECTD1	1.42237	6.38061	2.69919	0.0075326	0.0283862	-2.86761
GIGYF1	1.42156	5.39881	2.72604	0.00694333	0.0267305	-2.78641
PSPC1	1.42071	5.67867	2.74377	0.00659153	0.0256048	-2.74442
SLC38A1	1.42054	7.16053	2.79916	0.00559393	0.0225923	-2.61289
MALT1	1.41928	5.95085	2.78254	0.00587774	0.0234275	-2.6526
L3MBTL4	1.41892	4.63279	2.49549	0.014302	0.0464785	-3.40788
POM121C	1.4187	5.00283	2.7951	0.00566211	0.0227786	-2.62029
SLC35E2B	1.41856	5.19817	2.73766	0.00671099	0.0259778	-2.76222
ADCY9	1.41823	4.82938	2.76533	0.00618549	0.0243725	-2.69944
DISC1	1.41711	5.0279	2.78718	0.00579717	0.023206	-2.64202
ATF7	1.41702	5.39238	2.79603	0.00564646	0.0227308	-2.61961
DCP2	1.41651	6.10327	2.65223	0.00861739	0.0315648	-2.97441
DENND2D	1.41615	7.15117	2.76818	0.00613352	0.0242628	-2.69382
ERO1B	1.4159	5.50986	2.80832	0.00544283	0.0221923	-2.58965
PREP	1.41489	4.88351	2.75405	0.00639507	0.0250593	-2.72659
TNKS2	1.41464	5.87312	2.71884	0.00709108	0.0271349	-2.81396
TLE5	1.41416	8.01293	2.85243	0.00476586	0.0199647	-2.48493
MICU1	1.41402	4.9498	2.75702	0.00633912	0.0248804	-2.72078
PDCD10	1.41353	6.22826	2.74551	0.00655793	0.0255268	-2.75429
HPCAL1	1.41203	5.84915	2.69063	0.00769734	0.0288445	-2.8788
CTNNBIP1	1.41165	5.54726	2.73553	0.00675295	0.0261058	-2.77947
DERA	1.41116	5.04939	2.77142	0.0060749	0.0240782	-2.68337
IQSEC1	1.41111	5.12013	2.75129	0.00644716	0.0252062	-2.73405
RIPK1	1.41084	5.47391	2.80272	0.00553477	0.0224157	-2.60342
MCM9	1.41082	5.16674	2.69941	0.00750389	0.0283285	-2.86539
SQSTM1	1.41034	6.96116	2.73211	0.00682101	0.0263268	-2.78615
DYNC1LI2	1.41019	5.40161	2.75361	0.00640324	0.0250832	-2.73058
HIVEP1	1.40956	4.80155	2.77915	0.00593735	0.0236105	-2.66332
BRWD3	1.40891	5.34504	2.73243	0.00681458	0.0263104	-2.78548
BAZ1B	1.40877	5.84395	2.62014	0.00945567	0.0338247	-3.05194
AL157402.2	1.40845	4.64614	2.66898	0.0082336	0.0304454	-2.94745
ZNF236	1.4077	4.93955	2.76714	0.00615241	0.0242977	-2.6924
HNRNPAB	1.40757	5.84556	2.64481	0.00879778	0.0320796	-2.99483
RAB27B	1.40742	5.34679	2.78269	0.00587522	0.0234265	-2.65391
WWP1	1.40723	5.54832	2.74248	0.00661654	0.0256688	-2.76008
ARRB1	1.40682	5.16822	2.71477	0.00717567	0.0273459	-2.8275
MSL2	1.40645	5.29678	2.74505	0.00656676	0.0255302	-2.75176
GOLGA4	1.40586	6.9378	2.64212	0.00886545	0.0322776	-3.00163
LINC01684	1.40439	5.79003	2.70159	0.00745647	0.0282112	-2.86084
MBNL2	1.4043	5.53904	2.73611	0.00674145	0.026078	-2.77148
FAF2	1.4032	5.25983	2.75334	0.00640835	0.025095	-2.72988
GTF2F2	1.40204	5.69302	2.71071	0.00726107	0.0276017	-2.83165
DHRS3	1.40154	5.06385	2.76019	0.00628023	0.0246894	-2.71213
CD44	1.40028	9.01	2.8409	0.00493498	0.0205448	-2.527
ATP6V0E2	1.40003	5.73971	2.69372	0.00762863	0.0286649	-2.87156
DUS1L	1.39888	5.18441	2.76123	0.0062609	0.0246215	-2.71077
VOPP1	1.39806	6.0225	2.6782	0.00797901	0.0297225	-2.91037
ROCK1	1.39724	7.16382	2.66354	0.00835905	0.0308526	-2.96402
WAC	1.39622	6.9114	2.69102	0.00768874	0.028828	-2.891
MAP2K4	1.39606	5.32764	2.76715	0.00615232	0.0242977	-2.69681
GTPBP6	1.39535	4.86259	2.74501	0.00656745	0.0255302	-2.75003
RALY	1.39477	6.8468	2.80489	0.00549886	0.0223259	-2.60267
RPL30	1.39474	12.0392	2.86343	0.00468954	0.0196817	-2.51967
CLNS1A	1.39434	6.39222	2.66296	0.0083372	0.0307908	-2.95477
ZNF394	1.39336	5.43558	2.76595	0.00617418	0.0243379	-2.69925
ATG7	1.39286	4.85612	2.69494	0.00760171	0.0285994	-2.87964
YTHDF3	1.3924	5.06681	2.7485	0.00650049	0.0253571	-2.74287
ATF6	1.39076	5.76979	2.71237	0.00722609	0.027486	-2.82761
GOLGB1	1.38906	6.17451	2.62377	0.00932522	0.0334998	-3.04304
SPPL2A	1.38877	5.89441	2.68379	0.00785118	0.0293278	-2.90226
GPR174	1.38777	5.34518	2.72294	0.00700662	0.0269226	-2.81218
PAWR	1.38701	4.98211	2.73637	0.00673639	0.0260668	-2.77302
ARHGAP10	1.38643	5.26535	2.69836	0.0075268	0.0283862	-2.87072
BCL11B	1.38596	5.80262	2.69003	0.00771081	0.0288839	-2.88865
ASXL2	1.38549	5.55221	2.70729	0.00733386	0.0277941	-2.85043
ARPC5L	1.38541	7.20092	2.70147	0.00745904	0.0282121	-2.86716
EEA1	1.38459	5.63943	2.70725	0.00733471	0.0277941	-2.84939
RICTOR	1.38446	6.80871	2.6381	0.00895243	0.0325231	-3.01395
NBAS	1.38426	5.44483	2.62293	0.0093474	0.0335268	-3.04484
REEP3	1.38396	4.8198	2.68714	0.0077754	0.0290807	-2.90115
TNRC18	1.38393	5.17786	2.68025	0.00793191	0.0295706	-2.90859
LEPROTL1	1.38388	6.70882	2.63778	0.00896044	0.0325254	-3.01351
SENP6	1.38353	6.57144	2.64636	0.0087434	0.031928	-2.98832
SACM1L	1.38347	6.23588	2.66812	0.00821433	0.0303928	-2.93266
ACBD6	1.38314	5.93271	2.6906	0.00769792	0.0288445	-2.88341
SYNE2	1.38173	6.16905	2.65147	0.00861654	0.0315648	-2.9854
TRIM33	1.38144	6.05731	2.66829	0.00821032	0.0303873	-2.93752
MAX	1.38008	6.50735	2.72191	0.00702767	0.0269521	-2.82236
TMED5	1.37878	5.58142	2.69414	0.00761933	0.0286567	-2.87766
NIN	1.37793	6.04006	2.64322	0.00882236	0.0321595	-3.00066
XPR1	1.37723	4.93958	2.65705	0.00847981	0.0312315	-2.97483
STK24	1.3772	4.72649	2.71484	0.00717438	0.0273459	-2.82801
DOCK9	1.37673	5.22592	2.6649	0.00829078	0.0306287	-2.95849
PAIP2	1.37673	7.00181	2.64798	0.00870671	0.0318534	-3.00189
RBM25	1.37663	7.41853	2.6848	0.00782825	0.0292512	-2.9124
CLINT1	1.37635	6.24841	2.59722	0.0100533	0.0354478	-3.10724
POGZ	1.37587	5.6467	2.731	0.00684322	0.0263956	-2.79034
BTG1	1.37498	10.4881	2.86748	0.00455317	0.0192454	-2.47678
SUMF1	1.37387	5.19523	2.67027	0.00816354	0.0302605	-2.94585
WAPL	1.3734	5.78154	2.70395	0.00740555	0.0280273	-2.85766
SRM	1.37315	5.33657	2.5617	0.0112022	0.0386059	-3.20842
IST1	1.37255	5.71187	2.57059	0.0108704	0.0377071	-3.17791
CBX3	1.37251	6.97662	2.59677	0.0100946	0.0355622	-3.12099
STAU1	1.37239	5.99705	2.66751	0.00822866	0.0304364	-2.94387
LRRFIP1	1.37163	7.53967	2.67423	0.00807092	0.0299816	-2.93638
FCRL6	1.37115	5.50443	2.69806	0.00753329	0.0283862	-2.87372
MAP2K6	1.36936	5.18797	2.64877	0.00868337	0.0317872	-2.98923
ILRUN	1.3693	5.25529	2.7081	0.00731661	0.0277429	-2.84856
SDCCAG8	1.36912	5.73861	2.63307	0.00908173	0.0329063	-3.0266
GALNT10	1.3685	5.22989	2.57056	0.0108427	0.0376485	-3.17532
VPS54	1.36812	4.84426	2.6876	0.00776508	0.0290691	-2.89766
OSBPL3	1.3673	5.36411	2.68321	0.00786449	0.0293684	-2.9133
ELOVL5	1.36698	5.64483	2.5872	0.0103409	0.0362606	-3.1343
MORC3	1.36677	6.31959	2.67094	0.00814774	0.0302112	-2.93572
NOP58	1.36662	5.71242	2.54891	0.0115518	0.0395531	-3.2284
SELENOH	1.36656	7.70743	2.62801	0.00927306	0.0333891	-3.06341
RAB7A	1.3662	6.63863	2.71013	0.00727354	0.0276404	-2.8443
PLEKHO1	1.36582	5.35048	2.67261	0.0081087	0.0301127	-2.93365
KRIT1	1.36535	5.75307	2.61472	0.0095679	0.0341452	-3.07066
ALMS1	1.36474	4.83452	2.61403	0.00958791	0.0341805	-3.08232
ACSL3	1.3644	5.27136	2.71613	0.00714725	0.0272979	-2.82692
PPIL2	1.36437	5.13191	2.69386	0.00762561	0.0286625	-2.88143
GTF2IRD2B	1.36429	4.65743	2.62374	0.00932602	0.0334998	-3.05861
USP24	1.36394	5.35734	2.68198	0.00789251	0.0294526	-2.91485
PIKFYVE	1.36346	5.43665	2.70831	0.00731213	0.0277347	-2.84785
SP3	1.36338	6.10503	2.64831	0.00869496	0.03182	-2.99316
SERGEF	1.36056	5.03526	2.67236	0.0081145	0.030124	-2.93668
RETREG3	1.36043	5.44766	2.69975	0.00749646	0.0283093	-2.86817
AL645568.1	1.36034	4.86548	2.68668	0.00778587	0.0291108	-2.90012
PLAA	1.35988	5.13268	2.61394	0.00958912	0.0341805	-3.06993
SGK3	1.35925	5.88889	2.5627	0.0110799	0.0382478	-3.19607
TPM3	1.35909	7.90836	2.6939	0.00762472	0.0286625	-2.89613
HOOK3	1.35892	5.8131	2.6544	0.0085446	0.0313553	-2.98337
SSNA1	1.35888	6.20346	2.60921	0.00971822	0.0345186	-3.07973
PPP2R2D	1.35866	4.99284	2.66278	0.00834145	0.030797	-2.96134
CAST	1.35865	7.43518	2.64217	0.0088488	0.0322462	-3.02013
TET2	1.35854	5.54822	2.62711	0.00923703	0.0333389	-3.04608
PDE4D	1.35783	5.4495	2.63809	0.0089525	0.0325231	-3.02106
AHI1	1.35739	5.89256	2.60438	0.00985195	0.0349184	-3.09386
YY1	1.35696	6.786	2.65314	0.00857537	0.0314587	-2.98725
PPIP5K2	1.35645	6.0222	2.57019	0.0108464	0.0376505	-3.17793
MT-CYB	1.35624	11.3344	2.80815	0.00545073	0.022202	-2.64835
USP48	1.35554	5.78588	2.59291	0.0101761	0.035797	-3.12226
LRRC8D	1.35431	4.73824	2.62379	0.00932467	0.0334998	-3.05673
PRKCQ-AS1	1.35398	6.1193	2.55847	0.0112072	0.0386059	-3.20378
ROCK2	1.3529	5.04465	2.63788	0.00895787	0.0325254	-3.02261
MTAP	1.35289	5.06675	2.58955	0.0102727	0.0360531	-3.13836
TTBK2	1.3525	5.20422	2.62794	0.00921529	0.0332804	-3.04552
MLLT6	1.35242	6.18571	2.64183	0.00885755	0.0322586	-3.0213
SIPA1L3	1.35116	4.97041	2.64022	0.00889839	0.0323683	-3.01728
MAPK14	1.35105	5.61443	2.61815	0.00947534	0.033875	-3.06808
CHFR	1.3502	5.42848	2.6522	0.00859865	0.0315153	-2.98691
HERC3	1.34944	5.21488	2.62657	0.00925127	0.0333604	-3.05077
PHLPP1	1.34944	4.92162	2.64573	0.00875918	0.0319678	-3.00319
ZMYM6	1.34917	5.08069	2.60431	0.00985398	0.0349184	-3.10478
LINC01588	1.34854	4.94458	2.59424	0.010138	0.0356945	-3.13051
ZER1	1.34795	4.74865	2.63254	0.0090953	0.0329455	-3.03583
HIPK3	1.34789	5.52859	2.62686	0.00924353	0.0333424	-3.04289
ARIH2	1.34788	5.7904	2.64628	0.00874561	0.031928	-3.00178
ACTR2	1.34774	7.10499	2.61292	0.00961689	0.0342593	-3.08817
NARF	1.34672	6.36907	2.62333	0.00933689	0.033519	-3.0514
CSNK1G1	1.34625	5.22379	2.53018	0.0121541	0.0410681	-3.27647
CTCF	1.34597	6.03379	2.60309	0.00988806	0.0349673	-3.09897
CYP20A1	1.34585	5.55814	2.65609	0.00850324	0.0312505	-2.97974
UBE4B	1.3447	4.96653	2.62306	0.009344	0.0335246	-3.06029
TRRAP	1.3441	5.44223	2.5959	0.0100906	0.0355585	-3.11478
EFHD2	1.34387	7.47158	2.67807	0.00798195	0.0297243	-2.93395
DTD1	1.34357	5.43072	2.55451	0.0113317	0.0389543	-3.21469
SMARCAD1	1.34311	4.94861	2.62613	0.00926289	0.0333824	-3.04986
C1GALT1	1.34061	6.08304	2.53062	0.012125	0.0409928	-3.27685
NCOA3	1.34025	6.24298	2.58091	0.0105253	0.0367687	-3.14671
TBC1D19	1.33978	4.91408	2.64425	0.00879652	0.0320796	-3.00718
KLF2	1.33977	7.65858	2.58792	0.0103601	0.0363071	-3.16207
FBXW4	1.33895	5.0814	2.59335	0.0101634	0.0357631	-3.1235
TM7SF3	1.33829	5.26293	2.61451	0.00957366	0.0341557	-3.08063
OLA1	1.33804	6.31197	2.62919	0.00918257	0.0332019	-3.04556
SLC25A12	1.33765	5.29563	2.60297	0.00989147	0.0349692	-3.10948
HK1	1.33602	5.5842	2.62242	0.00936112	0.033556	-3.0643
AATF	1.33592	5.86436	2.6288	0.00919269	0.0332186	-3.04713
CEP350	1.33566	6.66553	2.55784	0.0112271	0.0386497	-3.21412
ABHD2	1.33483	5.79048	2.62126	0.00939183	0.0336462	-3.06699
SHLD2	1.33455	5.3431	2.62442	0.00930797	0.0334749	-3.05789
PUM2	1.33362	6.65181	2.62617	0.00926171	0.0333824	-3.05588
TPD52	1.33268	5.44301	2.60921	0.00971827	0.0345186	-3.0965
ANKS1A	1.33246	4.65772	2.61763	0.0094891	0.0339141	-3.07377
RAPGEF1	1.3324	5.48558	2.61275	0.00962154	0.0342657	-3.09008
ZNF565	1.33148	4.66809	2.5899	0.0102625	0.0360277	-3.14152
RPRD2	1.3311	6.29608	2.53883	0.0118364	0.0402196	-3.24865
MAP3K2	1.33072	6.15015	2.57342	0.0107486	0.0373864	-3.16576
ZFR	1.33013	6.1795	2.54682	0.0115766	0.0396156	-3.22711
AL627171.2	1.3282	5.35754	2.47364	0.0143128	0.0464885	-3.42245
CTSD	1.32806	7.05768	2.61575	0.00954006	0.034066	-3.08407
PSMA6	1.32798	6.59	2.626	0.0092662	0.0333843	-3.06172
GYPC	1.32627	7.46252	2.60069	0.0099553	0.0351639	-3.12382
IGFBP7	1.32627	5.72862	2.49473	0.013443	0.0442709	-3.36884
ELF1	1.32415	7.61414	2.62853	0.00919989	0.0332347	-3.05867
GSTP1	1.32343	8.66526	2.60692	0.00978551	0.0347268	-3.12228
AUH	1.32325	5.11834	2.51527	0.0126323	0.0422817	-3.31148
SNRNP200	1.32323	6.0026	2.58887	0.0102924	0.0361115	-3.14707
NUBPL	1.32292	4.79122	2.55851	0.011206	0.0386059	-3.21616
C2CD5	1.32273	4.80901	2.56803	0.0109121	0.0378134	-3.19417
AL590807.1	1.3226	4.54676	2.5431	0.0116967	0.039925	-3.2564
AC007038.1	1.32216	5.32819	2.50458	0.0130088	0.0431233	-3.33531
RBMS1	1.31978	7.17157	2.63202	0.00910878	0.0329845	-3.04438
SEPTIN6	1.31934	8.07472	2.56284	0.0111084	0.0383283	-3.22543
GPBP1L1	1.31928	5.94933	2.54024	0.0117901	0.0401189	-3.25659
CBL	1.31842	5.47022	2.5422	0.0117261	0.0399463	-3.24323
SNX2	1.31838	5.6751	2.54458	0.0116489	0.0397842	-3.23798
FOXO1	1.31719	5.06004	2.56642	0.0109613	0.0379084	-3.19579
TSPAN32	1.31707	6.47029	2.57579	0.0106776	0.0371929	-3.18641
SPATA13	1.31663	6.0142	2.55726	0.0112452	0.0387011	-3.21595
NUMB	1.31655	5.53513	2.56721	0.0109371	0.037873	-3.19367
CDK19	1.31649	5.70279	2.50592	0.0129612	0.0430247	-3.33017
TRMT11	1.31403	4.87474	2.58129	0.0105141	0.0367399	-3.16247
FAM117B	1.31334	5.06421	2.47652	0.0140772	0.045884	-3.40571
KMT2A	1.31326	7.09775	2.54053	0.0117884	0.0401189	-3.27088
COX10-AS1	1.31244	4.79439	2.46199	0.0146586	0.0472937	-3.43912
SMURF1	1.31244	4.77119	2.5625	0.0110818	0.0382478	-3.20793
LPGAT1	1.31234	6.30582	2.45998	0.0147938	0.0476664	-3.4504
TRIO	1.31213	5.00648	2.52386	0.0123367	0.0415456	-3.29765
DNAJB14	1.31029	6.80283	2.52376	0.0123402	0.0415457	-3.3038
ZNF428	1.31008	5.96596	2.55673	0.0112618	0.0387471	-3.21666
PLEKHA5	1.3099	4.73747	2.51053	0.012798	0.0427133	-3.33236
ACADM	1.30859	5.65919	2.51692	0.012575	0.042125	-3.31288
NRBP1	1.30832	5.70824	2.48817	0.0136067	0.0446881	-3.37456
ATP2A3	1.30783	5.44215	2.58294	0.0104655	0.0366127	-3.15777
TAPBP	1.30772	7.06403	2.55132	0.0114327	0.0392456	-3.23844
PDHX	1.30757	4.92812	2.57766	0.0106217	0.0370197	-3.17078
GZMM	1.30703	8.07697	2.52146	0.012495	0.0419149	-3.32612
TXNL4A	1.30504	6.12373	2.43693	0.0156688	0.0496377	-3.49062
CHD9	1.3043	7.41484	2.53396	0.011997	0.0406382	-3.28689
USP33	1.3042	6.42574	2.50545	0.012978	0.0430616	-3.33165
HMOX2	1.30366	6.40785	2.57882	0.0105872	0.0369101	-3.173
PDIA3	1.3028	7.2935	2.54835	0.0115277	0.039493	-3.24749
CCNDBP1	1.30259	6.73019	2.56641	0.0109615	0.0379084	-3.20353
MTMR1	1.3024	4.75537	2.55284	0.0113844	0.0390909	-3.23
HNRNPUL1	1.30165	6.18542	2.5017	0.0131121	0.0433527	-3.35397
CASP8	1.30159	6.71324	2.5116	0.0127604	0.0426159	-3.3232
TBK1	1.3013	5.09651	2.54042	0.011784	0.0401189	-3.26162
OTULIN	1.3003	5.17956	2.5078	0.0128943	0.0429018	-3.33284
RELCH	1.29979	5.52916	2.53249	0.0120459	0.0407709	-3.28441
DDX39B	1.29882	6.52072	2.45684	0.014816	0.0477251	-3.44699
BBC3	1.29869	5.28508	2.53387	0.0119999	0.0406382	-3.27456
LSM14A	1.2978	6.48575	2.52688	0.0122341	0.0412808	-3.29341
USP22	1.29746	5.12208	2.54728	0.0115618	0.0395763	-3.24602
PITPNB	1.29699	5.65436	2.50808	0.0128844	0.0429018	-3.33005
CEP192	1.29645	5.22688	2.55862	0.0112025	0.0386059	-3.21811
PITPNA	1.29643	4.83424	2.53183	0.012068	0.0408343	-3.28079
SLC38A2	1.29628	7.05989	2.52324	0.0123576	0.0415928	-3.30499
MINDY3	1.29552	5.03441	2.55513	0.011312	0.0388976	-3.22587
DCAF7	1.29513	6.1447	2.51995	0.0124705	0.0418794	-3.30159
SECISBP2L	1.29455	5.50464	2.49484	0.0133608	0.0440604	-3.35673
CEBPZOS	1.2943	5.66698	2.52942	0.0121487	0.0410614	-3.28557
NPEPPS	1.29365	6.07869	2.4979	0.0132494	0.0437585	-3.35514
LNPEP	1.29332	6.91041	2.49065	0.0135147	0.0444615	-3.369
ARHGEF7	1.29319	5.08039	2.53905	0.0118292	0.0402065	-3.26487
REPS1	1.29293	4.92839	2.51698	0.012573	0.042125	-3.31366
ZNF506	1.29278	5.32073	2.51366	0.0126882	0.0424098	-3.31798
SIK2	1.29237	4.70096	2.54237	0.0117206	0.0399425	-3.25569
SNX29	1.29199	5.57203	2.48445	0.0137455	0.0449972	-3.38399
NDUFS1	1.29186	5.0545	2.52179	0.0124074	0.0417138	-3.3049
SPTLC1	1.29177	4.98219	2.52697	0.0122313	0.0412808	-3.29349
AGTRAP	1.29172	5.74378	2.53639	0.0119166	0.0404354	-3.27176
ARHGEF6	1.29007	6.0263	2.45904	0.014728	0.047492	-3.44352
MBTD1	1.28989	4.88014	2.51968	0.0124798	0.0418989	-3.31029
NASP	1.28866	5.85216	2.49035	0.0135258	0.0444829	-3.37005
MAPK8	1.28812	5.45037	2.48825	0.0136036	0.0446881	-3.37608
CDKN1B	1.28808	6.02493	2.43962	0.0155204	0.0492451	-3.48192
ANKRD10	1.28757	5.69682	2.52437	0.0123191	0.0415096	-3.29672
BTRC	1.28647	4.92444	2.51937	0.0124903	0.0419108	-3.3111
U2SURP	1.28496	6.94635	2.51014	0.0128118	0.0427402	-3.33371
PPWD1	1.28473	5.52496	2.48805	0.0136112	0.0446908	-3.37839
CDV3	1.28447	6.0187	2.44158	0.0154389	0.0490383	-3.48117
SARNP	1.28445	6.40736	2.48015	0.0139075	0.0454535	-3.39701
TSNAX	1.2835	6.36123	2.47158	0.0142354	0.0462871	-3.42018
AP001011.1	1.28331	4.51555	2.44774	0.0152192	0.0485763	-3.48228
RABL6	1.28257	5.05838	2.49211	0.0134609	0.0443179	-3.37531
ALKBH7	1.28246	6.71472	2.50384	0.0130354	0.0431642	-3.3588
WWP2	1.28129	5.6816	2.46562	0.0144679	0.0468854	-3.42928
ATP2B1	1.28041	6.2967	2.51856	0.0125184	0.0419818	-3.31682
PLAAT3	1.2792	5.89273	2.46504	0.0144907	0.0469403	-3.42713
PPP4R3B	1.27743	5.91678	2.47185	0.0142252	0.0462665	-3.42181
ILKAP	1.27497	5.63232	2.47777	0.0139978	0.0456991	-3.4134
PLA2G6	1.27445	5.02378	2.43563	0.0156964	0.0497122	-3.50827
SRBD1	1.27433	5.29226	2.49657	0.0132977	0.0438881	-3.36703
CLDND1	1.27413	6.95126	2.53859	0.0118441	0.0402233	-3.27271
PEBP1	1.2738	6.89951	2.49454	0.0133719	0.0440849	-3.37239
AGFG1	1.27348	4.9479	2.50801	0.0128869	0.0429018	-3.33805
PSMB9	1.27268	7.82973	2.48662	0.0136644	0.044829	-3.40194
RASGRP1	1.27201	6.29182	2.44532	0.0152923	0.0487006	-3.49048
RBL2	1.27146	7.0127	2.51843	0.0125229	0.0419853	-3.31688
SPATA5	1.27113	5.17152	2.50941	0.0128373	0.0427987	-3.33515
OGA	1.27094	6.98279	2.45289	0.014975	0.0480578	-3.46647
HIST1H2AC	1.27085	5.44763	2.44003	0.0155033	0.0492039	-3.48243
PHAX	1.27037	5.29483	2.4672	0.0144058	0.0467405	-3.42706
PTGDR	1.27018	7.89484	2.54241	0.0117191	0.0399425	-3.27267
RHOA	1.27017	7.81004	2.5354	0.0119491	0.0405343	-3.28604
EIF3B	1.26934	5.51626	2.46584	0.0144591	0.0468854	-3.43942
SMAD2	1.26921	5.95283	2.46318	0.0145638	0.0470597	-3.4326
EFL1	1.26834	4.62672	2.4648	0.0145	0.0469576	-3.43995
CDC25B	1.268	5.81821	2.45014	0.0150865	0.0483128	-3.46841
NUP54	1.26764	5.20722	2.49545	0.0133386	0.044011	-3.36729
ATXN7L3B	1.26745	5.65176	2.46409	0.0145278	0.0469721	-3.43879
NDFIP1	1.26535	6.76194	2.50165	0.0131139	0.0433527	-3.35508
GBP5	1.26362	5.69455	2.47215	0.0142136	0.0462413	-3.42404
PPP6R1	1.26309	5.28154	2.50786	0.0128922	0.0429018	-3.34149
RNF168	1.26281	6.16472	2.4744	0.0141268	0.0460084	-3.42295
S100A10	1.26242	8.13402	2.44297	0.0154357	0.0490383	-3.50957
GSTK1	1.2608	6.8629	2.48169	0.0138492	0.0452876	-3.40334
USPL1	1.25981	4.92616	2.46465	0.014506	0.0469594	-3.44086
KCNAB2	1.25744	5.89477	2.46301	0.0145705	0.0470597	-3.44672
VPS41	1.25735	5.19522	2.45638	0.0148343	0.0477457	-3.4609
PSIP1	1.25682	6.98833	2.44099	0.0154635	0.0491032	-3.49896
CSDE1	1.25462	6.92377	2.46435	0.0145177	0.0469594	-3.44667
RCOR3	1.25446	5.53293	2.48517	0.0137185	0.0449211	-3.39363
GPR68	1.25422	5.62601	2.47496	0.0141054	0.0459636	-3.41361
TLE1	1.25346	5.53611	2.44906	0.0151306	0.0484283	-3.47497
FAM3C	1.25287	4.98876	2.46966	0.01431	0.0464885	-3.42694
UBR4	1.25135	4.98937	2.44879	0.0151418	0.0484385	-3.47716
PHYKPL	1.25133	6.61681	2.43782	0.0155956	0.0494447	-3.50628
LCP1	1.2512	8.24114	2.52091	0.0124376	0.041792	-3.32573
ZNF706	1.24647	6.47357	2.45885	0.0147358	0.047492	-3.46348
FLNA	1.24513	6.52916	2.44879	0.0151415	0.0484385	-3.48501
SCLY	1.24407	4.88489	2.43521	0.0157055	0.049728	-3.50928
SMARCB1	1.24315	5.44615	2.45132	0.0150387	0.0482108	-3.47207
KLHL5	1.24309	4.92921	2.43481	0.0157223	0.0497681	-3.50955
ANP32B	1.24309	7.43414	2.43425	0.0157462	0.0498175	-3.51735
SLC25A16	1.24272	4.89594	2.44188	0.0154261	0.0490234	-3.49301
STX12	1.23807	5.34367	2.44692	0.0152183	0.0485763	-3.48262
NDUFAF6	1.23535	5.04332	2.43637	0.0156566	0.0496122	-3.50637
NACA	1.18415	10.6408	2.44489	0.0153017	0.0487175	-3.54106
PIGA	-1.25553	3.60909	-2.44068	0.0154763	0.0491309	-3.48874
AC091180.2	-1.26563	3.66209	-2.43389	0.0157614	0.0498526	-3.49403
SULT1A3	-1.26806	3.46396	-2.45478	0.0148986	0.0478935	-3.45266
FOXN3-AS1	-1.26806	3.46396	-2.45478	0.0148986	0.0478935	-3.45266
AC136604.2	-1.26806	3.46396	-2.45478	0.0148986	0.0478935	-3.45266
HDAC11	-1.26855	3.90627	-2.4324	0.0158244	0.0499995	-3.50079
AC022182.2	-1.27116	3.93661	-2.45173	0.0150218	0.0481953	-3.4533
FBXL19	-1.2718	3.66209	-2.43351	0.0157774	0.0498746	-3.50023
SLC26A11	-1.2722	3.88361	-2.43343	0.0157808	0.0498746	-3.50139
SFXN5	-1.27385	4.50137	-2.45116	0.0150452	0.0482156	-3.46382
ZNF19	-1.27415	3.4943	-2.45151	0.015031	0.0481989	-3.46249
SMIM18	-1.27415	3.4943	-2.45151	0.015031	0.0481989	-3.46249
LINC01967	-1.27671	3.4943	-2.44546	0.0152781	0.0486682	-3.47175
C21orf91-OT1	-1.27671	3.4943	-2.44546	0.0152781	0.0486682	-3.47175
HEMGN	-1.27756	3.60909	-2.4484	0.0151575	0.0484501	-3.46314
SMIM13	-1.27792	3.66209	-2.44203	0.0154201	0.0490171	-3.47722
RCBTB1	-1.27792	3.76882	-2.44796	0.0151755	0.0484948	-3.46548
GHRL	-1.28087	3.69242	-2.45468	0.0149029	0.0478935	-3.44511
AC006213.2	-1.28165	3.51003	-2.44638	0.0152404	0.0486122	-3.47166
ATPAF2	-1.28194	4.25719	-2.44208	0.0154179	0.0490171	-3.47675
ZNF230	-1.28215	4.25956	-2.43898	0.0155474	0.0493178	-3.49055
ZNF34	-1.28344	3.71508	-2.45444	0.0149124	0.0478935	-3.44912
TEX9	-1.28347	3.54036	-2.44251	0.0154003	0.0490057	-3.47847
CXorf56	-1.28417	4.4266	-2.47626	0.0140554	0.0458252	-3.40679
ARF4-AS1	-1.28427	3.59336	-2.44675	0.0152251	0.0485763	-3.46319
GCC2-AS1	-1.28427	3.59336	-2.44675	0.0152251	0.0485763	-3.46319
TMEM64	-1.28473	3.85327	-2.46305	0.014569	0.0470597	-3.43226
C1orf159	-1.28491	3.76115	-2.43884	0.0155529	0.0493223	-3.48283
ARL5B	-1.28497	3.81488	-2.4626	0.0145867	0.0470802	-3.43449
CNTROB	-1.28575	3.90627	-2.46943	0.014319	0.0464963	-3.41373
DBR1	-1.2865	3.66209	-2.49409	0.0133881	0.0441022	-3.35976
METTL1	-1.2865	3.66209	-2.49409	0.0133881	0.0441022	-3.35976
URB1-AS1	-1.28772	3.46396	-2.48907	0.0135731	0.0446141	-3.37302
AC009501.3	-1.28772	3.46396	-2.48907	0.0135731	0.0446141	-3.37302
AP005482.1	-1.28786	4.11488	-2.4629	0.0145749	0.0470613	-3.43624
AGA	-1.28796	4.69492	-2.46447	0.014513	0.0469594	-3.42298
AP1S1	-1.28861	3.89639	-2.447	0.0152149	0.0485763	-3.46788
CRY2	-1.28887	3.98267	-2.45099	0.0150521	0.0482156	-3.45674
LSM11	-1.29021	3.63942	-2.44859	0.01515	0.0484391	-3.45951
SERPINH1	-1.29022	3.70815	-2.45658	0.0148264	0.0477329	-3.44801
NPIPB5	-1.29082	4.56131	-2.45665	0.0148237	0.0477329	-3.44997
STPG4	-1.29112	3.73848	-2.44953	0.0151114	0.0483798	-3.46044
ZFP3	-1.29145	3.81488	-2.43676	0.0156403	0.0495736	-3.49153
TAS2R14	-1.29193	3.66209	-2.48781	0.0136198	0.044707	-3.37494
DNAAF5	-1.29252	3.80721	-2.47417	0.0141358	0.0460127	-3.39937
TBC1D13	-1.2929	4.41803	-2.46255	0.0145885	0.0470802	-3.43171
BIRC3	-1.29326	4.30325	-2.43428	0.015745	0.0498175	-3.49482
GADD45A	-1.29462	4.23452	-2.48539	0.0137102	0.0449061	-3.37642
AC012306.2	-1.29464	3.59336	-2.49845	0.0132296	0.0437111	-3.35335
IMPG2	-1.29487	3.59336	-2.44206	0.0154188	0.0490171	-3.47476
CATSPER1	-1.2953	4.98516	-2.45528	0.0148786	0.0478755	-3.45261
ARHGEF26	-1.29582	3.63942	-2.44866	0.0151469	0.0484391	-3.46537
PPAT	-1.29648	4.20419	-2.49685	0.0132875	0.0438665	-3.34933
AL627171.1	-1.29695	4.02342	-2.44786	0.0151797	0.0484955	-3.46459
USP49	-1.29706	3.69242	-2.44547	0.0152778	0.0486682	-3.46967
PINK1-AS	-1.29713	3.60909	-2.47705	0.0140253	0.0457517	-3.39497
GRINA	-1.29736	4.013	-2.46745	0.0143963	0.0467222	-3.42199
TAF6L	-1.29764	3.86788	-2.49785	0.0132512	0.0437585	-3.34939
SLC25A35	-1.29853	3.65515	-2.47653	0.0140454	0.0458051	-3.39842
SCIMP	-1.29876	4.00533	-2.44566	0.0152701	0.0486682	-3.46856
LZTS2	-1.29984	4.00533	-2.5043	0.0130188	0.0431385	-3.33367
ZNF547	-1.30057	3.93661	-2.4744	0.0141268	0.0460084	-3.40273
ARRDC1-AS1	-1.30145	4.47103	-2.47124	0.0142487	0.0463179	-3.4071
PM20D2	-1.3015	4.61615	-2.45893	0.0147323	0.047492	-3.43849
PPIF	-1.30153	4.18079	-2.48616	0.0136814	0.0448407	-3.37416
POP1	-1.30165	3.59336	-2.51954	0.0124844	0.0419026	-3.30017
ERGIC3	-1.30176	5.70575	-2.48612	0.0136829	0.0448407	-3.37677
NQO1	-1.30214	3.60909	-2.45425	0.0149199	0.0478935	-3.4465
ZDHHC9	-1.30214	3.60909	-2.45425	0.0149199	0.0478935	-3.4465
SYNGAP1-AS1	-1.30214	3.60909	-2.45425	0.0149199	0.0478935	-3.4465
IRGM	-1.30214	3.60909	-2.45425	0.0149199	0.0478935	-3.4465
LRRC45	-1.30265	3.75421	-2.44584	0.0152677	0.0486682	-3.4694
VPS18	-1.30302	3.8707	-2.48315	0.0137943	0.0451325	-3.38812
ICMT	-1.30317	3.86021	-2.5079	0.012891	0.0429018	-3.32552
AL031846.2	-1.30372	4.18773	-2.53516	0.0119572	0.0405502	-3.26365
DUSP14	-1.30479	3.86788	-2.47747	0.0140095	0.0457249	-3.39289
ZNF687	-1.30501	3.83754	-2.46354	0.0145496	0.0470301	-3.42919
ALKBH2	-1.30507	4.53408	-2.50612	0.012954	0.0430124	-3.32691
USP40	-1.30528	3.68548	-2.49962	0.013187	0.0435823	-3.34527
FAM89A	-1.30565	3.88361	-2.51047	0.0128002	0.0427133	-3.31549
AL135978.2	-1.30592	3.56303	-2.5113	0.0127709	0.0426391	-3.31659
MRPS10	-1.30616	5.56281	-2.466	0.0144529	0.0468806	-3.41518
SLC16A4	-1.30632	4.59728	-2.44322	0.0154196	0.0490171	-3.47989
PNPLA4	-1.30651	3.70815	-2.53146	0.0120802	0.0408643	-3.27516
TMCO6	-1.30672	3.95233	-2.48617	0.0136813	0.0448407	-3.37487
TAF5L	-1.30692	4.013	-2.49524	0.0133462	0.0440243	-3.35968
OAS1	-1.3074	4.37197	-2.50934	0.01284	0.0427987	-3.31993
MZB1	-1.30777	3.59336	-2.50334	0.0130534	0.0432118	-3.33764
USP30	-1.30869	3.78455	-2.48546	0.0137076	0.0449061	-3.37691
RBP5	-1.30872	3.68786	-2.43494	0.0157723	0.0498739	-3.49635
CMC1	-1.30937	10.4306	-2.7346	0.00677137	0.0261686	-2.83259
TMEM185B	-1.30995	3.76115	-2.49063	0.0135156	0.0444615	-3.36509
SARS2	-1.31014	3.92967	-2.47817	0.0139827	0.0456745	-3.39075
PRXL2A	-1.31033	3.92967	-2.50527	0.0129843	0.0430616	-3.32894
AC104794.3	-1.31036	4.00533	-2.52225	0.0123915	0.0416719	-3.29056
NBPF14	-1.31061	4.013	-2.47298	0.0141816	0.0461495	-3.4086
CYB5D2	-1.31064	4.19822	-2.45995	0.0147243	0.047492	-3.44067
AC022916.1	-1.31125	3.63412	-2.4791	0.0139472	0.045571	-3.39558
ZKSCAN2-DT	-1.31179	3.86021	-2.47728	0.0140167	0.0457363	-3.39254
AL451085.2	-1.31217	3.61602	-2.51593	0.0126093	0.0422162	-3.3015
COG1	-1.31257	4.55437	-2.49159	0.0134801	0.044369	-3.36543
UPRT	-1.31262	3.82256	-2.46557	0.0144699	0.0468854	-3.42139
SREBF2-AS1	-1.31286	3.81415	-2.51605	0.0126053	0.0422147	-3.3135
CHRM5	-1.31335	3.60909	-2.48383	0.0137687	0.0450608	-3.37756
AL354822.1	-1.31381	3.56303	-2.51412	0.0126722	0.0423681	-3.30586
AC007262.2	-1.31381	3.56303	-2.51412	0.0126722	0.0423681	-3.30586
EHMT2-AS1	-1.31381	3.56303	-2.51412	0.0126722	0.0423681	-3.30586
AC025031.1	-1.31381	3.56303	-2.51412	0.0126722	0.0423681	-3.30586
INAFM1	-1.31511	4.18079	-2.52273	0.0123751	0.0416399	-3.29373
ZNF140	-1.31518	4.3206	-2.54233	0.0117217	0.0399425	-3.24436
RCAN3AS	-1.3154	3.70815	-2.5262	0.0122572	0.0413354	-3.28128
AL354696.2	-1.3156	3.75421	-2.4654	0.01451	0.0469594	-3.42722
GPRC5D-AS1	-1.31561	3.81488	-2.50776	0.0128958	0.0429018	-3.321
TICAM1	-1.3157	3.99034	-2.49424	0.0133828	0.0441022	-3.35923
PRDM11	-1.3161	3.63942	-2.52629	0.012254	0.0413354	-3.28022
WBP2NL	-1.31633	4.066	-2.48866	0.0135886	0.0446529	-3.37348
ZNF77	-1.31663	3.66209	-2.51183	0.0127522	0.0426004	-3.31119
ZNF133	-1.31712	3.90627	-2.47803	0.0139881	0.0456798	-3.39308
TRAPPC2L	-1.31719	5.72816	-2.5291	0.0121594	0.0410745	-3.27133
IL1RAP	-1.31735	3.56303	-2.50672	0.0129327	0.0429654	-3.32387
RNASEH2B-AS1	-1.31735	3.56303	-2.50672	0.0129327	0.0429654	-3.32387
SLC1A4	-1.31847	3.70815	-2.48617	0.0136812	0.0448407	-3.37619
AC013264.1	-1.31904	3.61676	-2.52486	0.0123026	0.0414654	-3.28726
AC097448.1	-1.31927	4.75303	-2.45106	0.0150493	0.0482156	-3.44429
GOLGA6L9	-1.31979	3.70121	-2.50407	0.0130272	0.043149	-3.3338
MTRF1L	-1.31987	4.60043	-2.54536	0.0116238	0.0397316	-3.23969
PAAF1	-1.32183	4.44763	-2.48817	0.013647	0.0447841	-3.3785
DCBLD1	-1.32282	4.16854	-2.50617	0.0129522	0.0430124	-3.32433
AL354740.1	-1.32379	3.83061	-2.52148	0.012418	0.041738	-3.29349
PARS2	-1.32385	3.56303	-2.50521	0.0129866	0.0430616	-3.32836
AC004771.4	-1.32385	3.56303	-2.50521	0.0129866	0.0430616	-3.32836
LINC00612	-1.32449	3.51003	-2.53467	0.0119733	0.0405936	-3.26271
PITPNM1	-1.32475	3.92967	-2.54267	0.0117108	0.0399391	-3.24402
ZNF117	-1.32502	3.68548	-2.51774	0.0125467	0.0420534	-3.30082
TMEM150A	-1.3254	4.05906	-2.50956	0.0128322	0.0427965	-3.31553
INTS5	-1.3256	4.03567	-2.50729	0.0129126	0.042946	-3.32325
LAIR2	-1.32637	3.68548	-2.5225	0.012383	0.041655	-3.28848
FAM13A-AS1	-1.32638	3.91394	-2.48217	0.0138323	0.0452446	-3.38086
ISG20L2	-1.32669	5.10341	-2.46925	0.0143259	0.0465062	-3.40606
WDR91	-1.32722	3.68018	-2.52516	0.0122925	0.0414431	-3.28328
CRACR2B	-1.32723	4.10439	-2.56155	0.0111115	0.0383283	-3.19528
AL589843.1	-1.32757	3.68018	-2.44486	0.0153876	0.0489783	-3.46976
TOR2A	-1.32815	4.69255	-2.4662	0.01452	0.0469594	-3.42462
C18orf21	-1.32816	4.77515	-2.53035	0.0121173	0.0409782	-3.27535
TRIQK	-1.32839	3.83061	-2.52058	0.0124487	0.0418177	-3.2961
RAB32	-1.32906	3.88361	-2.48205	0.013877	0.045366	-3.38678
LINC01762	-1.32972	3.56303	-2.54564	0.0116146	0.0397121	-3.23086
ATAD3A	-1.33067	3.76115	-2.54919	0.0115005	0.0394113	-3.22194
FAM189B	-1.33076	3.56303	-2.53441	0.0119819	0.0406	-3.25871
TMC3-AS1	-1.33076	3.56303	-2.53441	0.0119819	0.0406	-3.25871
FAM66C	-1.33186	3.56303	-2.55845	0.011208	0.0386059	-3.20467
RLN1	-1.33247	4.15045	-2.57456	0.0107145	0.0373	-3.16726
AC105916.1	-1.33302	3.69242	-2.53359	0.0120093	0.0406585	-3.26449
SLC16A11	-1.33343	3.61602	-2.56716	0.0109387	0.037873	-3.17901
TMEM86B	-1.33423	3.76115	-2.55393	0.0113499	0.0390058	-3.21283
MRPS2	-1.33429	4.74902	-2.50298	0.013066	0.0432417	-3.33335
AL133523.1	-1.33474	3.56303	-2.55817	0.0112167	0.038625	-3.20132
FBXO48	-1.33578	3.88361	-2.55079	0.0114497	0.0392928	-3.21886
LRRC14	-1.33636	4.13473	-2.54174	0.0117411	0.039986	-3.24647
AL122035.1	-1.33712	3.68018	-2.53942	0.011817	0.0401992	-3.25064
LINC01730	-1.33789	3.66976	-2.56924	0.0108752	0.0377071	-3.18054
SLC12A9	-1.33791	3.68018	-2.53684	0.0119018	0.040408	-3.25417
SENP3	-1.33798	3.61602	-2.5457	0.0116128	0.0397121	-3.23154
PCTP	-1.33827	4.62894	-2.52742	0.0122173	0.0412585	-3.28108
SYNC	-1.33839	4.29728	-2.50717	0.0129246	0.0429654	-3.32493
NR1H3	-1.3389	4.06948	-2.50407	0.0130776	0.0432682	-3.33941
STK16	-1.3399	5.17573	-2.4668	0.0144637	0.0468854	-3.41185
SELENON	-1.34005	3.54036	-2.54516	0.0116302	0.0397316	-3.23333
AC008629.1	-1.34005	3.54036	-2.54516	0.0116302	0.0397316	-3.23333
DBF4B	-1.34058	3.63942	-2.55292	0.0113819	0.0390909	-3.21792
UGGT2	-1.3409	3.82464	-2.57008	0.0108497	0.0376513	-3.1789
AC024560.5	-1.34155	4.21697	-2.54984	0.0114798	0.0393739	-3.22008
BTBD3	-1.34223	3.61602	-2.56851	0.0108975	0.0377735	-3.17601
EIF3C	-1.34255	3.71582	-2.53871	0.0118403	0.0402216	-3.2526
AC243829.4	-1.34275	3.72624	-2.50261	0.0131121	0.0433527	-3.33576
TSPAN33	-1.34312	3.83224	-2.5762	0.0106653	0.0371609	-3.16497
VSIG10	-1.34341	3.69242	-2.61148	0.00965602	0.0343683	-3.07855
REXO5	-1.34372	3.4943	-2.57152	0.0108059	0.0375425	-3.17511
C1S	-1.34372	3.4943	-2.57152	0.0108059	0.0375425	-3.17511
Z99496.2	-1.34372	3.4943	-2.57152	0.0108059	0.0375425	-3.17511
TRUB2	-1.34441	4.67609	-2.55601	0.0112845	0.038814	-3.20716
AL035681.1	-1.34537	4.08173	-2.54592	0.0116056	0.0397037	-3.22844
NBPF9	-1.34596	3.53506	-2.54969	0.0114848	0.0393796	-3.22861
PTK7	-1.34596	3.70815	-2.57208	0.0107892	0.0375165	-3.17013
TARS2	-1.34666	4.18079	-2.60959	0.00970786	0.0345121	-3.08196
UTY	-1.34697	4.95301	-2.58318	0.0104585	0.0366054	-3.15517
ZNF501	-1.34706	3.56303	-2.59763	0.0100416	0.0354169	-3.11244
ACTL10	-1.34805	3.78455	-2.50782	0.012932	0.0429654	-3.32269
SCRN2	-1.34847	4.21112	-2.52698	0.012231	0.0412808	-3.2701
HIST1H2BG	-1.3487	3.78455	-2.58311	0.0104604	0.0366054	-3.14582
SLC15A2	-1.34922	3.55609	-2.57995	0.0105538	0.0368147	-3.15048
CCDC3	-1.34922	3.55609	-2.57995	0.0105538	0.0368147	-3.15048
DYNLT3	-1.35006	5.51578	-2.60234	0.00990907	0.0350109	-3.09242
REEP4	-1.35017	4.27291	-2.5925	0.0101878	0.0358175	-3.1193
FANCB	-1.35072	3.89054	-2.5913	0.0102224	0.0359182	-3.1285
NAPA-AS1	-1.35125	3.66209	-2.5986	0.0100142	0.0353307	-3.10332
TMEM44-AS1	-1.35126	4.57246	-2.58187	0.010497	0.0367016	-3.15257
SLC39A6	-1.35277	3.91394	-2.54269	0.0117102	0.0399391	-3.2331
SNX24	-1.35293	3.65752	-2.47799	0.0141337	0.0460127	-3.39693
SLFN11	-1.35382	3.94776	-2.50596	0.0130205	0.0431385	-3.32775
DAGLB	-1.35412	3.73848	-2.53655	0.0119124	0.0404326	-3.25323
AC073569.2	-1.35462	3.75658	-2.52545	0.0123317	0.0415402	-3.28609
PNMA1	-1.35619	3.80721	-2.56932	0.0108726	0.0377071	-3.17373
Z82215.1	-1.35641	3.69242	-2.63832	0.00894661	0.0325231	-3.01168
ZNF502	-1.35678	4.00533	-2.61732	0.00949747	0.0339309	-3.05946
AP002989.1	-1.3576	3.46396	-2.6103	0.00968846	0.0344634	-3.08163
C12orf60	-1.35771	3.70815	-2.56568	0.0109838	0.0379746	-3.18099
DNAL1	-1.35806	4.4204	-2.54522	0.0116659	0.039831	-3.2399
PGD	-1.35829	4.34052	-2.59037	0.010249	0.0359908	-3.12642
ZNF763	-1.3593	4.29557	-2.59103	0.01023	0.0359346	-3.12177
AP005329.3	-1.35949	4.23379	-2.61725	0.00949941	0.0339309	-3.06097
CCDC180	-1.35994	3.73155	-2.55381	0.011361	0.0390329	-3.21546
AC010978.1	-1.35995	3.71052	-2.51431	0.012743	0.0425813	-3.30929
BAK1	-1.36039	4.12779	-2.54267	0.0117108	0.0399391	-3.23537
PGRMC1	-1.36075	4.3674	-2.54996	0.0114792	0.0393739	-3.2217
SEC14L2	-1.36097	3.69242	-2.58028	0.010544	0.0368017	-3.1481
BCL3	-1.36174	3.55609	-2.58626	0.0103684	0.0363254	-3.13647
TMEM69	-1.3625	4.14588	-2.55084	0.0114902	0.039387	-3.22727
FBXO2	-1.36259	3.54036	-2.61835	0.00946989	0.0338655	-3.06055
AC090945.1	-1.36268	3.54036	-2.60549	0.00982113	0.0348327	-3.08864
LINC02018	-1.36273	3.59336	-2.6232	0.00934035	0.0335214	-3.05121
TSPAN17	-1.36351	3.99034	-2.57081	0.0108273	0.037606	-3.17016
OLMALINC	-1.36376	4.39006	-2.54839	0.0115335	0.0395018	-3.22459
C12orf40	-1.36397	3.51696	-2.58684	0.0103514	0.036287	-3.13209
COBLL1	-1.36397	3.99839	-2.57382	0.0107365	0.0373656	-3.16257
KIAA1257	-1.36632	3.66209	-2.62486	0.0092965	0.0334616	-3.03741
LMAN2L	-1.36646	3.61602	-2.59149	0.0102167	0.0359086	-3.12049
FAM122B	-1.36658	4.14601	-2.57525	0.0106936	0.0372379	-3.15815
SERAC1	-1.36663	3.86021	-2.62146	0.00938651	0.0336371	-3.05049
BCORL1	-1.36747	3.79148	-2.56667	0.0109905	0.037987	-3.19003
PARD6A	-1.36767	3.83754	-2.59923	0.00999631	0.0352828	-3.09996
MYBBP1A	-1.36788	4.42497	-2.67715	0.0080032	0.0297907	-2.9178
POMGNT2	-1.36821	3.46396	-2.63802	0.00895442	0.0325231	-3.01133
SH3PXD2A	-1.36821	3.46396	-2.63802	0.00895442	0.0325231	-3.01133
PES1	-1.36893	4.344	-2.51071	0.0128693	0.0428846	-3.31198
SUMO4	-1.36918	3.83754	-2.62111	0.00939593	0.0336509	-3.04927
AC068987.2	-1.36926	3.51696	-2.62696	0.0092409	0.0333424	-3.03384
LRATD2	-1.36939	3.73848	-2.58035	0.0105417	0.0368017	-3.14641
RHOBTB1	-1.37049	3.93942	-2.60566	0.00981633	0.0348259	-3.09174
UBXN11	-1.37105	3.9313	-2.60446	0.00984972	0.0349184	-3.08827
AC006460.2	-1.37126	3.86094	-2.58433	0.0104247	0.0365121	-3.13337
KIF9	-1.37131	3.46396	-2.65578	0.00851086	0.0312505	-2.96817
LINC01949	-1.37131	3.46396	-2.65578	0.00851086	0.0312505	-2.96817
HIST1H4E	-1.37131	3.46396	-2.65578	0.00851086	0.0312505	-2.96817
ZNF597	-1.37131	3.46396	-2.65578	0.00851086	0.0312505	-2.96817
POGLUT2	-1.37131	3.46396	-2.65578	0.00851086	0.0312505	-2.96817
EPHX1	-1.37199	3.88361	-2.57945	0.0105685	0.0368556	-3.15063
OLFM2	-1.37296	3.58112	-2.58367	0.0104439	0.0365689	-3.14171
TXNL4B	-1.37401	4.12248	-2.60278	0.00989664	0.0349772	-3.09596
KBTBD6	-1.37452	3.96	-2.60051	0.0099603	0.0351713	-3.09846
AC009495.1	-1.37545	3.78455	-2.62749	0.00922697	0.0333126	-3.03823
LINC00685	-1.37562	5.21807	-2.56446	0.0110629	0.0382042	-3.19114
TCAF1	-1.376	4.50831	-2.56702	0.0109428	0.0378763	-3.17309
AL357093.2	-1.37621	3.63942	-2.5414	0.0118265	0.0402065	-3.24466
CYBRD1	-1.37644	3.60909	-2.64673	0.00873432	0.0319268	-2.98922
LINC01163	-1.37694	3.61602	-2.56795	0.0109369	0.037873	-3.17858
SLC7A5	-1.37695	4.05376	-2.60842	0.00974013	0.0345861	-3.07923
BX640514.2	-1.37763	3.60909	-2.63073	0.00914242	0.0330964	-3.02579
ORMDL3	-1.37778	4.77274	-2.56658	0.0109603	0.0379084	-3.1776
FGFBP3	-1.37789	3.86094	-2.59504	0.0101152	0.0356245	-3.11036
UNG	-1.37822	3.70815	-2.62352	0.00933181	0.0335107	-3.04782
TFE3	-1.37824	3.73848	-2.6567	0.0084884	0.0312345	-2.9645
ZNF593	-1.37848	4.79324	-2.56465	0.0110434	0.0381481	-3.18532
TMED8	-1.37943	3.73848	-2.61563	0.00954325	0.0340673	-3.0642
KATNB1	-1.38017	3.80721	-2.60338	0.00987997	0.0349623	-3.09135
LGR6	-1.38059	3.68548	-2.58166	0.0105059	0.0367221	-3.14327
AKT1S1	-1.38164	3.83754	-2.60406	0.00986096	0.0349227	-3.09255
TMEM116	-1.38176	4.16854	-2.60324	0.00988372	0.0349623	-3.09103
ZNF182	-1.38222	4.09745	-2.64189	0.00885586	0.0322586	-2.99574
TTLL10	-1.38247	3.5707	-2.64462	0.00878717	0.0320603	-2.99307
WDHD1	-1.38269	4.02873	-2.66519	0.00828389	0.0306126	-2.94408
ZNF582-AS1	-1.38279	3.99839	-2.59918	0.00999773	0.0352828	-3.09365
WRAP53	-1.38295	3.80721	-2.60342	0.0098787	0.0349623	-3.09221
IQCH	-1.38316	3.63412	-2.57487	0.0107413	0.0373718	-3.16284
MACROD2	-1.38393	3.72624	-2.59694	0.0100684	0.0354906	-3.11026
AC105339.6	-1.38456	4.09982	-2.63421	0.0090521	0.0328088	-3.02062
ABHD13	-1.38519	4.74902	-2.69723	0.00755141	0.0284396	-2.86942
TIGD7	-1.38571	3.78455	-2.64668	0.0087354	0.0319268	-2.99028
LACTB2-AS1	-1.38594	3.66209	-2.66166	0.0083682	0.0308769	-2.9456
SLC31A2	-1.38672	3.56303	-2.65694	0.00848242	0.0312316	-2.96163
AC092338.2	-1.38824	3.69242	-2.64661	0.00873735	0.0319268	-2.98315
C12orf43	-1.38829	4.47871	-2.58374	0.0104688	0.0366136	-3.13924
AC018628.2	-1.38935	3.60909	-2.59291	0.010179	0.035797	-3.11433
PGRMC2	-1.38953	4.90818	-2.60324	0.00988374	0.0349623	-3.0882
ASPHD1	-1.38955	3.68548	-2.63702	0.00897987	0.0325671	-3.01069
AC023389.1	-1.39047	3.58112	-2.59414	0.0101449	0.0357082	-3.11145
ZNF135	-1.39087	3.79148	-2.60944	0.0097119	0.0345163	-3.07414
CAPN10-DT	-1.39141	3.83754	-2.62396	0.0093201	0.0334998	-3.04083
PTGER4	-1.39174	4.06948	-2.62581	0.00927127	0.0333891	-3.0362
AXIN2	-1.39207	3.63942	-2.65292	0.00858089	0.0314598	-2.97002
WDR86-AS1	-1.39223	4.19651	-2.61046	0.00970132	0.034499	-3.07851
RNF144B	-1.39223	3.51003	-2.66081	0.00838879	0.0309246	-2.95112
SLC22A18	-1.39243	4.05833	-2.67626	0.00802389	0.0298436	-2.91194
TAC4	-1.39296	3.46396	-2.66909	0.00819132	0.0303448	-2.93541
CTSB	-1.39311	4.36318	-2.64129	0.00887123	0.0322827	-3.00393
DHRS12	-1.39493	4.09745	-2.61345	0.00960956	0.0342433	-3.06913
NT5E	-1.39508	3.51003	-2.66018	0.00840387	0.0309707	-2.95223
AC124283.1	-1.39565	3.51696	-2.68724	0.00777323	0.0290807	-2.88341
AC005225.2	-1.39565	3.51696	-2.68724	0.00777323	0.0290807	-2.88341
EPM2A	-1.39578	3.70815	-2.6613	0.00837687	0.0308995	-2.95034
AC015871.7	-1.39643	5.13429	-2.56575	0.0110232	0.0380891	-3.17721
LRRC24	-1.39654	3.51696	-2.67629	0.00802318	0.0298436	-2.91156
CACNA1C-AS2	-1.39783	3.80027	-2.62888	0.00919264	0.0332186	-3.03157
AC073342.1	-1.39784	3.74824	-2.65676	0.0084869	0.0312345	-2.96511
TSPAN18	-1.39986	4.01661	-2.6384	0.00896957	0.0325487	-3.01448
CHODL	-1.40006	3.63942	-2.62527	0.00929873	0.0334616	-3.04122
MYOM1	-1.40087	3.73848	-2.64755	0.0087137	0.0318693	-2.98778
CTBP1-DT	-1.40109	3.96976	-2.61333	0.00962658	0.0342736	-3.06781
LUCAT1	-1.40131	3.4943	-2.71479	0.00717532	0.0273459	-2.81913
LINC02696	-1.40131	3.4943	-2.71479	0.00717532	0.0273459	-2.81913
AL355001.1	-1.40258	3.67258	-2.58311	0.0105305	0.0367759	-3.14182
SLC35A2	-1.40359	3.93661	-2.65511	0.00852716	0.0313008	-2.96477
ADARB2	-1.40401	3.58112	-2.62966	0.00917136	0.0331732	-3.02582
EXD2	-1.40409	3.4943	-2.67851	0.00797198	0.0297055	-2.90582
MLST8	-1.40487	4.01227	-2.70035	0.00748335	0.0282883	-2.85112
DNAJC27	-1.40589	4.48846	-2.6065	0.00986077	0.0349227	-3.08989
AMOT	-1.40722	3.98267	-2.69808	0.00753292	0.0283862	-2.86249
FIZ1	-1.40765	3.4943	-2.67205	0.00812171	0.030124	-2.92309
GLIS3	-1.40765	3.4943	-2.67205	0.00812171	0.030124	-2.92309
AC110769.2	-1.40766	3.73848	-2.71	0.00727626	0.027642	-2.82948
GSDMB	-1.40863	3.93942	-2.70019	0.0074869	0.0282909	-2.85884
AC142472.1	-1.40876	4.25719	-2.71947	0.00707802	0.0271009	-2.80345
HLA-F-AS1	-1.40884	4.1658	-2.68533	0.00781637	0.0292158	-2.89513
GPR82	-1.40885	5.57135	-2.62962	0.00917125	0.0331732	-3.02008
AL365272.1	-1.40912	3.81488	-2.65023	0.00865098	0.0316783	-2.97919
NAXD	-1.40932	3.60909	-2.71835	0.00710112	0.0271647	-2.80954
FHOD1	-1.4099	3.77243	-2.66896	0.0081944	0.0303469	-2.93427
TIGD1	-1.41072	3.68548	-2.65604	0.00850432	0.0312505	-2.96125
AC090114.2	-1.41081	4.45812	-2.69271	0.00765109	0.0287225	-2.87024
ZNF554	-1.41086	3.63942	-2.69998	0.00749145	0.0282992	-2.85096
HACD1	-1.41134	3.8783	-2.67598	0.00803034	0.0298584	-2.91554
LRP2BP	-1.4118	3.61602	-2.63637	0.00900337	0.032642	-3.00975
FDXACB1	-1.4126	3.56303	-2.73023	0.00685866	0.0264467	-2.78037
PLCG1-AS1	-1.413	3.70815	-2.69153	0.00767721	0.0287982	-2.87365
SOCS2	-1.41328	3.97736	-2.62415	0.00935755	0.0335532	-3.04354
SWSAP1	-1.41354	4.21039	-2.66099	0.00838808	0.0309246	-2.95324
ASB7	-1.41486	4.25719	-2.71576	0.00715505	0.0273191	-2.81672
HELZ2	-1.41522	4.20656	-2.71632	0.00714346	0.0272921	-2.8136
SNX8	-1.41536	3.83061	-2.65734	0.0084727	0.0312148	-2.95688
SGK1	-1.41536	4.05139	-2.72515	0.00696144	0.0267661	-2.78561
METTL17	-1.41552	5.22713	-2.66975	0.0081759	0.030297	-2.9215
EFCAB7	-1.41735	4.02873	-2.69625	0.007573	0.0285003	-2.86583
TCF7L2	-1.41772	3.63942	-2.72257	0.00701409	0.0269352	-2.7958
USP31	-1.41807	3.68548	-2.68189	0.00789435	0.0294526	-2.89569
IL11RA	-1.41868	3.70815	-2.70559	0.00737018	0.027911	-2.83548
ZNF57	-1.41882	3.51696	-2.71317	0.00720924	0.0274305	-2.81908
AC007364.1	-1.41882	3.51696	-2.71317	0.00720924	0.0274305	-2.81908
AL132780.2	-1.41882	3.51696	-2.71317	0.00720924	0.0274305	-2.81908
RAB38	-1.41916	3.80721	-2.69876	0.00751792	0.0283637	-2.85593
ZNF668	-1.41971	4.22966	-2.64378	0.0088722	0.0322827	-3.00147
LIN7C	-1.41994	4.18773	-2.67492	0.00805482	0.0299402	-2.91212
TMEM60	-1.42006	4.5498	-2.62481	0.00930156	0.0334618	-3.02899
ZNF71	-1.42035	3.98267	-2.71549	0.00716078	0.0273237	-2.81199
CD8A	-1.42062	4.98431	-2.72547	0.00695491	0.0267661	-2.79052
HCN2	-1.42085	3.88361	-2.70032	0.00748388	0.0282883	-2.85316
FBXW9	-1.42194	3.4943	-2.7486	0.00649853	0.0253571	-2.7327
TP53INP1	-1.42214	3.54036	-2.72623	0.00693949	0.0267242	-2.78926
CIPC	-1.42264	3.80721	-2.73163	0.00683067	0.0263556	-2.77194
PPFIBP1	-1.42264	3.61602	-2.6722	0.00811837	0.030124	-2.91917
THOC3	-1.42309	4.94367	-2.69311	0.00764221	0.028707	-2.86941
TGIF1	-1.42316	4.58137	-2.61235	0.0096708	0.0344107	-3.06197
AC103691.1	-1.4234	4.12779	-2.68166	0.00789963	0.0294631	-2.89458
AC104850.2	-1.42385	3.80958	-2.62418	0.00942571	0.0337475	-3.0504
RPL39L	-1.42386	4.16094	-2.59253	0.0103001	0.0361283	-3.11787
LINC01422	-1.42446	3.5707	-2.72211	0.00702364	0.0269505	-2.79833
CDK3	-1.4246	3.65515	-2.75493	0.00637847	0.0250186	-2.71447
KLHL17	-1.42476	3.61602	-2.74538	0.00656032	0.0255268	-2.73458
TMEM201	-1.42476	3.61602	-2.74538	0.00656032	0.0255268	-2.73458
MAD2L1BP	-1.42549	4.18846	-2.69148	0.00767842	0.0287982	-2.86954
SNAP47	-1.42623	5.23617	-2.6465	0.00874003	0.0319269	-2.97565
SLC24A1	-1.4265	3.90627	-2.68019	0.00793333	0.0295706	-2.90002
SLC41A1	-1.42709	3.80721	-2.67736	0.00800473	0.0297907	-2.9104
LINC02361	-1.42725	3.71582	-2.72204	0.00702504	0.0269505	-2.79699
MICB	-1.42734	3.76115	-2.67469	0.00806016	0.0299508	-2.90966
LIG4	-1.42838	3.80721	-2.75098	0.0064532	0.0252216	-2.72531
AC104123.1	-1.43008	3.66976	-2.66686	0.00825071	0.0304993	-2.93228
GINS4	-1.43024	3.51696	-2.75478	0.00638116	0.025021	-2.71432
NDFIP2	-1.43107	3.56303	-2.73786	0.00670693	0.0259778	-2.75863
SOCS3	-1.43107	3.56303	-2.73786	0.00670693	0.0259778	-2.75863
HS6ST1	-1.43161	3.81488	-2.70658	0.00734907	0.0278398	-2.83575
ING2	-1.43189	4.25188	-2.62419	0.00943152	0.0337483	-3.04716
DDX20	-1.43211	4.15045	-2.73581	0.00674735	0.0260925	-2.76092
LIN7B	-1.43255	3.99395	-2.65556	0.00857887	0.0314598	-2.96815
SLC25A25-AS1	-1.43305	3.61602	-2.72979	0.00686753	0.0264725	-2.77853
AMIGO2	-1.43307	3.90104	-2.63271	0.00917189	0.0331732	-3.02156
AC127164.1	-1.43344	3.68548	-2.69719	0.00755236	0.0284396	-2.85913
ACOT13	-1.43426	4.5935	-2.66976	0.00820692	0.030384	-2.92911
RHNO1	-1.43481	4.35625	-2.70976	0.00728134	0.027651	-2.82401
MAP11	-1.43526	3.56303	-2.74927	0.00648568	0.0253239	-2.72713
TCEAL1	-1.43645	4.48231	-2.64156	0.00898003	0.0325671	-3.0072
CCR5	-1.43674	3.75421	-2.7486	0.00649853	0.0253571	-2.73119
FKBP14	-1.43681	3.71508	-2.76788	0.00613906	0.0242688	-2.67526
ADCK1	-1.43702	3.70815	-2.77693	0.00597657	0.0237508	-2.65711
TRGV7	-1.43705	3.56303	-2.76254	0.00623668	0.0245502	-2.69385
FAM161B	-1.4374	3.56303	-2.79028	0.00574404	0.0230162	-2.62283
GNRH1	-1.43765	3.72624	-2.76276	0.00623266	0.0245424	-2.69489
AC012414.3	-1.43824	3.66728	-2.71188	0.00723647	0.0275168	-2.81952
ST8SIA6-AS1	-1.43838	3.51003	-2.7685	0.00612777	0.024248	-2.67831
AL451165.2	-1.43946	4.37197	-2.70834	0.00731139	0.0277347	-2.82486
WDR24	-1.43987	3.51003	-2.76968	0.00610628	0.0241867	-2.67754
TTC21B-AS1	-1.44003	3.71052	-2.72521	0.0069602	0.0267661	-2.78865
NOP9	-1.44021	3.66209	-2.76879	0.00612253	0.0242352	-2.67637
SPIN4	-1.44023	3.91321	-2.74701	0.00652891	0.0254434	-2.72844
EDARADD	-1.44173	4.03567	-2.75453	0.00638602	0.0250319	-2.71279
TMEM121	-1.44209	3.58642	-2.74494	0.00656888	0.0255302	-2.74053
LINC01237	-1.44222	3.86788	-2.76214	0.006244	0.024563	-2.69435
SPATS2	-1.44224	4.21112	-2.69917	0.00750895	0.0283387	-2.84936
ZBTB39	-1.44229	3.65752	-2.74487	0.00657022	0.0255302	-2.7361
SEMA4F	-1.44247	3.56303	-2.7934	0.00569084	0.0228561	-2.61589
NAA80	-1.44337	3.60909	-2.76234	0.0062404	0.0245568	-2.69071
KDM6B	-1.44394	3.93661	-2.69362	0.00766124	0.0287517	-2.87051
UBQLN2	-1.44419	5.14167	-2.77539	0.00600388	0.0238437	-2.65495
CEP97	-1.44426	3.85564	-2.74271	0.00661214	0.02566	-2.74943
AC093525.4	-1.44529	3.78455	-2.75837	0.00631403	0.0248038	-2.70772
PGAP2	-1.44559	4.12779	-2.77182	0.00606779	0.0240659	-2.66559
AC103876.1	-1.44579	3.63942	-2.72097	0.00704703	0.0270092	-2.79599
HEXIM2	-1.44611	3.85327	-2.74988	0.00647408	0.025295	-2.72096
DHRS4	-1.44633	3.60909	-2.76772	0.00614187	0.0242719	-2.67714
HLA-DQA1	-1.44645	4.02873	-2.72079	0.00705068	0.0270146	-2.79652
PLCB4	-1.4469	3.63412	-2.69876	0.00755453	0.0284396	-2.85975
SRGAP2-AS1	-1.44708	3.61676	-2.71356	0.00720117	0.0274305	-2.81491
REEP6	-1.4476	3.60909	-2.79345	0.00568999	0.0228561	-2.61358
ABCF3	-1.44768	4.44069	-2.71692	0.0071309	0.0272571	-2.80625
SLC25A19	-1.44774	3.96976	-2.71762	0.00712195	0.0272358	-2.80832
RTKN	-1.44802	3.66209	-2.78581	0.00582097	0.0232736	-2.62937
ALG14	-1.4486	3.66209	-2.71691	0.00713203	0.0272571	-2.80759
ANKMY2	-1.44886	4.22154	-2.7386	0.00669243	0.0259383	-2.7486
C11orf74	-1.44897	3.83754	-2.73764	0.00671125	0.0259778	-2.75101
AC092338.3	-1.45067	6.09496	-2.80741	0.0054577	0.0222154	-2.5835
AL049569.1	-1.45163	3.65515	-2.70575	0.00739644	0.0280016	-2.839
AC110611.2	-1.45195	3.46396	-2.77482	0.0060141	0.0238764	-2.66161
AL109824.1	-1.45199	3.63942	-2.72458	0.00697299	0.026802	-2.78659
TMEM273	-1.45242	3.59336	-2.81541	0.0053284	0.0218437	-2.55616
ZNF432	-1.45394	3.80721	-2.79876	0.00560063	0.0225991	-2.60368
SLC35G1	-1.45457	3.79148	-2.79908	0.0055952	0.0225923	-2.59518
LEAP2	-1.45488	3.71508	-2.79407	0.00567954	0.022833	-2.60559
SPTSSA	-1.45519	5.01713	-2.55542	0.0118272	0.0402065	-3.22586
HIST1H3E	-1.45559	3.46396	-2.79768	0.00561864	0.0226264	-2.60127
LINC02319	-1.45559	3.46396	-2.79768	0.00561864	0.0226264	-2.60127
FP236383.3	-1.45559	3.46396	-2.79768	0.00561864	0.0226264	-2.60127
AC009060.1	-1.45593	4.56478	-2.71016	0.00729537	0.0276885	-2.82473
LONRF3	-1.45593	3.81488	-2.79971	0.00558476	0.0225652	-2.59661
EPHA1	-1.45634	3.63942	-2.79396	0.00568129	0.022833	-2.61218
CU638689.4	-1.4577	4.05906	-2.75768	0.00632681	0.0248402	-2.69992
AC136475.5	-1.45816	3.59336	-2.72191	0.00703337	0.0269653	-2.79324
ZNF93	-1.45838	3.70815	-2.81258	0.00537376	0.0219774	-2.56276
FAM182A	-1.45838	3.70815	-2.81258	0.00537376	0.0219774	-2.56276
MKI67	-1.45904	3.55609	-2.78476	0.00583903	0.0233117	-2.63751
PRRT3	-1.45956	3.76882	-2.74535	0.00656089	0.0255268	-2.73182
ZNF773	-1.46052	4.01661	-2.80422	0.00551003	0.0223469	-2.58466
U2AF1	-1.4607	3.51696	-2.80927	0.0054274	0.0221518	-2.57173
AC078883.1	-1.46162	3.63942	-2.82847	0.00512337	0.0211758	-2.52241
SLC16A5	-1.4617	3.61602	-2.80325	0.00552602	0.0223953	-2.58385
ZNF257	-1.46263	3.97042	-2.79549	0.0056554	0.0227592	-2.6108
WDR86	-1.4628	3.66976	-2.75248	0.00642464	0.0251262	-2.71455
KCTD21	-1.4628	3.66976	-2.75248	0.00642464	0.0251262	-2.71455
AP003086.1	-1.46367	3.63942	-2.7437	0.0065961	0.025606	-2.73963
GALE	-1.4637	4.77643	-2.72339	0.00701952	0.0269465	-2.79071
ATAT1	-1.46452	3.90627	-2.81456	0.00534206	0.0218849	-2.55558
RAP2C	-1.4663	4.25645	-2.76788	0.00613904	0.0242688	-2.67535
GLYCTK	-1.46694	4.42497	-2.79293	0.0056988	0.0228729	-2.61249
AC245452.1	-1.46754	3.95233	-2.79219	0.00571146	0.0229085	-2.61586
RNASE6	-1.46759	4.0841	-2.72755	0.00691767	0.0266487	-2.77512
KHDRBS2	-1.46799	3.56303	-2.82778	0.00513409	0.0212128	-2.52297
AL357079.1	-1.46842	3.65515	-2.78118	0.00590162	0.0234994	-2.63991
SMYD5	-1.4688	3.70815	-2.79058	0.00573883	0.023003	-2.61716
AC106707.1	-1.46882	3.63942	-2.74222	0.00662174	0.0256808	-2.73859
LACTB2	-1.46889	4.70186	-2.76675	0.0061595	0.0243033	-2.6751
C5orf51	-1.46918	4.35625	-2.72818	0.00690324	0.0266016	-2.77218
HSD11B1L	-1.46961	3.51696	-2.8443	0.00488461	0.0203703	-2.47905
CPT1B	-1.46961	3.51696	-2.8443	0.00488461	0.0203703	-2.47905
TMEM220-AS1	-1.46961	3.51696	-2.8443	0.00488461	0.0203703	-2.47905
AC091057.2	-1.46961	3.51696	-2.8443	0.00488461	0.0203703	-2.47905
TMEM191C	-1.47121	3.72558	-2.80326	0.00552587	0.0223953	-2.58584
ACTA2	-1.47122	3.60909	-2.83257	0.0050606	0.0209594	-2.50787
RCAN1	-1.47122	3.60909	-2.83257	0.0050606	0.0209594	-2.50787
OSCP1	-1.47245	3.56303	-2.815	0.00533499	0.0218633	-2.55834
DNAJB4	-1.47251	3.76115	-2.83038	0.00509402	0.0210689	-2.51721
FICD	-1.47316	3.90627	-2.79255	0.00570526	0.0228912	-2.61456
EGFL8	-1.47348	3.61602	-2.82612	0.00515973	0.0212874	-2.5246
NFYA	-1.47602	3.97736	-2.80805	0.00544717	0.022195	-2.57028
IPPK	-1.47712	3.85327	-2.80593	0.00548192	0.0222764	-2.57528
AL133334.1	-1.4776	3.61602	-2.84068	0.00493828	0.0205515	-2.48572
CASP7	-1.4782	4.0364	-2.80902	0.00543143	0.0221608	-2.57649
TUBG1	-1.47838	3.85327	-2.85728	0.00469633	0.0197008	-2.44194
TIE1	-1.47905	3.9237	-2.69541	0.00772399	0.0289242	-2.87066
ZNF443	-1.47974	3.78455	-2.82604	0.00516096	0.0212874	-2.52499
AP002813.1	-1.47991	3.61602	-2.78483	0.00583786	0.0233117	-2.63008
E2F6	-1.48027	4.05376	-2.80485	0.00549965	0.0223259	-2.58392
SIGMAR1	-1.48029	3.8783	-2.75978	0.00629939	0.0247567	-2.69655
AC010260.1	-1.4805	3.56303	-2.76626	0.00616847	0.0243293	-2.67562
PEX7	-1.48082	3.66209	-2.78704	0.00579972	0.0232085	-2.62669
MCRIP2	-1.48089	5.00648	-2.72212	0.00707995	0.0271009	-2.79364
POLE2	-1.48203	4.06948	-2.81133	0.00539392	0.0220524	-2.56125
SPRYD4	-1.48237	3.93661	-2.79317	0.00569468	0.022864	-2.60858
AC010618.3	-1.4824	4.5498	-2.81287	0.00536921	0.0219737	-2.55471
ZNF234	-1.48258	4.53682	-2.84524	0.00487071	0.0203474	-2.47368
FAM215B	-1.48282	5.08181	-2.77376	0.00612059	0.0242352	-2.68366
TP53I11	-1.48285	3.95927	-2.80016	0.00557726	0.0225425	-2.59003
CHD1L	-1.48299	3.59336	-2.84642	0.00485336	0.0203031	-2.47403
ZNF682	-1.48309	3.81488	-2.77956	0.00593006	0.0235893	-2.63669
SPAG5-AS1	-1.48392	3.68548	-2.83127	0.00508045	0.02102	-2.51358
ZNF552	-1.48411	4.33719	-2.78331	0.00586738	0.0234094	-2.63732
MICA	-1.48416	4.05906	-2.78893	0.0057671	0.0230933	-2.61686
PTAFR	-1.48508	3.60909	-2.83906	0.00496248	0.0206375	-2.49182
ERAL1	-1.48679	4.32591	-2.7823	0.00588497	0.0234481	-2.6381
AC111182.1	-1.48687	3.99839	-2.8253	0.00517255	0.0213134	-2.52383
AL353622.1	-1.48737	3.66209	-2.88771	0.00428071	0.0183983	-2.36156
CAPN3	-1.48737	3.66209	-2.88771	0.00428071	0.0183983	-2.36156
BRCA1	-1.48759	3.78455	-2.84273	0.00490788	0.0204602	-2.48061
ADAL	-1.48792	4.49606	-2.77101	0.00608318	0.0241031	-2.66273
AC007278.1	-1.48846	4.19888	-2.82578	0.00516502	0.0212969	-2.5316
AL161430.1	-1.49039	3.46396	-2.86521	0.00458465	0.0193263	-2.42366
NR2F6	-1.49044	3.82767	-2.84525	0.00487058	0.0203474	-2.48302
AL355999.1	-1.49086	3.46396	-2.86728	0.0045559	0.0192454	-2.41903
AL121985.1	-1.49086	3.46396	-2.86728	0.0045559	0.0192454	-2.41903
UTP15	-1.49112	3.51696	-2.86907	0.00453119	0.0191947	-2.41488
PRMT5	-1.49147	3.46396	-2.90634	0.00404313	0.0176283	-2.31532
AASS	-1.49147	3.46396	-2.90634	0.00404313	0.0176283	-2.31532
AL033527.4	-1.49147	3.46396	-2.90634	0.00404313	0.0176283	-2.31532
CCDC136	-1.49273	3.51696	-2.88677	0.00429311	0.0184258	-2.36614
TOM1L1	-1.49276	3.70815	-2.8632	0.00461271	0.019431	-2.42887
GON7	-1.49285	4.55871	-2.74707	0.00659541	0.025606	-2.73502
MYH10	-1.49371	3.60909	-2.8326	0.00506011	0.0209594	-2.50678
TPCN2	-1.49402	3.80721	-2.80057	0.00557042	0.0225223	-2.5891
MEAK7	-1.4941	4.00076	-2.72619	0.00701436	0.0269352	-2.78335
PATZ1	-1.49419	3.95233	-2.81815	0.00528477	0.0216922	-2.5437
MYOM2	-1.49454	3.4943	-2.87575	0.00443989	0.0189142	-2.39661
AC004817.5	-1.49544	3.69242	-2.75584	0.00641472	0.0251118	-2.70962
C3orf35	-1.49627	3.68548	-2.78389	0.00587555	0.0234265	-2.63495
SUGCT	-1.49727	3.61676	-2.8141	0.00534944	0.0219077	-2.55537
LYRM9	-1.49731	4.18316	-2.85337	0.00475241	0.0199222	-2.45672
MYD88	-1.49791	4.27279	-2.78104	0.00591993	0.0235568	-2.63936
AC004837.4	-1.4981	3.66209	-2.87617	0.00443418	0.0188965	-2.39026
SYNE3	-1.49895	3.74616	-2.8729	0.00447867	0.019019	-2.4058
AL355816.2	-1.49928	4.41206	-2.85772	0.00469017	0.0196817	-2.44203
C11orf24	-1.49943	3.79148	-2.87961	0.00438794	0.0187657	-2.38291
TNFRSF9	-1.49944	3.92967	-2.88308	0.00434173	0.0186105	-2.37059
TMEM38A	-1.49974	3.59336	-2.80818	0.00544524	0.0221946	-2.56892
ZNF324	-1.50013	4.45531	-2.87224	0.00448769	0.0190506	-2.39802
PDE12	-1.50017	4.1306	-2.83717	0.00499094	0.0207278	-2.49275
TMEM170B	-1.50128	3.75421	-2.86976	0.0045216	0.0191608	-2.413
LINC01355	-1.50135	3.63412	-2.83918	0.00496068	0.0206375	-2.48933
EXTL3	-1.5017	4.24951	-2.87175	0.00449436	0.0190588	-2.40733
LRRC42	-1.50172	3.46396	-2.89793	0.00414895	0.0179471	-2.33807
CCR2	-1.50172	3.46396	-2.89793	0.00414895	0.0179471	-2.33807
ACSF2	-1.50172	3.46396	-2.89793	0.00414895	0.0179471	-2.33807
NAP1L3	-1.50172	3.46396	-2.89793	0.00414895	0.0179471	-2.33807
ABCD1	-1.50274	3.75421	-2.86134	0.00463883	0.0195138	-2.43114
CCDC144A	-1.50352	5.00561	-2.83401	0.00503868	0.0209044	-2.50059
ZNF469	-1.50404	3.46396	-2.91641	0.00391985	0.0172277	-2.28678
U91328.1	-1.50404	3.46396	-2.91641	0.00391985	0.0172277	-2.28678
NLRP7	-1.50453	3.63942	-2.83867	0.00496831	0.020648	-2.48816
IL1R1	-1.50497	3.69242	-2.88181	0.00435856	0.0186731	-2.37876
ADAM9	-1.50566	3.83754	-2.86257	0.00462159	0.0194616	-2.42543
TCAF2	-1.50683	3.74616	-2.86698	0.00456009	0.0192496	-2.42077
AC104984.3	-1.50692	4.07479	-2.8237	0.00519739	0.0213865	-2.52328
ALDOC	-1.50889	4.20864	-2.82565	0.00516976	0.0213092	-2.52439
GOLGA8N	-1.51062	3.72558	-2.81111	0.00541735	0.0221182	-2.56338
ITPKB-AS1	-1.5108	3.63942	-2.85078	0.00478971	0.0200507	-2.45784
[truncated: 1,822 more rows]
