# Supplementary material for: Cell-mediated cytotoxicity within CSF and brain parenchyma in spinal muscular atrophy unaltered by nusinersen treatment
Source: Nat Commun. 2024 May 15;15:4120. doi: 10.1038/s41467-024-48195-3 (PMC11096380; doi:10.1038/s41467-024-48195-3)
Supplement: Supplementary file 7 — Supplementary Data 4 [file 41467_2024_48195_MOESM7_ESM.xlsx]

## Sheet: Control
	source	target	ligand	receptor	prob	pval	interaction_name	interaction_name_2	pathway_name	annotation	evidence
1	PTN+	B	MIF	CD74_CXCR4	0.0730645	0	MIF_CD74_CXCR4	MIF - (CD74+CXCR4)	MIF	Secreted Signaling	PMID: 29637711; PMID: 24760155
2	B	B	MIF	CD74_CXCR4	0.0510719	0	MIF_CD74_CXCR4	MIF - (CD74+CXCR4)	MIF	Secreted Signaling	PMID: 29637711; PMID: 24760155
3	CD8_1	B	MIF	CD74_CXCR4	0.0510719	0	MIF_CD74_CXCR4	MIF - (CD74+CXCR4)	MIF	Secreted Signaling	PMID: 29637711; PMID: 24760155
4	CD8_2	B	MIF	CD74_CXCR4	0.0510719	0	MIF_CD74_CXCR4	MIF - (CD74+CXCR4)	MIF	Secreted Signaling	PMID: 29637711; PMID: 24760155
5	NK	B	MIF	CD74_CXCR4	0.0510719	0	MIF_CD74_CXCR4	MIF - (CD74+CXCR4)	MIF	Secreted Signaling	PMID: 29637711; PMID: 24760155
6	CD4_1	B	MIF	CD74_CXCR4	0.0644005	0	MIF_CD74_CXCR4	MIF - (CD74+CXCR4)	MIF	Secreted Signaling	PMID: 29637711; PMID: 24760155
7	CD4_2	B	MIF	CD74_CXCR4	0.0510719	0	MIF_CD74_CXCR4	MIF - (CD74+CXCR4)	MIF	Secreted Signaling	PMID: 29637711; PMID: 24760155
8	CD4_3	B	MIF	CD74_CXCR4	0.0232418	0	MIF_CD74_CXCR4	MIF - (CD74+CXCR4)	MIF	Secreted Signaling	PMID: 29637711; PMID: 24760155
9	prolif	B	MIF	CD74_CXCR4	0.0847756	0	MIF_CD74_CXCR4	MIF - (CD74+CXCR4)	MIF	Secreted Signaling	PMID: 29637711; PMID: 24760155
10	pDC	B	MIF	CD74_CXCR4	0.0430976	0	MIF_CD74_CXCR4	MIF - (CD74+CXCR4)	MIF	Secreted Signaling	PMID: 29637711; PMID: 24760155
11	cDC1	B	MIF	CD74_CXCR4	0.0510719	0	MIF_CD74_CXCR4	MIF - (CD74+CXCR4)	MIF	Secreted Signaling	PMID: 29637711; PMID: 24760155
12	cDC2	B	MIF	CD74_CXCR4	0.0430976	0	MIF_CD74_CXCR4	MIF - (CD74+CXCR4)	MIF	Secreted Signaling	PMID: 29637711; PMID: 24760155
13	Mono1	B	MIF	CD74_CXCR4	0.0510719	0	MIF_CD74_CXCR4	MIF - (CD74+CXCR4)	MIF	Secreted Signaling	PMID: 29637711; PMID: 24760155
14	CSF_M1	B	MIF	CD74_CXCR4	0.0510719	0	MIF_CD74_CXCR4	MIF - (CD74+CXCR4)	MIF	Secreted Signaling	PMID: 29637711; PMID: 24760155
15	CSF_M2	B	MIF	CD74_CXCR4	0.0147908	0.02	MIF_CD74_CXCR4	MIF - (CD74+CXCR4)	MIF	Secreted Signaling	PMID: 29637711; PMID: 24760155
16	PTN+	CD8_1	MIF	CD74_CXCR4	0.0212002	0	MIF_CD74_CXCR4	MIF - (CD74+CXCR4)	MIF	Secreted Signaling	PMID: 29637711; PMID: 24760155
17	B	CD8_1	MIF	CD74_CXCR4	0.0145734	0	MIF_CD74_CXCR4	MIF - (CD74+CXCR4)	MIF	Secreted Signaling	PMID: 29637711; PMID: 24760155
18	CD8_1	CD8_1	MIF	CD74_CXCR4	0.0145734	0	MIF_CD74_CXCR4	MIF - (CD74+CXCR4)	MIF	Secreted Signaling	PMID: 29637711; PMID: 24760155
19	CD8_2	CD8_1	MIF	CD74_CXCR4	0.0145734	0	MIF_CD74_CXCR4	MIF - (CD74+CXCR4)	MIF	Secreted Signaling	PMID: 29637711; PMID: 24760155
20	NK	CD8_1	MIF	CD74_CXCR4	0.0145734	0	MIF_CD74_CXCR4	MIF - (CD74+CXCR4)	MIF	Secreted Signaling	PMID: 29637711; PMID: 24760155
21	CD4_1	CD8_1	MIF	CD74_CXCR4	0.0185631	0	MIF_CD74_CXCR4	MIF - (CD74+CXCR4)	MIF	Secreted Signaling	PMID: 29637711; PMID: 24760155
22	CD4_2	CD8_1	MIF	CD74_CXCR4	0.0145734	0	MIF_CD74_CXCR4	MIF - (CD74+CXCR4)	MIF	Secreted Signaling	PMID: 29637711; PMID: 24760155
23	prolif	CD8_1	MIF	CD74_CXCR4	0.0248209	0	MIF_CD74_CXCR4	MIF - (CD74+CXCR4)	MIF	Secreted Signaling	PMID: 29637711; PMID: 24760155
24	pDC	CD8_1	MIF	CD74_CXCR4	0.0122245	0	MIF_CD74_CXCR4	MIF - (CD74+CXCR4)	MIF	Secreted Signaling	PMID: 29637711; PMID: 24760155
25	cDC1	CD8_1	MIF	CD74_CXCR4	0.0145734	0	MIF_CD74_CXCR4	MIF - (CD74+CXCR4)	MIF	Secreted Signaling	PMID: 29637711; PMID: 24760155
26	cDC2	CD8_1	MIF	CD74_CXCR4	0.0122245	0	MIF_CD74_CXCR4	MIF - (CD74+CXCR4)	MIF	Secreted Signaling	PMID: 29637711; PMID: 24760155
27	Mono1	CD8_1	MIF	CD74_CXCR4	0.0145734	0	MIF_CD74_CXCR4	MIF - (CD74+CXCR4)	MIF	Secreted Signaling	PMID: 29637711; PMID: 24760155
28	CSF_M1	CD8_1	MIF	CD74_CXCR4	0.0145734	0	MIF_CD74_CXCR4	MIF - (CD74+CXCR4)	MIF	Secreted Signaling	PMID: 29637711; PMID: 24760155
29	CD4_1	CD8_2	MIF	CD74_CXCR4	0.00936851	0.04	MIF_CD74_CXCR4	MIF - (CD74+CXCR4)	MIF	Secreted Signaling	PMID: 29637711; PMID: 24760155
30	prolif	CD8_2	MIF	CD74_CXCR4	0.0125664	0.01	MIF_CD74_CXCR4	MIF - (CD74+CXCR4)	MIF	Secreted Signaling	PMID: 29637711; PMID: 24760155
31	PTN+	CD4_3	MIF	CD74_CXCR4	0.0107137	0.02	MIF_CD74_CXCR4	MIF - (CD74+CXCR4)	MIF	Secreted Signaling	PMID: 29637711; PMID: 24760155
32	CD4_1	CD4_3	MIF	CD74_CXCR4	0.00936851	0	MIF_CD74_CXCR4	MIF - (CD74+CXCR4)	MIF	Secreted Signaling	PMID: 29637711; PMID: 24760155
33	prolif	CD4_3	MIF	CD74_CXCR4	0.0125664	0	MIF_CD74_CXCR4	MIF - (CD74+CXCR4)	MIF	Secreted Signaling	PMID: 29637711; PMID: 24760155
34	PTN+	cDC2	MIF	CD74_CXCR4	0.0347343	0	MIF_CD74_CXCR4	MIF - (CD74+CXCR4)	MIF	Secreted Signaling	PMID: 29637711; PMID: 24760155
35	B	cDC2	MIF	CD74_CXCR4	0.0239807	0	MIF_CD74_CXCR4	MIF - (CD74+CXCR4)	MIF	Secreted Signaling	PMID: 29637711; PMID: 24760155
36	CD8_1	cDC2	MIF	CD74_CXCR4	0.0239807	0	MIF_CD74_CXCR4	MIF - (CD74+CXCR4)	MIF	Secreted Signaling	PMID: 29637711; PMID: 24760155
37	CD8_2	cDC2	MIF	CD74_CXCR4	0.0239807	0	MIF_CD74_CXCR4	MIF - (CD74+CXCR4)	MIF	Secreted Signaling	PMID: 29637711; PMID: 24760155
38	NK	cDC2	MIF	CD74_CXCR4	0.0239807	0	MIF_CD74_CXCR4	MIF - (CD74+CXCR4)	MIF	Secreted Signaling	PMID: 29637711; PMID: 24760155
39	CD4_1	cDC2	MIF	CD74_CXCR4	0.0304661	0	MIF_CD74_CXCR4	MIF - (CD74+CXCR4)	MIF	Secreted Signaling	PMID: 29637711; PMID: 24760155
40	CD4_2	cDC2	MIF	CD74_CXCR4	0.0239807	0	MIF_CD74_CXCR4	MIF - (CD74+CXCR4)	MIF	Secreted Signaling	PMID: 29637711; PMID: 24760155
41	CD4_3	cDC2	MIF	CD74_CXCR4	0.010746	0	MIF_CD74_CXCR4	MIF - (CD74+CXCR4)	MIF	Secreted Signaling	PMID: 29637711; PMID: 24760155
42	prolif	cDC2	MIF	CD74_CXCR4	0.0405706	0	MIF_CD74_CXCR4	MIF - (CD74+CXCR4)	MIF	Secreted Signaling	PMID: 29637711; PMID: 24760155
43	pDC	cDC2	MIF	CD74_CXCR4	0.0201465	0	MIF_CD74_CXCR4	MIF - (CD74+CXCR4)	MIF	Secreted Signaling	PMID: 29637711; PMID: 24760155
44	cDC1	cDC2	MIF	CD74_CXCR4	0.0239807	0	MIF_CD74_CXCR4	MIF - (CD74+CXCR4)	MIF	Secreted Signaling	PMID: 29637711; PMID: 24760155
45	cDC2	cDC2	MIF	CD74_CXCR4	0.0201465	0	MIF_CD74_CXCR4	MIF - (CD74+CXCR4)	MIF	Secreted Signaling	PMID: 29637711; PMID: 24760155
46	Mono1	cDC2	MIF	CD74_CXCR4	0.0239807	0	MIF_CD74_CXCR4	MIF - (CD74+CXCR4)	MIF	Secreted Signaling	PMID: 29637711; PMID: 24760155
47	CSF_M1	cDC2	MIF	CD74_CXCR4	0.0239807	0	MIF_CD74_CXCR4	MIF - (CD74+CXCR4)	MIF	Secreted Signaling	PMID: 29637711; PMID: 24760155
48	PTN+	CSF_M2	MIF	CD74_CXCR4	0.0442937	0	MIF_CD74_CXCR4	MIF - (CD74+CXCR4)	MIF	Secreted Signaling	PMID: 29637711; PMID: 24760155
49	B	CSF_M2	MIF	CD74_CXCR4	0.0306746	0	MIF_CD74_CXCR4	MIF - (CD74+CXCR4)	MIF	Secreted Signaling	PMID: 29637711; PMID: 24760155
50	CD8_1	CSF_M2	MIF	CD74_CXCR4	0.0306746	0	MIF_CD74_CXCR4	MIF - (CD74+CXCR4)	MIF	Secreted Signaling	PMID: 29637711; PMID: 24760155
51	CD8_2	CSF_M2	MIF	CD74_CXCR4	0.0306746	0	MIF_CD74_CXCR4	MIF - (CD74+CXCR4)	MIF	Secreted Signaling	PMID: 29637711; PMID: 24760155
52	NK	CSF_M2	MIF	CD74_CXCR4	0.0306746	0	MIF_CD74_CXCR4	MIF - (CD74+CXCR4)	MIF	Secreted Signaling	PMID: 29637711; PMID: 24760155
53	CD4_1	CSF_M2	MIF	CD74_CXCR4	0.0388982	0	MIF_CD74_CXCR4	MIF - (CD74+CXCR4)	MIF	Secreted Signaling	PMID: 29637711; PMID: 24760155
54	CD4_2	CSF_M2	MIF	CD74_CXCR4	0.0306746	0	MIF_CD74_CXCR4	MIF - (CD74+CXCR4)	MIF	Secreted Signaling	PMID: 29637711; PMID: 24760155
55	CD4_3	CSF_M2	MIF	CD74_CXCR4	0.0137978	0	MIF_CD74_CXCR4	MIF - (CD74+CXCR4)	MIF	Secreted Signaling	PMID: 29637711; PMID: 24760155
56	prolif	CSF_M2	MIF	CD74_CXCR4	0.0516503	0	MIF_CD74_CXCR4	MIF - (CD74+CXCR4)	MIF	Secreted Signaling	PMID: 29637711; PMID: 24760155
57	pDC	CSF_M2	MIF	CD74_CXCR4	0.0257985	0	MIF_CD74_CXCR4	MIF - (CD74+CXCR4)	MIF	Secreted Signaling	PMID: 29637711; PMID: 24760155
58	cDC1	CSF_M2	MIF	CD74_CXCR4	0.0306746	0	MIF_CD74_CXCR4	MIF - (CD74+CXCR4)	MIF	Secreted Signaling	PMID: 29637711; PMID: 24760155
59	cDC2	CSF_M2	MIF	CD74_CXCR4	0.0257985	0	MIF_CD74_CXCR4	MIF - (CD74+CXCR4)	MIF	Secreted Signaling	PMID: 29637711; PMID: 24760155
60	Mono1	CSF_M2	MIF	CD74_CXCR4	0.0306746	0	MIF_CD74_CXCR4	MIF - (CD74+CXCR4)	MIF	Secreted Signaling	PMID: 29637711; PMID: 24760155
61	CSF_M1	CSF_M2	MIF	CD74_CXCR4	0.0306746	0	MIF_CD74_CXCR4	MIF - (CD74+CXCR4)	MIF	Secreted Signaling	PMID: 29637711; PMID: 24760155
62	PTN+	B	MIF	CD74_CD44	0.0318125	0	MIF_CD74_CD44	MIF - (CD74+CD44)	MIF	Secreted Signaling	PMID: 29637711; PMID: 26175090
63	B	B	MIF	CD74_CD44	0.0219429	0	MIF_CD74_CD44	MIF - (CD74+CD44)	MIF	Secreted Signaling	PMID: 29637711; PMID: 26175090
64	CD8_1	B	MIF	CD74_CD44	0.0219429	0	MIF_CD74_CD44	MIF - (CD74+CD44)	MIF	Secreted Signaling	PMID: 29637711; PMID: 26175090
65	CD8_2	B	MIF	CD74_CD44	0.0219429	0	MIF_CD74_CD44	MIF - (CD74+CD44)	MIF	Secreted Signaling	PMID: 29637711; PMID: 26175090
66	NK	B	MIF	CD74_CD44	0.0219429	0	MIF_CD74_CD44	MIF - (CD74+CD44)	MIF	Secreted Signaling	PMID: 29637711; PMID: 26175090
67	CD4_1	B	MIF	CD74_CD44	0.027893	0	MIF_CD74_CD44	MIF - (CD74+CD44)	MIF	Secreted Signaling	PMID: 29637711; PMID: 26175090
68	CD4_2	B	MIF	CD74_CD44	0.0219429	0	MIF_CD74_CD44	MIF - (CD74+CD44)	MIF	Secreted Signaling	PMID: 29637711; PMID: 26175090
69	prolif	B	MIF	CD74_CD44	0.0371768	0	MIF_CD74_CD44	MIF - (CD74+CD44)	MIF	Secreted Signaling	PMID: 29637711; PMID: 26175090
70	pDC	B	MIF	CD74_CD44	0.0184284	0	MIF_CD74_CD44	MIF - (CD74+CD44)	MIF	Secreted Signaling	PMID: 29637711; PMID: 26175090
71	cDC1	B	MIF	CD74_CD44	0.0219429	0	MIF_CD74_CD44	MIF - (CD74+CD44)	MIF	Secreted Signaling	PMID: 29637711; PMID: 26175090
72	cDC2	B	MIF	CD74_CD44	0.0184284	0	MIF_CD74_CD44	MIF - (CD74+CD44)	MIF	Secreted Signaling	PMID: 29637711; PMID: 26175090
73	Mono1	B	MIF	CD74_CD44	0.0219429	0	MIF_CD74_CD44	MIF - (CD74+CD44)	MIF	Secreted Signaling	PMID: 29637711; PMID: 26175090
74	CSF_M1	B	MIF	CD74_CD44	0.0219429	0	MIF_CD74_CD44	MIF - (CD74+CD44)	MIF	Secreted Signaling	PMID: 29637711; PMID: 26175090
75	PTN+	CD8_1	MIF	CD74_CD44	0.0107137	0.01	MIF_CD74_CD44	MIF - (CD74+CD44)	MIF	Secreted Signaling	PMID: 29637711; PMID: 26175090
76	CD8_1	CD8_1	MIF	CD74_CD44	0.0073402	0.03	MIF_CD74_CD44	MIF - (CD74+CD44)	MIF	Secreted Signaling	PMID: 29637711; PMID: 26175090
77	CD4_1	CD8_1	MIF	CD74_CD44	0.00936851	0	MIF_CD74_CD44	MIF - (CD74+CD44)	MIF	Secreted Signaling	PMID: 29637711; PMID: 26175090
78	CD4_2	CD8_1	MIF	CD74_CD44	0.0073402	0.03	MIF_CD74_CD44	MIF - (CD74+CD44)	MIF	Secreted Signaling	PMID: 29637711; PMID: 26175090
79	prolif	CD8_1	MIF	CD74_CD44	0.0125664	0	MIF_CD74_CD44	MIF - (CD74+CD44)	MIF	Secreted Signaling	PMID: 29637711; PMID: 26175090
80	Mono1	CD8_1	MIF	CD74_CD44	0.0073402	0.03	MIF_CD74_CD44	MIF - (CD74+CD44)	MIF	Secreted Signaling	PMID: 29637711; PMID: 26175090
81	CSF_M1	CD8_1	MIF	CD74_CD44	0.0073402	0.03	MIF_CD74_CD44	MIF - (CD74+CD44)	MIF	Secreted Signaling	PMID: 29637711; PMID: 26175090
82	PTN+	NK	MIF	CD74_CD44	0.0107137	0.04	MIF_CD74_CD44	MIF - (CD74+CD44)	MIF	Secreted Signaling	PMID: 29637711; PMID: 26175090
83	CD4_1	NK	MIF	CD74_CD44	0.00936851	0.04	MIF_CD74_CD44	MIF - (CD74+CD44)	MIF	Secreted Signaling	PMID: 29637711; PMID: 26175090
84	prolif	NK	MIF	CD74_CD44	0.0125664	0.01	MIF_CD74_CD44	MIF - (CD74+CD44)	MIF	Secreted Signaling	PMID: 29637711; PMID: 26175090
85	PTN+	Mono1	MIF	CD74_CD44	0.0315469	0	MIF_CD74_CD44	MIF - (CD74+CD44)	MIF	Secreted Signaling	PMID: 29637711; PMID: 26175090
86	B	Mono1	MIF	CD74_CD44	0.0217579	0	MIF_CD74_CD44	MIF - (CD74+CD44)	MIF	Secreted Signaling	PMID: 29637711; PMID: 26175090
87	CD8_1	Mono1	MIF	CD74_CD44	0.0217579	0	MIF_CD74_CD44	MIF - (CD74+CD44)	MIF	Secreted Signaling	PMID: 29637711; PMID: 26175090
88	CD8_2	Mono1	MIF	CD74_CD44	0.0217579	0	MIF_CD74_CD44	MIF - (CD74+CD44)	MIF	Secreted Signaling	PMID: 29637711; PMID: 26175090
89	NK	Mono1	MIF	CD74_CD44	0.0217579	0	MIF_CD74_CD44	MIF - (CD74+CD44)	MIF	Secreted Signaling	PMID: 29637711; PMID: 26175090
90	CD4_1	Mono1	MIF	CD74_CD44	0.0276592	0	MIF_CD74_CD44	MIF - (CD74+CD44)	MIF	Secreted Signaling	PMID: 29637711; PMID: 26175090
91	CD4_2	Mono1	MIF	CD74_CD44	0.0217579	0	MIF_CD74_CD44	MIF - (CD74+CD44)	MIF	Secreted Signaling	PMID: 29637711; PMID: 26175090
92	CD4_3	Mono1	MIF	CD74_CD44	0.00973766	0	MIF_CD74_CD44	MIF - (CD74+CD44)	MIF	Secreted Signaling	PMID: 29637711; PMID: 26175090
93	prolif	Mono1	MIF	CD74_CD44	0.0368681	0	MIF_CD74_CD44	MIF - (CD74+CD44)	MIF	Secreted Signaling	PMID: 29637711; PMID: 26175090
94	pDC	Mono1	MIF	CD74_CD44	0.0182725	0	MIF_CD74_CD44	MIF - (CD74+CD44)	MIF	Secreted Signaling	PMID: 29637711; PMID: 26175090
95	cDC1	Mono1	MIF	CD74_CD44	0.0217579	0	MIF_CD74_CD44	MIF - (CD74+CD44)	MIF	Secreted Signaling	PMID: 29637711; PMID: 26175090
96	cDC2	Mono1	MIF	CD74_CD44	0.0182725	0	MIF_CD74_CD44	MIF - (CD74+CD44)	MIF	Secreted Signaling	PMID: 29637711; PMID: 26175090
97	Mono1	Mono1	MIF	CD74_CD44	0.0217579	0	MIF_CD74_CD44	MIF - (CD74+CD44)	MIF	Secreted Signaling	PMID: 29637711; PMID: 26175090
98	CSF_M1	Mono1	MIF	CD74_CD44	0.0217579	0	MIF_CD74_CD44	MIF - (CD74+CD44)	MIF	Secreted Signaling	PMID: 29637711; PMID: 26175090
99	pDC	B	TNFSF13B	TNFRSF13C	0.00163569	0	TNFSF13B_TNFRSF13C	TNFSF13B - TNFRSF13C	BAFF	Secreted Signaling	KEGG: hsa04060
100	cDC2	B	TNFSF13B	TNFRSF13C	0.00163569	0	TNFSF13B_TNFRSF13C	TNFSF13B - TNFRSF13C	BAFF	Secreted Signaling	KEGG: hsa04060
101	Mono1	B	TNFSF13B	TNFRSF13C	0.00163569	0	TNFSF13B_TNFRSF13C	TNFSF13B - TNFRSF13C	BAFF	Secreted Signaling	KEGG: hsa04060
102	CSF_M1	B	TNFSF13B	TNFRSF13C	0.00163569	0	TNFSF13B_TNFRSF13C	TNFSF13B - TNFRSF13C	BAFF	Secreted Signaling	KEGG: hsa04060
103	CSF_M1	B	SPP1	CD44	0.00163569	0	SPP1_CD44	SPP1 - CD44	SPP1	Secreted Signaling	PMID: 21907263
104	CSF_M2	B	SPP1	CD44	0.00259004	0	SPP1_CD44	SPP1 - CD44	SPP1	Secreted Signaling	PMID: 21907263
105	CSF_M1	CD8_1	SPP1	CD44	0.00163569	0	SPP1_CD44	SPP1 - CD44	SPP1	Secreted Signaling	PMID: 21907263
106	CSF_M2	CD8_1	SPP1	CD44	0.00259004	0	SPP1_CD44	SPP1 - CD44	SPP1	Secreted Signaling	PMID: 21907263
107	CSF_M1	CD8_2	SPP1	CD44	0.00163569	0	SPP1_CD44	SPP1 - CD44	SPP1	Secreted Signaling	PMID: 21907263
108	CSF_M2	CD8_2	SPP1	CD44	0.00259004	0	SPP1_CD44	SPP1 - CD44	SPP1	Secreted Signaling	PMID: 21907263
109	CSF_M1	NK	SPP1	CD44	0.00259004	0	SPP1_CD44	SPP1 - CD44	SPP1	Secreted Signaling	PMID: 21907263
110	CSF_M2	NK	SPP1	CD44	0.0040989	0	SPP1_CD44	SPP1 - CD44	SPP1	Secreted Signaling	PMID: 21907263
111	CSF_M1	CD4_1	SPP1	CD44	0.00163569	0	SPP1_CD44	SPP1 - CD44	SPP1	Secreted Signaling	PMID: 21907263
112	CSF_M2	CD4_1	SPP1	CD44	0.00259004	0	SPP1_CD44	SPP1 - CD44	SPP1	Secreted Signaling	PMID: 21907263
113	CSF_M1	CD4_2	SPP1	CD44	0.00163569	0	SPP1_CD44	SPP1 - CD44	SPP1	Secreted Signaling	PMID: 21907263
114	CSF_M2	CD4_2	SPP1	CD44	0.00259004	0	SPP1_CD44	SPP1 - CD44	SPP1	Secreted Signaling	PMID: 21907263
115	CSF_M1	CD4_3	SPP1	CD44	0.00163569	0	SPP1_CD44	SPP1 - CD44	SPP1	Secreted Signaling	PMID: 21907263
116	CSF_M2	CD4_3	SPP1	CD44	0.00259004	0	SPP1_CD44	SPP1 - CD44	SPP1	Secreted Signaling	PMID: 21907263
117	CSF_M1	Mono1	SPP1	CD44	0.00163569	0	SPP1_CD44	SPP1 - CD44	SPP1	Secreted Signaling	PMID: 21907263
118	CSF_M2	Mono1	SPP1	CD44	0.00259004	0	SPP1_CD44	SPP1 - CD44	SPP1	Secreted Signaling	PMID: 21907263
119	CSF_M1	CD4_1	SPP1	ITGA4_ITGB1	0.00163569	0	SPP1_ITGA4_ITGB1	SPP1 - (ITGA4+ITGB1)	SPP1	Secreted Signaling	PMID: 21907263
120	CSF_M2	CD4_1	SPP1	ITGA4_ITGB1	0.00259004	0	SPP1_ITGA4_ITGB1	SPP1 - (ITGA4+ITGB1)	SPP1	Secreted Signaling	PMID: 21907263
121	CSF_M1	CD4_2	SPP1	ITGA4_ITGB1	0.00163569	0	SPP1_ITGA4_ITGB1	SPP1 - (ITGA4+ITGB1)	SPP1	Secreted Signaling	PMID: 21907263
122	CSF_M2	CD4_2	SPP1	ITGA4_ITGB1	0.00259004	0	SPP1_ITGA4_ITGB1	SPP1 - (ITGA4+ITGB1)	SPP1	Secreted Signaling	PMID: 21907263
123	CD8_1	CSF_M2	ANXA1	FPR1	0.00163569	0	ANXA1_FPR1	ANXA1 - FPR1	ANNEXIN	Secreted Signaling	PMID: 23230437
124	CD8_2	CSF_M2	ANXA1	FPR1	0.00163569	0	ANXA1_FPR1	ANXA1 - FPR1	ANNEXIN	Secreted Signaling	PMID: 23230437
125	CD4_1	CSF_M2	ANXA1	FPR1	0.00163569	0	ANXA1_FPR1	ANXA1 - FPR1	ANNEXIN	Secreted Signaling	PMID: 23230437
126	CD4_2	CSF_M2	ANXA1	FPR1	0.00163569	0	ANXA1_FPR1	ANXA1 - FPR1	ANNEXIN	Secreted Signaling	PMID: 23230437
127	CD4_3	CSF_M2	ANXA1	FPR1	0.00163569	0	ANXA1_FPR1	ANXA1 - FPR1	ANNEXIN	Secreted Signaling	PMID: 23230437
128	prolif	CSF_M2	ANXA1	FPR1	0.00163569	0	ANXA1_FPR1	ANXA1 - FPR1	ANNEXIN	Secreted Signaling	PMID: 23230437
129	cDC2	CSF_M2	ANXA1	FPR1	0.00163569	0	ANXA1_FPR1	ANXA1 - FPR1	ANNEXIN	Secreted Signaling	PMID: 23230437
130	Mono1	CSF_M2	ANXA1	FPR1	0.00163569	0	ANXA1_FPR1	ANXA1 - FPR1	ANNEXIN	Secreted Signaling	PMID: 23230437
131	CSF_M1	CSF_M2	ANXA1	FPR1	0.00163569	0	ANXA1_FPR1	ANXA1 - FPR1	ANNEXIN	Secreted Signaling	PMID: 23230437

## Sheet: SMA_baseline
	source	target	ligand	receptor	prob	pval	interaction_name	interaction_name_2	pathway_name	annotation	evidence
1	PTN+	NK	TGFB1	TGFbR1_R2	0.00148857	0	TGFB1_TGFBR1_TGFBR2	TGFB1 - (TGFBR1+TGFBR2)	TGFb	Secreted Signaling	KEGG: hsa04350
2	B	NK	TGFB1	TGFbR1_R2	0.00157211	0	TGFB1_TGFBR1_TGFBR2	TGFB1 - (TGFBR1+TGFBR2)	TGFb	Secreted Signaling	KEGG: hsa04350
3	CD8_1	NK	TGFB1	TGFbR1_R2	0.00561313	0	TGFB1_TGFBR1_TGFBR2	TGFB1 - (TGFBR1+TGFBR2)	TGFb	Secreted Signaling	KEGG: hsa04350
4	CD8_2	NK	TGFB1	TGFbR1_R2	0.00561313	0	TGFB1_TGFBR1_TGFBR2	TGFB1 - (TGFBR1+TGFBR2)	TGFb	Secreted Signaling	KEGG: hsa04350
5	NK	NK	TGFB1	TGFbR1_R2	0.00577465	0	TGFB1_TGFBR1_TGFBR2	TGFB1 - (TGFBR1+TGFBR2)	TGFb	Secreted Signaling	KEGG: hsa04350
6	CD4_1	NK	TGFB1	TGFbR1_R2	0.00561313	0	TGFB1_TGFBR1_TGFBR2	TGFB1 - (TGFBR1+TGFBR2)	TGFb	Secreted Signaling	KEGG: hsa04350
7	CD4_2	NK	TGFB1	TGFbR1_R2	0.00561313	0	TGFB1_TGFBR1_TGFBR2	TGFB1 - (TGFBR1+TGFBR2)	TGFb	Secreted Signaling	KEGG: hsa04350
8	CD4_3	NK	TGFB1	TGFbR1_R2	0.00561313	0	TGFB1_TGFBR1_TGFBR2	TGFB1 - (TGFBR1+TGFBR2)	TGFb	Secreted Signaling	KEGG: hsa04350
9	prolif	NK	TGFB1	TGFbR1_R2	0.00561313	0	TGFB1_TGFBR1_TGFBR2	TGFB1 - (TGFBR1+TGFBR2)	TGFb	Secreted Signaling	KEGG: hsa04350
10	pDC	NK	TGFB1	TGFbR1_R2	0.00157211	0	TGFB1_TGFBR1_TGFBR2	TGFB1 - (TGFBR1+TGFBR2)	TGFb	Secreted Signaling	KEGG: hsa04350
11	cDC1	NK	TGFB1	TGFbR1_R2	0.00248944	0	TGFB1_TGFBR1_TGFBR2	TGFB1 - (TGFBR1+TGFBR2)	TGFb	Secreted Signaling	KEGG: hsa04350
12	cDC2	NK	TGFB1	TGFbR1_R2	0.00470153	0	TGFB1_TGFBR1_TGFBR2	TGFB1 - (TGFBR1+TGFBR2)	TGFb	Secreted Signaling	KEGG: hsa04350
13	Mono1	NK	TGFB1	TGFbR1_R2	0.00561313	0	TGFB1_TGFBR1_TGFBR2	TGFB1 - (TGFBR1+TGFBR2)	TGFb	Secreted Signaling	KEGG: hsa04350
14	CSF_M1	NK	TGFB1	TGFbR1_R2	0.00561313	0	TGFB1_TGFBR1_TGFBR2	TGFB1 - (TGFBR1+TGFBR2)	TGFb	Secreted Signaling	KEGG: hsa04350
15	CSF_M2	NK	TGFB1	TGFbR1_R2	0.00561313	0	TGFB1_TGFBR1_TGFBR2	TGFB1 - (TGFBR1+TGFBR2)	TGFb	Secreted Signaling	KEGG: hsa04350
16	PTN+	Mono1	TGFB1	TGFbR1_R2	0.00257532	0	TGFB1_TGFBR1_TGFBR2	TGFB1 - (TGFBR1+TGFBR2)	TGFb	Secreted Signaling	KEGG: hsa04350
17	B	Mono1	TGFB1	TGFbR1_R2	0.00271984	0	TGFB1_TGFBR1_TGFBR2	TGFB1 - (TGFBR1+TGFBR2)	TGFb	Secreted Signaling	KEGG: hsa04350
18	CD8_1	Mono1	TGFB1	TGFbR1_R2	0.00968244	0	TGFB1_TGFBR1_TGFBR2	TGFB1 - (TGFBR1+TGFBR2)	TGFb	Secreted Signaling	KEGG: hsa04350
19	CD8_2	Mono1	TGFB1	TGFbR1_R2	0.00968244	0	TGFB1_TGFBR1_TGFBR2	TGFB1 - (TGFBR1+TGFBR2)	TGFb	Secreted Signaling	KEGG: hsa04350
20	NK	Mono1	TGFB1	TGFbR1_R2	0.00995989	0	TGFB1_TGFBR1_TGFBR2	TGFB1 - (TGFBR1+TGFBR2)	TGFb	Secreted Signaling	KEGG: hsa04350
21	CD4_1	Mono1	TGFB1	TGFbR1_R2	0.00968244	0	TGFB1_TGFBR1_TGFBR2	TGFB1 - (TGFBR1+TGFBR2)	TGFb	Secreted Signaling	KEGG: hsa04350
22	CD4_2	Mono1	TGFB1	TGFbR1_R2	0.00968244	0	TGFB1_TGFBR1_TGFBR2	TGFB1 - (TGFBR1+TGFBR2)	TGFb	Secreted Signaling	KEGG: hsa04350
23	CD4_3	Mono1	TGFB1	TGFbR1_R2	0.00968244	0	TGFB1_TGFBR1_TGFBR2	TGFB1 - (TGFBR1+TGFBR2)	TGFb	Secreted Signaling	KEGG: hsa04350
24	prolif	Mono1	TGFB1	TGFbR1_R2	0.00968244	0	TGFB1_TGFBR1_TGFBR2	TGFB1 - (TGFBR1+TGFBR2)	TGFb	Secreted Signaling	KEGG: hsa04350
25	pDC	Mono1	TGFB1	TGFbR1_R2	0.00271984	0	TGFB1_TGFBR1_TGFBR2	TGFB1 - (TGFBR1+TGFBR2)	TGFb	Secreted Signaling	KEGG: hsa04350
26	cDC1	Mono1	TGFB1	TGFbR1_R2	0.00430399	0	TGFB1_TGFBR1_TGFBR2	TGFB1 - (TGFBR1+TGFBR2)	TGFb	Secreted Signaling	KEGG: hsa04350
27	cDC2	Mono1	TGFB1	TGFbR1_R2	0.00811537	0	TGFB1_TGFBR1_TGFBR2	TGFB1 - (TGFBR1+TGFBR2)	TGFb	Secreted Signaling	KEGG: hsa04350
28	Mono1	Mono1	TGFB1	TGFbR1_R2	0.00968244	0	TGFB1_TGFBR1_TGFBR2	TGFB1 - (TGFBR1+TGFBR2)	TGFb	Secreted Signaling	KEGG: hsa04350
29	CSF_M1	Mono1	TGFB1	TGFbR1_R2	0.00968244	0	TGFB1_TGFBR1_TGFBR2	TGFB1 - (TGFBR1+TGFBR2)	TGFb	Secreted Signaling	KEGG: hsa04350
30	CSF_M2	Mono1	TGFB1	TGFbR1_R2	0.00968244	0	TGFB1_TGFBR1_TGFBR2	TGFB1 - (TGFBR1+TGFBR2)	TGFb	Secreted Signaling	KEGG: hsa04350
31	PTN+	CSF_M1	TGFB1	TGFbR1_R2	0.00148857	0	TGFB1_TGFBR1_TGFBR2	TGFB1 - (TGFBR1+TGFBR2)	TGFb	Secreted Signaling	KEGG: hsa04350
32	B	CSF_M1	TGFB1	TGFbR1_R2	0.00157211	0	TGFB1_TGFBR1_TGFBR2	TGFB1 - (TGFBR1+TGFBR2)	TGFb	Secreted Signaling	KEGG: hsa04350
33	CD8_1	CSF_M1	TGFB1	TGFbR1_R2	0.00561313	0	TGFB1_TGFBR1_TGFBR2	TGFB1 - (TGFBR1+TGFBR2)	TGFb	Secreted Signaling	KEGG: hsa04350
34	CD8_2	CSF_M1	TGFB1	TGFbR1_R2	0.00561313	0	TGFB1_TGFBR1_TGFBR2	TGFB1 - (TGFBR1+TGFBR2)	TGFb	Secreted Signaling	KEGG: hsa04350
35	NK	CSF_M1	TGFB1	TGFbR1_R2	0.00577465	0	TGFB1_TGFBR1_TGFBR2	TGFB1 - (TGFBR1+TGFBR2)	TGFb	Secreted Signaling	KEGG: hsa04350
36	CD4_1	CSF_M1	TGFB1	TGFbR1_R2	0.00561313	0	TGFB1_TGFBR1_TGFBR2	TGFB1 - (TGFBR1+TGFBR2)	TGFb	Secreted Signaling	KEGG: hsa04350
37	CD4_2	CSF_M1	TGFB1	TGFbR1_R2	0.00561313	0	TGFB1_TGFBR1_TGFBR2	TGFB1 - (TGFBR1+TGFBR2)	TGFb	Secreted Signaling	KEGG: hsa04350
38	CD4_3	CSF_M1	TGFB1	TGFbR1_R2	0.00561313	0	TGFB1_TGFBR1_TGFBR2	TGFB1 - (TGFBR1+TGFBR2)	TGFb	Secreted Signaling	KEGG: hsa04350
39	prolif	CSF_M1	TGFB1	TGFbR1_R2	0.00561313	0	TGFB1_TGFBR1_TGFBR2	TGFB1 - (TGFBR1+TGFBR2)	TGFb	Secreted Signaling	KEGG: hsa04350
40	pDC	CSF_M1	TGFB1	TGFbR1_R2	0.00157211	0	TGFB1_TGFBR1_TGFBR2	TGFB1 - (TGFBR1+TGFBR2)	TGFb	Secreted Signaling	KEGG: hsa04350
41	cDC1	CSF_M1	TGFB1	TGFbR1_R2	0.00248944	0	TGFB1_TGFBR1_TGFBR2	TGFB1 - (TGFBR1+TGFBR2)	TGFb	Secreted Signaling	KEGG: hsa04350
42	cDC2	CSF_M1	TGFB1	TGFbR1_R2	0.00470153	0	TGFB1_TGFBR1_TGFBR2	TGFB1 - (TGFBR1+TGFBR2)	TGFb	Secreted Signaling	KEGG: hsa04350
43	Mono1	CSF_M1	TGFB1	TGFbR1_R2	0.00561313	0	TGFB1_TGFBR1_TGFBR2	TGFB1 - (TGFBR1+TGFBR2)	TGFb	Secreted Signaling	KEGG: hsa04350
44	CSF_M1	CSF_M1	TGFB1	TGFbR1_R2	0.00561313	0	TGFB1_TGFBR1_TGFBR2	TGFB1 - (TGFBR1+TGFBR2)	TGFb	Secreted Signaling	KEGG: hsa04350
45	CSF_M2	CSF_M1	TGFB1	TGFbR1_R2	0.00561313	0	TGFB1_TGFBR1_TGFBR2	TGFB1 - (TGFBR1+TGFBR2)	TGFb	Secreted Signaling	KEGG: hsa04350
46	PTN+	CSF_M2	TGFB1	TGFbR1_R2	0.00281451	0.01	TGFB1_TGFBR1_TGFBR2	TGFB1 - (TGFBR1+TGFBR2)	TGFb	Secreted Signaling	KEGG: hsa04350
47	B	CSF_M2	TGFB1	TGFbR1_R2	0.00297245	0.01	TGFB1_TGFBR1_TGFBR2	TGFB1 - (TGFBR1+TGFBR2)	TGFb	Secreted Signaling	KEGG: hsa04350
48	CD8_1	CSF_M2	TGFB1	TGFbR1_R2	0.0105749	0	TGFB1_TGFBR1_TGFBR2	TGFB1 - (TGFBR1+TGFBR2)	TGFb	Secreted Signaling	KEGG: hsa04350
49	CD8_2	CSF_M2	TGFB1	TGFbR1_R2	0.0105749	0	TGFB1_TGFBR1_TGFBR2	TGFB1 - (TGFBR1+TGFBR2)	TGFb	Secreted Signaling	KEGG: hsa04350
50	NK	CSF_M2	TGFB1	TGFbR1_R2	0.0108776	0	TGFB1_TGFBR1_TGFBR2	TGFB1 - (TGFBR1+TGFBR2)	TGFb	Secreted Signaling	KEGG: hsa04350
51	CD4_1	CSF_M2	TGFB1	TGFbR1_R2	0.0105749	0	TGFB1_TGFBR1_TGFBR2	TGFB1 - (TGFBR1+TGFBR2)	TGFb	Secreted Signaling	KEGG: hsa04350
52	CD4_2	CSF_M2	TGFB1	TGFbR1_R2	0.0105749	0	TGFB1_TGFBR1_TGFBR2	TGFB1 - (TGFBR1+TGFBR2)	TGFb	Secreted Signaling	KEGG: hsa04350
53	CD4_3	CSF_M2	TGFB1	TGFbR1_R2	0.0105749	0	TGFB1_TGFBR1_TGFBR2	TGFB1 - (TGFBR1+TGFBR2)	TGFb	Secreted Signaling	KEGG: hsa04350
54	prolif	CSF_M2	TGFB1	TGFbR1_R2	0.0105749	0	TGFB1_TGFBR1_TGFBR2	TGFB1 - (TGFBR1+TGFBR2)	TGFb	Secreted Signaling	KEGG: hsa04350
55	pDC	CSF_M2	TGFB1	TGFbR1_R2	0.00297245	0.01	TGFB1_TGFBR1_TGFBR2	TGFB1 - (TGFBR1+TGFBR2)	TGFb	Secreted Signaling	KEGG: hsa04350
56	cDC1	CSF_M2	TGFB1	TGFbR1_R2	0.00470304	0.01	TGFB1_TGFBR1_TGFBR2	TGFB1 - (TGFBR1+TGFBR2)	TGFb	Secreted Signaling	KEGG: hsa04350
57	cDC2	CSF_M2	TGFB1	TGFbR1_R2	0.00886465	0.01	TGFB1_TGFBR1_TGFBR2	TGFB1 - (TGFBR1+TGFBR2)	TGFb	Secreted Signaling	KEGG: hsa04350
58	Mono1	CSF_M2	TGFB1	TGFbR1_R2	0.0105749	0	TGFB1_TGFBR1_TGFBR2	TGFB1 - (TGFBR1+TGFBR2)	TGFb	Secreted Signaling	KEGG: hsa04350
59	CSF_M1	CSF_M2	TGFB1	TGFbR1_R2	0.0105749	0	TGFB1_TGFBR1_TGFBR2	TGFB1 - (TGFBR1+TGFBR2)	TGFb	Secreted Signaling	KEGG: hsa04350
60	CSF_M2	CSF_M2	TGFB1	TGFbR1_R2	0.0105749	0	TGFB1_TGFBR1_TGFBR2	TGFB1 - (TGFBR1+TGFBR2)	TGFb	Secreted Signaling	KEGG: hsa04350
61	CD8_1	Mono1	CCL5	CCR1	0.0231227	0	CCL5_CCR1	CCL5 - CCR1	CCL	Secreted Signaling	KEGG: hsa04060
62	CD8_2	Mono1	CCL5	CCR1	0.0210153	0	CCL5_CCR1	CCL5 - CCR1	CCL	Secreted Signaling	KEGG: hsa04060
63	NK	Mono1	CCL5	CCR1	0.0135978	0	CCL5_CCR1	CCL5 - CCR1	CCL	Secreted Signaling	KEGG: hsa04060
64	CD4_1	Mono1	CCL5	CCR1	0.00248944	0	CCL5_CCR1	CCL5 - CCR1	CCL	Secreted Signaling	KEGG: hsa04060
65	CD4_2	Mono1	CCL5	CCR1	0.00675923	0	CCL5_CCR1	CCL5 - CCR1	CCL	Secreted Signaling	KEGG: hsa04060
66	CD4_3	Mono1	CCL5	CCR1	0.00932396	0	CCL5_CCR1	CCL5 - CCR1	CCL	Secreted Signaling	KEGG: hsa04060
67	CD8_1	CSF_M2	CCL5	CCR1	0.0116966	0	CCL5_CCR1	CCL5 - CCR1	CCL	Secreted Signaling	KEGG: hsa04060
68	CD8_2	CSF_M2	CCL5	CCR1	0.0106192	0	CCL5_CCR1	CCL5 - CCR1	CCL	Secreted Signaling	KEGG: hsa04060
69	NK	CSF_M2	CCL5	CCR1	0.00684546	0	CCL5_CCR1	CCL5 - CCR1	CCL	Secreted Signaling	KEGG: hsa04060
70	CD4_1	CSF_M2	CCL5	CCR1	0.00124627	0	CCL5_CCR1	CCL5 - CCR1	CCL	Secreted Signaling	KEGG: hsa04060
71	CD4_2	CSF_M2	CCL5	CCR1	0.00339107	0	CCL5_CCR1	CCL5 - CCR1	CCL	Secreted Signaling	KEGG: hsa04060
72	CD4_3	CSF_M2	CCL5	CCR1	0.00468381	0	CCL5_CCR1	CCL5 - CCR1	CCL	Secreted Signaling	KEGG: hsa04060
73	PTN+	B	MIF	CD74_CXCR4	0.184994	0	MIF_CD74_CXCR4	MIF - (CD74+CXCR4)	MIF	Secreted Signaling	PMID: 29637711; PMID: 24760155
74	B	B	MIF	CD74_CXCR4	0.0941083	0	MIF_CD74_CXCR4	MIF - (CD74+CXCR4)	MIF	Secreted Signaling	PMID: 29637711; PMID: 24760155
75	CD8_1	B	MIF	CD74_CXCR4	0.113626	0	MIF_CD74_CXCR4	MIF - (CD74+CXCR4)	MIF	Secreted Signaling	PMID: 29637711; PMID: 24760155
76	CD8_2	B	MIF	CD74_CXCR4	0.113626	0	MIF_CD74_CXCR4	MIF - (CD74+CXCR4)	MIF	Secreted Signaling	PMID: 29637711; PMID: 24760155
77	NK	B	MIF	CD74_CXCR4	0.113626	0	MIF_CD74_CXCR4	MIF - (CD74+CXCR4)	MIF	Secreted Signaling	PMID: 29637711; PMID: 24760155
78	CD4_1	B	MIF	CD74_CXCR4	0.11885	0	MIF_CD74_CXCR4	MIF - (CD74+CXCR4)	MIF	Secreted Signaling	PMID: 29637711; PMID: 24760155
79	CD4_2	B	MIF	CD74_CXCR4	0.11885	0	MIF_CD74_CXCR4	MIF - (CD74+CXCR4)	MIF	Secreted Signaling	PMID: 29637711; PMID: 24760155
80	CD4_3	B	MIF	CD74_CXCR4	0.113626	0	MIF_CD74_CXCR4	MIF - (CD74+CXCR4)	MIF	Secreted Signaling	PMID: 29637711; PMID: 24760155
81	prolif	B	MIF	CD74_CXCR4	0.139573	0	MIF_CD74_CXCR4	MIF - (CD74+CXCR4)	MIF	Secreted Signaling	PMID: 29637711; PMID: 24760155
82	pDC	B	MIF	CD74_CXCR4	0.0693212	0	MIF_CD74_CXCR4	MIF - (CD74+CXCR4)	MIF	Secreted Signaling	PMID: 29637711; PMID: 24760155
83	cDC1	B	MIF	CD74_CXCR4	0.11885	0	MIF_CD74_CXCR4	MIF - (CD74+CXCR4)	MIF	Secreted Signaling	PMID: 29637711; PMID: 24760155
84	cDC2	B	MIF	CD74_CXCR4	0.106799	0	MIF_CD74_CXCR4	MIF - (CD74+CXCR4)	MIF	Secreted Signaling	PMID: 29637711; PMID: 24760155
85	Mono1	B	MIF	CD74_CXCR4	0.113626	0	MIF_CD74_CXCR4	MIF - (CD74+CXCR4)	MIF	Secreted Signaling	PMID: 29637711; PMID: 24760155
86	CSF_M1	B	MIF	CD74_CXCR4	0.0869761	0	MIF_CD74_CXCR4	MIF - (CD74+CXCR4)	MIF	Secreted Signaling	PMID: 29637711; PMID: 24760155
87	CSF_M2	B	MIF	CD74_CXCR4	0.0586737	0	MIF_CD74_CXCR4	MIF - (CD74+CXCR4)	MIF	Secreted Signaling	PMID: 29637711; PMID: 24760155
88	PTN+	CD8_1	MIF	CD74_CXCR4	0.0611568	0	MIF_CD74_CXCR4	MIF - (CD74+CXCR4)	MIF	Secreted Signaling	PMID: 29637711; PMID: 24760155
89	B	CD8_1	MIF	CD74_CXCR4	0.02895	0	MIF_CD74_CXCR4	MIF - (CD74+CXCR4)	MIF	Secreted Signaling	PMID: 29637711; PMID: 24760155
90	CD8_1	CD8_1	MIF	CD74_CXCR4	0.0354835	0	MIF_CD74_CXCR4	MIF - (CD74+CXCR4)	MIF	Secreted Signaling	PMID: 29637711; PMID: 24760155
91	CD8_2	CD8_1	MIF	CD74_CXCR4	0.0354835	0	MIF_CD74_CXCR4	MIF - (CD74+CXCR4)	MIF	Secreted Signaling	PMID: 29637711; PMID: 24760155
92	NK	CD8_1	MIF	CD74_CXCR4	0.0354835	0	MIF_CD74_CXCR4	MIF - (CD74+CXCR4)	MIF	Secreted Signaling	PMID: 29637711; PMID: 24760155
93	CD4_1	CD8_1	MIF	CD74_CXCR4	0.037266	0	MIF_CD74_CXCR4	MIF - (CD74+CXCR4)	MIF	Secreted Signaling	PMID: 29637711; PMID: 24760155
94	CD4_2	CD8_1	MIF	CD74_CXCR4	0.037266	0	MIF_CD74_CXCR4	MIF - (CD74+CXCR4)	MIF	Secreted Signaling	PMID: 29637711; PMID: 24760155
95	CD4_3	CD8_1	MIF	CD74_CXCR4	0.0354835	0	MIF_CD74_CXCR4	MIF - (CD74+CXCR4)	MIF	Secreted Signaling	PMID: 29637711; PMID: 24760155
96	prolif	CD8_1	MIF	CD74_CXCR4	0.0444816	0	MIF_CD74_CXCR4	MIF - (CD74+CXCR4)	MIF	Secreted Signaling	PMID: 29637711; PMID: 24760155
97	cDC1	CD8_1	MIF	CD74_CXCR4	0.037266	0	MIF_CD74_CXCR4	MIF - (CD74+CXCR4)	MIF	Secreted Signaling	PMID: 29637711; PMID: 24760155
98	cDC2	CD8_1	MIF	CD74_CXCR4	0.0331758	0	MIF_CD74_CXCR4	MIF - (CD74+CXCR4)	MIF	Secreted Signaling	PMID: 29637711; PMID: 24760155
99	Mono1	CD8_1	MIF	CD74_CXCR4	0.0354835	0	MIF_CD74_CXCR4	MIF - (CD74+CXCR4)	MIF	Secreted Signaling	PMID: 29637711; PMID: 24760155
100	CSF_M1	CD8_1	MIF	CD74_CXCR4	0.0266109	0	MIF_CD74_CXCR4	MIF - (CD74+CXCR4)	MIF	Secreted Signaling	PMID: 29637711; PMID: 24760155
101	PTN+	cDC2	MIF	CD74_CXCR4	0.0733829	0	MIF_CD74_CXCR4	MIF - (CD74+CXCR4)	MIF	Secreted Signaling	PMID: 29637711; PMID: 24760155
102	B	cDC2	MIF	CD74_CXCR4	0.0349774	0	MIF_CD74_CXCR4	MIF - (CD74+CXCR4)	MIF	Secreted Signaling	PMID: 29637711; PMID: 24760155
103	CD8_1	cDC2	MIF	CD74_CXCR4	0.0428113	0	MIF_CD74_CXCR4	MIF - (CD74+CXCR4)	MIF	Secreted Signaling	PMID: 29637711; PMID: 24760155
104	CD8_2	cDC2	MIF	CD74_CXCR4	0.0428113	0	MIF_CD74_CXCR4	MIF - (CD74+CXCR4)	MIF	Secreted Signaling	PMID: 29637711; PMID: 24760155
105	NK	cDC2	MIF	CD74_CXCR4	0.0428113	0	MIF_CD74_CXCR4	MIF - (CD74+CXCR4)	MIF	Secreted Signaling	PMID: 29637711; PMID: 24760155
106	CD4_1	cDC2	MIF	CD74_CXCR4	0.0449446	0	MIF_CD74_CXCR4	MIF - (CD74+CXCR4)	MIF	Secreted Signaling	PMID: 29637711; PMID: 24760155
107	CD4_2	cDC2	MIF	CD74_CXCR4	0.0449446	0	MIF_CD74_CXCR4	MIF - (CD74+CXCR4)	MIF	Secreted Signaling	PMID: 29637711; PMID: 24760155
108	CD4_3	cDC2	MIF	CD74_CXCR4	0.0428113	0	MIF_CD74_CXCR4	MIF - (CD74+CXCR4)	MIF	Secreted Signaling	PMID: 29637711; PMID: 24760155
109	prolif	cDC2	MIF	CD74_CXCR4	0.0535643	0	MIF_CD74_CXCR4	MIF - (CD74+CXCR4)	MIF	Secreted Signaling	PMID: 29637711; PMID: 24760155
110	pDC	cDC2	MIF	CD74_CXCR4	0.0253293	0	MIF_CD74_CXCR4	MIF - (CD74+CXCR4)	MIF	Secreted Signaling	PMID: 29637711; PMID: 24760155
111	cDC1	cDC2	MIF	CD74_CXCR4	0.0449446	0	MIF_CD74_CXCR4	MIF - (CD74+CXCR4)	MIF	Secreted Signaling	PMID: 29637711; PMID: 24760155
112	cDC2	cDC2	MIF	CD74_CXCR4	0.0400468	0	MIF_CD74_CXCR4	MIF - (CD74+CXCR4)	MIF	Secreted Signaling	PMID: 29637711; PMID: 24760155
113	Mono1	cDC2	MIF	CD74_CXCR4	0.0428113	0	MIF_CD74_CXCR4	MIF - (CD74+CXCR4)	MIF	Secreted Signaling	PMID: 29637711; PMID: 24760155
114	CSF_M1	cDC2	MIF	CD74_CXCR4	0.0321674	0	MIF_CD74_CXCR4	MIF - (CD74+CXCR4)	MIF	Secreted Signaling	PMID: 29637711; PMID: 24760155
115	PTN+	CSF_M2	MIF	CD74_CXCR4	0.0684522	0	MIF_CD74_CXCR4	MIF - (CD74+CXCR4)	MIF	Secreted Signaling	PMID: 29637711; PMID: 24760155
116	B	CSF_M2	MIF	CD74_CXCR4	0.0325366	0	MIF_CD74_CXCR4	MIF - (CD74+CXCR4)	MIF	Secreted Signaling	PMID: 29637711; PMID: 24760155
117	CD8_1	CSF_M2	MIF	CD74_CXCR4	0.0398464	0	MIF_CD74_CXCR4	MIF - (CD74+CXCR4)	MIF	Secreted Signaling	PMID: 29637711; PMID: 24760155
118	CD8_2	CSF_M2	MIF	CD74_CXCR4	0.0398464	0	MIF_CD74_CXCR4	MIF - (CD74+CXCR4)	MIF	Secreted Signaling	PMID: 29637711; PMID: 24760155
119	NK	CSF_M2	MIF	CD74_CXCR4	0.0398464	0	MIF_CD74_CXCR4	MIF - (CD74+CXCR4)	MIF	Secreted Signaling	PMID: 29637711; PMID: 24760155
120	CD4_1	CSF_M2	MIF	CD74_CXCR4	0.0418384	0	MIF_CD74_CXCR4	MIF - (CD74+CXCR4)	MIF	Secreted Signaling	PMID: 29637711; PMID: 24760155
121	CD4_2	CSF_M2	MIF	CD74_CXCR4	0.0418384	0	MIF_CD74_CXCR4	MIF - (CD74+CXCR4)	MIF	Secreted Signaling	PMID: 29637711; PMID: 24760155
122	CD4_3	CSF_M2	MIF	CD74_CXCR4	0.0398464	0	MIF_CD74_CXCR4	MIF - (CD74+CXCR4)	MIF	Secreted Signaling	PMID: 29637711; PMID: 24760155
123	prolif	CSF_M2	MIF	CD74_CXCR4	0.0498935	0	MIF_CD74_CXCR4	MIF - (CD74+CXCR4)	MIF	Secreted Signaling	PMID: 29637711; PMID: 24760155
124	cDC1	CSF_M2	MIF	CD74_CXCR4	0.0418384	0	MIF_CD74_CXCR4	MIF - (CD74+CXCR4)	MIF	Secreted Signaling	PMID: 29637711; PMID: 24760155
125	cDC2	CSF_M2	MIF	CD74_CXCR4	0.0372659	0	MIF_CD74_CXCR4	MIF - (CD74+CXCR4)	MIF	Secreted Signaling	PMID: 29637711; PMID: 24760155
126	Mono1	CSF_M2	MIF	CD74_CXCR4	0.0398464	0	MIF_CD74_CXCR4	MIF - (CD74+CXCR4)	MIF	Secreted Signaling	PMID: 29637711; PMID: 24760155
127	CSF_M1	CSF_M2	MIF	CD74_CXCR4	0.0299166	0	MIF_CD74_CXCR4	MIF - (CD74+CXCR4)	MIF	Secreted Signaling	PMID: 29637711; PMID: 24760155
128	PTN+	B	MIF	CD74_CD44	0.116059	0	MIF_CD74_CD44	MIF - (CD74+CD44)	MIF	Secreted Signaling	PMID: 29637711; PMID: 26175090
129	B	B	MIF	CD74_CD44	0.0566852	0	MIF_CD74_CD44	MIF - (CD74+CD44)	MIF	Secreted Signaling	PMID: 29637711; PMID: 26175090
130	CD8_1	B	MIF	CD74_CD44	0.0690331	0	MIF_CD74_CD44	MIF - (CD74+CD44)	MIF	Secreted Signaling	PMID: 29637711; PMID: 26175090
131	CD8_2	B	MIF	CD74_CD44	0.0690331	0	MIF_CD74_CD44	MIF - (CD74+CD44)	MIF	Secreted Signaling	PMID: 29637711; PMID: 26175090
132	NK	B	MIF	CD74_CD44	0.0690331	0	MIF_CD74_CD44	MIF - (CD74+CD44)	MIF	Secreted Signaling	PMID: 29637711; PMID: 26175090
133	CD4_1	B	MIF	CD74_CD44	0.0723744	0	MIF_CD74_CD44	MIF - (CD74+CD44)	MIF	Secreted Signaling	PMID: 29637711; PMID: 26175090
134	CD4_2	B	MIF	CD74_CD44	0.0723744	0	MIF_CD74_CD44	MIF - (CD74+CD44)	MIF	Secreted Signaling	PMID: 29637711; PMID: 26175090
135	CD4_3	B	MIF	CD74_CD44	0.0690331	0	MIF_CD74_CD44	MIF - (CD74+CD44)	MIF	Secreted Signaling	PMID: 29637711; PMID: 26175090
136	prolif	B	MIF	CD74_CD44	0.0857822	0	MIF_CD74_CD44	MIF - (CD74+CD44)	MIF	Secreted Signaling	PMID: 29637711; PMID: 26175090
137	cDC1	B	MIF	CD74_CD44	0.0723744	0	MIF_CD74_CD44	MIF - (CD74+CD44)	MIF	Secreted Signaling	PMID: 29637711; PMID: 26175090
138	cDC2	B	MIF	CD74_CD44	0.0646898	0	MIF_CD74_CD44	MIF - (CD74+CD44)	MIF	Secreted Signaling	PMID: 29637711; PMID: 26175090
139	Mono1	B	MIF	CD74_CD44	0.0690331	0	MIF_CD74_CD44	MIF - (CD74+CD44)	MIF	Secreted Signaling	PMID: 29637711; PMID: 26175090
140	CSF_M1	B	MIF	CD74_CD44	0.0522257	0.01	MIF_CD74_CD44	MIF - (CD74+CD44)	MIF	Secreted Signaling	PMID: 29637711; PMID: 26175090
141	PTN+	CD8_1	MIF	CD74_CD44	0.0748471	0	MIF_CD74_CD44	MIF - (CD74+CD44)	MIF	Secreted Signaling	PMID: 29637711; PMID: 26175090
142	CD8_1	CD8_1	MIF	CD74_CD44	0.0436942	0.04	MIF_CD74_CD44	MIF - (CD74+CD44)	MIF	Secreted Signaling	PMID: 29637711; PMID: 26175090
143	CD4_1	CD8_1	MIF	CD74_CD44	0.0458695	0	MIF_CD74_CD44	MIF - (CD74+CD44)	MIF	Secreted Signaling	PMID: 29637711; PMID: 26175090
144	CD4_2	CD8_1	MIF	CD74_CD44	0.0458695	0	MIF_CD74_CD44	MIF - (CD74+CD44)	MIF	Secreted Signaling	PMID: 29637711; PMID: 26175090
145	prolif	CD8_1	MIF	CD74_CD44	0.0546564	0	MIF_CD74_CD44	MIF - (CD74+CD44)	MIF	Secreted Signaling	PMID: 29637711; PMID: 26175090
146	cDC1	CD8_1	MIF	CD74_CD44	0.0458695	0.01	MIF_CD74_CD44	MIF - (CD74+CD44)	MIF	Secreted Signaling	PMID: 29637711; PMID: 26175090
147	PTN+	CD8_2	MIF	CD74_CD44	0.0510473	0.02	MIF_CD74_CD44	MIF - (CD74+CD44)	MIF	Secreted Signaling	PMID: 29637711; PMID: 26175090
148	PTN+	NK	MIF	CD74_CD44	0.0823172	0	MIF_CD74_CD44	MIF - (CD74+CD44)	MIF	Secreted Signaling	PMID: 29637711; PMID: 26175090
149	CD8_1	NK	MIF	CD74_CD44	0.0482172	0	MIF_CD74_CD44	MIF - (CD74+CD44)	MIF	Secreted Signaling	PMID: 29637711; PMID: 26175090
150	CD8_2	NK	MIF	CD74_CD44	0.0482172	0	MIF_CD74_CD44	MIF - (CD74+CD44)	MIF	Secreted Signaling	PMID: 29637711; PMID: 26175090
151	NK	NK	MIF	CD74_CD44	0.0482172	0	MIF_CD74_CD44	MIF - (CD74+CD44)	MIF	Secreted Signaling	PMID: 29637711; PMID: 26175090
152	CD4_1	NK	MIF	CD74_CD44	0.0506057	0	MIF_CD74_CD44	MIF - (CD74+CD44)	MIF	Secreted Signaling	PMID: 29637711; PMID: 26175090
153	CD4_2	NK	MIF	CD74_CD44	0.0506057	0	MIF_CD74_CD44	MIF - (CD74+CD44)	MIF	Secreted Signaling	PMID: 29637711; PMID: 26175090
154	CD4_3	NK	MIF	CD74_CD44	0.0482172	0	MIF_CD74_CD44	MIF - (CD74+CD44)	MIF	Secreted Signaling	PMID: 29637711; PMID: 26175090
155	prolif	NK	MIF	CD74_CD44	0.0602426	0	MIF_CD74_CD44	MIF - (CD74+CD44)	MIF	Secreted Signaling	PMID: 29637711; PMID: 26175090
156	cDC1	NK	MIF	CD74_CD44	0.0506057	0	MIF_CD74_CD44	MIF - (CD74+CD44)	MIF	Secreted Signaling	PMID: 29637711; PMID: 26175090
157	Mono1	NK	MIF	CD74_CD44	0.0482172	0	MIF_CD74_CD44	MIF - (CD74+CD44)	MIF	Secreted Signaling	PMID: 29637711; PMID: 26175090
158	PTN+	prolif	MIF	CD74_CD44	0.0654455	0	MIF_CD74_CD44	MIF - (CD74+CD44)	MIF	Secreted Signaling	PMID: 29637711; PMID: 26175090
159	PTN+	pDC	MIF	CD74_CD44	0.0660221	0	MIF_CD74_CD44	MIF - (CD74+CD44)	MIF	Secreted Signaling	PMID: 29637711; PMID: 26175090
160	prolif	pDC	MIF	CD74_CD44	0.0480883	0.04	MIF_CD74_CD44	MIF - (CD74+CD44)	MIF	Secreted Signaling	PMID: 29637711; PMID: 26175090
161	PTN+	cDC2	MIF	CD74_CD44	0.0733829	0	MIF_CD74_CD44	MIF - (CD74+CD44)	MIF	Secreted Signaling	PMID: 29637711; PMID: 26175090
162	CD4_1	cDC2	MIF	CD74_CD44	0.0449446	0	MIF_CD74_CD44	MIF - (CD74+CD44)	MIF	Secreted Signaling	PMID: 29637711; PMID: 26175090
163	CD4_2	cDC2	MIF	CD74_CD44	0.0449446	0	MIF_CD74_CD44	MIF - (CD74+CD44)	MIF	Secreted Signaling	PMID: 29637711; PMID: 26175090
164	prolif	cDC2	MIF	CD74_CD44	0.0535643	0	MIF_CD74_CD44	MIF - (CD74+CD44)	MIF	Secreted Signaling	PMID: 29637711; PMID: 26175090
165	PTN+	Mono1	MIF	CD74_CD44	0.123336	0	MIF_CD74_CD44	MIF - (CD74+CD44)	MIF	Secreted Signaling	PMID: 29637711; PMID: 26175090
166	B	Mono1	MIF	CD74_CD44	0.060494	0	MIF_CD74_CD44	MIF - (CD74+CD44)	MIF	Secreted Signaling	PMID: 29637711; PMID: 26175090
167	CD8_1	Mono1	MIF	CD74_CD44	0.0736068	0	MIF_CD74_CD44	MIF - (CD74+CD44)	MIF	Secreted Signaling	PMID: 29637711; PMID: 26175090
168	CD8_2	Mono1	MIF	CD74_CD44	0.0736068	0	MIF_CD74_CD44	MIF - (CD74+CD44)	MIF	Secreted Signaling	PMID: 29637711; PMID: 26175090
169	NK	Mono1	MIF	CD74_CD44	0.0736068	0	MIF_CD74_CD44	MIF - (CD74+CD44)	MIF	Secreted Signaling	PMID: 29637711; PMID: 26175090
170	CD4_1	Mono1	MIF	CD74_CD44	0.0771511	0	MIF_CD74_CD44	MIF - (CD74+CD44)	MIF	Secreted Signaling	PMID: 29637711; PMID: 26175090
171	CD4_2	Mono1	MIF	CD74_CD44	0.0771511	0	MIF_CD74_CD44	MIF - (CD74+CD44)	MIF	Secreted Signaling	PMID: 29637711; PMID: 26175090
172	CD4_3	Mono1	MIF	CD74_CD44	0.0736068	0	MIF_CD74_CD44	MIF - (CD74+CD44)	MIF	Secreted Signaling	PMID: 29637711; PMID: 26175090
173	prolif	Mono1	MIF	CD74_CD44	0.0913567	0	MIF_CD74_CD44	MIF - (CD74+CD44)	MIF	Secreted Signaling	PMID: 29637711; PMID: 26175090
174	cDC1	Mono1	MIF	CD74_CD44	0.0771511	0	MIF_CD74_CD44	MIF - (CD74+CD44)	MIF	Secreted Signaling	PMID: 29637711; PMID: 26175090
175	cDC2	Mono1	MIF	CD74_CD44	0.0689971	0	MIF_CD74_CD44	MIF - (CD74+CD44)	MIF	Secreted Signaling	PMID: 29637711; PMID: 26175090
176	Mono1	Mono1	MIF	CD74_CD44	0.0736068	0	MIF_CD74_CD44	MIF - (CD74+CD44)	MIF	Secreted Signaling	PMID: 29637711; PMID: 26175090
177	CSF_M1	Mono1	MIF	CD74_CD44	0.0557525	0	MIF_CD74_CD44	MIF - (CD74+CD44)	MIF	Secreted Signaling	PMID: 29637711; PMID: 26175090
178	CSF_M2	cDC2	IL1B	IL1R2	0.00157211	0	IL1B_IL1R2	IL1B - IL1R2	IL1	Secreted Signaling	KEGG: hsa04060
179	PTN+	NK	IL18	IL18R1_IL18RAP	0.00405373	0	IL18_IL18R1_IL18RAP	IL18 - (IL18R1+IL18RAP)	IL1	Secreted Signaling	KEGG: hsa04060
180	prolif	NK	IL18	IL18R1_IL18RAP	0.00157211	0	IL18_IL18R1_IL18RAP	IL18 - (IL18R1+IL18RAP)	IL1	Secreted Signaling	KEGG: hsa04060
181	cDC1	NK	IL18	IL18R1_IL18RAP	0.00248944	0	IL18_IL18R1_IL18RAP	IL18 - (IL18R1+IL18RAP)	IL1	Secreted Signaling	KEGG: hsa04060
182	cDC2	NK	IL18	IL18R1_IL18RAP	0.00470153	0	IL18_IL18R1_IL18RAP	IL18 - (IL18R1+IL18RAP)	IL1	Secreted Signaling	KEGG: hsa04060
183	Mono1	NK	IL18	IL18R1_IL18RAP	0.00470153	0	IL18_IL18R1_IL18RAP	IL18 - (IL18R1+IL18RAP)	IL1	Secreted Signaling	KEGG: hsa04060
184	CSF_M1	NK	IL18	IL18R1_IL18RAP	0.00470153	0	IL18_IL18R1_IL18RAP	IL18 - (IL18R1+IL18RAP)	IL1	Secreted Signaling	KEGG: hsa04060
185	CSF_M2	NK	IL18	IL18R1_IL18RAP	0.00561313	0	IL18_IL18R1_IL18RAP	IL18 - (IL18R1+IL18RAP)	IL1	Secreted Signaling	KEGG: hsa04060
186	B	CD4_1	IL16	CD4	0.00157211	0	IL16_CD4	IL16 - CD4	IL16	Secreted Signaling	KEGG: hsa04060
187	CD8_1	CD4_1	IL16	CD4	0.00157211	0	IL16_CD4	IL16 - CD4	IL16	Secreted Signaling	KEGG: hsa04060
188	NK	CD4_1	IL16	CD4	0.00157211	0	IL16_CD4	IL16 - CD4	IL16	Secreted Signaling	KEGG: hsa04060
189	CD4_1	CD4_1	IL16	CD4	0.00157211	0	IL16_CD4	IL16 - CD4	IL16	Secreted Signaling	KEGG: hsa04060
190	CD4_2	CD4_1	IL16	CD4	0.00157211	0	IL16_CD4	IL16 - CD4	IL16	Secreted Signaling	KEGG: hsa04060
191	CD4_3	CD4_1	IL16	CD4	0.00157211	0	IL16_CD4	IL16 - CD4	IL16	Secreted Signaling	KEGG: hsa04060
192	pDC	CD4_1	IL16	CD4	0.00157211	0	IL16_CD4	IL16 - CD4	IL16	Secreted Signaling	KEGG: hsa04060
193	cDC2	CD4_1	IL16	CD4	0.00157211	0	IL16_CD4	IL16 - CD4	IL16	Secreted Signaling	KEGG: hsa04060
194	B	CD4_2	IL16	CD4	0.00157211	0	IL16_CD4	IL16 - CD4	IL16	Secreted Signaling	KEGG: hsa04060
195	CD8_1	CD4_2	IL16	CD4	0.00157211	0	IL16_CD4	IL16 - CD4	IL16	Secreted Signaling	KEGG: hsa04060
196	NK	CD4_2	IL16	CD4	0.00157211	0	IL16_CD4	IL16 - CD4	IL16	Secreted Signaling	KEGG: hsa04060
197	CD4_1	CD4_2	IL16	CD4	0.00157211	0	IL16_CD4	IL16 - CD4	IL16	Secreted Signaling	KEGG: hsa04060
198	CD4_2	CD4_2	IL16	CD4	0.00157211	0	IL16_CD4	IL16 - CD4	IL16	Secreted Signaling	KEGG: hsa04060
199	CD4_3	CD4_2	IL16	CD4	0.00157211	0	IL16_CD4	IL16 - CD4	IL16	Secreted Signaling	KEGG: hsa04060
200	pDC	CD4_2	IL16	CD4	0.00157211	0	IL16_CD4	IL16 - CD4	IL16	Secreted Signaling	KEGG: hsa04060
201	cDC2	CD4_2	IL16	CD4	0.00157211	0	IL16_CD4	IL16 - CD4	IL16	Secreted Signaling	KEGG: hsa04060
202	B	CD4_3	IL16	CD4	0.00157211	0	IL16_CD4	IL16 - CD4	IL16	Secreted Signaling	KEGG: hsa04060
203	CD8_1	CD4_3	IL16	CD4	0.00157211	0	IL16_CD4	IL16 - CD4	IL16	Secreted Signaling	KEGG: hsa04060
204	NK	CD4_3	IL16	CD4	0.00157211	0	IL16_CD4	IL16 - CD4	IL16	Secreted Signaling	KEGG: hsa04060
205	CD4_1	CD4_3	IL16	CD4	0.00157211	0	IL16_CD4	IL16 - CD4	IL16	Secreted Signaling	KEGG: hsa04060
206	CD4_2	CD4_3	IL16	CD4	0.00157211	0	IL16_CD4	IL16 - CD4	IL16	Secreted Signaling	KEGG: hsa04060
207	CD4_3	CD4_3	IL16	CD4	0.00157211	0	IL16_CD4	IL16 - CD4	IL16	Secreted Signaling	KEGG: hsa04060
208	pDC	CD4_3	IL16	CD4	0.00157211	0	IL16_CD4	IL16 - CD4	IL16	Secreted Signaling	KEGG: hsa04060
209	cDC2	CD4_3	IL16	CD4	0.00157211	0	IL16_CD4	IL16 - CD4	IL16	Secreted Signaling	KEGG: hsa04060
210	B	prolif	IL16	CD4	0.00157211	0	IL16_CD4	IL16 - CD4	IL16	Secreted Signaling	KEGG: hsa04060
211	CD8_1	prolif	IL16	CD4	0.00157211	0.01	IL16_CD4	IL16 - CD4	IL16	Secreted Signaling	KEGG: hsa04060
212	NK	prolif	IL16	CD4	0.00157211	0.01	IL16_CD4	IL16 - CD4	IL16	Secreted Signaling	KEGG: hsa04060
213	CD4_1	prolif	IL16	CD4	0.00157211	0.01	IL16_CD4	IL16 - CD4	IL16	Secreted Signaling	KEGG: hsa04060
214	CD4_2	prolif	IL16	CD4	0.00157211	0.01	IL16_CD4	IL16 - CD4	IL16	Secreted Signaling	KEGG: hsa04060
215	CD4_3	prolif	IL16	CD4	0.00157211	0.01	IL16_CD4	IL16 - CD4	IL16	Secreted Signaling	KEGG: hsa04060
216	pDC	prolif	IL16	CD4	0.00157211	0.01	IL16_CD4	IL16 - CD4	IL16	Secreted Signaling	KEGG: hsa04060
217	cDC2	prolif	IL16	CD4	0.00157211	0.01	IL16_CD4	IL16 - CD4	IL16	Secreted Signaling	KEGG: hsa04060
218	B	pDC	IL16	CD4	0.00962157	0	IL16_CD4	IL16 - CD4	IL16	Secreted Signaling	KEGG: hsa04060
219	CD8_1	pDC	IL16	CD4	0.00962157	0	IL16_CD4	IL16 - CD4	IL16	Secreted Signaling	KEGG: hsa04060
220	NK	pDC	IL16	CD4	0.00962157	0	IL16_CD4	IL16 - CD4	IL16	Secreted Signaling	KEGG: hsa04060
221	CD4_1	pDC	IL16	CD4	0.00962157	0	IL16_CD4	IL16 - CD4	IL16	Secreted Signaling	KEGG: hsa04060
222	CD4_2	pDC	IL16	CD4	0.00962157	0	IL16_CD4	IL16 - CD4	IL16	Secreted Signaling	KEGG: hsa04060
223	CD4_3	pDC	IL16	CD4	0.00962157	0	IL16_CD4	IL16 - CD4	IL16	Secreted Signaling	KEGG: hsa04060
224	pDC	pDC	IL16	CD4	0.00962157	0	IL16_CD4	IL16 - CD4	IL16	Secreted Signaling	KEGG: hsa04060
225	cDC2	pDC	IL16	CD4	0.00962157	0	IL16_CD4	IL16 - CD4	IL16	Secreted Signaling	KEGG: hsa04060
226	B	cDC2	IL16	CD4	0.00470153	0	IL16_CD4	IL16 - CD4	IL16	Secreted Signaling	KEGG: hsa04060
227	CD8_1	cDC2	IL16	CD4	0.00470153	0	IL16_CD4	IL16 - CD4	IL16	Secreted Signaling	KEGG: hsa04060
228	NK	cDC2	IL16	CD4	0.00470153	0	IL16_CD4	IL16 - CD4	IL16	Secreted Signaling	KEGG: hsa04060
229	CD4_1	cDC2	IL16	CD4	0.00470153	0	IL16_CD4	IL16 - CD4	IL16	Secreted Signaling	KEGG: hsa04060
230	CD4_2	cDC2	IL16	CD4	0.00470153	0	IL16_CD4	IL16 - CD4	IL16	Secreted Signaling	KEGG: hsa04060
231	CD4_3	cDC2	IL16	CD4	0.00470153	0	IL16_CD4	IL16 - CD4	IL16	Secreted Signaling	KEGG: hsa04060
232	pDC	cDC2	IL16	CD4	0.00470153	0	IL16_CD4	IL16 - CD4	IL16	Secreted Signaling	KEGG: hsa04060
233	cDC2	cDC2	IL16	CD4	0.00470153	0	IL16_CD4	IL16 - CD4	IL16	Secreted Signaling	KEGG: hsa04060
234	B	Mono1	IL16	CD4	0.00470153	0	IL16_CD4	IL16 - CD4	IL16	Secreted Signaling	KEGG: hsa04060
235	CD8_1	Mono1	IL16	CD4	0.00470153	0	IL16_CD4	IL16 - CD4	IL16	Secreted Signaling	KEGG: hsa04060
236	NK	Mono1	IL16	CD4	0.00470153	0	IL16_CD4	IL16 - CD4	IL16	Secreted Signaling	KEGG: hsa04060
237	CD4_1	Mono1	IL16	CD4	0.00470153	0	IL16_CD4	IL16 - CD4	IL16	Secreted Signaling	KEGG: hsa04060
238	CD4_2	Mono1	IL16	CD4	0.00470153	0	IL16_CD4	IL16 - CD4	IL16	Secreted Signaling	KEGG: hsa04060
239	CD4_3	Mono1	IL16	CD4	0.00470153	0	IL16_CD4	IL16 - CD4	IL16	Secreted Signaling	KEGG: hsa04060
240	pDC	Mono1	IL16	CD4	0.00470153	0	IL16_CD4	IL16 - CD4	IL16	Secreted Signaling	KEGG: hsa04060
241	cDC2	Mono1	IL16	CD4	0.00470153	0	IL16_CD4	IL16 - CD4	IL16	Secreted Signaling	KEGG: hsa04060
242	B	CSF_M1	IL16	CD4	0.00470153	0	IL16_CD4	IL16 - CD4	IL16	Secreted Signaling	KEGG: hsa04060
243	CD8_1	CSF_M1	IL16	CD4	0.00470153	0	IL16_CD4	IL16 - CD4	IL16	Secreted Signaling	KEGG: hsa04060
244	NK	CSF_M1	IL16	CD4	0.00470153	0	IL16_CD4	IL16 - CD4	IL16	Secreted Signaling	KEGG: hsa04060
245	CD4_1	CSF_M1	IL16	CD4	0.00470153	0	IL16_CD4	IL16 - CD4	IL16	Secreted Signaling	KEGG: hsa04060
246	CD4_2	CSF_M1	IL16	CD4	0.00470153	0	IL16_CD4	IL16 - CD4	IL16	Secreted Signaling	KEGG: hsa04060
247	CD4_3	CSF_M1	IL16	CD4	0.00470153	0	IL16_CD4	IL16 - CD4	IL16	Secreted Signaling	KEGG: hsa04060
248	pDC	CSF_M1	IL16	CD4	0.00470153	0	IL16_CD4	IL16 - CD4	IL16	Secreted Signaling	KEGG: hsa04060
249	cDC2	CSF_M1	IL16	CD4	0.00470153	0	IL16_CD4	IL16 - CD4	IL16	Secreted Signaling	KEGG: hsa04060
250	B	CSF_M2	IL16	CD4	0.00157211	0	IL16_CD4	IL16 - CD4	IL16	Secreted Signaling	KEGG: hsa04060
251	CD8_1	CSF_M2	IL16	CD4	0.00157211	0	IL16_CD4	IL16 - CD4	IL16	Secreted Signaling	KEGG: hsa04060
252	NK	CSF_M2	IL16	CD4	0.00157211	0	IL16_CD4	IL16 - CD4	IL16	Secreted Signaling	KEGG: hsa04060
253	CD4_1	CSF_M2	IL16	CD4	0.00157211	0	IL16_CD4	IL16 - CD4	IL16	Secreted Signaling	KEGG: hsa04060
254	CD4_2	CSF_M2	IL16	CD4	0.00157211	0	IL16_CD4	IL16 - CD4	IL16	Secreted Signaling	KEGG: hsa04060
255	CD4_3	CSF_M2	IL16	CD4	0.00157211	0	IL16_CD4	IL16 - CD4	IL16	Secreted Signaling	KEGG: hsa04060
256	pDC	CSF_M2	IL16	CD4	0.00157211	0	IL16_CD4	IL16 - CD4	IL16	Secreted Signaling	KEGG: hsa04060
257	cDC2	CSF_M2	IL16	CD4	0.00157211	0	IL16_CD4	IL16 - CD4	IL16	Secreted Signaling	KEGG: hsa04060
258	NK	CSF_M1	TNFSF14	LTBR	0.00157211	0	TNFSF14_LTBR	TNFSF14 - LTBR	LIGHT	Secreted Signaling	KEGG: hsa04060
259	NK	B	TNFSF14	TNFRSF14	0.00157211	0	TNFSF14_TNFRSF14	TNFSF14 - TNFRSF14	LIGHT	Secreted Signaling	KEGG: hsa04060
260	NK	CD8_1	TNFSF14	TNFRSF14	0.00157211	0	TNFSF14_TNFRSF14	TNFSF14 - TNFRSF14	LIGHT	Secreted Signaling	KEGG: hsa04060
261	NK	CD8_2	TNFSF14	TNFRSF14	0.00157211	0	TNFSF14_TNFRSF14	TNFSF14 - TNFRSF14	LIGHT	Secreted Signaling	KEGG: hsa04060
262	NK	CD4_1	TNFSF14	TNFRSF14	0.00157211	0	TNFSF14_TNFRSF14	TNFSF14 - TNFRSF14	LIGHT	Secreted Signaling	KEGG: hsa04060
263	NK	CD4_2	TNFSF14	TNFRSF14	0.00157211	0	TNFSF14_TNFRSF14	TNFSF14 - TNFRSF14	LIGHT	Secreted Signaling	KEGG: hsa04060
264	B	B	CD70	CD27	0.00157211	0	CD70_CD27	CD70 - CD27	CD70	Secreted Signaling	KEGG: hsa04060
265	B	CD8_1	CD70	CD27	0.00561313	0	CD70_CD27	CD70 - CD27	CD70	Secreted Signaling	KEGG: hsa04060
266	B	CD8_2	CD70	CD27	0.00470153	0	CD70_CD27	CD70 - CD27	CD70	Secreted Signaling	KEGG: hsa04060
267	B	CD4_1	CD70	CD27	0.00470153	0	CD70_CD27	CD70 - CD27	CD70	Secreted Signaling	KEGG: hsa04060
268	B	CD4_2	CD70	CD27	0.00470153	0	CD70_CD27	CD70 - CD27	CD70	Secreted Signaling	KEGG: hsa04060
269	B	CD4_3	CD70	CD27	0.00157211	0	CD70_CD27	CD70 - CD27	CD70	Secreted Signaling	KEGG: hsa04060
270	Mono1	B	TNFSF13	TNFRSF13B	0.00226026	0	TNFSF13_TNFRSF13B	TNFSF13 - TNFRSF13B	APRIL	Secreted Signaling	KEGG: hsa04060
271	CSF_M1	B	TNFSF13	TNFRSF13B	0.00226026	0	TNFSF13_TNFRSF13B	TNFSF13 - TNFRSF13B	APRIL	Secreted Signaling	KEGG: hsa04060
272	CSF_M2	B	TNFSF13	TNFRSF13B	0.00226026	0	TNFSF13_TNFRSF13B	TNFSF13 - TNFRSF13B	APRIL	Secreted Signaling	KEGG: hsa04060
273	pDC	B	TNFSF13B	TNFRSF13B	0.00675028	0	TNFSF13B_TNFRSF13B	TNFSF13B - TNFRSF13B	BAFF	Secreted Signaling	KEGG: hsa04060
274	cDC2	B	TNFSF13B	TNFRSF13B	0.00805589	0	TNFSF13B_TNFRSF13B	TNFSF13B - TNFRSF13B	BAFF	Secreted Signaling	KEGG: hsa04060
275	Mono1	B	TNFSF13B	TNFRSF13B	0.0102799	0	TNFSF13B_TNFRSF13B	TNFSF13B - TNFRSF13B	BAFF	Secreted Signaling	KEGG: hsa04060
276	CSF_M1	B	TNFSF13B	TNFRSF13B	0.00805589	0	TNFSF13B_TNFRSF13B	TNFSF13B - TNFRSF13B	BAFF	Secreted Signaling	KEGG: hsa04060
277	CSF_M2	B	TNFSF13B	TNFRSF13B	0.00226026	0	TNFSF13B_TNFRSF13B	TNFSF13B - TNFRSF13B	BAFF	Secreted Signaling	KEGG: hsa04060
278	pDC	B	TNFSF13B	TNFRSF13C	0.0211991	0	TNFSF13B_TNFRSF13C	TNFSF13B - TNFRSF13C	BAFF	Secreted Signaling	KEGG: hsa04060
279	cDC2	B	TNFSF13B	TNFRSF13C	0.0252283	0	TNFSF13B_TNFRSF13C	TNFSF13B - TNFRSF13C	BAFF	Secreted Signaling	KEGG: hsa04060
280	Mono1	B	TNFSF13B	TNFRSF13C	0.0320401	0	TNFSF13B_TNFRSF13C	TNFSF13B - TNFRSF13C	BAFF	Secreted Signaling	KEGG: hsa04060
281	CSF_M1	B	TNFSF13B	TNFRSF13C	0.0252283	0	TNFSF13B_TNFRSF13C	TNFSF13B - TNFRSF13C	BAFF	Secreted Signaling	KEGG: hsa04060
282	CSF_M2	B	TNFSF13B	TNFRSF13C	0.00716765	0	TNFSF13B_TNFRSF13C	TNFSF13B - TNFRSF13C	BAFF	Secreted Signaling	KEGG: hsa04060
283	CD4_1	NK	CD40LG	ITGAM_ITGB2	0.00313928	0	CD40LG_ITGAM_ITGB2	CD40LG - (ITGAM+ITGB2)	CD40	Secreted Signaling	PMID: 28676852
284	CD4_2	NK	CD40LG	ITGAM_ITGB2	0.00313928	0	CD40LG_ITGAM_ITGB2	CD40LG - (ITGAM+ITGB2)	CD40	Secreted Signaling	PMID: 28676852
285	CD4_1	prolif	CD40LG	ITGAM_ITGB2	0.00342174	0	CD40LG_ITGAM_ITGB2	CD40LG - (ITGAM+ITGB2)	CD40	Secreted Signaling	PMID: 28676852
286	CD4_2	prolif	CD40LG	ITGAM_ITGB2	0.00342174	0	CD40LG_ITGAM_ITGB2	CD40LG - (ITGAM+ITGB2)	CD40	Secreted Signaling	PMID: 28676852
287	CD4_1	cDC2	CD40LG	ITGAM_ITGB2	0.00389592	0	CD40LG_ITGAM_ITGB2	CD40LG - (ITGAM+ITGB2)	CD40	Secreted Signaling	PMID: 28676852
288	CD4_2	cDC2	CD40LG	ITGAM_ITGB2	0.00389592	0	CD40LG_ITGAM_ITGB2	CD40LG - (ITGAM+ITGB2)	CD40	Secreted Signaling	PMID: 28676852
289	CD4_1	Mono1	CD40LG	ITGAM_ITGB2	0.00761046	0	CD40LG_ITGAM_ITGB2	CD40LG - (ITGAM+ITGB2)	CD40	Secreted Signaling	PMID: 28676852
290	CD4_2	Mono1	CD40LG	ITGAM_ITGB2	0.00761046	0	CD40LG_ITGAM_ITGB2	CD40LG - (ITGAM+ITGB2)	CD40	Secreted Signaling	PMID: 28676852
291	CD4_1	CSF_M1	CD40LG	ITGAM_ITGB2	0.00672874	0	CD40LG_ITGAM_ITGB2	CD40LG - (ITGAM+ITGB2)	CD40	Secreted Signaling	PMID: 28676852
292	CD4_2	CSF_M1	CD40LG	ITGAM_ITGB2	0.00672874	0	CD40LG_ITGAM_ITGB2	CD40LG - (ITGAM+ITGB2)	CD40	Secreted Signaling	PMID: 28676852
293	CD4_1	CSF_M2	CD40LG	ITGAM_ITGB2	0.00394899	0	CD40LG_ITGAM_ITGB2	CD40LG - (ITGAM+ITGB2)	CD40	Secreted Signaling	PMID: 28676852
294	CD4_2	CSF_M2	CD40LG	ITGAM_ITGB2	0.00394899	0	CD40LG_ITGAM_ITGB2	CD40LG - (ITGAM+ITGB2)	CD40	Secreted Signaling	PMID: 28676852
295	B	Mono1	ANGPTL1	LILRB3	0.00561313	0	ANGPTL1_PIRB	ANGPTL1 - PIRB	ANGPTL	Secreted Signaling	PMID: 24478758
296	PTN+	PTN+	PTN	NCL	0.0410578	0	PTN_NCL	PTN - NCL	PTN	Secreted Signaling	PMID: 28356350; PMID: 25620911
297	PTN+	B	PTN	NCL	0.0410578	0	PTN_NCL	PTN - NCL	PTN	Secreted Signaling	PMID: 28356350; PMID: 25620911
298	PTN+	CD8_1	PTN	NCL	0.0455944	0	PTN_NCL	PTN - NCL	PTN	Secreted Signaling	PMID: 28356350; PMID: 25620911
299	PTN+	CD8_2	PTN	NCL	0.0410578	0	PTN_NCL	PTN - NCL	PTN	Secreted Signaling	PMID: 28356350; PMID: 25620911
300	PTN+	NK	PTN	NCL	0.068631	0	PTN_NCL	PTN - NCL	PTN	Secreted Signaling	PMID: 28356350; PMID: 25620911
301	PTN+	CD4_1	PTN	NCL	0.0410578	0	PTN_NCL	PTN - NCL	PTN	Secreted Signaling	PMID: 28356350; PMID: 25620911
302	PTN+	CD4_2	PTN	NCL	0.0455944	0	PTN_NCL	PTN - NCL	PTN	Secreted Signaling	PMID: 28356350; PMID: 25620911
303	PTN+	CD4_3	PTN	NCL	0.0455944	0	PTN_NCL	PTN - NCL	PTN	Secreted Signaling	PMID: 28356350; PMID: 25620911
304	PTN+	prolif	PTN	NCL	0.0563507	0	PTN_NCL	PTN - NCL	PTN	Secreted Signaling	PMID: 28356350; PMID: 25620911
305	PTN+	pDC	PTN	NCL	0.0530286	0	PTN_NCL	PTN - NCL	PTN	Secreted Signaling	PMID: 28356350; PMID: 25620911
306	PTN+	cDC1	PTN	NCL	0.0410578	0	PTN_NCL	PTN - NCL	PTN	Secreted Signaling	PMID: 28356350; PMID: 25620911
307	PTN+	cDC2	PTN	NCL	0.051916	0	PTN_NCL	PTN - NCL	PTN	Secreted Signaling	PMID: 28356350; PMID: 25620911
308	PTN+	Mono1	PTN	NCL	0.051916	0	PTN_NCL	PTN - NCL	PTN	Secreted Signaling	PMID: 28356350; PMID: 25620911
309	PTN+	CSF_M1	PTN	NCL	0.051916	0	PTN_NCL	PTN - NCL	PTN	Secreted Signaling	PMID: 28356350; PMID: 25620911
310	PTN+	CSF_M2	PTN	NCL	0.0410578	0	PTN_NCL	PTN - NCL	PTN	Secreted Signaling	PMID: 28356350; PMID: 25620911
311	CSF_M1	Mono1	C3	C3AR1	0.00157211	0	C3_C3AR1	C3 - C3AR1	COMPLEMENT	Secreted Signaling	KEGG: hsa04080
312	CSF_M2	Mono1	C3	C3AR1	0.00157211	0	C3_C3AR1	C3 - C3AR1	COMPLEMENT	Secreted Signaling	KEGG: hsa04080
313	CSF_M1	CSF_M1	C3	C3AR1	0.00470153	0	C3_C3AR1	C3 - C3AR1	COMPLEMENT	Secreted Signaling	KEGG: hsa04080
314	CSF_M2	CSF_M1	C3	C3AR1	0.00470153	0	C3_C3AR1	C3 - C3AR1	COMPLEMENT	Secreted Signaling	KEGG: hsa04080
315	CSF_M1	CSF_M2	C3	C3AR1	0.0062589	0	C3_C3AR1	C3 - C3AR1	COMPLEMENT	Secreted Signaling	KEGG: hsa04080
316	CSF_M2	CSF_M2	C3	C3AR1	0.0062589	0	C3_C3AR1	C3 - C3AR1	COMPLEMENT	Secreted Signaling	KEGG: hsa04080
317	CSF_M1	NK	C3	ITGAM_ITGB2	0.00313928	0	C3_ITGAM_ITGB2	C3 - (ITGAM+ITGB2)	COMPLEMENT	Secreted Signaling	PMID: 16234578
318	CSF_M2	NK	C3	ITGAM_ITGB2	0.00313928	0	C3_ITGAM_ITGB2	C3 - (ITGAM+ITGB2)	COMPLEMENT	Secreted Signaling	PMID: 16234578
319	CSF_M1	prolif	C3	ITGAM_ITGB2	0.00342174	0	C3_ITGAM_ITGB2	C3 - (ITGAM+ITGB2)	COMPLEMENT	Secreted Signaling	PMID: 16234578
320	CSF_M2	prolif	C3	ITGAM_ITGB2	0.00342174	0	C3_ITGAM_ITGB2	C3 - (ITGAM+ITGB2)	COMPLEMENT	Secreted Signaling	PMID: 16234578
321	CSF_M1	cDC2	C3	ITGAM_ITGB2	0.00389592	0	C3_ITGAM_ITGB2	C3 - (ITGAM+ITGB2)	COMPLEMENT	Secreted Signaling	PMID: 16234578
322	CSF_M2	cDC2	C3	ITGAM_ITGB2	0.00389592	0	C3_ITGAM_ITGB2	C3 - (ITGAM+ITGB2)	COMPLEMENT	Secreted Signaling	PMID: 16234578
323	CSF_M1	Mono1	C3	ITGAM_ITGB2	0.00761046	0	C3_ITGAM_ITGB2	C3 - (ITGAM+ITGB2)	COMPLEMENT	Secreted Signaling	PMID: 16234578
324	CSF_M2	Mono1	C3	ITGAM_ITGB2	0.00761046	0	C3_ITGAM_ITGB2	C3 - (ITGAM+ITGB2)	COMPLEMENT	Secreted Signaling	PMID: 16234578
325	CSF_M1	CSF_M1	C3	ITGAM_ITGB2	0.00672874	0	C3_ITGAM_ITGB2	C3 - (ITGAM+ITGB2)	COMPLEMENT	Secreted Signaling	PMID: 16234578
326	CSF_M2	CSF_M1	C3	ITGAM_ITGB2	0.00672874	0	C3_ITGAM_ITGB2	C3 - (ITGAM+ITGB2)	COMPLEMENT	Secreted Signaling	PMID: 16234578
327	CSF_M1	CSF_M2	C3	ITGAM_ITGB2	0.00394899	0	C3_ITGAM_ITGB2	C3 - (ITGAM+ITGB2)	COMPLEMENT	Secreted Signaling	PMID: 16234578
328	CSF_M2	CSF_M2	C3	ITGAM_ITGB2	0.00394899	0	C3_ITGAM_ITGB2	C3 - (ITGAM+ITGB2)	COMPLEMENT	Secreted Signaling	PMID: 16234578
329	CSF_M1	NK	C3	ITGAX_ITGB2	0.00313928	0	C3_ITGAX_ITGB2	C3 - (ITGAX+ITGB2)	COMPLEMENT	Secreted Signaling	PMID: 16234578
330	CSF_M2	NK	C3	ITGAX_ITGB2	0.00313928	0	C3_ITGAX_ITGB2	C3 - (ITGAX+ITGB2)	COMPLEMENT	Secreted Signaling	PMID: 16234578
331	CSF_M1	cDC2	C3	ITGAX_ITGB2	0.00389592	0	C3_ITGAX_ITGB2	C3 - (ITGAX+ITGB2)	COMPLEMENT	Secreted Signaling	PMID: 16234578
332	CSF_M2	cDC2	C3	ITGAX_ITGB2	0.00389592	0	C3_ITGAX_ITGB2	C3 - (ITGAX+ITGB2)	COMPLEMENT	Secreted Signaling	PMID: 16234578
333	CSF_M1	Mono1	C3	ITGAX_ITGB2	0.00440808	0	C3_ITGAX_ITGB2	C3 - (ITGAX+ITGB2)	COMPLEMENT	Secreted Signaling	PMID: 16234578
334	CSF_M2	Mono1	C3	ITGAX_ITGB2	0.00440808	0	C3_ITGAX_ITGB2	C3 - (ITGAX+ITGB2)	COMPLEMENT	Secreted Signaling	PMID: 16234578
335	CSF_M1	CSF_M1	C3	ITGAX_ITGB2	0.00389592	0	C3_ITGAX_ITGB2	C3 - (ITGAX+ITGB2)	COMPLEMENT	Secreted Signaling	PMID: 16234578
336	CSF_M2	CSF_M1	C3	ITGAX_ITGB2	0.00389592	0	C3_ITGAX_ITGB2	C3 - (ITGAX+ITGB2)	COMPLEMENT	Secreted Signaling	PMID: 16234578
337	CSF_M1	CSF_M2	C3	ITGAX_ITGB2	0.00592728	0	C3_ITGAX_ITGB2	C3 - (ITGAX+ITGB2)	COMPLEMENT	Secreted Signaling	PMID: 16234578
338	CSF_M2	CSF_M2	C3	ITGAX_ITGB2	0.00592728	0	C3_ITGAX_ITGB2	C3 - (ITGAX+ITGB2)	COMPLEMENT	Secreted Signaling	PMID: 16234578
339	CD8_1	pDC	FLT3LG	FLT3	0.00561313	0	FLT3L_FLT3	FLT3L - FLT3	FLT3	Secreted Signaling	PMID: 25992210
340	CD8_2	pDC	FLT3LG	FLT3	0.00561313	0	FLT3L_FLT3	FLT3L - FLT3	FLT3	Secreted Signaling	PMID: 25992210
341	CD4_1	pDC	FLT3LG	FLT3	0.0198351	0	FLT3L_FLT3	FLT3L - FLT3	FLT3	Secreted Signaling	PMID: 25992210
342	CD4_2	pDC	FLT3LG	FLT3	0.0166524	0	FLT3L_FLT3	FLT3L - FLT3	FLT3	Secreted Signaling	PMID: 25992210
343	CD4_3	pDC	FLT3LG	FLT3	0.00561313	0	FLT3L_FLT3	FLT3L - FLT3	FLT3	Secreted Signaling	PMID: 25992210
344	CD8_1	cDC2	FLT3LG	FLT3	0.00157211	0	FLT3L_FLT3	FLT3L - FLT3	FLT3	Secreted Signaling	PMID: 25992210
345	CD8_2	cDC2	FLT3LG	FLT3	0.00157211	0	FLT3L_FLT3	FLT3L - FLT3	FLT3	Secreted Signaling	PMID: 25992210
346	CD4_1	cDC2	FLT3LG	FLT3	0.00561313	0	FLT3L_FLT3	FLT3L - FLT3	FLT3	Secreted Signaling	PMID: 25992210
347	CD4_2	cDC2	FLT3LG	FLT3	0.00470153	0	FLT3L_FLT3	FLT3L - FLT3	FLT3	Secreted Signaling	PMID: 25992210
348	CD4_3	cDC2	FLT3LG	FLT3	0.00157211	0	FLT3L_FLT3	FLT3L - FLT3	FLT3	Secreted Signaling	PMID: 25992210
349	PTN+	cDC2	ANXA1	FPR1	0.00716765	0	ANXA1_FPR1	ANXA1 - FPR1	ANNEXIN	Secreted Signaling	PMID: 23230437
350	CD8_1	cDC2	ANXA1	FPR1	0.0062589	0	ANXA1_FPR1	ANXA1 - FPR1	ANNEXIN	Secreted Signaling	PMID: 23230437
351	CD8_2	cDC2	ANXA1	FPR1	0.00561313	0	ANXA1_FPR1	ANXA1 - FPR1	ANNEXIN	Secreted Signaling	PMID: 23230437
352	NK	cDC2	ANXA1	FPR1	0.00157211	0	ANXA1_FPR1	ANXA1 - FPR1	ANNEXIN	Secreted Signaling	PMID: 23230437
353	CD4_1	cDC2	ANXA1	FPR1	0.00561313	0	ANXA1_FPR1	ANXA1 - FPR1	ANNEXIN	Secreted Signaling	PMID: 23230437
354	CD4_2	cDC2	ANXA1	FPR1	0.00561313	0	ANXA1_FPR1	ANXA1 - FPR1	ANNEXIN	Secreted Signaling	PMID: 23230437
355	CD4_3	cDC2	ANXA1	FPR1	0.00561313	0	ANXA1_FPR1	ANXA1 - FPR1	ANNEXIN	Secreted Signaling	PMID: 23230437
356	prolif	cDC2	ANXA1	FPR1	0.00561313	0	ANXA1_FPR1	ANXA1 - FPR1	ANNEXIN	Secreted Signaling	PMID: 23230437
357	cDC1	cDC2	ANXA1	FPR1	0.00248944	0	ANXA1_FPR1	ANXA1 - FPR1	ANNEXIN	Secreted Signaling	PMID: 23230437
358	cDC2	cDC2	ANXA1	FPR1	0.00561313	0	ANXA1_FPR1	ANXA1 - FPR1	ANNEXIN	Secreted Signaling	PMID: 23230437
359	Mono1	cDC2	ANXA1	FPR1	0.00716765	0	ANXA1_FPR1	ANXA1 - FPR1	ANNEXIN	Secreted Signaling	PMID: 23230437
360	CSF_M1	cDC2	ANXA1	FPR1	0.00561313	0	ANXA1_FPR1	ANXA1 - FPR1	ANNEXIN	Secreted Signaling	PMID: 23230437
361	CSF_M2	cDC2	ANXA1	FPR1	0.00561313	0	ANXA1_FPR1	ANXA1 - FPR1	ANNEXIN	Secreted Signaling	PMID: 23230437
362	PTN+	Mono1	ANXA1	FPR1	0.00716765	0	ANXA1_FPR1	ANXA1 - FPR1	ANNEXIN	Secreted Signaling	PMID: 23230437
363	CD8_1	Mono1	ANXA1	FPR1	0.0062589	0	ANXA1_FPR1	ANXA1 - FPR1	ANNEXIN	Secreted Signaling	PMID: 23230437
364	CD8_2	Mono1	ANXA1	FPR1	0.00561313	0	ANXA1_FPR1	ANXA1 - FPR1	ANNEXIN	Secreted Signaling	PMID: 23230437
365	NK	Mono1	ANXA1	FPR1	0.00157211	0	ANXA1_FPR1	ANXA1 - FPR1	ANNEXIN	Secreted Signaling	PMID: 23230437
366	CD4_1	Mono1	ANXA1	FPR1	0.00561313	0	ANXA1_FPR1	ANXA1 - FPR1	ANNEXIN	Secreted Signaling	PMID: 23230437
367	CD4_2	Mono1	ANXA1	FPR1	0.00561313	0	ANXA1_FPR1	ANXA1 - FPR1	ANNEXIN	Secreted Signaling	PMID: 23230437
368	CD4_3	Mono1	ANXA1	FPR1	0.00561313	0	ANXA1_FPR1	ANXA1 - FPR1	ANNEXIN	Secreted Signaling	PMID: 23230437
369	prolif	Mono1	ANXA1	FPR1	0.00561313	0	ANXA1_FPR1	ANXA1 - FPR1	ANNEXIN	Secreted Signaling	PMID: 23230437
370	cDC1	Mono1	ANXA1	FPR1	0.00248944	0	ANXA1_FPR1	ANXA1 - FPR1	ANNEXIN	Secreted Signaling	PMID: 23230437
371	cDC2	Mono1	ANXA1	FPR1	0.00561313	0	ANXA1_FPR1	ANXA1 - FPR1	ANNEXIN	Secreted Signaling	PMID: 23230437
372	Mono1	Mono1	ANXA1	FPR1	0.00716765	0	ANXA1_FPR1	ANXA1 - FPR1	ANNEXIN	Secreted Signaling	PMID: 23230437
373	CSF_M1	Mono1	ANXA1	FPR1	0.00561313	0	ANXA1_FPR1	ANXA1 - FPR1	ANNEXIN	Secreted Signaling	PMID: 23230437
374	CSF_M2	Mono1	ANXA1	FPR1	0.00561313	0	ANXA1_FPR1	ANXA1 - FPR1	ANNEXIN	Secreted Signaling	PMID: 23230437
375	PTN+	CSF_M1	ANXA1	FPR1	0.00716765	0	ANXA1_FPR1	ANXA1 - FPR1	ANNEXIN	Secreted Signaling	PMID: 23230437
376	CD8_1	CSF_M1	ANXA1	FPR1	0.0062589	0	ANXA1_FPR1	ANXA1 - FPR1	ANNEXIN	Secreted Signaling	PMID: 23230437
377	CD8_2	CSF_M1	ANXA1	FPR1	0.00561313	0	ANXA1_FPR1	ANXA1 - FPR1	ANNEXIN	Secreted Signaling	PMID: 23230437
378	NK	CSF_M1	ANXA1	FPR1	0.00157211	0	ANXA1_FPR1	ANXA1 - FPR1	ANNEXIN	Secreted Signaling	PMID: 23230437
379	CD4_1	CSF_M1	ANXA1	FPR1	0.00561313	0	ANXA1_FPR1	ANXA1 - FPR1	ANNEXIN	Secreted Signaling	PMID: 23230437
380	CD4_2	CSF_M1	ANXA1	FPR1	0.00561313	0	ANXA1_FPR1	ANXA1 - FPR1	ANNEXIN	Secreted Signaling	PMID: 23230437
381	CD4_3	CSF_M1	ANXA1	FPR1	0.00561313	0	ANXA1_FPR1	ANXA1 - FPR1	ANNEXIN	Secreted Signaling	PMID: 23230437
382	prolif	CSF_M1	ANXA1	FPR1	0.00561313	0	ANXA1_FPR1	ANXA1 - FPR1	ANNEXIN	Secreted Signaling	PMID: 23230437
383	cDC1	CSF_M1	ANXA1	FPR1	0.00248944	0	ANXA1_FPR1	ANXA1 - FPR1	ANNEXIN	Secreted Signaling	PMID: 23230437
384	cDC2	CSF_M1	ANXA1	FPR1	0.00561313	0	ANXA1_FPR1	ANXA1 - FPR1	ANNEXIN	Secreted Signaling	PMID: 23230437
385	Mono1	CSF_M1	ANXA1	FPR1	0.00716765	0	ANXA1_FPR1	ANXA1 - FPR1	ANNEXIN	Secreted Signaling	PMID: 23230437
386	CSF_M1	CSF_M1	ANXA1	FPR1	0.00561313	0	ANXA1_FPR1	ANXA1 - FPR1	ANNEXIN	Secreted Signaling	PMID: 23230437
387	CSF_M2	CSF_M1	ANXA1	FPR1	0.00561313	0	ANXA1_FPR1	ANXA1 - FPR1	ANNEXIN	Secreted Signaling	PMID: 23230437
388	PTN+	CSF_M2	ANXA1	FPR1	0.00716765	0	ANXA1_FPR1	ANXA1 - FPR1	ANNEXIN	Secreted Signaling	PMID: 23230437
389	CD8_1	CSF_M2	ANXA1	FPR1	0.0062589	0	ANXA1_FPR1	ANXA1 - FPR1	ANNEXIN	Secreted Signaling	PMID: 23230437
390	CD8_2	CSF_M2	ANXA1	FPR1	0.00561313	0	ANXA1_FPR1	ANXA1 - FPR1	ANNEXIN	Secreted Signaling	PMID: 23230437
391	NK	CSF_M2	ANXA1	FPR1	0.00157211	0	ANXA1_FPR1	ANXA1 - FPR1	ANNEXIN	Secreted Signaling	PMID: 23230437
392	CD4_1	CSF_M2	ANXA1	FPR1	0.00561313	0	ANXA1_FPR1	ANXA1 - FPR1	ANNEXIN	Secreted Signaling	PMID: 23230437
393	CD4_2	CSF_M2	ANXA1	FPR1	0.00561313	0	ANXA1_FPR1	ANXA1 - FPR1	ANNEXIN	Secreted Signaling	PMID: 23230437
394	CD4_3	CSF_M2	ANXA1	FPR1	0.00561313	0	ANXA1_FPR1	ANXA1 - FPR1	ANNEXIN	Secreted Signaling	PMID: 23230437
395	prolif	CSF_M2	ANXA1	FPR1	0.00561313	0	ANXA1_FPR1	ANXA1 - FPR1	ANNEXIN	Secreted Signaling	PMID: 23230437
396	cDC1	CSF_M2	ANXA1	FPR1	0.00248944	0	ANXA1_FPR1	ANXA1 - FPR1	ANNEXIN	Secreted Signaling	PMID: 23230437
397	cDC2	CSF_M2	ANXA1	FPR1	0.00561313	0	ANXA1_FPR1	ANXA1 - FPR1	ANNEXIN	Secreted Signaling	PMID: 23230437
398	Mono1	CSF_M2	ANXA1	FPR1	0.00716765	0	ANXA1_FPR1	ANXA1 - FPR1	ANNEXIN	Secreted Signaling	PMID: 23230437
399	CSF_M1	CSF_M2	ANXA1	FPR1	0.00561313	0	ANXA1_FPR1	ANXA1 - FPR1	ANNEXIN	Secreted Signaling	PMID: 23230437
400	CSF_M2	CSF_M2	ANXA1	FPR1	0.00561313	0	ANXA1_FPR1	ANXA1 - FPR1	ANNEXIN	Secreted Signaling	PMID: 23230437
401	pDC	prolif	GAS6	AXL	0.00470153	0	GAS6_AXL	GAS6 - AXL	GAS	Secreted Signaling	PMID: 27801848
402	CSF_M1	prolif	GAS6	AXL	0.00157211	0	GAS6_AXL	GAS6 - AXL	GAS	Secreted Signaling	PMID: 27801848
403	CSF_M2	prolif	GAS6	AXL	0.00157211	0	GAS6_AXL	GAS6 - AXL	GAS	Secreted Signaling	PMID: 27801848
404	pDC	cDC2	GAS6	AXL	0.0139732	0	GAS6_AXL	GAS6 - AXL	GAS	Secreted Signaling	PMID: 27801848
405	CSF_M1	cDC2	GAS6	AXL	0.00470153	0	GAS6_AXL	GAS6 - AXL	GAS	Secreted Signaling	PMID: 27801848
406	CSF_M2	cDC2	GAS6	AXL	0.00470153	0	GAS6_AXL	GAS6 - AXL	GAS	Secreted Signaling	PMID: 27801848
407	pDC	CSF_M1	GAS6	AXL	0.0139732	0	GAS6_AXL	GAS6 - AXL	GAS	Secreted Signaling	PMID: 27801848
408	CSF_M1	CSF_M1	GAS6	AXL	0.00470153	0	GAS6_AXL	GAS6 - AXL	GAS	Secreted Signaling	PMID: 27801848
409	CSF_M2	CSF_M1	GAS6	AXL	0.00470153	0	GAS6_AXL	GAS6 - AXL	GAS	Secreted Signaling	PMID: 27801848
410	pDC	CSF_M2	GAS6	AXL	0.0166524	0	GAS6_AXL	GAS6 - AXL	GAS	Secreted Signaling	PMID: 27801848
411	CSF_M1	CSF_M2	GAS6	AXL	0.00561313	0	GAS6_AXL	GAS6 - AXL	GAS	Secreted Signaling	PMID: 27801848
412	CSF_M2	CSF_M2	GAS6	AXL	0.00561313	0	GAS6_AXL	GAS6 - AXL	GAS	Secreted Signaling	PMID: 27801848
413	cDC1	PTN+	LGALS9	PTPRC	0.011313	0	LGALS9_CD45	LGALS9 - CD45	GALECTIN	Secreted Signaling	PMID: 30120235
414	cDC2	PTN+	LGALS9	PTPRC	0.00716765	0	LGALS9_CD45	LGALS9 - CD45	GALECTIN	Secreted Signaling	PMID: 30120235
415	Mono1	PTN+	LGALS9	PTPRC	0.00716765	0	LGALS9_CD45	LGALS9 - CD45	GALECTIN	Secreted Signaling	PMID: 30120235
416	CSF_M1	PTN+	LGALS9	PTPRC	0.0211991	0	LGALS9_CD45	LGALS9 - CD45	GALECTIN	Secreted Signaling	PMID: 30120235
417	CSF_M2	PTN+	LGALS9	PTPRC	0.00716765	0	LGALS9_CD45	LGALS9 - CD45	GALECTIN	Secreted Signaling	PMID: 30120235
418	cDC1	B	LGALS9	PTPRC	0.0185778	0	LGALS9_CD45	LGALS9 - CD45	GALECTIN	Secreted Signaling	PMID: 30120235
419	cDC2	B	LGALS9	PTPRC	0.0118022	0	LGALS9_CD45	LGALS9 - CD45	GALECTIN	Secreted Signaling	PMID: 30120235
420	Mono1	B	LGALS9	PTPRC	0.0118022	0	LGALS9_CD45	LGALS9 - CD45	GALECTIN	Secreted Signaling	PMID: 30120235
421	CSF_M1	B	LGALS9	PTPRC	0.0345901	0	LGALS9_CD45	LGALS9 - CD45	GALECTIN	Secreted Signaling	PMID: 30120235
422	CSF_M2	B	LGALS9	PTPRC	0.0118022	0	LGALS9_CD45	LGALS9 - CD45	GALECTIN	Secreted Signaling	PMID: 30120235
423	prolif	CD8_1	LGALS9	PTPRC	0.0176277	0	LGALS9_CD45	LGALS9 - CD45	GALECTIN	Secreted Signaling	PMID: 30120235
424	cDC1	CD8_1	LGALS9	PTPRC	0.0276541	0	LGALS9_CD45	LGALS9 - CD45	GALECTIN	Secreted Signaling	PMID: 30120235
425	cDC2	CD8_1	LGALS9	PTPRC	0.0176277	0	LGALS9_CD45	LGALS9 - CD45	GALECTIN	Secreted Signaling	PMID: 30120235
426	Mono1	CD8_1	LGALS9	PTPRC	0.0176277	0	LGALS9_CD45	LGALS9 - CD45	GALECTIN	Secreted Signaling	PMID: 30120235
427	CSF_M1	CD8_1	LGALS9	PTPRC	0.0510822	0	LGALS9_CD45	LGALS9 - CD45	GALECTIN	Secreted Signaling	PMID: 30120235
428	CSF_M2	CD8_1	LGALS9	PTPRC	0.0176277	0	LGALS9_CD45	LGALS9 - CD45	GALECTIN	Secreted Signaling	PMID: 30120235
429	prolif	CD8_2	LGALS9	PTPRC	0.0149579	0	LGALS9_CD45	LGALS9 - CD45	GALECTIN	Secreted Signaling	PMID: 30120235
430	cDC1	CD8_2	LGALS9	PTPRC	0.0235021	0	LGALS9_CD45	LGALS9 - CD45	GALECTIN	Secreted Signaling	PMID: 30120235
431	cDC2	CD8_2	LGALS9	PTPRC	0.0149579	0	LGALS9_CD45	LGALS9 - CD45	GALECTIN	Secreted Signaling	PMID: 30120235
432	Mono1	CD8_2	LGALS9	PTPRC	0.0149579	0	LGALS9_CD45	LGALS9 - CD45	GALECTIN	Secreted Signaling	PMID: 30120235
433	CSF_M1	CD8_2	LGALS9	PTPRC	0.0435703	0	LGALS9_CD45	LGALS9 - CD45	GALECTIN	Secreted Signaling	PMID: 30120235
434	CSF_M2	CD8_2	LGALS9	PTPRC	0.0149579	0	LGALS9_CD45	LGALS9 - CD45	GALECTIN	Secreted Signaling	PMID: 30120235
435	prolif	NK	LGALS9	PTPRC	0.0160201	0	LGALS9_CD45	LGALS9 - CD45	GALECTIN	Secreted Signaling	PMID: 30120235
436	cDC1	NK	LGALS9	PTPRC	0.0251555	0	LGALS9_CD45	LGALS9 - CD45	GALECTIN	Secreted Signaling	PMID: 30120235
437	cDC2	NK	LGALS9	PTPRC	0.0160201	0	LGALS9_CD45	LGALS9 - CD45	GALECTIN	Secreted Signaling	PMID: 30120235
438	Mono1	NK	LGALS9	PTPRC	0.0160201	0	LGALS9_CD45	LGALS9 - CD45	GALECTIN	Secreted Signaling	PMID: 30120235
439	CSF_M1	NK	LGALS9	PTPRC	0.0465683	0	LGALS9_CD45	LGALS9 - CD45	GALECTIN	Secreted Signaling	PMID: 30120235
440	CSF_M2	NK	LGALS9	PTPRC	0.0160201	0	LGALS9_CD45	LGALS9 - CD45	GALECTIN	Secreted Signaling	PMID: 30120235
441	cDC1	CD4_1	LGALS9	PTPRC	0.0199819	0	LGALS9_CD45	LGALS9 - CD45	GALECTIN	Secreted Signaling	PMID: 30120235
442	cDC2	CD4_1	LGALS9	PTPRC	0.0127008	0	LGALS9_CD45	LGALS9 - CD45	GALECTIN	Secreted Signaling	PMID: 30120235
443	Mono1	CD4_1	LGALS9	PTPRC	0.0127008	0	LGALS9_CD45	LGALS9 - CD45	GALECTIN	Secreted Signaling	PMID: 30120235
444	CSF_M1	CD4_1	LGALS9	PTPRC	0.0371586	0	LGALS9_CD45	LGALS9 - CD45	GALECTIN	Secreted Signaling	PMID: 30120235
445	CSF_M2	CD4_1	LGALS9	PTPRC	0.0127008	0	LGALS9_CD45	LGALS9 - CD45	GALECTIN	Secreted Signaling	PMID: 30120235
446	prolif	CD4_2	LGALS9	PTPRC	0.0149579	0	LGALS9_CD45	LGALS9 - CD45	GALECTIN	Secreted Signaling	PMID: 30120235
447	cDC1	CD4_2	LGALS9	PTPRC	0.0235021	0	LGALS9_CD45	LGALS9 - CD45	GALECTIN	Secreted Signaling	PMID: 30120235
448	cDC2	CD4_2	LGALS9	PTPRC	0.0149579	0	LGALS9_CD45	LGALS9 - CD45	GALECTIN	Secreted Signaling	PMID: 30120235
449	Mono1	CD4_2	LGALS9	PTPRC	0.0149579	0	LGALS9_CD45	LGALS9 - CD45	GALECTIN	Secreted Signaling	PMID: 30120235
450	CSF_M1	CD4_2	LGALS9	PTPRC	0.0435703	0	LGALS9_CD45	LGALS9 - CD45	GALECTIN	Secreted Signaling	PMID: 30120235
451	CSF_M2	CD4_2	LGALS9	PTPRC	0.0149579	0	LGALS9_CD45	LGALS9 - CD45	GALECTIN	Secreted Signaling	PMID: 30120235
452	prolif	CD4_3	LGALS9	PTPRC	0.0162518	0	LGALS9_CD45	LGALS9 - CD45	GALECTIN	Secreted Signaling	PMID: 30120235
453	cDC1	CD4_3	LGALS9	PTPRC	0.0255159	0	LGALS9_CD45	LGALS9 - CD45	GALECTIN	Secreted Signaling	PMID: 30120235
454	cDC2	CD4_3	LGALS9	PTPRC	0.0162518	0	LGALS9_CD45	LGALS9 - CD45	GALECTIN	Secreted Signaling	PMID: 30120235
455	Mono1	CD4_3	LGALS9	PTPRC	0.0162518	0	LGALS9_CD45	LGALS9 - CD45	GALECTIN	Secreted Signaling	PMID: 30120235
456	CSF_M1	CD4_3	LGALS9	PTPRC	0.0472205	0	LGALS9_CD45	LGALS9 - CD45	GALECTIN	Secreted Signaling	PMID: 30120235
457	CSF_M2	CD4_3	LGALS9	PTPRC	0.0162518	0	LGALS9_CD45	LGALS9 - CD45	GALECTIN	Secreted Signaling	PMID: 30120235
458	cDC1	prolif	LGALS9	PTPRC	0.011313	0	LGALS9_CD45	LGALS9 - CD45	GALECTIN	Secreted Signaling	PMID: 30120235
459	cDC2	prolif	LGALS9	PTPRC	0.00716765	0	LGALS9_CD45	LGALS9 - CD45	GALECTIN	Secreted Signaling	PMID: 30120235
460	Mono1	prolif	LGALS9	PTPRC	0.00716765	0	LGALS9_CD45	LGALS9 - CD45	GALECTIN	Secreted Signaling	PMID: 30120235
461	CSF_M1	prolif	LGALS9	PTPRC	0.0211991	0	LGALS9_CD45	LGALS9 - CD45	GALECTIN	Secreted Signaling	PMID: 30120235
462	CSF_M2	prolif	LGALS9	PTPRC	0.00716765	0	LGALS9_CD45	LGALS9 - CD45	GALECTIN	Secreted Signaling	PMID: 30120235
463	cDC1	pDC	LGALS9	PTPRC	0.0151645	0	LGALS9_CD45	LGALS9 - CD45	GALECTIN	Secreted Signaling	PMID: 30120235
464	cDC2	pDC	LGALS9	PTPRC	0.00962157	0	LGALS9_CD45	LGALS9 - CD45	GALECTIN	Secreted Signaling	PMID: 30120235
465	Mono1	pDC	LGALS9	PTPRC	0.00962157	0	LGALS9_CD45	LGALS9 - CD45	GALECTIN	Secreted Signaling	PMID: 30120235
466	CSF_M1	pDC	LGALS9	PTPRC	0.0283198	0	LGALS9_CD45	LGALS9 - CD45	GALECTIN	Secreted Signaling	PMID: 30120235
467	CSF_M2	pDC	LGALS9	PTPRC	0.00962157	0	LGALS9_CD45	LGALS9 - CD45	GALECTIN	Secreted Signaling	PMID: 30120235
468	cDC1	cDC1	LGALS9	PTPRC	0.00886748	0	LGALS9_CD45	LGALS9 - CD45	GALECTIN	Secreted Signaling	PMID: 30120235
469	cDC2	cDC1	LGALS9	PTPRC	0.00561313	0	LGALS9_CD45	LGALS9 - CD45	GALECTIN	Secreted Signaling	PMID: 30120235
470	Mono1	cDC1	LGALS9	PTPRC	0.00561313	0	LGALS9_CD45	LGALS9 - CD45	GALECTIN	Secreted Signaling	PMID: 30120235
471	CSF_M1	cDC1	LGALS9	PTPRC	0.0166524	0	LGALS9_CD45	LGALS9 - CD45	GALECTIN	Secreted Signaling	PMID: 30120235
472	CSF_M2	cDC1	LGALS9	PTPRC	0.00561313	0	LGALS9_CD45	LGALS9 - CD45	GALECTIN	Secreted Signaling	PMID: 30120235
473	cDC1	cDC2	LGALS9	PTPRC	0.0151645	0	LGALS9_CD45	LGALS9 - CD45	GALECTIN	Secreted Signaling	PMID: 30120235
474	cDC2	cDC2	LGALS9	PTPRC	0.00962157	0	LGALS9_CD45	LGALS9 - CD45	GALECTIN	Secreted Signaling	PMID: 30120235
475	Mono1	cDC2	LGALS9	PTPRC	0.00962157	0	LGALS9_CD45	LGALS9 - CD45	GALECTIN	Secreted Signaling	PMID: 30120235
476	CSF_M1	cDC2	LGALS9	PTPRC	0.0283198	0	LGALS9_CD45	LGALS9 - CD45	GALECTIN	Secreted Signaling	PMID: 30120235
477	CSF_M2	cDC2	LGALS9	PTPRC	0.00962157	0	LGALS9_CD45	LGALS9 - CD45	GALECTIN	Secreted Signaling	PMID: 30120235
478	cDC1	Mono1	LGALS9	PTPRC	0.0179451	0	LGALS9_CD45	LGALS9 - CD45	GALECTIN	Secreted Signaling	PMID: 30120235
479	cDC2	Mono1	LGALS9	PTPRC	0.0113976	0	LGALS9_CD45	LGALS9 - CD45	GALECTIN	Secreted Signaling	PMID: 30120235
480	Mono1	Mono1	LGALS9	PTPRC	0.0113976	0	LGALS9_CD45	LGALS9 - CD45	GALECTIN	Secreted Signaling	PMID: 30120235
481	CSF_M1	Mono1	LGALS9	PTPRC	0.0334306	0	LGALS9_CD45	LGALS9 - CD45	GALECTIN	Secreted Signaling	PMID: 30120235
482	CSF_M2	Mono1	LGALS9	PTPRC	0.0113976	0	LGALS9_CD45	LGALS9 - CD45	GALECTIN	Secreted Signaling	PMID: 30120235
483	cDC1	CSF_M1	LGALS9	PTPRC	0.0151645	0	LGALS9_CD45	LGALS9 - CD45	GALECTIN	Secreted Signaling	PMID: 30120235
484	cDC2	CSF_M1	LGALS9	PTPRC	0.00962157	0	LGALS9_CD45	LGALS9 - CD45	GALECTIN	Secreted Signaling	PMID: 30120235
485	Mono1	CSF_M1	LGALS9	PTPRC	0.00962157	0	LGALS9_CD45	LGALS9 - CD45	GALECTIN	Secreted Signaling	PMID: 30120235
486	CSF_M1	CSF_M1	LGALS9	PTPRC	0.0283198	0	LGALS9_CD45	LGALS9 - CD45	GALECTIN	Secreted Signaling	PMID: 30120235
487	CSF_M2	CSF_M1	LGALS9	PTPRC	0.00962157	0	LGALS9_CD45	LGALS9 - CD45	GALECTIN	Secreted Signaling	PMID: 30120235
488	prolif	CSF_M2	LGALS9	PTPRC	0.0143234	0	LGALS9_CD45	LGALS9 - CD45	GALECTIN	Secreted Signaling	PMID: 30120235
489	cDC1	CSF_M2	LGALS9	PTPRC	0.0225134	0	LGALS9_CD45	LGALS9 - CD45	GALECTIN	Secreted Signaling	PMID: 30120235
490	cDC2	CSF_M2	LGALS9	PTPRC	0.0143234	0	LGALS9_CD45	LGALS9 - CD45	GALECTIN	Secreted Signaling	PMID: 30120235
491	Mono1	CSF_M2	LGALS9	PTPRC	0.0143234	0	LGALS9_CD45	LGALS9 - CD45	GALECTIN	Secreted Signaling	PMID: 30120235
492	CSF_M1	CSF_M2	LGALS9	PTPRC	0.0417735	0	LGALS9_CD45	LGALS9 - CD45	GALECTIN	Secreted Signaling	PMID: 30120235
493	CSF_M2	CSF_M2	LGALS9	PTPRC	0.0143234	0	LGALS9_CD45	LGALS9 - CD45	GALECTIN	Secreted Signaling	PMID: 30120235
494	PTN+	pDC	RARRES2	CMKLR1	0.00364275	0	RARRES2_CMKLR1	RARRES2 - CMKLR1	CHEMERIN	Secreted Signaling	PMID: 24671882
495	pDC	B	BTLA	TNFRSF14	0.00157211	0	BTLA_TNFRSF14	BTLA - TNFRSF14	BTLA	Secreted Signaling	PMID: 21941365
496	pDC	CD8_1	BTLA	TNFRSF14	0.00157211	0	BTLA_TNFRSF14	BTLA - TNFRSF14	BTLA	Secreted Signaling	PMID: 21941365
497	pDC	CD8_2	BTLA	TNFRSF14	0.00157211	0	BTLA_TNFRSF14	BTLA - TNFRSF14	BTLA	Secreted Signaling	PMID: 21941365
498	pDC	CD4_1	BTLA	TNFRSF14	0.00157211	0	BTLA_TNFRSF14	BTLA - TNFRSF14	BTLA	Secreted Signaling	PMID: 21941365
499	pDC	CD4_2	BTLA	TNFRSF14	0.00157211	0	BTLA_TNFRSF14	BTLA - TNFRSF14	BTLA	Secreted Signaling	PMID: 21941365
500	pDC	NK	BAG6	NCR3	0.00157211	0	BAG6_NCR3-PS	BAG6 - NCR3-PS	BAG	Secreted Signaling	PMID: 30021652
501	prolif	cDC2	LGALS9	HAVCR2	0.00157211	0	LGALS9_HAVCR2	LGALS9 - HAVCR2	GALECTIN	Secreted Signaling	PMID: 27192565
502	cDC1	cDC2	LGALS9	HAVCR2	0.00248944	0	LGALS9_HAVCR2	LGALS9 - HAVCR2	GALECTIN	Secreted Signaling	PMID: 27192565
503	cDC2	cDC2	LGALS9	HAVCR2	0.00157211	0	LGALS9_HAVCR2	LGALS9 - HAVCR2	GALECTIN	Secreted Signaling	PMID: 27192565
504	Mono1	cDC2	LGALS9	HAVCR2	0.00157211	0	LGALS9_HAVCR2	LGALS9 - HAVCR2	GALECTIN	Secreted Signaling	PMID: 27192565
505	CSF_M1	cDC2	LGALS9	HAVCR2	0.00470153	0	LGALS9_HAVCR2	LGALS9 - HAVCR2	GALECTIN	Secreted Signaling	PMID: 27192565
506	CSF_M2	cDC2	LGALS9	HAVCR2	0.00157211	0	LGALS9_HAVCR2	LGALS9 - HAVCR2	GALECTIN	Secreted Signaling	PMID: 27192565
507	prolif	Mono1	LGALS9	HAVCR2	0.00157211	0	LGALS9_HAVCR2	LGALS9 - HAVCR2	GALECTIN	Secreted Signaling	PMID: 27192565
508	cDC1	Mono1	LGALS9	HAVCR2	0.00248944	0	LGALS9_HAVCR2	LGALS9 - HAVCR2	GALECTIN	Secreted Signaling	PMID: 27192565
509	cDC2	Mono1	LGALS9	HAVCR2	0.00157211	0	LGALS9_HAVCR2	LGALS9 - HAVCR2	GALECTIN	Secreted Signaling	PMID: 27192565
510	Mono1	Mono1	LGALS9	HAVCR2	0.00157211	0	LGALS9_HAVCR2	LGALS9 - HAVCR2	GALECTIN	Secreted Signaling	PMID: 27192565
511	CSF_M1	Mono1	LGALS9	HAVCR2	0.00470153	0	LGALS9_HAVCR2	LGALS9 - HAVCR2	GALECTIN	Secreted Signaling	PMID: 27192565
512	CSF_M2	Mono1	LGALS9	HAVCR2	0.00157211	0	LGALS9_HAVCR2	LGALS9 - HAVCR2	GALECTIN	Secreted Signaling	PMID: 27192565
513	prolif	CSF_M1	LGALS9	HAVCR2	0.00157211	0	LGALS9_HAVCR2	LGALS9 - HAVCR2	GALECTIN	Secreted Signaling	PMID: 27192565
514	cDC1	CSF_M1	LGALS9	HAVCR2	0.00248944	0	LGALS9_HAVCR2	LGALS9 - HAVCR2	GALECTIN	Secreted Signaling	PMID: 27192565
515	cDC2	CSF_M1	LGALS9	HAVCR2	0.00157211	0	LGALS9_HAVCR2	LGALS9 - HAVCR2	GALECTIN	Secreted Signaling	PMID: 27192565
516	Mono1	CSF_M1	LGALS9	HAVCR2	0.00157211	0	LGALS9_HAVCR2	LGALS9 - HAVCR2	GALECTIN	Secreted Signaling	PMID: 27192565
517	CSF_M1	CSF_M1	LGALS9	HAVCR2	0.00470153	0	LGALS9_HAVCR2	LGALS9 - HAVCR2	GALECTIN	Secreted Signaling	PMID: 27192565
518	CSF_M2	CSF_M1	LGALS9	HAVCR2	0.00157211	0	LGALS9_HAVCR2	LGALS9 - HAVCR2	GALECTIN	Secreted Signaling	PMID: 27192565
519	prolif	CSF_M2	LGALS9	HAVCR2	0.00157211	0	LGALS9_HAVCR2	LGALS9 - HAVCR2	GALECTIN	Secreted Signaling	PMID: 27192565
520	cDC1	CSF_M2	LGALS9	HAVCR2	0.00248944	0	LGALS9_HAVCR2	LGALS9 - HAVCR2	GALECTIN	Secreted Signaling	PMID: 27192565
521	cDC2	CSF_M2	LGALS9	HAVCR2	0.00157211	0	LGALS9_HAVCR2	LGALS9 - HAVCR2	GALECTIN	Secreted Signaling	PMID: 27192565
522	Mono1	CSF_M2	LGALS9	HAVCR2	0.00157211	0	LGALS9_HAVCR2	LGALS9 - HAVCR2	GALECTIN	Secreted Signaling	PMID: 27192565
523	CSF_M1	CSF_M2	LGALS9	HAVCR2	0.00470153	0	LGALS9_HAVCR2	LGALS9 - HAVCR2	GALECTIN	Secreted Signaling	PMID: 27192565
524	CSF_M2	CSF_M2	LGALS9	HAVCR2	0.00157211	0	LGALS9_HAVCR2	LGALS9 - HAVCR2	GALECTIN	Secreted Signaling	PMID: 27192565
525	cDC1	PTN+	LGALS9	CD44	0.00248944	0	LGALS9_CD44	LGALS9 - CD44	GALECTIN	Secreted Signaling	PMID: 25065622
526	cDC2	PTN+	LGALS9	CD44	0.00157211	0	LGALS9_CD44	LGALS9 - CD44	GALECTIN	Secreted Signaling	PMID: 25065622
527	Mono1	PTN+	LGALS9	CD44	0.00157211	0	LGALS9_CD44	LGALS9 - CD44	GALECTIN	Secreted Signaling	PMID: 25065622
528	CSF_M1	PTN+	LGALS9	CD44	0.00470153	0	LGALS9_CD44	LGALS9 - CD44	GALECTIN	Secreted Signaling	PMID: 25065622
529	CSF_M2	PTN+	LGALS9	CD44	0.00157211	0	LGALS9_CD44	LGALS9 - CD44	GALECTIN	Secreted Signaling	PMID: 25065622
530	prolif	B	LGALS9	CD44	0.00561313	0.02	LGALS9_CD44	LGALS9 - CD44	GALECTIN	Secreted Signaling	PMID: 25065622
531	cDC1	B	LGALS9	CD44	0.00886748	0	LGALS9_CD44	LGALS9 - CD44	GALECTIN	Secreted Signaling	PMID: 25065622
532	cDC2	B	LGALS9	CD44	0.00561313	0	LGALS9_CD44	LGALS9 - CD44	GALECTIN	Secreted Signaling	PMID: 25065622
533	Mono1	B	LGALS9	CD44	0.00561313	0	LGALS9_CD44	LGALS9 - CD44	GALECTIN	Secreted Signaling	PMID: 25065622
534	CSF_M1	B	LGALS9	CD44	0.0166524	0	LGALS9_CD44	LGALS9 - CD44	GALECTIN	Secreted Signaling	PMID: 25065622
535	CSF_M2	B	LGALS9	CD44	0.00561313	0	LGALS9_CD44	LGALS9 - CD44	GALECTIN	Secreted Signaling	PMID: 25065622
536	prolif	CD8_1	LGALS9	CD44	0.00962157	0	LGALS9_CD44	LGALS9 - CD44	GALECTIN	Secreted Signaling	PMID: 25065622
537	cDC1	CD8_1	LGALS9	CD44	0.0151645	0	LGALS9_CD44	LGALS9 - CD44	GALECTIN	Secreted Signaling	PMID: 25065622
538	cDC2	CD8_1	LGALS9	CD44	0.00962157	0	LGALS9_CD44	LGALS9 - CD44	GALECTIN	Secreted Signaling	PMID: 25065622
539	Mono1	CD8_1	LGALS9	CD44	0.00962157	0	LGALS9_CD44	LGALS9 - CD44	GALECTIN	Secreted Signaling	PMID: 25065622
540	CSF_M1	CD8_1	LGALS9	CD44	0.0283198	0	LGALS9_CD44	LGALS9 - CD44	GALECTIN	Secreted Signaling	PMID: 25065622
541	CSF_M2	CD8_1	LGALS9	CD44	0.00962157	0	LGALS9_CD44	LGALS9 - CD44	GALECTIN	Secreted Signaling	PMID: 25065622
542	prolif	CD8_2	LGALS9	CD44	0.00962157	0	LGALS9_CD44	LGALS9 - CD44	GALECTIN	Secreted Signaling	PMID: 25065622
543	cDC1	CD8_2	LGALS9	CD44	0.0151645	0	LGALS9_CD44	LGALS9 - CD44	GALECTIN	Secreted Signaling	PMID: 25065622
544	cDC2	CD8_2	LGALS9	CD44	0.00962157	0	LGALS9_CD44	LGALS9 - CD44	GALECTIN	Secreted Signaling	PMID: 25065622
545	Mono1	CD8_2	LGALS9	CD44	0.00962157	0	LGALS9_CD44	LGALS9 - CD44	GALECTIN	Secreted Signaling	PMID: 25065622
546	CSF_M1	CD8_2	LGALS9	CD44	0.0283198	0	LGALS9_CD44	LGALS9 - CD44	GALECTIN	Secreted Signaling	PMID: 25065622
547	CSF_M2	CD8_2	LGALS9	CD44	0.00962157	0	LGALS9_CD44	LGALS9 - CD44	GALECTIN	Secreted Signaling	PMID: 25065622
548	prolif	NK	LGALS9	CD44	0.0118022	0	LGALS9_CD44	LGALS9 - CD44	GALECTIN	Secreted Signaling	PMID: 25065622
549	cDC1	NK	LGALS9	CD44	0.0185778	0	LGALS9_CD44	LGALS9 - CD44	GALECTIN	Secreted Signaling	PMID: 25065622
550	cDC2	NK	LGALS9	CD44	0.0118022	0	LGALS9_CD44	LGALS9 - CD44	GALECTIN	Secreted Signaling	PMID: 25065622
551	Mono1	NK	LGALS9	CD44	0.0118022	0	LGALS9_CD44	LGALS9 - CD44	GALECTIN	Secreted Signaling	PMID: 25065622
552	CSF_M1	NK	LGALS9	CD44	0.0345901	0	LGALS9_CD44	LGALS9 - CD44	GALECTIN	Secreted Signaling	PMID: 25065622
553	CSF_M2	NK	LGALS9	CD44	0.0118022	0	LGALS9_CD44	LGALS9 - CD44	GALECTIN	Secreted Signaling	PMID: 25065622
554	prolif	CD4_1	LGALS9	CD44	0.00561313	0	LGALS9_CD44	LGALS9 - CD44	GALECTIN	Secreted Signaling	PMID: 25065622
555	cDC1	CD4_1	LGALS9	CD44	0.00886748	0	LGALS9_CD44	LGALS9 - CD44	GALECTIN	Secreted Signaling	PMID: 25065622
556	cDC2	CD4_1	LGALS9	CD44	0.00561313	0	LGALS9_CD44	LGALS9 - CD44	GALECTIN	Secreted Signaling	PMID: 25065622
557	Mono1	CD4_1	LGALS9	CD44	0.00561313	0	LGALS9_CD44	LGALS9 - CD44	GALECTIN	Secreted Signaling	PMID: 25065622
558	CSF_M1	CD4_1	LGALS9	CD44	0.0166524	0	LGALS9_CD44	LGALS9 - CD44	GALECTIN	Secreted Signaling	PMID: 25065622
559	CSF_M2	CD4_1	LGALS9	CD44	0.00561313	0	LGALS9_CD44	LGALS9 - CD44	GALECTIN	Secreted Signaling	PMID: 25065622
560	prolif	CD4_2	LGALS9	CD44	0.00781141	0	LGALS9_CD44	LGALS9 - CD44	GALECTIN	Secreted Signaling	PMID: 25065622
561	cDC1	CD4_2	LGALS9	CD44	0.0123245	0	LGALS9_CD44	LGALS9 - CD44	GALECTIN	Secreted Signaling	PMID: 25065622
562	cDC2	CD4_2	LGALS9	CD44	0.00781141	0	LGALS9_CD44	LGALS9 - CD44	GALECTIN	Secreted Signaling	PMID: 25065622
563	Mono1	CD4_2	LGALS9	CD44	0.00781141	0	LGALS9_CD44	LGALS9 - CD44	GALECTIN	Secreted Signaling	PMID: 25065622
564	CSF_M1	CD4_2	LGALS9	CD44	0.0230737	0	LGALS9_CD44	LGALS9 - CD44	GALECTIN	Secreted Signaling	PMID: 25065622
565	CSF_M2	CD4_2	LGALS9	CD44	0.00781141	0	LGALS9_CD44	LGALS9 - CD44	GALECTIN	Secreted Signaling	PMID: 25065622
566	prolif	CD4_3	LGALS9	CD44	0.00962157	0	LGALS9_CD44	LGALS9 - CD44	GALECTIN	Secreted Signaling	PMID: 25065622
567	cDC1	CD4_3	LGALS9	CD44	0.0151645	0	LGALS9_CD44	LGALS9 - CD44	GALECTIN	Secreted Signaling	PMID: 25065622
568	cDC2	CD4_3	LGALS9	CD44	0.00962157	0	LGALS9_CD44	LGALS9 - CD44	GALECTIN	Secreted Signaling	PMID: 25065622
569	Mono1	CD4_3	LGALS9	CD44	0.00962157	0	LGALS9_CD44	LGALS9 - CD44	GALECTIN	Secreted Signaling	PMID: 25065622
570	CSF_M1	CD4_3	LGALS9	CD44	0.0283198	0	LGALS9_CD44	LGALS9 - CD44	GALECTIN	Secreted Signaling	PMID: 25065622
571	CSF_M2	CD4_3	LGALS9	CD44	0.00962157	0	LGALS9_CD44	LGALS9 - CD44	GALECTIN	Secreted Signaling	PMID: 25065622
572	cDC1	prolif	LGALS9	CD44	0.00248944	0	LGALS9_CD44	LGALS9 - CD44	GALECTIN	Secreted Signaling	PMID: 25065622
573	cDC2	prolif	LGALS9	CD44	0.00157211	0	LGALS9_CD44	LGALS9 - CD44	GALECTIN	Secreted Signaling	PMID: 25065622
574	Mono1	prolif	LGALS9	CD44	0.00157211	0	LGALS9_CD44	LGALS9 - CD44	GALECTIN	Secreted Signaling	PMID: 25065622
575	CSF_M1	prolif	LGALS9	CD44	0.00470153	0	LGALS9_CD44	LGALS9 - CD44	GALECTIN	Secreted Signaling	PMID: 25065622
576	CSF_M2	prolif	LGALS9	CD44	0.00157211	0	LGALS9_CD44	LGALS9 - CD44	GALECTIN	Secreted Signaling	PMID: 25065622
577	cDC1	pDC	LGALS9	CD44	0.00248944	0	LGALS9_CD44	LGALS9 - CD44	GALECTIN	Secreted Signaling	PMID: 25065622
578	cDC2	pDC	LGALS9	CD44	0.00157211	0	LGALS9_CD44	LGALS9 - CD44	GALECTIN	Secreted Signaling	PMID: 25065622
579	Mono1	pDC	LGALS9	CD44	0.00157211	0	LGALS9_CD44	LGALS9 - CD44	GALECTIN	Secreted Signaling	PMID: 25065622
580	CSF_M1	pDC	LGALS9	CD44	0.00470153	0	LGALS9_CD44	LGALS9 - CD44	GALECTIN	Secreted Signaling	PMID: 25065622
581	CSF_M2	pDC	LGALS9	CD44	0.00157211	0	LGALS9_CD44	LGALS9 - CD44	GALECTIN	Secreted Signaling	PMID: 25065622
582	cDC1	cDC2	LGALS9	CD44	0.00248944	0	LGALS9_CD44	LGALS9 - CD44	GALECTIN	Secreted Signaling	PMID: 25065622
583	cDC2	cDC2	LGALS9	CD44	0.00157211	0	LGALS9_CD44	LGALS9 - CD44	GALECTIN	Secreted Signaling	PMID: 25065622
584	Mono1	cDC2	LGALS9	CD44	0.00157211	0	LGALS9_CD44	LGALS9 - CD44	GALECTIN	Secreted Signaling	PMID: 25065622
585	CSF_M1	cDC2	LGALS9	CD44	0.00470153	0	LGALS9_CD44	LGALS9 - CD44	GALECTIN	Secreted Signaling	PMID: 25065622
586	CSF_M2	cDC2	LGALS9	CD44	0.00157211	0	LGALS9_CD44	LGALS9 - CD44	GALECTIN	Secreted Signaling	PMID: 25065622
587	prolif	Mono1	LGALS9	CD44	0.00561313	0	LGALS9_CD44	LGALS9 - CD44	GALECTIN	Secreted Signaling	PMID: 25065622
588	cDC1	Mono1	LGALS9	CD44	0.00886748	0	LGALS9_CD44	LGALS9 - CD44	GALECTIN	Secreted Signaling	PMID: 25065622
589	cDC2	Mono1	LGALS9	CD44	0.00561313	0	LGALS9_CD44	LGALS9 - CD44	GALECTIN	Secreted Signaling	PMID: 25065622
590	Mono1	Mono1	LGALS9	CD44	0.00561313	0	LGALS9_CD44	LGALS9 - CD44	GALECTIN	Secreted Signaling	PMID: 25065622
591	CSF_M1	Mono1	LGALS9	CD44	0.0166524	0	LGALS9_CD44	LGALS9 - CD44	GALECTIN	Secreted Signaling	PMID: 25065622
592	CSF_M2	Mono1	LGALS9	CD44	0.00561313	0	LGALS9_CD44	LGALS9 - CD44	GALECTIN	Secreted Signaling	PMID: 25065622

## Sheet: SMA_6mo
	source	target	ligand	receptor	prob	pval	interaction_name	interaction_name_2	pathway_name	annotation	evidence
1	PTN+	B	MIF	CD74_CXCR4	0.150889	0	MIF_CD74_CXCR4	MIF - (CD74+CXCR4)	MIF	Secreted Signaling	PMID: 29637711; PMID: 24760155
2	B	B	MIF	CD74_CXCR4	0.105367	0	MIF_CD74_CXCR4	MIF - (CD74+CXCR4)	MIF	Secreted Signaling	PMID: 29637711; PMID: 24760155
3	CD8_1	B	MIF	CD74_CXCR4	0.125444	0	MIF_CD74_CXCR4	MIF - (CD74+CXCR4)	MIF	Secreted Signaling	PMID: 29637711; PMID: 24760155
4	CD8_2	B	MIF	CD74_CXCR4	0.125444	0	MIF_CD74_CXCR4	MIF - (CD74+CXCR4)	MIF	Secreted Signaling	PMID: 29637711; PMID: 24760155
5	NK	B	MIF	CD74_CXCR4	0.125444	0	MIF_CD74_CXCR4	MIF - (CD74+CXCR4)	MIF	Secreted Signaling	PMID: 29637711; PMID: 24760155
6	CD4_1	B	MIF	CD74_CXCR4	0.125444	0	MIF_CD74_CXCR4	MIF - (CD74+CXCR4)	MIF	Secreted Signaling	PMID: 29637711; PMID: 24760155
7	CD4_2	B	MIF	CD74_CXCR4	0.125444	0	MIF_CD74_CXCR4	MIF - (CD74+CXCR4)	MIF	Secreted Signaling	PMID: 29637711; PMID: 24760155
8	CD4_3	B	MIF	CD74_CXCR4	0.0355375	0	MIF_CD74_CXCR4	MIF - (CD74+CXCR4)	MIF	Secreted Signaling	PMID: 29637711; PMID: 24760155
9	prolif	B	MIF	CD74_CXCR4	0.113219	0	MIF_CD74_CXCR4	MIF - (CD74+CXCR4)	MIF	Secreted Signaling	PMID: 29637711; PMID: 24760155
10	pDC	B	MIF	CD74_CXCR4	0.0769309	0	MIF_CD74_CXCR4	MIF - (CD74+CXCR4)	MIF	Secreted Signaling	PMID: 29637711; PMID: 24760155
11	cDC1	B	MIF	CD74_CXCR4	0.0850796	0	MIF_CD74_CXCR4	MIF - (CD74+CXCR4)	MIF	Secreted Signaling	PMID: 29637711; PMID: 24760155
12	cDC2	B	MIF	CD74_CXCR4	0.0850796	0	MIF_CD74_CXCR4	MIF - (CD74+CXCR4)	MIF	Secreted Signaling	PMID: 29637711; PMID: 24760155
13	Mono1	B	MIF	CD74_CXCR4	0.125444	0	MIF_CD74_CXCR4	MIF - (CD74+CXCR4)	MIF	Secreted Signaling	PMID: 29637711; PMID: 24760155
14	CSF_M1	B	MIF	CD74_CXCR4	0.0769309	0	MIF_CD74_CXCR4	MIF - (CD74+CXCR4)	MIF	Secreted Signaling	PMID: 29637711; PMID: 24760155
15	PTN+	CD8_1	MIF	CD74_CXCR4	0.0553784	0	MIF_CD74_CXCR4	MIF - (CD74+CXCR4)	MIF	Secreted Signaling	PMID: 29637711; PMID: 24760155
16	B	CD8_1	MIF	CD74_CXCR4	0.0374019	0	MIF_CD74_CXCR4	MIF - (CD74+CXCR4)	MIF	Secreted Signaling	PMID: 29637711; PMID: 24760155
17	CD8_1	CD8_1	MIF	CD74_CXCR4	0.0451825	0	MIF_CD74_CXCR4	MIF - (CD74+CXCR4)	MIF	Secreted Signaling	PMID: 29637711; PMID: 24760155
18	CD8_2	CD8_1	MIF	CD74_CXCR4	0.0451825	0	MIF_CD74_CXCR4	MIF - (CD74+CXCR4)	MIF	Secreted Signaling	PMID: 29637711; PMID: 24760155
19	NK	CD8_1	MIF	CD74_CXCR4	0.0451825	0	MIF_CD74_CXCR4	MIF - (CD74+CXCR4)	MIF	Secreted Signaling	PMID: 29637711; PMID: 24760155
20	CD4_1	CD8_1	MIF	CD74_CXCR4	0.0451825	0	MIF_CD74_CXCR4	MIF - (CD74+CXCR4)	MIF	Secreted Signaling	PMID: 29637711; PMID: 24760155
21	CD4_2	CD8_1	MIF	CD74_CXCR4	0.0451825	0	MIF_CD74_CXCR4	MIF - (CD74+CXCR4)	MIF	Secreted Signaling	PMID: 29637711; PMID: 24760155
22	prolif	CD8_1	MIF	CD74_CXCR4	0.0404176	0	MIF_CD74_CXCR4	MIF - (CD74+CXCR4)	MIF	Secreted Signaling	PMID: 29637711; PMID: 24760155
23	cDC1	CD8_1	MIF	CD74_CXCR4	0.029765	0	MIF_CD74_CXCR4	MIF - (CD74+CXCR4)	MIF	Secreted Signaling	PMID: 29637711; PMID: 24760155
24	cDC2	CD8_1	MIF	CD74_CXCR4	0.029765	0	MIF_CD74_CXCR4	MIF - (CD74+CXCR4)	MIF	Secreted Signaling	PMID: 29637711; PMID: 24760155
25	Mono1	CD8_1	MIF	CD74_CXCR4	0.0451825	0	MIF_CD74_CXCR4	MIF - (CD74+CXCR4)	MIF	Secreted Signaling	PMID: 29637711; PMID: 24760155
26	PTN+	CSF_M1	MIF	CD74_CXCR4	0.0649876	0	MIF_CD74_CXCR4	MIF - (CD74+CXCR4)	MIF	Secreted Signaling	PMID: 29637711; PMID: 24760155
27	B	CSF_M1	MIF	CD74_CXCR4	0.0440374	0	MIF_CD74_CXCR4	MIF - (CD74+CXCR4)	MIF	Secreted Signaling	PMID: 29637711; PMID: 24760155
28	CD8_1	CSF_M1	MIF	CD74_CXCR4	0.053122	0	MIF_CD74_CXCR4	MIF - (CD74+CXCR4)	MIF	Secreted Signaling	PMID: 29637711; PMID: 24760155
29	CD8_2	CSF_M1	MIF	CD74_CXCR4	0.053122	0	MIF_CD74_CXCR4	MIF - (CD74+CXCR4)	MIF	Secreted Signaling	PMID: 29637711; PMID: 24760155
30	NK	CSF_M1	MIF	CD74_CXCR4	0.053122	0	MIF_CD74_CXCR4	MIF - (CD74+CXCR4)	MIF	Secreted Signaling	PMID: 29637711; PMID: 24760155
31	CD4_1	CSF_M1	MIF	CD74_CXCR4	0.053122	0	MIF_CD74_CXCR4	MIF - (CD74+CXCR4)	MIF	Secreted Signaling	PMID: 29637711; PMID: 24760155
32	CD4_2	CSF_M1	MIF	CD74_CXCR4	0.053122	0	MIF_CD74_CXCR4	MIF - (CD74+CXCR4)	MIF	Secreted Signaling	PMID: 29637711; PMID: 24760155
33	prolif	CSF_M1	MIF	CD74_CXCR4	0.0475616	0	MIF_CD74_CXCR4	MIF - (CD74+CXCR4)	MIF	Secreted Signaling	PMID: 29637711; PMID: 24760155
34	pDC	CSF_M1	MIF	CD74_CXCR4	0.0315685	0	MIF_CD74_CXCR4	MIF - (CD74+CXCR4)	MIF	Secreted Signaling	PMID: 29637711; PMID: 24760155
35	cDC1	CSF_M1	MIF	CD74_CXCR4	0.035095	0	MIF_CD74_CXCR4	MIF - (CD74+CXCR4)	MIF	Secreted Signaling	PMID: 29637711; PMID: 24760155
36	cDC2	CSF_M1	MIF	CD74_CXCR4	0.035095	0	MIF_CD74_CXCR4	MIF - (CD74+CXCR4)	MIF	Secreted Signaling	PMID: 29637711; PMID: 24760155
37	Mono1	CSF_M1	MIF	CD74_CXCR4	0.053122	0	MIF_CD74_CXCR4	MIF - (CD74+CXCR4)	MIF	Secreted Signaling	PMID: 29637711; PMID: 24760155
38	CSF_M1	CSF_M1	MIF	CD74_CXCR4	0.0315685	0	MIF_CD74_CXCR4	MIF - (CD74+CXCR4)	MIF	Secreted Signaling	PMID: 29637711; PMID: 24760155
39	PTN+	B	MIF	CD74_CD44	0.0626979	0.01	MIF_CD74_CD44	MIF - (CD74+CD44)	MIF	Secreted Signaling	PMID: 29637711; PMID: 26175090
40	PTN+	CD8_1	MIF	CD74_CD44	0.0553784	0.02	MIF_CD74_CD44	MIF - (CD74+CD44)	MIF	Secreted Signaling	PMID: 29637711; PMID: 26175090
41	PTN+	NK	MIF	CD74_CD44	0.0657711	0	MIF_CD74_CD44	MIF - (CD74+CD44)	MIF	Secreted Signaling	PMID: 29637711; PMID: 26175090
42	PTN+	cDC2	MIF	CD74_CD44	0.0650169	0	MIF_CD74_CD44	MIF - (CD74+CD44)	MIF	Secreted Signaling	PMID: 29637711; PMID: 26175090
43	PTN+	Mono1	MIF	CD74_CD44	0.062912	0	MIF_CD74_CD44	MIF - (CD74+CD44)	MIF	Secreted Signaling	PMID: 29637711; PMID: 26175090
44	prolif	NK	IL18	IL18R1_IL18RAP	0.000534555	0	IL18_IL18R1_IL18RAP	IL18 - (IL18R1+IL18RAP)	IL1	Secreted Signaling	KEGG: hsa04060
45	cDC1	NK	IL18	IL18R1_IL18RAP	0.00337936	0	IL18_IL18R1_IL18RAP	IL18 - (IL18R1+IL18RAP)	IL1	Secreted Signaling	KEGG: hsa04060
46	cDC2	NK	IL18	IL18R1_IL18RAP	0.0021348	0	IL18_IL18R1_IL18RAP	IL18 - (IL18R1+IL18RAP)	IL1	Secreted Signaling	KEGG: hsa04060
47	Mono1	NK	IL18	IL18R1_IL18RAP	0.0021348	0	IL18_IL18R1_IL18RAP	IL18 - (IL18R1+IL18RAP)	IL1	Secreted Signaling	KEGG: hsa04060
48	CSF_M1	NK	IL18	IL18R1_IL18RAP	0.0021348	0	IL18_IL18R1_IL18RAP	IL18 - (IL18R1+IL18RAP)	IL1	Secreted Signaling	KEGG: hsa04060
49	CSF_M2	NK	IL18	IL18R1_IL18RAP	0.0021348	0	IL18_IL18R1_IL18RAP	IL18 - (IL18R1+IL18RAP)	IL1	Secreted Signaling	KEGG: hsa04060
50	CD8_1	CD4_1	IL16	CD4	0.0021348	0	IL16_CD4	IL16 - CD4	IL16	Secreted Signaling	KEGG: hsa04060
51	CD8_2	CD4_1	IL16	CD4	0.0021348	0	IL16_CD4	IL16 - CD4	IL16	Secreted Signaling	KEGG: hsa04060
52	NK	CD4_1	IL16	CD4	0.0021348	0	IL16_CD4	IL16 - CD4	IL16	Secreted Signaling	KEGG: hsa04060
53	CD4_2	CD4_1	IL16	CD4	0.0021348	0	IL16_CD4	IL16 - CD4	IL16	Secreted Signaling	KEGG: hsa04060
54	CD8_1	CD4_2	IL16	CD4	0.0021348	0	IL16_CD4	IL16 - CD4	IL16	Secreted Signaling	KEGG: hsa04060
55	CD8_2	CD4_2	IL16	CD4	0.0021348	0	IL16_CD4	IL16 - CD4	IL16	Secreted Signaling	KEGG: hsa04060
56	NK	CD4_2	IL16	CD4	0.0021348	0	IL16_CD4	IL16 - CD4	IL16	Secreted Signaling	KEGG: hsa04060
57	CD4_2	CD4_2	IL16	CD4	0.0021348	0	IL16_CD4	IL16 - CD4	IL16	Secreted Signaling	KEGG: hsa04060
58	CD8_1	pDC	IL16	CD4	0.00761117	0	IL16_CD4	IL16 - CD4	IL16	Secreted Signaling	KEGG: hsa04060
59	CD8_2	pDC	IL16	CD4	0.00761117	0	IL16_CD4	IL16 - CD4	IL16	Secreted Signaling	KEGG: hsa04060
60	NK	pDC	IL16	CD4	0.00761117	0	IL16_CD4	IL16 - CD4	IL16	Secreted Signaling	KEGG: hsa04060
61	CD4_2	pDC	IL16	CD4	0.00761117	0	IL16_CD4	IL16 - CD4	IL16	Secreted Signaling	KEGG: hsa04060
62	CD8_1	Mono1	IL16	CD4	0.0021348	0	IL16_CD4	IL16 - CD4	IL16	Secreted Signaling	KEGG: hsa04060
63	CD8_2	Mono1	IL16	CD4	0.0021348	0	IL16_CD4	IL16 - CD4	IL16	Secreted Signaling	KEGG: hsa04060
64	NK	Mono1	IL16	CD4	0.0021348	0	IL16_CD4	IL16 - CD4	IL16	Secreted Signaling	KEGG: hsa04060
65	CD4_2	Mono1	IL16	CD4	0.0021348	0	IL16_CD4	IL16 - CD4	IL16	Secreted Signaling	KEGG: hsa04060
66	CD8_1	CSF_M1	IL16	CD4	0.0021348	0	IL16_CD4	IL16 - CD4	IL16	Secreted Signaling	KEGG: hsa04060
67	CD8_2	CSF_M1	IL16	CD4	0.0021348	0	IL16_CD4	IL16 - CD4	IL16	Secreted Signaling	KEGG: hsa04060
68	NK	CSF_M1	IL16	CD4	0.0021348	0	IL16_CD4	IL16 - CD4	IL16	Secreted Signaling	KEGG: hsa04060
69	CD4_2	CSF_M1	IL16	CD4	0.0021348	0	IL16_CD4	IL16 - CD4	IL16	Secreted Signaling	KEGG: hsa04060
70	CD8_1	CSF_M2	IL16	CD4	0.0021348	0	IL16_CD4	IL16 - CD4	IL16	Secreted Signaling	KEGG: hsa04060
71	CD8_2	CSF_M2	IL16	CD4	0.0021348	0	IL16_CD4	IL16 - CD4	IL16	Secreted Signaling	KEGG: hsa04060
72	NK	CSF_M2	IL16	CD4	0.0021348	0	IL16_CD4	IL16 - CD4	IL16	Secreted Signaling	KEGG: hsa04060
73	CD4_2	CSF_M2	IL16	CD4	0.0021348	0	IL16_CD4	IL16 - CD4	IL16	Secreted Signaling	KEGG: hsa04060
74	pDC	B	TNFSF13B	TNFRSF13C	0.00337936	0	TNFSF13B_TNFRSF13C	TNFSF13B - TNFRSF13C	BAFF	Secreted Signaling	KEGG: hsa04060
75	cDC2	B	TNFSF13B	TNFRSF13C	0.00337936	0	TNFSF13B_TNFRSF13C	TNFSF13B - TNFRSF13C	BAFF	Secreted Signaling	KEGG: hsa04060
76	Mono1	B	TNFSF13B	TNFRSF13C	0.01007	0	TNFSF13B_TNFRSF13C	TNFSF13B - TNFRSF13C	BAFF	Secreted Signaling	KEGG: hsa04060
77	CSF_M1	B	TNFSF13B	TNFRSF13C	0.00337936	0	TNFSF13B_TNFRSF13C	TNFSF13B - TNFRSF13C	BAFF	Secreted Signaling	KEGG: hsa04060
78	CSF_M2	B	TNFSF13B	TNFRSF13C	0.00337936	0	TNFSF13B_TNFRSF13C	TNFSF13B - TNFRSF13C	BAFF	Secreted Signaling	KEGG: hsa04060
79	CD4_1	NK	CD40LG	ITGAM_ITGB2	0.00403433	0	CD40LG_ITGAM_ITGB2	CD40LG - (ITGAM+ITGB2)	CD40	Secreted Signaling	PMID: 28676852
80	CD4_2	NK	CD40LG	ITGAM_ITGB2	0.00403433	0	CD40LG_ITGAM_ITGB2	CD40LG - (ITGAM+ITGB2)	CD40	Secreted Signaling	PMID: 28676852
81	CD4_1	Mono1	CD40LG	ITGAM_ITGB2	0.00528595	0	CD40LG_ITGAM_ITGB2	CD40LG - (ITGAM+ITGB2)	CD40	Secreted Signaling	PMID: 28676852
82	CD4_2	Mono1	CD40LG	ITGAM_ITGB2	0.00528595	0	CD40LG_ITGAM_ITGB2	CD40LG - (ITGAM+ITGB2)	CD40	Secreted Signaling	PMID: 28676852
83	CD4_1	CSF_M1	CD40LG	ITGAM_ITGB2	0.0042605	0	CD40LG_ITGAM_ITGB2	CD40LG - (ITGAM+ITGB2)	CD40	Secreted Signaling	PMID: 28676852
84	CD4_2	CSF_M1	CD40LG	ITGAM_ITGB2	0.0042605	0	CD40LG_ITGAM_ITGB2	CD40LG - (ITGAM+ITGB2)	CD40	Secreted Signaling	PMID: 28676852
85	CD4_1	CSF_M2	CD40LG	ITGAM_ITGB2	0.00268613	0	CD40LG_ITGAM_ITGB2	CD40LG - (ITGAM+ITGB2)	CD40	Secreted Signaling	PMID: 28676852
86	CD4_2	CSF_M2	CD40LG	ITGAM_ITGB2	0.00268613	0	CD40LG_ITGAM_ITGB2	CD40LG - (ITGAM+ITGB2)	CD40	Secreted Signaling	PMID: 28676852
87	PTN+	B	SPP1	CD44	0.0042605	0	SPP1_CD44	SPP1 - CD44	SPP1	Secreted Signaling	PMID: 21907263
88	CSF_M1	B	SPP1	CD44	0.0021348	0	SPP1_CD44	SPP1 - CD44	SPP1	Secreted Signaling	PMID: 21907263
89	PTN+	CD8_1	SPP1	CD44	0.0151074	0	SPP1_CD44	SPP1 - CD44	SPP1	Secreted Signaling	PMID: 21907263
90	CSF_M1	CD8_1	SPP1	CD44	0.00761117	0	SPP1_CD44	SPP1 - CD44	SPP1	Secreted Signaling	PMID: 21907263
91	PTN+	CD8_2	SPP1	CD44	0.0151074	0	SPP1_CD44	SPP1 - CD44	SPP1	Secreted Signaling	PMID: 21907263
92	CSF_M1	CD8_2	SPP1	CD44	0.00761117	0	SPP1_CD44	SPP1 - CD44	SPP1	Secreted Signaling	PMID: 21907263
93	PTN+	NK	SPP1	CD44	0.021642	0	SPP1_CD44	SPP1 - CD44	SPP1	Secreted Signaling	PMID: 21907263
94	CSF_M1	NK	SPP1	CD44	0.0109394	0	SPP1_CD44	SPP1 - CD44	SPP1	Secreted Signaling	PMID: 21907263
95	PTN+	CD4_1	SPP1	CD44	0.0151074	0	SPP1_CD44	SPP1 - CD44	SPP1	Secreted Signaling	PMID: 21907263
96	CSF_M1	CD4_1	SPP1	CD44	0.00761117	0	SPP1_CD44	SPP1 - CD44	SPP1	Secreted Signaling	PMID: 21907263
97	PTN+	CD4_2	SPP1	CD44	0.0151074	0	SPP1_CD44	SPP1 - CD44	SPP1	Secreted Signaling	PMID: 21907263
98	CSF_M1	CD4_2	SPP1	CD44	0.00761117	0	SPP1_CD44	SPP1 - CD44	SPP1	Secreted Signaling	PMID: 21907263
99	PTN+	CD4_3	SPP1	CD44	0.0168269	0	SPP1_CD44	SPP1 - CD44	SPP1	Secreted Signaling	PMID: 21907263
100	CSF_M1	CD4_3	SPP1	CD44	0.00848485	0	SPP1_CD44	SPP1 - CD44	SPP1	Secreted Signaling	PMID: 21907263
101	PTN+	cDC2	SPP1	CD44	0.0042605	0	SPP1_CD44	SPP1 - CD44	SPP1	Secreted Signaling	PMID: 21907263
102	CSF_M1	cDC2	SPP1	CD44	0.0021348	0	SPP1_CD44	SPP1 - CD44	SPP1	Secreted Signaling	PMID: 21907263
103	PTN+	Mono1	SPP1	CD44	0.0042605	0	SPP1_CD44	SPP1 - CD44	SPP1	Secreted Signaling	PMID: 21907263
104	CSF_M1	Mono1	SPP1	CD44	0.0021348	0	SPP1_CD44	SPP1 - CD44	SPP1	Secreted Signaling	PMID: 21907263
105	PTN+	B	SPP1	ITGA4_ITGB1	0.0042605	0	SPP1_ITGA4_ITGB1	SPP1 - (ITGA4+ITGB1)	SPP1	Secreted Signaling	PMID: 21907263
106	CSF_M1	B	SPP1	ITGA4_ITGB1	0.0021348	0	SPP1_ITGA4_ITGB1	SPP1 - (ITGA4+ITGB1)	SPP1	Secreted Signaling	PMID: 21907263
107	PTN+	CD8_1	SPP1	ITGA4_ITGB1	0.00848485	0	SPP1_ITGA4_ITGB1	SPP1 - (ITGA4+ITGB1)	SPP1	Secreted Signaling	PMID: 21907263
108	CSF_M1	CD8_1	SPP1	ITGA4_ITGB1	0.0042605	0	SPP1_ITGA4_ITGB1	SPP1 - (ITGA4+ITGB1)	SPP1	Secreted Signaling	PMID: 21907263
109	PTN+	CD8_2	SPP1	ITGA4_ITGB1	0.0159444	0	SPP1_ITGA4_ITGB1	SPP1 - (ITGA4+ITGB1)	SPP1	Secreted Signaling	PMID: 21907263
110	CSF_M1	CD8_2	SPP1	ITGA4_ITGB1	0.00803624	0	SPP1_ITGA4_ITGB1	SPP1 - (ITGA4+ITGB1)	SPP1	Secreted Signaling	PMID: 21907263
111	PTN+	NK	SPP1	ITGA4_ITGB1	0.0151074	0	SPP1_ITGA4_ITGB1	SPP1 - (ITGA4+ITGB1)	SPP1	Secreted Signaling	PMID: 21907263
112	CSF_M1	NK	SPP1	ITGA4_ITGB1	0.00761117	0	SPP1_ITGA4_ITGB1	SPP1 - (ITGA4+ITGB1)	SPP1	Secreted Signaling	PMID: 21907263
113	PTN+	CD4_1	SPP1	ITGA4_ITGB1	0.0159444	0	SPP1_ITGA4_ITGB1	SPP1 - (ITGA4+ITGB1)	SPP1	Secreted Signaling	PMID: 21907263
114	CSF_M1	CD4_1	SPP1	ITGA4_ITGB1	0.00803624	0	SPP1_ITGA4_ITGB1	SPP1 - (ITGA4+ITGB1)	SPP1	Secreted Signaling	PMID: 21907263
115	PTN+	CD4_2	SPP1	ITGA4_ITGB1	0.0168269	0	SPP1_ITGA4_ITGB1	SPP1 - (ITGA4+ITGB1)	SPP1	Secreted Signaling	PMID: 21907263
116	CSF_M1	CD4_2	SPP1	ITGA4_ITGB1	0.00848485	0	SPP1_ITGA4_ITGB1	SPP1 - (ITGA4+ITGB1)	SPP1	Secreted Signaling	PMID: 21907263
117	PTN+	CD4_3	SPP1	ITGA4_ITGB1	0.0124234	0	SPP1_ITGA4_ITGB1	SPP1 - (ITGA4+ITGB1)	SPP1	Secreted Signaling	PMID: 21907263
118	CSF_M1	CD4_3	SPP1	ITGA4_ITGB1	0.00625051	0	SPP1_ITGA4_ITGB1	SPP1 - (ITGA4+ITGB1)	SPP1	Secreted Signaling	PMID: 21907263
119	CSF_M1	CSF_M1	C3	C3AR1	0.0021348	0	C3_C3AR1	C3 - C3AR1	COMPLEMENT	Secreted Signaling	KEGG: hsa04080
120	CSF_M1	CSF_M2	C3	C3AR1	0.0021348	0	C3_C3AR1	C3 - C3AR1	COMPLEMENT	Secreted Signaling	KEGG: hsa04080
121	CSF_M1	NK	C3	ITGAM_ITGB2	0.00403433	0	C3_ITGAM_ITGB2	C3 - (ITGAM+ITGB2)	COMPLEMENT	Secreted Signaling	PMID: 16234578
122	CSF_M1	Mono1	C3	ITGAM_ITGB2	0.00528595	0	C3_ITGAM_ITGB2	C3 - (ITGAM+ITGB2)	COMPLEMENT	Secreted Signaling	PMID: 16234578
123	CSF_M1	CSF_M1	C3	ITGAM_ITGB2	0.0042605	0	C3_ITGAM_ITGB2	C3 - (ITGAM+ITGB2)	COMPLEMENT	Secreted Signaling	PMID: 16234578
124	CSF_M1	CSF_M2	C3	ITGAM_ITGB2	0.00268613	0	C3_ITGAM_ITGB2	C3 - (ITGAM+ITGB2)	COMPLEMENT	Secreted Signaling	PMID: 16234578
125	CSF_M1	NK	C3	ITGAX_ITGB2	0.00403433	0	C3_ITGAX_ITGB2	C3 - (ITGAX+ITGB2)	COMPLEMENT	Secreted Signaling	PMID: 16234578
126	CSF_M1	CSF_M1	C3	ITGAX_ITGB2	0.0042605	0	C3_ITGAX_ITGB2	C3 - (ITGAX+ITGB2)	COMPLEMENT	Secreted Signaling	PMID: 16234578
127	CSF_M1	CSF_M2	C3	ITGAX_ITGB2	0.00268613	0	C3_ITGAX_ITGB2	C3 - (ITGAX+ITGB2)	COMPLEMENT	Secreted Signaling	PMID: 16234578
128	pDC	CSF_M1	GAS6	AXL	0.0021348	0	GAS6_AXL	GAS6 - AXL	GAS	Secreted Signaling	PMID: 27801848
129	CSF_M1	CSF_M1	GAS6	AXL	0.0021348	0	GAS6_AXL	GAS6 - AXL	GAS	Secreted Signaling	PMID: 27801848
130	prolif	PTN+	LGALS9	PTPRC	0.00337936	0	LGALS9_CD45	LGALS9 - CD45	GALECTIN	Secreted Signaling	PMID: 30120235
131	cDC1	PTN+	LGALS9	PTPRC	0.00337936	0	LGALS9_CD45	LGALS9 - CD45	GALECTIN	Secreted Signaling	PMID: 30120235
132	Mono1	PTN+	LGALS9	PTPRC	0.00337936	0	LGALS9_CD45	LGALS9 - CD45	GALECTIN	Secreted Signaling	PMID: 30120235
133	CSF_M1	PTN+	LGALS9	PTPRC	0.00337936	0	LGALS9_CD45	LGALS9 - CD45	GALECTIN	Secreted Signaling	PMID: 30120235
134	prolif	B	LGALS9	PTPRC	0.0103663	0	LGALS9_CD45	LGALS9 - CD45	GALECTIN	Secreted Signaling	PMID: 30120235
135	cDC1	B	LGALS9	PTPRC	0.0103663	0	LGALS9_CD45	LGALS9 - CD45	GALECTIN	Secreted Signaling	PMID: 30120235
136	Mono1	B	LGALS9	PTPRC	0.0103663	0	LGALS9_CD45	LGALS9 - CD45	GALECTIN	Secreted Signaling	PMID: 30120235
137	CSF_M1	B	LGALS9	PTPRC	0.0103663	0	LGALS9_CD45	LGALS9 - CD45	GALECTIN	Secreted Signaling	PMID: 30120235
138	prolif	CD8_1	LGALS9	PTPRC	0.0219532	0	LGALS9_CD45	LGALS9 - CD45	GALECTIN	Secreted Signaling	PMID: 30120235
139	cDC1	CD8_1	LGALS9	PTPRC	0.0219532	0	LGALS9_CD45	LGALS9 - CD45	GALECTIN	Secreted Signaling	PMID: 30120235
140	Mono1	CD8_1	LGALS9	PTPRC	0.0219532	0	LGALS9_CD45	LGALS9 - CD45	GALECTIN	Secreted Signaling	PMID: 30120235
141	CSF_M1	CD8_1	LGALS9	PTPRC	0.0219532	0	LGALS9_CD45	LGALS9 - CD45	GALECTIN	Secreted Signaling	PMID: 30120235
142	prolif	CD8_2	LGALS9	PTPRC	0.0193615	0	LGALS9_CD45	LGALS9 - CD45	GALECTIN	Secreted Signaling	PMID: 30120235
143	cDC1	CD8_2	LGALS9	PTPRC	0.0193615	0	LGALS9_CD45	LGALS9 - CD45	GALECTIN	Secreted Signaling	PMID: 30120235
144	Mono1	CD8_2	LGALS9	PTPRC	0.0193615	0	LGALS9_CD45	LGALS9 - CD45	GALECTIN	Secreted Signaling	PMID: 30120235
145	CSF_M1	CD8_2	LGALS9	PTPRC	0.0193615	0	LGALS9_CD45	LGALS9 - CD45	GALECTIN	Secreted Signaling	PMID: 30120235
146	prolif	NK	LGALS9	PTPRC	0.0189651	0	LGALS9_CD45	LGALS9 - CD45	GALECTIN	Secreted Signaling	PMID: 30120235
147	cDC1	NK	LGALS9	PTPRC	0.0189651	0	LGALS9_CD45	LGALS9 - CD45	GALECTIN	Secreted Signaling	PMID: 30120235
148	Mono1	NK	LGALS9	PTPRC	0.0189651	0	LGALS9_CD45	LGALS9 - CD45	GALECTIN	Secreted Signaling	PMID: 30120235
149	CSF_M1	NK	LGALS9	PTPRC	0.0189651	0	LGALS9_CD45	LGALS9 - CD45	GALECTIN	Secreted Signaling	PMID: 30120235
150	prolif	CD4_1	LGALS9	PTPRC	0.0154227	0	LGALS9_CD45	LGALS9 - CD45	GALECTIN	Secreted Signaling	PMID: 30120235
151	cDC1	CD4_1	LGALS9	PTPRC	0.0154227	0	LGALS9_CD45	LGALS9 - CD45	GALECTIN	Secreted Signaling	PMID: 30120235
152	Mono1	CD4_1	LGALS9	PTPRC	0.0154227	0	LGALS9_CD45	LGALS9 - CD45	GALECTIN	Secreted Signaling	PMID: 30120235
153	CSF_M1	CD4_1	LGALS9	PTPRC	0.0154227	0	LGALS9_CD45	LGALS9 - CD45	GALECTIN	Secreted Signaling	PMID: 30120235
154	prolif	CD4_2	LGALS9	PTPRC	0.0189651	0	LGALS9_CD45	LGALS9 - CD45	GALECTIN	Secreted Signaling	PMID: 30120235
155	cDC1	CD4_2	LGALS9	PTPRC	0.0189651	0	LGALS9_CD45	LGALS9 - CD45	GALECTIN	Secreted Signaling	PMID: 30120235
156	Mono1	CD4_2	LGALS9	PTPRC	0.0189651	0	LGALS9_CD45	LGALS9 - CD45	GALECTIN	Secreted Signaling	PMID: 30120235
157	CSF_M1	CD4_2	LGALS9	PTPRC	0.0189651	0	LGALS9_CD45	LGALS9 - CD45	GALECTIN	Secreted Signaling	PMID: 30120235
158	prolif	CD4_3	LGALS9	PTPRC	0.0211031	0	LGALS9_CD45	LGALS9 - CD45	GALECTIN	Secreted Signaling	PMID: 30120235
159	cDC1	CD4_3	LGALS9	PTPRC	0.0211031	0	LGALS9_CD45	LGALS9 - CD45	GALECTIN	Secreted Signaling	PMID: 30120235
160	Mono1	CD4_3	LGALS9	PTPRC	0.0211031	0	LGALS9_CD45	LGALS9 - CD45	GALECTIN	Secreted Signaling	PMID: 30120235
161	CSF_M1	CD4_3	LGALS9	PTPRC	0.0211031	0	LGALS9_CD45	LGALS9 - CD45	GALECTIN	Secreted Signaling	PMID: 30120235
162	prolif	prolif	LGALS9	PTPRC	0.0021348	0	LGALS9_CD45	LGALS9 - CD45	GALECTIN	Secreted Signaling	PMID: 30120235
163	cDC1	prolif	LGALS9	PTPRC	0.0021348	0	LGALS9_CD45	LGALS9 - CD45	GALECTIN	Secreted Signaling	PMID: 30120235
164	Mono1	prolif	LGALS9	PTPRC	0.0021348	0	LGALS9_CD45	LGALS9 - CD45	GALECTIN	Secreted Signaling	PMID: 30120235
165	CSF_M1	prolif	LGALS9	PTPRC	0.0021348	0	LGALS9_CD45	LGALS9 - CD45	GALECTIN	Secreted Signaling	PMID: 30120235
166	prolif	pDC	LGALS9	PTPRC	0.00306851	0	LGALS9_CD45	LGALS9 - CD45	GALECTIN	Secreted Signaling	PMID: 30120235
167	cDC1	pDC	LGALS9	PTPRC	0.00306851	0	LGALS9_CD45	LGALS9 - CD45	GALECTIN	Secreted Signaling	PMID: 30120235
168	Mono1	pDC	LGALS9	PTPRC	0.00306851	0	LGALS9_CD45	LGALS9 - CD45	GALECTIN	Secreted Signaling	PMID: 30120235
169	CSF_M1	pDC	LGALS9	PTPRC	0.00306851	0	LGALS9_CD45	LGALS9 - CD45	GALECTIN	Secreted Signaling	PMID: 30120235
170	prolif	cDC1	LGALS9	PTPRC	0.00106854	0	LGALS9_CD45	LGALS9 - CD45	GALECTIN	Secreted Signaling	PMID: 30120235
171	cDC1	cDC1	LGALS9	PTPRC	0.00106854	0	LGALS9_CD45	LGALS9 - CD45	GALECTIN	Secreted Signaling	PMID: 30120235
172	Mono1	cDC1	LGALS9	PTPRC	0.00106854	0	LGALS9_CD45	LGALS9 - CD45	GALECTIN	Secreted Signaling	PMID: 30120235
173	CSF_M1	cDC1	LGALS9	PTPRC	0.00106854	0	LGALS9_CD45	LGALS9 - CD45	GALECTIN	Secreted Signaling	PMID: 30120235
174	prolif	cDC2	LGALS9	PTPRC	0.00761117	0	LGALS9_CD45	LGALS9 - CD45	GALECTIN	Secreted Signaling	PMID: 30120235
175	cDC1	cDC2	LGALS9	PTPRC	0.00761117	0	LGALS9_CD45	LGALS9 - CD45	GALECTIN	Secreted Signaling	PMID: 30120235
176	Mono1	cDC2	LGALS9	PTPRC	0.00761117	0	LGALS9_CD45	LGALS9 - CD45	GALECTIN	Secreted Signaling	PMID: 30120235
177	CSF_M1	cDC2	LGALS9	PTPRC	0.00761117	0	LGALS9_CD45	LGALS9 - CD45	GALECTIN	Secreted Signaling	PMID: 30120235
178	prolif	Mono1	LGALS9	PTPRC	0.00761117	0	LGALS9_CD45	LGALS9 - CD45	GALECTIN	Secreted Signaling	PMID: 30120235
179	cDC1	Mono1	LGALS9	PTPRC	0.00761117	0	LGALS9_CD45	LGALS9 - CD45	GALECTIN	Secreted Signaling	PMID: 30120235
180	Mono1	Mono1	LGALS9	PTPRC	0.00761117	0	LGALS9_CD45	LGALS9 - CD45	GALECTIN	Secreted Signaling	PMID: 30120235
181	CSF_M1	Mono1	LGALS9	PTPRC	0.00761117	0	LGALS9_CD45	LGALS9 - CD45	GALECTIN	Secreted Signaling	PMID: 30120235
182	prolif	CSF_M1	LGALS9	PTPRC	0.00761117	0	LGALS9_CD45	LGALS9 - CD45	GALECTIN	Secreted Signaling	PMID: 30120235
183	cDC1	CSF_M1	LGALS9	PTPRC	0.00761117	0	LGALS9_CD45	LGALS9 - CD45	GALECTIN	Secreted Signaling	PMID: 30120235
184	Mono1	CSF_M1	LGALS9	PTPRC	0.00761117	0	LGALS9_CD45	LGALS9 - CD45	GALECTIN	Secreted Signaling	PMID: 30120235
185	CSF_M1	CSF_M1	LGALS9	PTPRC	0.00761117	0	LGALS9_CD45	LGALS9 - CD45	GALECTIN	Secreted Signaling	PMID: 30120235
186	prolif	CSF_M2	LGALS9	PTPRC	0.0138919	0	LGALS9_CD45	LGALS9 - CD45	GALECTIN	Secreted Signaling	PMID: 30120235
187	cDC1	CSF_M2	LGALS9	PTPRC	0.0138919	0	LGALS9_CD45	LGALS9 - CD45	GALECTIN	Secreted Signaling	PMID: 30120235
188	Mono1	CSF_M2	LGALS9	PTPRC	0.0138919	0	LGALS9_CD45	LGALS9 - CD45	GALECTIN	Secreted Signaling	PMID: 30120235
189	CSF_M1	CSF_M2	LGALS9	PTPRC	0.0138919	0	LGALS9_CD45	LGALS9 - CD45	GALECTIN	Secreted Signaling	PMID: 30120235
190	prolif	CSF_M1	LGALS9	HAVCR2	0.0021348	0	LGALS9_HAVCR2	LGALS9 - HAVCR2	GALECTIN	Secreted Signaling	PMID: 27192565
191	cDC1	CSF_M1	LGALS9	HAVCR2	0.0021348	0	LGALS9_HAVCR2	LGALS9 - HAVCR2	GALECTIN	Secreted Signaling	PMID: 27192565
192	Mono1	CSF_M1	LGALS9	HAVCR2	0.0021348	0	LGALS9_HAVCR2	LGALS9 - HAVCR2	GALECTIN	Secreted Signaling	PMID: 27192565
193	CSF_M1	CSF_M1	LGALS9	HAVCR2	0.0021348	0	LGALS9_HAVCR2	LGALS9 - HAVCR2	GALECTIN	Secreted Signaling	PMID: 27192565
194	prolif	CSF_M2	LGALS9	HAVCR2	0.0021348	0	LGALS9_HAVCR2	LGALS9 - HAVCR2	GALECTIN	Secreted Signaling	PMID: 27192565
195	cDC1	CSF_M2	LGALS9	HAVCR2	0.0021348	0	LGALS9_HAVCR2	LGALS9 - HAVCR2	GALECTIN	Secreted Signaling	PMID: 27192565
196	Mono1	CSF_M2	LGALS9	HAVCR2	0.0021348	0	LGALS9_HAVCR2	LGALS9 - HAVCR2	GALECTIN	Secreted Signaling	PMID: 27192565
197	CSF_M1	CSF_M2	LGALS9	HAVCR2	0.0021348	0	LGALS9_HAVCR2	LGALS9 - HAVCR2	GALECTIN	Secreted Signaling	PMID: 27192565
198	prolif	B	LGALS9	CD44	0.0021348	0	LGALS9_CD44	LGALS9 - CD44	GALECTIN	Secreted Signaling	PMID: 25065622
199	cDC1	B	LGALS9	CD44	0.0021348	0	LGALS9_CD44	LGALS9 - CD44	GALECTIN	Secreted Signaling	PMID: 25065622
200	Mono1	B	LGALS9	CD44	0.0021348	0	LGALS9_CD44	LGALS9 - CD44	GALECTIN	Secreted Signaling	PMID: 25065622
201	CSF_M1	B	LGALS9	CD44	0.0021348	0	LGALS9_CD44	LGALS9 - CD44	GALECTIN	Secreted Signaling	PMID: 25065622
202	prolif	CD8_1	LGALS9	CD44	0.00761117	0	LGALS9_CD44	LGALS9 - CD44	GALECTIN	Secreted Signaling	PMID: 25065622
203	cDC1	CD8_1	LGALS9	CD44	0.00761117	0	LGALS9_CD44	LGALS9 - CD44	GALECTIN	Secreted Signaling	PMID: 25065622
204	Mono1	CD8_1	LGALS9	CD44	0.00761117	0	LGALS9_CD44	LGALS9 - CD44	GALECTIN	Secreted Signaling	PMID: 25065622
205	CSF_M1	CD8_1	LGALS9	CD44	0.00761117	0	LGALS9_CD44	LGALS9 - CD44	GALECTIN	Secreted Signaling	PMID: 25065622
206	prolif	CD8_2	LGALS9	CD44	0.00761117	0	LGALS9_CD44	LGALS9 - CD44	GALECTIN	Secreted Signaling	PMID: 25065622
207	cDC1	CD8_2	LGALS9	CD44	0.00761117	0	LGALS9_CD44	LGALS9 - CD44	GALECTIN	Secreted Signaling	PMID: 25065622
208	Mono1	CD8_2	LGALS9	CD44	0.00761117	0	LGALS9_CD44	LGALS9 - CD44	GALECTIN	Secreted Signaling	PMID: 25065622
209	CSF_M1	CD8_2	LGALS9	CD44	0.00761117	0	LGALS9_CD44	LGALS9 - CD44	GALECTIN	Secreted Signaling	PMID: 25065622
210	prolif	NK	LGALS9	CD44	0.0109394	0	LGALS9_CD44	LGALS9 - CD44	GALECTIN	Secreted Signaling	PMID: 25065622
211	cDC1	NK	LGALS9	CD44	0.0109394	0	LGALS9_CD44	LGALS9 - CD44	GALECTIN	Secreted Signaling	PMID: 25065622
212	Mono1	NK	LGALS9	CD44	0.0109394	0	LGALS9_CD44	LGALS9 - CD44	GALECTIN	Secreted Signaling	PMID: 25065622
213	CSF_M1	NK	LGALS9	CD44	0.0109394	0	LGALS9_CD44	LGALS9 - CD44	GALECTIN	Secreted Signaling	PMID: 25065622
214	prolif	CD4_1	LGALS9	CD44	0.00761117	0	LGALS9_CD44	LGALS9 - CD44	GALECTIN	Secreted Signaling	PMID: 25065622
215	cDC1	CD4_1	LGALS9	CD44	0.00761117	0	LGALS9_CD44	LGALS9 - CD44	GALECTIN	Secreted Signaling	PMID: 25065622
216	Mono1	CD4_1	LGALS9	CD44	0.00761117	0	LGALS9_CD44	LGALS9 - CD44	GALECTIN	Secreted Signaling	PMID: 25065622
217	CSF_M1	CD4_1	LGALS9	CD44	0.00761117	0	LGALS9_CD44	LGALS9 - CD44	GALECTIN	Secreted Signaling	PMID: 25065622
218	prolif	CD4_2	LGALS9	CD44	0.00761117	0	LGALS9_CD44	LGALS9 - CD44	GALECTIN	Secreted Signaling	PMID: 25065622
219	cDC1	CD4_2	LGALS9	CD44	0.00761117	0	LGALS9_CD44	LGALS9 - CD44	GALECTIN	Secreted Signaling	PMID: 25065622
220	Mono1	CD4_2	LGALS9	CD44	0.00761117	0	LGALS9_CD44	LGALS9 - CD44	GALECTIN	Secreted Signaling	PMID: 25065622
221	CSF_M1	CD4_2	LGALS9	CD44	0.00761117	0	LGALS9_CD44	LGALS9 - CD44	GALECTIN	Secreted Signaling	PMID: 25065622
222	prolif	CD4_3	LGALS9	CD44	0.00848485	0	LGALS9_CD44	LGALS9 - CD44	GALECTIN	Secreted Signaling	PMID: 25065622
223	cDC1	CD4_3	LGALS9	CD44	0.00848485	0	LGALS9_CD44	LGALS9 - CD44	GALECTIN	Secreted Signaling	PMID: 25065622
224	Mono1	CD4_3	LGALS9	CD44	0.00848485	0	LGALS9_CD44	LGALS9 - CD44	GALECTIN	Secreted Signaling	PMID: 25065622
225	CSF_M1	CD4_3	LGALS9	CD44	0.00848485	0	LGALS9_CD44	LGALS9 - CD44	GALECTIN	Secreted Signaling	PMID: 25065622
226	prolif	cDC2	LGALS9	CD44	0.0021348	0	LGALS9_CD44	LGALS9 - CD44	GALECTIN	Secreted Signaling	PMID: 25065622
227	cDC1	cDC2	LGALS9	CD44	0.0021348	0	LGALS9_CD44	LGALS9 - CD44	GALECTIN	Secreted Signaling	PMID: 25065622
228	Mono1	cDC2	LGALS9	CD44	0.0021348	0	LGALS9_CD44	LGALS9 - CD44	GALECTIN	Secreted Signaling	PMID: 25065622
229	CSF_M1	cDC2	LGALS9	CD44	0.0021348	0	LGALS9_CD44	LGALS9 - CD44	GALECTIN	Secreted Signaling	PMID: 25065622
230	prolif	Mono1	LGALS9	CD44	0.0021348	0	LGALS9_CD44	LGALS9 - CD44	GALECTIN	Secreted Signaling	PMID: 25065622
231	cDC1	Mono1	LGALS9	CD44	0.0021348	0	LGALS9_CD44	LGALS9 - CD44	GALECTIN	Secreted Signaling	PMID: 25065622
232	Mono1	Mono1	LGALS9	CD44	0.0021348	0	LGALS9_CD44	LGALS9 - CD44	GALECTIN	Secreted Signaling	PMID: 25065622
233	CSF_M1	Mono1	LGALS9	CD44	0.0021348	0	LGALS9_CD44	LGALS9 - CD44	GALECTIN	Secreted Signaling	PMID: 25065622

## Sheet: SMA_10mo
	source	target	ligand	receptor	prob	pval	interaction_name	interaction_name_2	pathway_name	annotation	evidence
1	B	Mono1	TGFB1	TGFbR1_R2	0.000857963	0	TGFB1_TGFBR1_TGFBR2	TGFB1 - (TGFBR1+TGFBR2)	TGFb	Secreted Signaling	KEGG: hsa04350
2	CD8_1	Mono1	TGFB1	TGFbR1_R2	0.000857963	0	TGFB1_TGFBR1_TGFBR2	TGFB1 - (TGFBR1+TGFBR2)	TGFb	Secreted Signaling	KEGG: hsa04350
3	CD8_2	Mono1	TGFB1	TGFbR1_R2	0.00256948	0	TGFB1_TGFBR1_TGFBR2	TGFB1 - (TGFBR1+TGFBR2)	TGFb	Secreted Signaling	KEGG: hsa04350
4	NK	Mono1	TGFB1	TGFbR1_R2	0.00256948	0	TGFB1_TGFBR1_TGFBR2	TGFB1 - (TGFBR1+TGFBR2)	TGFb	Secreted Signaling	KEGG: hsa04350
5	CD4_1	Mono1	TGFB1	TGFbR1_R2	0.000857963	0	TGFB1_TGFBR1_TGFBR2	TGFB1 - (TGFBR1+TGFBR2)	TGFb	Secreted Signaling	KEGG: hsa04350
6	CD4_2	Mono1	TGFB1	TGFbR1_R2	0.000857963	0	TGFB1_TGFBR1_TGFBR2	TGFB1 - (TGFBR1+TGFBR2)	TGFb	Secreted Signaling	KEGG: hsa04350
7	prolif	Mono1	TGFB1	TGFbR1_R2	0.000857963	0	TGFB1_TGFBR1_TGFBR2	TGFB1 - (TGFBR1+TGFBR2)	TGFb	Secreted Signaling	KEGG: hsa04350
8	pDC	Mono1	TGFB1	TGFbR1_R2	0.000857963	0	TGFB1_TGFBR1_TGFBR2	TGFB1 - (TGFBR1+TGFBR2)	TGFb	Secreted Signaling	KEGG: hsa04350
9	cDC2	Mono1	TGFB1	TGFbR1_R2	0.000857963	0	TGFB1_TGFBR1_TGFBR2	TGFB1 - (TGFBR1+TGFBR2)	TGFb	Secreted Signaling	KEGG: hsa04350
10	Mono1	Mono1	TGFB1	TGFbR1_R2	0.000857963	0	TGFB1_TGFBR1_TGFBR2	TGFB1 - (TGFBR1+TGFBR2)	TGFb	Secreted Signaling	KEGG: hsa04350
11	CSF_M1	Mono1	TGFB1	TGFbR1_R2	0.000857963	0	TGFB1_TGFBR1_TGFBR2	TGFB1 - (TGFBR1+TGFBR2)	TGFb	Secreted Signaling	KEGG: hsa04350
12	CSF_M2	Mono1	TGFB1	TGFbR1_R2	0.000857963	0	TGFB1_TGFBR1_TGFBR2	TGFB1 - (TGFBR1+TGFBR2)	TGFb	Secreted Signaling	KEGG: hsa04350
13	B	CSF_M2	TGFB1	TGFbR1_R2	0.00171445	0	TGFB1_TGFBR1_TGFBR2	TGFB1 - (TGFBR1+TGFBR2)	TGFb	Secreted Signaling	KEGG: hsa04350
14	CD8_1	CSF_M2	TGFB1	TGFbR1_R2	0.00171445	0	TGFB1_TGFBR1_TGFBR2	TGFB1 - (TGFBR1+TGFBR2)	TGFb	Secreted Signaling	KEGG: hsa04350
15	CD8_2	CSF_M2	TGFB1	TGFbR1_R2	0.00512579	0	TGFB1_TGFBR1_TGFBR2	TGFB1 - (TGFBR1+TGFBR2)	TGFb	Secreted Signaling	KEGG: hsa04350
16	NK	CSF_M2	TGFB1	TGFbR1_R2	0.00512579	0	TGFB1_TGFBR1_TGFBR2	TGFB1 - (TGFBR1+TGFBR2)	TGFb	Secreted Signaling	KEGG: hsa04350
17	CD4_1	CSF_M2	TGFB1	TGFbR1_R2	0.00171445	0	TGFB1_TGFBR1_TGFBR2	TGFB1 - (TGFBR1+TGFBR2)	TGFb	Secreted Signaling	KEGG: hsa04350
18	CD4_2	CSF_M2	TGFB1	TGFbR1_R2	0.00171445	0	TGFB1_TGFBR1_TGFBR2	TGFB1 - (TGFBR1+TGFBR2)	TGFb	Secreted Signaling	KEGG: hsa04350
19	prolif	CSF_M2	TGFB1	TGFbR1_R2	0.00171445	0	TGFB1_TGFBR1_TGFBR2	TGFB1 - (TGFBR1+TGFBR2)	TGFb	Secreted Signaling	KEGG: hsa04350
20	pDC	CSF_M2	TGFB1	TGFbR1_R2	0.00171445	0	TGFB1_TGFBR1_TGFBR2	TGFB1 - (TGFBR1+TGFBR2)	TGFb	Secreted Signaling	KEGG: hsa04350
21	cDC2	CSF_M2	TGFB1	TGFbR1_R2	0.00171445	0	TGFB1_TGFBR1_TGFBR2	TGFB1 - (TGFBR1+TGFBR2)	TGFb	Secreted Signaling	KEGG: hsa04350
22	Mono1	CSF_M2	TGFB1	TGFbR1_R2	0.00171445	0	TGFB1_TGFBR1_TGFBR2	TGFB1 - (TGFBR1+TGFBR2)	TGFb	Secreted Signaling	KEGG: hsa04350
23	CSF_M1	CSF_M2	TGFB1	TGFbR1_R2	0.00171445	0	TGFB1_TGFBR1_TGFBR2	TGFB1 - (TGFBR1+TGFBR2)	TGFb	Secreted Signaling	KEGG: hsa04350
24	CSF_M2	CSF_M2	TGFB1	TGFbR1_R2	0.00171445	0	TGFB1_TGFBR1_TGFBR2	TGFB1 - (TGFBR1+TGFBR2)	TGFb	Secreted Signaling	KEGG: hsa04350
25	PTN+	B	MIF	CD74_CXCR4	0.0204737	0.04	MIF_CD74_CXCR4	MIF - (CD74+CXCR4)	MIF	Secreted Signaling	PMID: 29637711; PMID: 24760155
26	B	B	MIF	CD74_CXCR4	0.0451423	0	MIF_CD74_CXCR4	MIF - (CD74+CXCR4)	MIF	Secreted Signaling	PMID: 29637711; PMID: 24760155
27	CD8_1	B	MIF	CD74_CXCR4	0.0501067	0	MIF_CD74_CXCR4	MIF - (CD74+CXCR4)	MIF	Secreted Signaling	PMID: 29637711; PMID: 24760155
28	CD8_2	B	MIF	CD74_CXCR4	0.0752433	0	MIF_CD74_CXCR4	MIF - (CD74+CXCR4)	MIF	Secreted Signaling	PMID: 29637711; PMID: 24760155
29	NK	B	MIF	CD74_CXCR4	0.0501067	0	MIF_CD74_CXCR4	MIF - (CD74+CXCR4)	MIF	Secreted Signaling	PMID: 29637711; PMID: 24760155
30	CD4_1	B	MIF	CD74_CXCR4	0.0501067	0	MIF_CD74_CXCR4	MIF - (CD74+CXCR4)	MIF	Secreted Signaling	PMID: 29637711; PMID: 24760155
31	CD4_2	B	MIF	CD74_CXCR4	0.0638265	0	MIF_CD74_CXCR4	MIF - (CD74+CXCR4)	MIF	Secreted Signaling	PMID: 29637711; PMID: 24760155
32	prolif	B	MIF	CD74_CXCR4	0.0675326	0	MIF_CD74_CXCR4	MIF - (CD74+CXCR4)	MIF	Secreted Signaling	PMID: 29637711; PMID: 24760155
33	cDC1	B	MIF	CD74_CXCR4	0.0501067	0	MIF_CD74_CXCR4	MIF - (CD74+CXCR4)	MIF	Secreted Signaling	PMID: 29637711; PMID: 24760155
34	cDC2	B	MIF	CD74_CXCR4	0.0451423	0	MIF_CD74_CXCR4	MIF - (CD74+CXCR4)	MIF	Secreted Signaling	PMID: 29637711; PMID: 24760155
35	Mono1	B	MIF	CD74_CXCR4	0.0451423	0	MIF_CD74_CXCR4	MIF - (CD74+CXCR4)	MIF	Secreted Signaling	PMID: 29637711; PMID: 24760155
36	CSF_M1	B	MIF	CD74_CXCR4	0.0451423	0	MIF_CD74_CXCR4	MIF - (CD74+CXCR4)	MIF	Secreted Signaling	PMID: 29637711; PMID: 24760155
37	CSF_M2	B	MIF	CD74_CXCR4	0.0204737	0	MIF_CD74_CXCR4	MIF - (CD74+CXCR4)	MIF	Secreted Signaling	PMID: 29637711; PMID: 24760155
38	CD8_2	CD8_1	MIF	CD74_CXCR4	0.0196683	0	MIF_CD74_CXCR4	MIF - (CD74+CXCR4)	MIF	Secreted Signaling	PMID: 29637711; PMID: 24760155
39	CD4_2	CD8_1	MIF	CD74_CXCR4	0.0165332	0	MIF_CD74_CXCR4	MIF - (CD74+CXCR4)	MIF	Secreted Signaling	PMID: 29637711; PMID: 24760155
40	B	cDC2	MIF	CD74_CXCR4	0.025631	0	MIF_CD74_CXCR4	MIF - (CD74+CXCR4)	MIF	Secreted Signaling	PMID: 29637711; PMID: 24760155
41	CD8_1	cDC2	MIF	CD74_CXCR4	0.0285137	0	MIF_CD74_CXCR4	MIF - (CD74+CXCR4)	MIF	Secreted Signaling	PMID: 29637711; PMID: 24760155
42	CD8_2	cDC2	MIF	CD74_CXCR4	0.043312	0	MIF_CD74_CXCR4	MIF - (CD74+CXCR4)	MIF	Secreted Signaling	PMID: 29637711; PMID: 24760155
43	NK	cDC2	MIF	CD74_CXCR4	0.0285137	0	MIF_CD74_CXCR4	MIF - (CD74+CXCR4)	MIF	Secreted Signaling	PMID: 29637711; PMID: 24760155
44	CD4_1	cDC2	MIF	CD74_CXCR4	0.0285137	0	MIF_CD74_CXCR4	MIF - (CD74+CXCR4)	MIF	Secreted Signaling	PMID: 29637711; PMID: 24760155
45	CD4_2	cDC2	MIF	CD74_CXCR4	0.0365487	0	MIF_CD74_CXCR4	MIF - (CD74+CXCR4)	MIF	Secreted Signaling	PMID: 29637711; PMID: 24760155
46	prolif	cDC2	MIF	CD74_CXCR4	0.0387364	0	MIF_CD74_CXCR4	MIF - (CD74+CXCR4)	MIF	Secreted Signaling	PMID: 29637711; PMID: 24760155
47	cDC1	cDC2	MIF	CD74_CXCR4	0.0285137	0	MIF_CD74_CXCR4	MIF - (CD74+CXCR4)	MIF	Secreted Signaling	PMID: 29637711; PMID: 24760155
48	cDC2	cDC2	MIF	CD74_CXCR4	0.025631	0	MIF_CD74_CXCR4	MIF - (CD74+CXCR4)	MIF	Secreted Signaling	PMID: 29637711; PMID: 24760155
49	Mono1	cDC2	MIF	CD74_CXCR4	0.025631	0	MIF_CD74_CXCR4	MIF - (CD74+CXCR4)	MIF	Secreted Signaling	PMID: 29637711; PMID: 24760155
50	CSF_M1	cDC2	MIF	CD74_CXCR4	0.025631	0	MIF_CD74_CXCR4	MIF - (CD74+CXCR4)	MIF	Secreted Signaling	PMID: 29637711; PMID: 24760155
51	B	CSF_M2	MIF	CD74_CXCR4	0.0228291	0	MIF_CD74_CXCR4	MIF - (CD74+CXCR4)	MIF	Secreted Signaling	PMID: 29637711; PMID: 24760155
52	CD8_1	CSF_M2	MIF	CD74_CXCR4	0.0254049	0	MIF_CD74_CXCR4	MIF - (CD74+CXCR4)	MIF	Secreted Signaling	PMID: 29637711; PMID: 24760155
53	CD8_2	CSF_M2	MIF	CD74_CXCR4	0.0386539	0	MIF_CD74_CXCR4	MIF - (CD74+CXCR4)	MIF	Secreted Signaling	PMID: 29637711; PMID: 24760155
54	NK	CSF_M2	MIF	CD74_CXCR4	0.0254049	0	MIF_CD74_CXCR4	MIF - (CD74+CXCR4)	MIF	Secreted Signaling	PMID: 29637711; PMID: 24760155
55	CD4_1	CSF_M2	MIF	CD74_CXCR4	0.0254049	0	MIF_CD74_CXCR4	MIF - (CD74+CXCR4)	MIF	Secreted Signaling	PMID: 29637711; PMID: 24760155
56	CD4_2	CSF_M2	MIF	CD74_CXCR4	0.0325932	0	MIF_CD74_CXCR4	MIF - (CD74+CXCR4)	MIF	Secreted Signaling	PMID: 29637711; PMID: 24760155
57	prolif	CSF_M2	MIF	CD74_CXCR4	0.0345526	0	MIF_CD74_CXCR4	MIF - (CD74+CXCR4)	MIF	Secreted Signaling	PMID: 29637711; PMID: 24760155
58	cDC1	CSF_M2	MIF	CD74_CXCR4	0.0254049	0	MIF_CD74_CXCR4	MIF - (CD74+CXCR4)	MIF	Secreted Signaling	PMID: 29637711; PMID: 24760155
59	cDC2	CSF_M2	MIF	CD74_CXCR4	0.0228291	0	MIF_CD74_CXCR4	MIF - (CD74+CXCR4)	MIF	Secreted Signaling	PMID: 29637711; PMID: 24760155
60	Mono1	CSF_M2	MIF	CD74_CXCR4	0.0228291	0	MIF_CD74_CXCR4	MIF - (CD74+CXCR4)	MIF	Secreted Signaling	PMID: 29637711; PMID: 24760155
61	CSF_M1	CSF_M2	MIF	CD74_CXCR4	0.0228291	0	MIF_CD74_CXCR4	MIF - (CD74+CXCR4)	MIF	Secreted Signaling	PMID: 29637711; PMID: 24760155
62	CD8_1	B	MIF	CD74_CD44	0.0256971	0.02	MIF_CD74_CD44	MIF - (CD74+CD44)	MIF	Secreted Signaling	PMID: 29637711; PMID: 26175090
63	CD8_2	B	MIF	CD74_CD44	0.0390924	0	MIF_CD74_CD44	MIF - (CD74+CD44)	MIF	Secreted Signaling	PMID: 29637711; PMID: 26175090
64	NK	B	MIF	CD74_CD44	0.0256971	0.02	MIF_CD74_CD44	MIF - (CD74+CD44)	MIF	Secreted Signaling	PMID: 29637711; PMID: 26175090
65	CD4_1	B	MIF	CD74_CD44	0.0256971	0.02	MIF_CD74_CD44	MIF - (CD74+CD44)	MIF	Secreted Signaling	PMID: 29637711; PMID: 26175090
66	CD4_2	B	MIF	CD74_CD44	0.0329653	0	MIF_CD74_CD44	MIF - (CD74+CD44)	MIF	Secreted Signaling	PMID: 29637711; PMID: 26175090
67	prolif	B	MIF	CD74_CD44	0.0349463	0	MIF_CD74_CD44	MIF - (CD74+CD44)	MIF	Secreted Signaling	PMID: 29637711; PMID: 26175090
68	cDC1	B	MIF	CD74_CD44	0.0256971	0.02	MIF_CD74_CD44	MIF - (CD74+CD44)	MIF	Secreted Signaling	PMID: 29637711; PMID: 26175090
69	CD8_2	CD8_1	MIF	CD74_CD44	0.0196683	0	MIF_CD74_CD44	MIF - (CD74+CD44)	MIF	Secreted Signaling	PMID: 29637711; PMID: 26175090
70	CD4_2	CD8_1	MIF	CD74_CD44	0.0165332	0	MIF_CD74_CD44	MIF - (CD74+CD44)	MIF	Secreted Signaling	PMID: 29637711; PMID: 26175090
71	CD8_2	CD8_2	MIF	CD74_CD44	0.0180224	0	MIF_CD74_CD44	MIF - (CD74+CD44)	MIF	Secreted Signaling	PMID: 29637711; PMID: 26175090
72	CD8_1	NK	MIF	CD74_CD44	0.0190598	0.04	MIF_CD74_CD44	MIF - (CD74+CD44)	MIF	Secreted Signaling	PMID: 29637711; PMID: 26175090
73	CD8_2	NK	MIF	CD74_CD44	0.0290985	0	MIF_CD74_CD44	MIF - (CD74+CD44)	MIF	Secreted Signaling	PMID: 29637711; PMID: 26175090
74	NK	NK	MIF	CD74_CD44	0.0190598	0.04	MIF_CD74_CD44	MIF - (CD74+CD44)	MIF	Secreted Signaling	PMID: 29637711; PMID: 26175090
75	CD4_1	NK	MIF	CD74_CD44	0.0190598	0.04	MIF_CD74_CD44	MIF - (CD74+CD44)	MIF	Secreted Signaling	PMID: 29637711; PMID: 26175090
76	CD4_2	NK	MIF	CD74_CD44	0.0244979	0.04	MIF_CD74_CD44	MIF - (CD74+CD44)	MIF	Secreted Signaling	PMID: 29637711; PMID: 26175090
77	prolif	NK	MIF	CD74_CD44	0.0259837	0	MIF_CD74_CD44	MIF - (CD74+CD44)	MIF	Secreted Signaling	PMID: 29637711; PMID: 26175090
78	Mono1	NK	MIF	CD74_CD44	0.017116	0.04	MIF_CD74_CD44	MIF - (CD74+CD44)	MIF	Secreted Signaling	PMID: 29637711; PMID: 26175090
79	CD8_2	CD4_2	MIF	CD74_CD44	0.0180224	0	MIF_CD74_CD44	MIF - (CD74+CD44)	MIF	Secreted Signaling	PMID: 29637711; PMID: 26175090
80	CD4_2	CD4_2	MIF	CD74_CD44	0.0151457	0	MIF_CD74_CD44	MIF - (CD74+CD44)	MIF	Secreted Signaling	PMID: 29637711; PMID: 26175090
81	CD8_1	prolif	MIF	CD74_CD44	0.0253763	0	MIF_CD74_CD44	MIF - (CD74+CD44)	MIF	Secreted Signaling	PMID: 29637711; PMID: 26175090
82	CD8_2	prolif	MIF	CD74_CD44	0.038611	0	MIF_CD74_CD44	MIF - (CD74+CD44)	MIF	Secreted Signaling	PMID: 29637711; PMID: 26175090
83	NK	prolif	MIF	CD74_CD44	0.0253763	0.01	MIF_CD74_CD44	MIF - (CD74+CD44)	MIF	Secreted Signaling	PMID: 29637711; PMID: 26175090
84	CD4_1	prolif	MIF	CD74_CD44	0.0253763	0.01	MIF_CD74_CD44	MIF - (CD74+CD44)	MIF	Secreted Signaling	PMID: 29637711; PMID: 26175090
85	CD4_2	prolif	MIF	CD74_CD44	0.0325568	0	MIF_CD74_CD44	MIF - (CD74+CD44)	MIF	Secreted Signaling	PMID: 29637711; PMID: 26175090
86	prolif	prolif	MIF	CD74_CD44	0.0345141	0	MIF_CD74_CD44	MIF - (CD74+CD44)	MIF	Secreted Signaling	PMID: 29637711; PMID: 26175090
87	cDC1	prolif	MIF	CD74_CD44	0.0253763	0.01	MIF_CD74_CD44	MIF - (CD74+CD44)	MIF	Secreted Signaling	PMID: 29637711; PMID: 26175090
88	cDC2	prolif	MIF	CD74_CD44	0.0228033	0.04	MIF_CD74_CD44	MIF - (CD74+CD44)	MIF	Secreted Signaling	PMID: 29637711; PMID: 26175090
89	Mono1	prolif	MIF	CD74_CD44	0.0228033	0.03	MIF_CD74_CD44	MIF - (CD74+CD44)	MIF	Secreted Signaling	PMID: 29637711; PMID: 26175090
90	CSF_M1	prolif	MIF	CD74_CD44	0.0228033	0.04	MIF_CD74_CD44	MIF - (CD74+CD44)	MIF	Secreted Signaling	PMID: 29637711; PMID: 26175090
91	B	pDC	MIF	CD74_CD44	0.0221242	0	MIF_CD74_CD44	MIF - (CD74+CD44)	MIF	Secreted Signaling	PMID: 29637711; PMID: 26175090
92	CD8_1	pDC	MIF	CD74_CD44	0.0246225	0	MIF_CD74_CD44	MIF - (CD74+CD44)	MIF	Secreted Signaling	PMID: 29637711; PMID: 26175090
93	CD8_2	pDC	MIF	CD74_CD44	0.0374792	0	MIF_CD74_CD44	MIF - (CD74+CD44)	MIF	Secreted Signaling	PMID: 29637711; PMID: 26175090
94	NK	pDC	MIF	CD74_CD44	0.0246225	0	MIF_CD74_CD44	MIF - (CD74+CD44)	MIF	Secreted Signaling	PMID: 29637711; PMID: 26175090
95	CD4_1	pDC	MIF	CD74_CD44	0.0246225	0	MIF_CD74_CD44	MIF - (CD74+CD44)	MIF	Secreted Signaling	PMID: 29637711; PMID: 26175090
96	CD4_2	pDC	MIF	CD74_CD44	0.0315966	0	MIF_CD74_CD44	MIF - (CD74+CD44)	MIF	Secreted Signaling	PMID: 29637711; PMID: 26175090
97	prolif	pDC	MIF	CD74_CD44	0.0334982	0	MIF_CD74_CD44	MIF - (CD74+CD44)	MIF	Secreted Signaling	PMID: 29637711; PMID: 26175090
98	cDC1	pDC	MIF	CD74_CD44	0.0246225	0	MIF_CD74_CD44	MIF - (CD74+CD44)	MIF	Secreted Signaling	PMID: 29637711; PMID: 26175090
99	cDC2	pDC	MIF	CD74_CD44	0.0221242	0	MIF_CD74_CD44	MIF - (CD74+CD44)	MIF	Secreted Signaling	PMID: 29637711; PMID: 26175090
100	Mono1	pDC	MIF	CD74_CD44	0.0221242	0	MIF_CD74_CD44	MIF - (CD74+CD44)	MIF	Secreted Signaling	PMID: 29637711; PMID: 26175090
101	CSF_M1	pDC	MIF	CD74_CD44	0.0221242	0	MIF_CD74_CD44	MIF - (CD74+CD44)	MIF	Secreted Signaling	PMID: 29637711; PMID: 26175090
102	B	cDC2	MIF	CD74_CD44	0.025631	0	MIF_CD74_CD44	MIF - (CD74+CD44)	MIF	Secreted Signaling	PMID: 29637711; PMID: 26175090
103	CD8_1	cDC2	MIF	CD74_CD44	0.0285137	0	MIF_CD74_CD44	MIF - (CD74+CD44)	MIF	Secreted Signaling	PMID: 29637711; PMID: 26175090
104	CD8_2	cDC2	MIF	CD74_CD44	0.043312	0	MIF_CD74_CD44	MIF - (CD74+CD44)	MIF	Secreted Signaling	PMID: 29637711; PMID: 26175090
105	NK	cDC2	MIF	CD74_CD44	0.0285137	0	MIF_CD74_CD44	MIF - (CD74+CD44)	MIF	Secreted Signaling	PMID: 29637711; PMID: 26175090
106	CD4_1	cDC2	MIF	CD74_CD44	0.0285137	0	MIF_CD74_CD44	MIF - (CD74+CD44)	MIF	Secreted Signaling	PMID: 29637711; PMID: 26175090
107	CD4_2	cDC2	MIF	CD74_CD44	0.0365487	0	MIF_CD74_CD44	MIF - (CD74+CD44)	MIF	Secreted Signaling	PMID: 29637711; PMID: 26175090
108	prolif	cDC2	MIF	CD74_CD44	0.0387364	0	MIF_CD74_CD44	MIF - (CD74+CD44)	MIF	Secreted Signaling	PMID: 29637711; PMID: 26175090
109	cDC1	cDC2	MIF	CD74_CD44	0.0285137	0	MIF_CD74_CD44	MIF - (CD74+CD44)	MIF	Secreted Signaling	PMID: 29637711; PMID: 26175090
110	cDC2	cDC2	MIF	CD74_CD44	0.025631	0	MIF_CD74_CD44	MIF - (CD74+CD44)	MIF	Secreted Signaling	PMID: 29637711; PMID: 26175090
111	Mono1	cDC2	MIF	CD74_CD44	0.025631	0	MIF_CD74_CD44	MIF - (CD74+CD44)	MIF	Secreted Signaling	PMID: 29637711; PMID: 26175090
112	CSF_M1	cDC2	MIF	CD74_CD44	0.025631	0	MIF_CD74_CD44	MIF - (CD74+CD44)	MIF	Secreted Signaling	PMID: 29637711; PMID: 26175090
113	B	Mono1	MIF	CD74_CD44	0.039757	0	MIF_CD74_CD44	MIF - (CD74+CD44)	MIF	Secreted Signaling	PMID: 29637711; PMID: 26175090
114	CD8_1	Mono1	MIF	CD74_CD44	0.0441565	0	MIF_CD74_CD44	MIF - (CD74+CD44)	MIF	Secreted Signaling	PMID: 29637711; PMID: 26175090
115	CD8_2	Mono1	MIF	CD74_CD44	0.0665173	0	MIF_CD74_CD44	MIF - (CD74+CD44)	MIF	Secreted Signaling	PMID: 29637711; PMID: 26175090
116	NK	Mono1	MIF	CD74_CD44	0.0441565	0	MIF_CD74_CD44	MIF - (CD74+CD44)	MIF	Secreted Signaling	PMID: 29637711; PMID: 26175090
117	CD4_1	Mono1	MIF	CD74_CD44	0.0441565	0	MIF_CD74_CD44	MIF - (CD74+CD44)	MIF	Secreted Signaling	PMID: 29637711; PMID: 26175090
118	CD4_2	Mono1	MIF	CD74_CD44	0.0563438	0	MIF_CD74_CD44	MIF - (CD74+CD44)	MIF	Secreted Signaling	PMID: 29637711; PMID: 26175090
119	prolif	Mono1	MIF	CD74_CD44	0.0596431	0	MIF_CD74_CD44	MIF - (CD74+CD44)	MIF	Secreted Signaling	PMID: 29637711; PMID: 26175090
120	cDC1	Mono1	MIF	CD74_CD44	0.0441565	0	MIF_CD74_CD44	MIF - (CD74+CD44)	MIF	Secreted Signaling	PMID: 29637711; PMID: 26175090
121	cDC2	Mono1	MIF	CD74_CD44	0.039757	0	MIF_CD74_CD44	MIF - (CD74+CD44)	MIF	Secreted Signaling	PMID: 29637711; PMID: 26175090
122	Mono1	Mono1	MIF	CD74_CD44	0.039757	0	MIF_CD74_CD44	MIF - (CD74+CD44)	MIF	Secreted Signaling	PMID: 29637711; PMID: 26175090
123	CSF_M1	Mono1	MIF	CD74_CD44	0.039757	0	MIF_CD74_CD44	MIF - (CD74+CD44)	MIF	Secreted Signaling	PMID: 29637711; PMID: 26175090
124	CSF_M2	Mono1	MIF	CD74_CD44	0.0179758	0	MIF_CD74_CD44	MIF - (CD74+CD44)	MIF	Secreted Signaling	PMID: 29637711; PMID: 26175090
125	B	CSF_M2	MIF	CD74_CD44	0.0228291	0	MIF_CD74_CD44	MIF - (CD74+CD44)	MIF	Secreted Signaling	PMID: 29637711; PMID: 26175090
126	CD8_1	CSF_M2	MIF	CD74_CD44	0.0254049	0	MIF_CD74_CD44	MIF - (CD74+CD44)	MIF	Secreted Signaling	PMID: 29637711; PMID: 26175090
127	CD8_2	CSF_M2	MIF	CD74_CD44	0.0386539	0	MIF_CD74_CD44	MIF - (CD74+CD44)	MIF	Secreted Signaling	PMID: 29637711; PMID: 26175090
128	NK	CSF_M2	MIF	CD74_CD44	0.0254049	0	MIF_CD74_CD44	MIF - (CD74+CD44)	MIF	Secreted Signaling	PMID: 29637711; PMID: 26175090
129	CD4_1	CSF_M2	MIF	CD74_CD44	0.0254049	0	MIF_CD74_CD44	MIF - (CD74+CD44)	MIF	Secreted Signaling	PMID: 29637711; PMID: 26175090
130	CD4_2	CSF_M2	MIF	CD74_CD44	0.0325932	0	MIF_CD74_CD44	MIF - (CD74+CD44)	MIF	Secreted Signaling	PMID: 29637711; PMID: 26175090
131	prolif	CSF_M2	MIF	CD74_CD44	0.0345526	0	MIF_CD74_CD44	MIF - (CD74+CD44)	MIF	Secreted Signaling	PMID: 29637711; PMID: 26175090
132	cDC1	CSF_M2	MIF	CD74_CD44	0.0254049	0	MIF_CD74_CD44	MIF - (CD74+CD44)	MIF	Secreted Signaling	PMID: 29637711; PMID: 26175090
133	cDC2	CSF_M2	MIF	CD74_CD44	0.0228291	0	MIF_CD74_CD44	MIF - (CD74+CD44)	MIF	Secreted Signaling	PMID: 29637711; PMID: 26175090
134	Mono1	CSF_M2	MIF	CD74_CD44	0.0228291	0	MIF_CD74_CD44	MIF - (CD74+CD44)	MIF	Secreted Signaling	PMID: 29637711; PMID: 26175090
135	CSF_M1	CSF_M2	MIF	CD74_CD44	0.0228291	0	MIF_CD74_CD44	MIF - (CD74+CD44)	MIF	Secreted Signaling	PMID: 29637711; PMID: 26175090
136	cDC2	NK	IL18	IL18R1_IL18RAP	0.00171445	0	IL18_IL18R1_IL18RAP	IL18 - (IL18R1+IL18RAP)	IL1	Secreted Signaling	KEGG: hsa04060
137	Mono1	NK	IL18	IL18R1_IL18RAP	0.00171445	0	IL18_IL18R1_IL18RAP	IL18 - (IL18R1+IL18RAP)	IL1	Secreted Signaling	KEGG: hsa04060
138	CSF_M1	NK	IL18	IL18R1_IL18RAP	0.00171445	0	IL18_IL18R1_IL18RAP	IL18 - (IL18R1+IL18RAP)	IL1	Secreted Signaling	KEGG: hsa04060
139	CSF_M2	NK	IL18	IL18R1_IL18RAP	0.00171445	0	IL18_IL18R1_IL18RAP	IL18 - (IL18R1+IL18RAP)	IL1	Secreted Signaling	KEGG: hsa04060
140	B	CD4_2	IL16	CD4	0.00171445	0	IL16_CD4	IL16 - CD4	IL16	Secreted Signaling	KEGG: hsa04060
141	NK	CD4_2	IL16	CD4	0.00171445	0	IL16_CD4	IL16 - CD4	IL16	Secreted Signaling	KEGG: hsa04060
142	B	pDC	IL16	CD4	0.00682273	0	IL16_CD4	IL16 - CD4	IL16	Secreted Signaling	KEGG: hsa04060
143	NK	pDC	IL16	CD4	0.00682273	0	IL16_CD4	IL16 - CD4	IL16	Secreted Signaling	KEGG: hsa04060
144	B	cDC2	IL16	CD4	0.00171445	0	IL16_CD4	IL16 - CD4	IL16	Secreted Signaling	KEGG: hsa04060
145	NK	cDC2	IL16	CD4	0.00171445	0	IL16_CD4	IL16 - CD4	IL16	Secreted Signaling	KEGG: hsa04060
146	B	Mono1	IL16	CD4	0.00171445	0	IL16_CD4	IL16 - CD4	IL16	Secreted Signaling	KEGG: hsa04060
147	NK	Mono1	IL16	CD4	0.00171445	0	IL16_CD4	IL16 - CD4	IL16	Secreted Signaling	KEGG: hsa04060
148	B	CSF_M1	IL16	CD4	0.00171445	0	IL16_CD4	IL16 - CD4	IL16	Secreted Signaling	KEGG: hsa04060
149	NK	CSF_M1	IL16	CD4	0.00171445	0	IL16_CD4	IL16 - CD4	IL16	Secreted Signaling	KEGG: hsa04060
150	B	CSF_M2	IL16	CD4	0.00171445	0	IL16_CD4	IL16 - CD4	IL16	Secreted Signaling	KEGG: hsa04060
151	NK	CSF_M2	IL16	CD4	0.00171445	0	IL16_CD4	IL16 - CD4	IL16	Secreted Signaling	KEGG: hsa04060
152	prolif	B	TNFSF13B	TNFRSF13C	0.000857963	0	TNFSF13B_TNFRSF13C	TNFSF13B - TNFRSF13C	BAFF	Secreted Signaling	KEGG: hsa04060
153	pDC	B	TNFSF13B	TNFRSF13C	0.00171445	0	TNFSF13B_TNFRSF13C	TNFSF13B - TNFRSF13C	BAFF	Secreted Signaling	KEGG: hsa04060
154	cDC2	B	TNFSF13B	TNFRSF13C	0.00171445	0	TNFSF13B_TNFRSF13C	TNFSF13B - TNFRSF13C	BAFF	Secreted Signaling	KEGG: hsa04060
155	Mono1	B	TNFSF13B	TNFRSF13C	0.00611914	0	TNFSF13B_TNFRSF13C	TNFSF13B - TNFRSF13C	BAFF	Secreted Signaling	KEGG: hsa04060
156	CSF_M1	B	TNFSF13B	TNFRSF13C	0.00171445	0	TNFSF13B_TNFRSF13C	TNFSF13B - TNFRSF13C	BAFF	Secreted Signaling	KEGG: hsa04060
157	CSF_M2	B	TNFSF13B	TNFRSF13C	0.00171445	0	TNFSF13B_TNFRSF13C	TNFSF13B - TNFRSF13C	BAFF	Secreted Signaling	KEGG: hsa04060
158	CD4_2	NK	CD40LG	ITGAM_ITGB2	0.00324118	0	CD40LG_ITGAM_ITGB2	CD40LG - (ITGAM+ITGB2)	CD40	Secreted Signaling	PMID: 28676852
159	CD4_2	prolif	CD40LG	ITGAM_ITGB2	0.00324118	0	CD40LG_ITGAM_ITGB2	CD40LG - (ITGAM+ITGB2)	CD40	Secreted Signaling	PMID: 28676852
160	CD4_2	cDC2	CD40LG	ITGAM_ITGB2	0.00324118	0	CD40LG_ITGAM_ITGB2	CD40LG - (ITGAM+ITGB2)	CD40	Secreted Signaling	PMID: 28676852
161	CD4_2	Mono1	CD40LG	ITGAM_ITGB2	0.00733457	0	CD40LG_ITGAM_ITGB2	CD40LG - (ITGAM+ITGB2)	CD40	Secreted Signaling	PMID: 28676852
162	CD4_2	CSF_M1	CD40LG	ITGAM_ITGB2	0.00324118	0	CD40LG_ITGAM_ITGB2	CD40LG - (ITGAM+ITGB2)	CD40	Secreted Signaling	PMID: 28676852
163	CD4_2	CSF_M2	CD40LG	ITGAM_ITGB2	0.00324118	0	CD40LG_ITGAM_ITGB2	CD40LG - (ITGAM+ITGB2)	CD40	Secreted Signaling	PMID: 28676852
164	CD8_2	pDC	FLT3LG	FLT3	0.00171445	0	FLT3L_FLT3	FLT3L - FLT3	FLT3	Secreted Signaling	PMID: 25992210
165	CD4_1	pDC	FLT3LG	FLT3	0.00171445	0	FLT3L_FLT3	FLT3L - FLT3	FLT3	Secreted Signaling	PMID: 25992210
166	CD4_2	pDC	FLT3LG	FLT3	0.00171445	0	FLT3L_FLT3	FLT3L - FLT3	FLT3	Secreted Signaling	PMID: 25992210
167	CD8_2	cDC2	FLT3LG	FLT3	0.00171445	0	FLT3L_FLT3	FLT3L - FLT3	FLT3	Secreted Signaling	PMID: 25992210
168	CD4_1	cDC2	FLT3LG	FLT3	0.00171445	0	FLT3L_FLT3	FLT3L - FLT3	FLT3	Secreted Signaling	PMID: 25992210
169	CD4_2	cDC2	FLT3LG	FLT3	0.00171445	0	FLT3L_FLT3	FLT3L - FLT3	FLT3	Secreted Signaling	PMID: 25992210
170	PTN+	Mono1	ANXA1	FPR1	0.00171445	0	ANXA1_FPR1	ANXA1 - FPR1	ANNEXIN	Secreted Signaling	PMID: 23230437
171	CD8_1	Mono1	ANXA1	FPR1	0.00611914	0	ANXA1_FPR1	ANXA1 - FPR1	ANNEXIN	Secreted Signaling	PMID: 23230437
172	CD8_2	Mono1	ANXA1	FPR1	0.00611914	0	ANXA1_FPR1	ANXA1 - FPR1	ANNEXIN	Secreted Signaling	PMID: 23230437
173	NK	Mono1	ANXA1	FPR1	0.00171445	0	ANXA1_FPR1	ANXA1 - FPR1	ANNEXIN	Secreted Signaling	PMID: 23230437
174	CD4_1	Mono1	ANXA1	FPR1	0.00171445	0	ANXA1_FPR1	ANXA1 - FPR1	ANNEXIN	Secreted Signaling	PMID: 23230437
175	CD4_2	Mono1	ANXA1	FPR1	0.00611914	0	ANXA1_FPR1	ANXA1 - FPR1	ANNEXIN	Secreted Signaling	PMID: 23230437
176	CD4_3	Mono1	ANXA1	FPR1	0.00171445	0	ANXA1_FPR1	ANXA1 - FPR1	ANNEXIN	Secreted Signaling	PMID: 23230437
177	prolif	Mono1	ANXA1	FPR1	0.00611914	0	ANXA1_FPR1	ANXA1 - FPR1	ANNEXIN	Secreted Signaling	PMID: 23230437
178	cDC1	Mono1	ANXA1	FPR1	0.00171445	0	ANXA1_FPR1	ANXA1 - FPR1	ANNEXIN	Secreted Signaling	PMID: 23230437
179	cDC2	Mono1	ANXA1	FPR1	0.00611914	0	ANXA1_FPR1	ANXA1 - FPR1	ANNEXIN	Secreted Signaling	PMID: 23230437
180	Mono1	Mono1	ANXA1	FPR1	0.00611914	0	ANXA1_FPR1	ANXA1 - FPR1	ANNEXIN	Secreted Signaling	PMID: 23230437
181	CSF_M1	Mono1	ANXA1	FPR1	0.00171445	0	ANXA1_FPR1	ANXA1 - FPR1	ANNEXIN	Secreted Signaling	PMID: 23230437
182	CSF_M2	Mono1	ANXA1	FPR1	0.00171445	0	ANXA1_FPR1	ANXA1 - FPR1	ANNEXIN	Secreted Signaling	PMID: 23230437
183	pDC	CSF_M1	GAS6	AXL	0.00171445	0	GAS6_AXL	GAS6 - AXL	GAS	Secreted Signaling	PMID: 27801848
184	prolif	PTN+	LGALS9	PTPRC	0.00611914	0	LGALS9_CD45	LGALS9 - CD45	GALECTIN	Secreted Signaling	PMID: 30120235
185	cDC2	PTN+	LGALS9	PTPRC	0.00611914	0	LGALS9_CD45	LGALS9 - CD45	GALECTIN	Secreted Signaling	PMID: 30120235
186	Mono1	PTN+	LGALS9	PTPRC	0.00611914	0	LGALS9_CD45	LGALS9 - CD45	GALECTIN	Secreted Signaling	PMID: 30120235
187	CSF_M1	PTN+	LGALS9	PTPRC	0.00611914	0	LGALS9_CD45	LGALS9 - CD45	GALECTIN	Secreted Signaling	PMID: 30120235
188	CSF_M2	PTN+	LGALS9	PTPRC	0.00611914	0	LGALS9_CD45	LGALS9 - CD45	GALECTIN	Secreted Signaling	PMID: 30120235
189	prolif	B	LGALS9	PTPRC	0.00682273	0	LGALS9_CD45	LGALS9 - CD45	GALECTIN	Secreted Signaling	PMID: 30120235
190	cDC2	B	LGALS9	PTPRC	0.00682273	0	LGALS9_CD45	LGALS9 - CD45	GALECTIN	Secreted Signaling	PMID: 30120235
191	Mono1	B	LGALS9	PTPRC	0.00682273	0	LGALS9_CD45	LGALS9 - CD45	GALECTIN	Secreted Signaling	PMID: 30120235
192	CSF_M1	B	LGALS9	PTPRC	0.00682273	0	LGALS9_CD45	LGALS9 - CD45	GALECTIN	Secreted Signaling	PMID: 30120235
193	CSF_M2	B	LGALS9	PTPRC	0.00682273	0	LGALS9_CD45	LGALS9 - CD45	GALECTIN	Secreted Signaling	PMID: 30120235
194	prolif	CD8_1	LGALS9	PTPRC	0.0152816	0	LGALS9_CD45	LGALS9 - CD45	GALECTIN	Secreted Signaling	PMID: 30120235
195	cDC2	CD8_1	LGALS9	PTPRC	0.0152816	0	LGALS9_CD45	LGALS9 - CD45	GALECTIN	Secreted Signaling	PMID: 30120235
196	Mono1	CD8_1	LGALS9	PTPRC	0.0152816	0	LGALS9_CD45	LGALS9 - CD45	GALECTIN	Secreted Signaling	PMID: 30120235
197	CSF_M1	CD8_1	LGALS9	PTPRC	0.0152816	0	LGALS9_CD45	LGALS9 - CD45	GALECTIN	Secreted Signaling	PMID: 30120235
198	CSF_M2	CD8_1	LGALS9	PTPRC	0.0152816	0	LGALS9_CD45	LGALS9 - CD45	GALECTIN	Secreted Signaling	PMID: 30120235
199	prolif	CD8_2	LGALS9	PTPRC	0.0138369	0	LGALS9_CD45	LGALS9 - CD45	GALECTIN	Secreted Signaling	PMID: 30120235
200	cDC2	CD8_2	LGALS9	PTPRC	0.0138369	0	LGALS9_CD45	LGALS9 - CD45	GALECTIN	Secreted Signaling	PMID: 30120235
201	Mono1	CD8_2	LGALS9	PTPRC	0.0138369	0	LGALS9_CD45	LGALS9 - CD45	GALECTIN	Secreted Signaling	PMID: 30120235
202	CSF_M1	CD8_2	LGALS9	PTPRC	0.0138369	0	LGALS9_CD45	LGALS9 - CD45	GALECTIN	Secreted Signaling	PMID: 30120235
203	CSF_M2	CD8_2	LGALS9	PTPRC	0.0138369	0	LGALS9_CD45	LGALS9 - CD45	GALECTIN	Secreted Signaling	PMID: 30120235
204	prolif	NK	LGALS9	PTPRC	0.0138369	0	LGALS9_CD45	LGALS9 - CD45	GALECTIN	Secreted Signaling	PMID: 30120235
205	cDC2	NK	LGALS9	PTPRC	0.0138369	0	LGALS9_CD45	LGALS9 - CD45	GALECTIN	Secreted Signaling	PMID: 30120235
206	Mono1	NK	LGALS9	PTPRC	0.0138369	0	LGALS9_CD45	LGALS9 - CD45	GALECTIN	Secreted Signaling	PMID: 30120235
207	CSF_M1	NK	LGALS9	PTPRC	0.0138369	0	LGALS9_CD45	LGALS9 - CD45	GALECTIN	Secreted Signaling	PMID: 30120235
208	CSF_M2	NK	LGALS9	PTPRC	0.0138369	0	LGALS9_CD45	LGALS9 - CD45	GALECTIN	Secreted Signaling	PMID: 30120235
209	prolif	CD4_1	LGALS9	PTPRC	0.0104851	0	LGALS9_CD45	LGALS9 - CD45	GALECTIN	Secreted Signaling	PMID: 30120235
210	cDC2	CD4_1	LGALS9	PTPRC	0.0104851	0	LGALS9_CD45	LGALS9 - CD45	GALECTIN	Secreted Signaling	PMID: 30120235
211	Mono1	CD4_1	LGALS9	PTPRC	0.0104851	0	LGALS9_CD45	LGALS9 - CD45	GALECTIN	Secreted Signaling	PMID: 30120235
212	CSF_M1	CD4_1	LGALS9	PTPRC	0.0104851	0	LGALS9_CD45	LGALS9 - CD45	GALECTIN	Secreted Signaling	PMID: 30120235
213	CSF_M2	CD4_1	LGALS9	PTPRC	0.0104851	0	LGALS9_CD45	LGALS9 - CD45	GALECTIN	Secreted Signaling	PMID: 30120235
214	prolif	CD4_2	LGALS9	PTPRC	0.0128589	0	LGALS9_CD45	LGALS9 - CD45	GALECTIN	Secreted Signaling	PMID: 30120235
215	cDC2	CD4_2	LGALS9	PTPRC	0.0128589	0	LGALS9_CD45	LGALS9 - CD45	GALECTIN	Secreted Signaling	PMID: 30120235
216	Mono1	CD4_2	LGALS9	PTPRC	0.0128589	0	LGALS9_CD45	LGALS9 - CD45	GALECTIN	Secreted Signaling	PMID: 30120235
217	CSF_M1	CD4_2	LGALS9	PTPRC	0.0128589	0	LGALS9_CD45	LGALS9 - CD45	GALECTIN	Secreted Signaling	PMID: 30120235
218	CSF_M2	CD4_2	LGALS9	PTPRC	0.0128589	0	LGALS9_CD45	LGALS9 - CD45	GALECTIN	Secreted Signaling	PMID: 30120235
219	prolif	CD4_3	LGALS9	PTPRC	0.0132309	0	LGALS9_CD45	LGALS9 - CD45	GALECTIN	Secreted Signaling	PMID: 30120235
220	cDC2	CD4_3	LGALS9	PTPRC	0.0132309	0	LGALS9_CD45	LGALS9 - CD45	GALECTIN	Secreted Signaling	PMID: 30120235
221	Mono1	CD4_3	LGALS9	PTPRC	0.0132309	0	LGALS9_CD45	LGALS9 - CD45	GALECTIN	Secreted Signaling	PMID: 30120235
222	CSF_M1	CD4_3	LGALS9	PTPRC	0.0132309	0	LGALS9_CD45	LGALS9 - CD45	GALECTIN	Secreted Signaling	PMID: 30120235
223	CSF_M2	CD4_3	LGALS9	PTPRC	0.0132309	0	LGALS9_CD45	LGALS9 - CD45	GALECTIN	Secreted Signaling	PMID: 30120235
224	prolif	prolif	LGALS9	PTPRC	0.00611914	0	LGALS9_CD45	LGALS9 - CD45	GALECTIN	Secreted Signaling	PMID: 30120235
225	cDC2	prolif	LGALS9	PTPRC	0.00611914	0	LGALS9_CD45	LGALS9 - CD45	GALECTIN	Secreted Signaling	PMID: 30120235
226	Mono1	prolif	LGALS9	PTPRC	0.00611914	0	LGALS9_CD45	LGALS9 - CD45	GALECTIN	Secreted Signaling	PMID: 30120235
227	CSF_M1	prolif	LGALS9	PTPRC	0.00611914	0	LGALS9_CD45	LGALS9 - CD45	GALECTIN	Secreted Signaling	PMID: 30120235
228	CSF_M2	prolif	LGALS9	PTPRC	0.00611914	0	LGALS9_CD45	LGALS9 - CD45	GALECTIN	Secreted Signaling	PMID: 30120235
229	prolif	pDC	LGALS9	PTPRC	0.00611914	0	LGALS9_CD45	LGALS9 - CD45	GALECTIN	Secreted Signaling	PMID: 30120235
230	cDC2	pDC	LGALS9	PTPRC	0.00611914	0	LGALS9_CD45	LGALS9 - CD45	GALECTIN	Secreted Signaling	PMID: 30120235
231	Mono1	pDC	LGALS9	PTPRC	0.00611914	0	LGALS9_CD45	LGALS9 - CD45	GALECTIN	Secreted Signaling	PMID: 30120235
232	CSF_M1	pDC	LGALS9	PTPRC	0.00611914	0	LGALS9_CD45	LGALS9 - CD45	GALECTIN	Secreted Signaling	PMID: 30120235
233	CSF_M2	pDC	LGALS9	PTPRC	0.00611914	0	LGALS9_CD45	LGALS9 - CD45	GALECTIN	Secreted Signaling	PMID: 30120235
234	prolif	cDC1	LGALS9	PTPRC	0.00611914	0	LGALS9_CD45	LGALS9 - CD45	GALECTIN	Secreted Signaling	PMID: 30120235
235	cDC2	cDC1	LGALS9	PTPRC	0.00611914	0	LGALS9_CD45	LGALS9 - CD45	GALECTIN	Secreted Signaling	PMID: 30120235
236	Mono1	cDC1	LGALS9	PTPRC	0.00611914	0	LGALS9_CD45	LGALS9 - CD45	GALECTIN	Secreted Signaling	PMID: 30120235
237	CSF_M1	cDC1	LGALS9	PTPRC	0.00611914	0	LGALS9_CD45	LGALS9 - CD45	GALECTIN	Secreted Signaling	PMID: 30120235
238	CSF_M2	cDC1	LGALS9	PTPRC	0.00611914	0	LGALS9_CD45	LGALS9 - CD45	GALECTIN	Secreted Signaling	PMID: 30120235
239	prolif	cDC2	LGALS9	PTPRC	0.0104851	0	LGALS9_CD45	LGALS9 - CD45	GALECTIN	Secreted Signaling	PMID: 30120235
240	cDC2	cDC2	LGALS9	PTPRC	0.0104851	0	LGALS9_CD45	LGALS9 - CD45	GALECTIN	Secreted Signaling	PMID: 30120235
241	Mono1	cDC2	LGALS9	PTPRC	0.0104851	0	LGALS9_CD45	LGALS9 - CD45	GALECTIN	Secreted Signaling	PMID: 30120235
242	CSF_M1	cDC2	LGALS9	PTPRC	0.0104851	0	LGALS9_CD45	LGALS9 - CD45	GALECTIN	Secreted Signaling	PMID: 30120235
243	CSF_M2	cDC2	LGALS9	PTPRC	0.0104851	0	LGALS9_CD45	LGALS9 - CD45	GALECTIN	Secreted Signaling	PMID: 30120235
244	prolif	Mono1	LGALS9	PTPRC	0.0104851	0	LGALS9_CD45	LGALS9 - CD45	GALECTIN	Secreted Signaling	PMID: 30120235
245	cDC2	Mono1	LGALS9	PTPRC	0.0104851	0	LGALS9_CD45	LGALS9 - CD45	GALECTIN	Secreted Signaling	PMID: 30120235
246	Mono1	Mono1	LGALS9	PTPRC	0.0104851	0	LGALS9_CD45	LGALS9 - CD45	GALECTIN	Secreted Signaling	PMID: 30120235
247	CSF_M1	Mono1	LGALS9	PTPRC	0.0104851	0	LGALS9_CD45	LGALS9 - CD45	GALECTIN	Secreted Signaling	PMID: 30120235
248	CSF_M2	Mono1	LGALS9	PTPRC	0.0104851	0	LGALS9_CD45	LGALS9 - CD45	GALECTIN	Secreted Signaling	PMID: 30120235
249	prolif	CSF_M1	LGALS9	PTPRC	0.00611914	0	LGALS9_CD45	LGALS9 - CD45	GALECTIN	Secreted Signaling	PMID: 30120235
250	cDC2	CSF_M1	LGALS9	PTPRC	0.00611914	0	LGALS9_CD45	LGALS9 - CD45	GALECTIN	Secreted Signaling	PMID: 30120235
251	Mono1	CSF_M1	LGALS9	PTPRC	0.00611914	0	LGALS9_CD45	LGALS9 - CD45	GALECTIN	Secreted Signaling	PMID: 30120235
252	CSF_M1	CSF_M1	LGALS9	PTPRC	0.00611914	0	LGALS9_CD45	LGALS9 - CD45	GALECTIN	Secreted Signaling	PMID: 30120235
253	CSF_M2	CSF_M1	LGALS9	PTPRC	0.00611914	0	LGALS9_CD45	LGALS9 - CD45	GALECTIN	Secreted Signaling	PMID: 30120235
254	prolif	CSF_M2	LGALS9	PTPRC	0.0110262	0	LGALS9_CD45	LGALS9 - CD45	GALECTIN	Secreted Signaling	PMID: 30120235
255	cDC2	CSF_M2	LGALS9	PTPRC	0.0110262	0	LGALS9_CD45	LGALS9 - CD45	GALECTIN	Secreted Signaling	PMID: 30120235
256	Mono1	CSF_M2	LGALS9	PTPRC	0.0110262	0	LGALS9_CD45	LGALS9 - CD45	GALECTIN	Secreted Signaling	PMID: 30120235
257	CSF_M1	CSF_M2	LGALS9	PTPRC	0.0110262	0	LGALS9_CD45	LGALS9 - CD45	GALECTIN	Secreted Signaling	PMID: 30120235
258	CSF_M2	CSF_M2	LGALS9	PTPRC	0.0110262	0	LGALS9_CD45	LGALS9 - CD45	GALECTIN	Secreted Signaling	PMID: 30120235
259	prolif	cDC2	LGALS9	HAVCR2	0.00171445	0	LGALS9_HAVCR2	LGALS9 - HAVCR2	GALECTIN	Secreted Signaling	PMID: 27192565
260	cDC2	cDC2	LGALS9	HAVCR2	0.00171445	0	LGALS9_HAVCR2	LGALS9 - HAVCR2	GALECTIN	Secreted Signaling	PMID: 27192565
261	Mono1	cDC2	LGALS9	HAVCR2	0.00171445	0	LGALS9_HAVCR2	LGALS9 - HAVCR2	GALECTIN	Secreted Signaling	PMID: 27192565
262	CSF_M1	cDC2	LGALS9	HAVCR2	0.00171445	0	LGALS9_HAVCR2	LGALS9 - HAVCR2	GALECTIN	Secreted Signaling	PMID: 27192565
263	CSF_M2	cDC2	LGALS9	HAVCR2	0.00171445	0	LGALS9_HAVCR2	LGALS9 - HAVCR2	GALECTIN	Secreted Signaling	PMID: 27192565
264	prolif	CSF_M1	LGALS9	HAVCR2	0.00171445	0	LGALS9_HAVCR2	LGALS9 - HAVCR2	GALECTIN	Secreted Signaling	PMID: 27192565
265	cDC2	CSF_M1	LGALS9	HAVCR2	0.00171445	0	LGALS9_HAVCR2	LGALS9 - HAVCR2	GALECTIN	Secreted Signaling	PMID: 27192565
266	Mono1	CSF_M1	LGALS9	HAVCR2	0.00171445	0	LGALS9_HAVCR2	LGALS9 - HAVCR2	GALECTIN	Secreted Signaling	PMID: 27192565
267	CSF_M1	CSF_M1	LGALS9	HAVCR2	0.00171445	0	LGALS9_HAVCR2	LGALS9 - HAVCR2	GALECTIN	Secreted Signaling	PMID: 27192565
268	CSF_M2	CSF_M1	LGALS9	HAVCR2	0.00171445	0	LGALS9_HAVCR2	LGALS9 - HAVCR2	GALECTIN	Secreted Signaling	PMID: 27192565
269	prolif	CSF_M2	LGALS9	HAVCR2	0.00171445	0	LGALS9_HAVCR2	LGALS9 - HAVCR2	GALECTIN	Secreted Signaling	PMID: 27192565
270	cDC2	CSF_M2	LGALS9	HAVCR2	0.00171445	0	LGALS9_HAVCR2	LGALS9 - HAVCR2	GALECTIN	Secreted Signaling	PMID: 27192565
271	Mono1	CSF_M2	LGALS9	HAVCR2	0.00171445	0	LGALS9_HAVCR2	LGALS9 - HAVCR2	GALECTIN	Secreted Signaling	PMID: 27192565
272	CSF_M1	CSF_M2	LGALS9	HAVCR2	0.00171445	0	LGALS9_HAVCR2	LGALS9 - HAVCR2	GALECTIN	Secreted Signaling	PMID: 27192565
273	CSF_M2	CSF_M2	LGALS9	HAVCR2	0.00171445	0	LGALS9_HAVCR2	LGALS9 - HAVCR2	GALECTIN	Secreted Signaling	PMID: 27192565
274	prolif	B	LGALS9	CD44	0.00171445	0	LGALS9_CD44	LGALS9 - CD44	GALECTIN	Secreted Signaling	PMID: 25065622
275	cDC2	B	LGALS9	CD44	0.00171445	0	LGALS9_CD44	LGALS9 - CD44	GALECTIN	Secreted Signaling	PMID: 25065622
276	Mono1	B	LGALS9	CD44	0.00171445	0	LGALS9_CD44	LGALS9 - CD44	GALECTIN	Secreted Signaling	PMID: 25065622
277	CSF_M1	B	LGALS9	CD44	0.00171445	0	LGALS9_CD44	LGALS9 - CD44	GALECTIN	Secreted Signaling	PMID: 25065622
278	CSF_M2	B	LGALS9	CD44	0.00171445	0	LGALS9_CD44	LGALS9 - CD44	GALECTIN	Secreted Signaling	PMID: 25065622
279	prolif	CD8_1	LGALS9	CD44	0.00171445	0	LGALS9_CD44	LGALS9 - CD44	GALECTIN	Secreted Signaling	PMID: 25065622
280	cDC2	CD8_1	LGALS9	CD44	0.00171445	0	LGALS9_CD44	LGALS9 - CD44	GALECTIN	Secreted Signaling	PMID: 25065622
281	Mono1	CD8_1	LGALS9	CD44	0.00171445	0	LGALS9_CD44	LGALS9 - CD44	GALECTIN	Secreted Signaling	PMID: 25065622
282	CSF_M1	CD8_1	LGALS9	CD44	0.00171445	0	LGALS9_CD44	LGALS9 - CD44	GALECTIN	Secreted Signaling	PMID: 25065622
283	CSF_M2	CD8_1	LGALS9	CD44	0.00171445	0	LGALS9_CD44	LGALS9 - CD44	GALECTIN	Secreted Signaling	PMID: 25065622
284	prolif	CD8_2	LGALS9	CD44	0.00512579	0	LGALS9_CD44	LGALS9 - CD44	GALECTIN	Secreted Signaling	PMID: 25065622
285	cDC2	CD8_2	LGALS9	CD44	0.00512579	0	LGALS9_CD44	LGALS9 - CD44	GALECTIN	Secreted Signaling	PMID: 25065622
286	Mono1	CD8_2	LGALS9	CD44	0.00512579	0	LGALS9_CD44	LGALS9 - CD44	GALECTIN	Secreted Signaling	PMID: 25065622
287	CSF_M1	CD8_2	LGALS9	CD44	0.00512579	0	LGALS9_CD44	LGALS9 - CD44	GALECTIN	Secreted Signaling	PMID: 25065622
288	CSF_M2	CD8_2	LGALS9	CD44	0.00512579	0	LGALS9_CD44	LGALS9 - CD44	GALECTIN	Secreted Signaling	PMID: 25065622
289	prolif	NK	LGALS9	CD44	0.00682273	0	LGALS9_CD44	LGALS9 - CD44	GALECTIN	Secreted Signaling	PMID: 25065622
290	cDC2	NK	LGALS9	CD44	0.00682273	0	LGALS9_CD44	LGALS9 - CD44	GALECTIN	Secreted Signaling	PMID: 25065622
291	Mono1	NK	LGALS9	CD44	0.00682273	0	LGALS9_CD44	LGALS9 - CD44	GALECTIN	Secreted Signaling	PMID: 25065622
292	CSF_M1	NK	LGALS9	CD44	0.00682273	0	LGALS9_CD44	LGALS9 - CD44	GALECTIN	Secreted Signaling	PMID: 25065622
293	CSF_M2	NK	LGALS9	CD44	0.00682273	0	LGALS9_CD44	LGALS9 - CD44	GALECTIN	Secreted Signaling	PMID: 25065622
294	prolif	CD4_1	LGALS9	CD44	0.00171445	0	LGALS9_CD44	LGALS9 - CD44	GALECTIN	Secreted Signaling	PMID: 25065622
295	cDC2	CD4_1	LGALS9	CD44	0.00171445	0	LGALS9_CD44	LGALS9 - CD44	GALECTIN	Secreted Signaling	PMID: 25065622
296	Mono1	CD4_1	LGALS9	CD44	0.00171445	0	LGALS9_CD44	LGALS9 - CD44	GALECTIN	Secreted Signaling	PMID: 25065622
297	CSF_M1	CD4_1	LGALS9	CD44	0.00171445	0	LGALS9_CD44	LGALS9 - CD44	GALECTIN	Secreted Signaling	PMID: 25065622
298	CSF_M2	CD4_1	LGALS9	CD44	0.00171445	0	LGALS9_CD44	LGALS9 - CD44	GALECTIN	Secreted Signaling	PMID: 25065622
299	prolif	CD4_2	LGALS9	CD44	0.00512579	0	LGALS9_CD44	LGALS9 - CD44	GALECTIN	Secreted Signaling	PMID: 25065622
300	cDC2	CD4_2	LGALS9	CD44	0.00512579	0	LGALS9_CD44	LGALS9 - CD44	GALECTIN	Secreted Signaling	PMID: 25065622
301	Mono1	CD4_2	LGALS9	CD44	0.00512579	0	LGALS9_CD44	LGALS9 - CD44	GALECTIN	Secreted Signaling	PMID: 25065622
302	CSF_M1	CD4_2	LGALS9	CD44	0.00512579	0	LGALS9_CD44	LGALS9 - CD44	GALECTIN	Secreted Signaling	PMID: 25065622
303	CSF_M2	CD4_2	LGALS9	CD44	0.00512579	0	LGALS9_CD44	LGALS9 - CD44	GALECTIN	Secreted Signaling	PMID: 25065622
304	prolif	CD4_3	LGALS9	CD44	0.00171445	0	LGALS9_CD44	LGALS9 - CD44	GALECTIN	Secreted Signaling	PMID: 25065622
305	cDC2	CD4_3	LGALS9	CD44	0.00171445	0	LGALS9_CD44	LGALS9 - CD44	GALECTIN	Secreted Signaling	PMID: 25065622
306	Mono1	CD4_3	LGALS9	CD44	0.00171445	0	LGALS9_CD44	LGALS9 - CD44	GALECTIN	Secreted Signaling	PMID: 25065622
307	CSF_M1	CD4_3	LGALS9	CD44	0.00171445	0	LGALS9_CD44	LGALS9 - CD44	GALECTIN	Secreted Signaling	PMID: 25065622
308	CSF_M2	CD4_3	LGALS9	CD44	0.00171445	0	LGALS9_CD44	LGALS9 - CD44	GALECTIN	Secreted Signaling	PMID: 25065622
309	prolif	prolif	LGALS9	CD44	0.00171445	0	LGALS9_CD44	LGALS9 - CD44	GALECTIN	Secreted Signaling	PMID: 25065622
310	cDC2	prolif	LGALS9	CD44	0.00171445	0	LGALS9_CD44	LGALS9 - CD44	GALECTIN	Secreted Signaling	PMID: 25065622
311	Mono1	prolif	LGALS9	CD44	0.00171445	0	LGALS9_CD44	LGALS9 - CD44	GALECTIN	Secreted Signaling	PMID: 25065622
312	CSF_M1	prolif	LGALS9	CD44	0.00171445	0	LGALS9_CD44	LGALS9 - CD44	GALECTIN	Secreted Signaling	PMID: 25065622
313	CSF_M2	prolif	LGALS9	CD44	0.00171445	0	LGALS9_CD44	LGALS9 - CD44	GALECTIN	Secreted Signaling	PMID: 25065622
314	prolif	pDC	LGALS9	CD44	0.00171445	0	LGALS9_CD44	LGALS9 - CD44	GALECTIN	Secreted Signaling	PMID: 25065622
315	cDC2	pDC	LGALS9	CD44	0.00171445	0	LGALS9_CD44	LGALS9 - CD44	GALECTIN	Secreted Signaling	PMID: 25065622
316	Mono1	pDC	LGALS9	CD44	0.00171445	0	LGALS9_CD44	LGALS9 - CD44	GALECTIN	Secreted Signaling	PMID: 25065622
317	CSF_M1	pDC	LGALS9	CD44	0.00171445	0	LGALS9_CD44	LGALS9 - CD44	GALECTIN	Secreted Signaling	PMID: 25065622
318	CSF_M2	pDC	LGALS9	CD44	0.00171445	0	LGALS9_CD44	LGALS9 - CD44	GALECTIN	Secreted Signaling	PMID: 25065622
319	prolif	cDC2	LGALS9	CD44	0.00171445	0	LGALS9_CD44	LGALS9 - CD44	GALECTIN	Secreted Signaling	PMID: 25065622
320	cDC2	cDC2	LGALS9	CD44	0.00171445	0	LGALS9_CD44	LGALS9 - CD44	GALECTIN	Secreted Signaling	PMID: 25065622
321	Mono1	cDC2	LGALS9	CD44	0.00171445	0	LGALS9_CD44	LGALS9 - CD44	GALECTIN	Secreted Signaling	PMID: 25065622
322	CSF_M1	cDC2	LGALS9	CD44	0.00171445	0	LGALS9_CD44	LGALS9 - CD44	GALECTIN	Secreted Signaling	PMID: 25065622
323	CSF_M2	cDC2	LGALS9	CD44	0.00171445	0	LGALS9_CD44	LGALS9 - CD44	GALECTIN	Secreted Signaling	PMID: 25065622
324	prolif	Mono1	LGALS9	CD44	0.00512579	0	LGALS9_CD44	LGALS9 - CD44	GALECTIN	Secreted Signaling	PMID: 25065622
325	cDC2	Mono1	LGALS9	CD44	0.00512579	0	LGALS9_CD44	LGALS9 - CD44	GALECTIN	Secreted Signaling	PMID: 25065622
326	Mono1	Mono1	LGALS9	CD44	0.00512579	0	LGALS9_CD44	LGALS9 - CD44	GALECTIN	Secreted Signaling	PMID: 25065622
327	CSF_M1	Mono1	LGALS9	CD44	0.00512579	0	LGALS9_CD44	LGALS9 - CD44	GALECTIN	Secreted Signaling	PMID: 25065622
328	CSF_M2	Mono1	LGALS9	CD44	0.00512579	0	LGALS9_CD44	LGALS9 - CD44	GALECTIN	Secreted Signaling	PMID: 25065622
329	prolif	CSF_M2	LGALS9	CD44	0.00171445	0	LGALS9_CD44	LGALS9 - CD44	GALECTIN	Secreted Signaling	PMID: 25065622
330	cDC2	CSF_M2	LGALS9	CD44	0.00171445	0	LGALS9_CD44	LGALS9 - CD44	GALECTIN	Secreted Signaling	PMID: 25065622
331	Mono1	CSF_M2	LGALS9	CD44	0.00171445	0	LGALS9_CD44	LGALS9 - CD44	GALECTIN	Secreted Signaling	PMID: 25065622
332	CSF_M1	CSF_M2	LGALS9	CD44	0.00171445	0	LGALS9_CD44	LGALS9 - CD44	GALECTIN	Secreted Signaling	PMID: 25065622
333	CSF_M2	CSF_M2	LGALS9	CD44	0.00171445	0	LGALS9_CD44	LGALS9 - CD44	GALECTIN	Secreted Signaling	PMID: 25065622
