# Supplementary material for: Cell-mediated cytotoxicity within CSF and brain parenchyma in spinal muscular atrophy unaltered by nusinersen treatment
Source: Nat Commun. 2024 May 15;15:4120. doi: 10.1038/s41467-024-48195-3 (PMC11096380; doi:10.1038/s41467-024-48195-3)
Supplement: Supplementary file 8 — Supplementary Data 5 [file 41467_2024_48195_MOESM8_ESM.xlsx]

## Sheet: Endo
gene	avg_log2FC	p_val	p_val_adj	pct.1	pct.2
FN1	3.48073	0	0	0.792	0.134
CLDN5	3.13692	0	0	0.787	0.133
FLT1	3.06708	0	0	0.733	0.087
COL1A2	2.91002	0	0	0.388	0.047
COL3A1	2.90038	0	0	0.326	0.031
KLF2	2.70408	0	0	0.559	0.07
EPAS1	2.67406	0	0	0.657	0.108
COL4A2	2.66825	0	0	0.654	0.127
ITM2A	2.59682	0	0	0.621	0.103
COL4A1	2.57496	0	0	0.528	0.076
EGFL7	2.55938	0	0	0.634	0.111
CAVIN2	2.5559	0	0	0.438	0.048
IGFBP7	2.51569	0	0	0.51	0.061
ZFP36	2.48073	0	0	0.647	0.132
APOLD1	2.47951	0	0	0.509	0.065
SLC16A1	2.42803	0	0	0.627	0.151
CCN1	2.36166	0	0	0.407	0.054
NR4A1	2.33651	0	0	0.691	0.187
EGR1	2.30587	0	0	0.688	0.174
SLC7A5	2.27734	0	0	0.532	0.104
IGFBP3	2.26823	0	0	0.379	0.046
KLF4	2.20417	0	0	0.363	0.043
DCN	2.16178	0	0	0.299	0.027
ID1	2.13305	0	0	0.49	0.098
MCL1	2.11394	0	0	0.751	0.281
HIGD1B	2.09755	0	0	0.311	0.024
ENG	2.06164	0	0	0.347	0.038
PECAM1	2.02076	0	0	0.334	0.036
ITIH5	2.0114	0	0	0.313	0.031
CDH5	2.00151	0	0	0.318	0.027
DUSP1	1.99654	0	0	0.661	0.228
A2M	1.96576	0	0	0.466	0.094
NID1	1.9644	0	0	0.345	0.046
SERPINH1	1.89037	0	0	0.356	0.046
SPARC	1.76263	0	0	0.835	0.394
BTG2	2.17502	3.72161e-307	5.96016e-303	0.584	0.175
XAF1	1.87184	6.81027e-302	1.09066e-297	0.328	0.042
PDGFRB	2.0248	2.07007e-300	3.31521e-296	0.322	0.041
BGN	1.87007	9.98086e-295	1.59843e-290	0.269	0.026
NOTCH3	2.12734	2.35624e-290	3.77353e-286	0.339	0.05
ABCB1	1.79258	5.50029e-290	8.80872e-286	0.283	0.03
NEDD9	1.72951	5.51099e-285	8.82586e-281	0.274	0.028
GRASP	1.90407	5.67131e-285	9.0826e-281	0.339	0.05
SLC2A1	2.00446	1.26428e-282	2.02475e-278	0.46	0.107
RGS5	1.87375	1.2025e-281	1.9258e-277	0.294	0.035
IFI27	1.80151	4.88023e-280	7.81569e-276	0.296	0.036
TIMP3	1.94603	2.595e-279	4.15589e-275	0.465	0.11
ETS1	1.77567	3.19278e-273	5.11324e-269	0.275	0.031
SRGN	1.85501	8.62047e-269	1.38057e-264	0.409	0.084
COL1A1	3.07661	2.09244e-263	3.35104e-259	0.322	0.051
BST2	1.73581	9.27253e-261	1.485e-256	0.288	0.037
PODXL	1.76727	9.27324e-258	1.48511e-253	0.332	0.054
COL6A2	1.8071	2.99484e-255	4.79624e-251	0.384	0.077
MYO1B	1.72909	1.62757e-246	2.60656e-242	0.266	0.033
FZD4	1.6437	3.52793e-243	5.64997e-239	0.271	0.035
RHOB	1.24347	3.8568e-235	6.17666e-231	0.893	0.592
NRP1	1.69041	1.18205e-234	1.89305e-230	0.329	0.059
STOM	1.86851	1.76133e-229	2.82077e-225	0.392	0.091
LAMA4	1.67124	2.4775e-226	3.96772e-222	0.354	0.072
RGCC	1.69372	7.81032e-226	1.25082e-221	0.541	0.182
ATP1A2	1.66036	1.07283e-224	1.71813e-220	0.713	0.344
IFITM3	1.52979	3.6384e-221	5.82691e-217	0.266	0.038
ARHGAP29	1.59852	2.10094e-213	3.36466e-209	0.425	0.113
ECE1	1.55481	3.47891e-213	5.57147e-209	0.292	0.05
SLC9A3R2	1.70059	7.8517e-209	1.25745e-204	0.456	0.136
SMTN	1.53153	1.35613e-205	2.17184e-201	0.318	0.063
DLC1	1.66653	1.8079e-205	2.89535e-201	0.322	0.066
JCAD	1.61505	2.54458e-200	4.07515e-196	0.302	0.059
KLF6	1.5221	4.26588e-194	6.8318e-190	0.349	0.081
IER2	1.54485	1.97476e-193	3.16258e-189	0.467	0.15
CA2	1.6488	6.27146e-193	1.00437e-188	0.513	0.181
MT2A	1.60856	6.47215e-187	1.03652e-182	0.429	0.13
IFI44	1.50106	5.42079e-186	8.6814e-182	0.257	0.044
CGNL1	1.52415	1.51087e-178	2.41966e-174	0.314	0.071
BSG	1.48393	2.40254e-177	3.84767e-173	0.548	0.225
PDXK	1.43019	9.31754e-175	1.4922e-170	0.595	0.267
LMO2	1.48242	1.50433e-173	2.40919e-169	0.326	0.078
IFI6	1.42549	1.23593e-166	1.97934e-162	0.449	0.153
NFKBIA	1.49877	1.93578e-164	3.10015e-160	0.304	0.072
CXCL12	1.64334	4.879e-159	7.81372e-155	0.339	0.093
SAT1	1.53924	2.61005e-157	4.18e-153	0.488	0.191
ESYT2	1.42178	1.98555e-155	3.17985e-151	0.438	0.156
FOS	1.29201	1.72558e-153	2.76351e-149	0.616	0.294
B2M	1.37311	1.97232e-153	3.15868e-149	0.428	0.148
PPFIBP1	1.33053	2.13737e-152	3.42301e-148	0.441	0.156
TJP1	1.33891	1.14741e-150	1.83757e-146	0.512	0.213
CALD1	1.35416	3.41908e-141	5.47566e-137	0.467	0.188
AGRN	1.35294	7.35336e-139	1.17764e-134	0.505	0.218
ID3	1.24722	3.57821e-135	5.7305e-131	0.341	0.103
LIMS2	1.35343	1.62977e-134	2.61007e-130	0.281	0.073
HERPUD1	1.3461	2.4981e-134	4.0007e-130	0.364	0.12
SLC6A1	1.36986	1.66183e-130	2.66143e-126	0.576	0.295
RHOC	1.26354	3.29473e-129	5.27651e-125	0.358	0.118
S1PR1	1.27077	4.48512e-128	7.18292e-124	0.284	0.077
FSTL1	1.29272	1.6851e-126	2.69869e-122	0.289	0.081
PON2	1.15203	8.50612e-123	1.36225e-118	0.482	0.208
JUNB	1.28311	8.52392e-123	1.36511e-118	0.328	0.105
TACC1	1.29383	8.4174e-121	1.34805e-116	0.383	0.142
PDGFB	1.30991	3.8472e-119	6.16129e-115	0.287	0.084
RBMS3	1.20679	2.51204e-112	4.02303e-108	0.255	0.07
SLC7A1	1.18906	9.59354e-112	1.53641e-107	0.29	0.089
TSC22D1	1.23593	3.0908e-110	4.94991e-106	0.322	0.109
SPARCL1	1.02721	2.24431e-109	3.59426e-105	0.514	0.243
VIM	1.18292	4.17631e-105	6.68836e-101	0.518	0.261
SORBS3	1.1209	8.92423e-102	1.42922e-97	0.276	0.087
AHNAK	1.15927	3.527e-100	5.64849e-96	0.317	0.112
DOCK9	0.992756	8.02923e-100	1.28588e-95	0.562	0.305
IVNS1ABP	1.24737	1.82502e-90	2.92277e-86	0.384	0.171
HES1	1.10623	2.62561e-90	4.20492e-86	0.251	0.08
USP53	1.11608	3.81702e-85	6.11296e-81	0.268	0.093
JUN	0.953001	2.0799e-82	3.33096e-78	0.527	0.295
SCARB1	1.05694	6.80799e-81	1.0903e-76	0.285	0.106
TMSB4X	0.441592	8.58371e-81	1.37468e-76	0.988	0.966
HES4	1.05483	5.00237e-80	8.01129e-76	0.388	0.181
RAPGEF5	1.01921	2.10627e-78	3.37319e-74	0.332	0.14
NES	0.984834	1.57098e-76	2.51593e-72	0.296	0.116
CREM	1.06304	2.17797e-75	3.48801e-71	0.278	0.107
TNS2	0.891588	1.09881e-74	1.75974e-70	0.373	0.17
SGK1	0.943445	1.2004e-72	1.92244e-68	0.414	0.207
SLC3A2	0.933996	1.30434e-70	2.0889e-66	0.4	0.199
TFRC	0.869705	4.21454e-70	6.74958e-66	0.396	0.194
TPM4	0.984834	5.69886e-70	9.12673e-66	0.319	0.139
TPM2	0.988065	1.18378e-69	1.89583e-65	0.374	0.182
PDE8A	0.969184	7.96542e-69	1.27566e-64	0.253	0.096
YES1	0.973631	7.65126e-67	1.22535e-62	0.26	0.102
TMSB10	0.840056	2.01499e-65	3.22701e-61	0.533	0.324
SLC39A10	0.945487	1.32555e-64	2.12287e-60	0.293	0.126
PPARD	0.941138	6.11746e-63	9.79711e-59	0.251	0.1
IFNGR1	0.916573	2.10196e-62	3.36629e-58	0.252	0.1
FMNL3	0.845843	2.42505e-62	3.88372e-58	0.369	0.182
TMEM50B	0.889539	4.18552e-62	6.70311e-58	0.346	0.167
TPM1	0.98721	4.99378e-62	7.99754e-58	0.403	0.217
GFAP	0.388152	2.53232e-61	4.05551e-57	0.947	0.836
PTPRG	0.909484	4.21503e-61	6.75036e-57	0.26	0.106
MCAM	0.913659	7.97594e-61	1.27735e-56	0.319	0.149
CEBPD	0.955536	6.11164e-60	9.78779e-56	0.257	0.106
MGLL	0.869457	2.1643e-59	3.46613e-55	0.277	0.119
NOTCH1	0.905242	3.08777e-59	4.94506e-55	0.277	0.121
GPCPD1	0.895491	3.69606e-57	5.91925e-53	0.4	0.219
FAM107A	0.69916	1.84001e-56	2.94678e-52	0.507	0.304
NR2F2	0.924154	2.99281e-55	4.79299e-51	0.301	0.143
ACTB	0.649985	1.76631e-54	2.82875e-50	0.668	0.48
COL18A1	0.88275	4.45212e-54	7.13007e-50	0.379	0.205
WASF2	0.819803	9.73533e-54	1.55911e-49	0.257	0.111
MCF2L	0.78026	5.83537e-52	9.34535e-48	0.521	0.342
PREX2	0.812729	5.80291e-51	9.29336e-47	0.257	0.114
ACTN4	0.771823	1.77804e-49	2.84754e-45	0.394	0.222
PER1	0.759944	2.3052e-49	3.69178e-45	0.281	0.132
CTNND1	0.793025	2.6058e-49	4.17318e-45	0.396	0.227
FOXP1	0.754867	1.92102e-46	3.07651e-42	0.309	0.157
CDH11	0.808017	5.4661e-44	8.75395e-40	0.264	0.128
RNASE1	0.713556	6.93219e-44	1.11019e-39	0.298	0.151
PTN	0.591075	1.08798e-43	1.7424e-39	0.6	0.432
CRIP2	0.709664	1.72972e-43	2.77015e-39	0.259	0.123
ZEB1	0.715947	6.39382e-43	1.02397e-38	0.327	0.176
RAPH1	0.740956	1.17196e-41	1.8769e-37	0.255	0.124
CCNY	0.748918	7.43328e-40	1.19044e-35	0.296	0.158
SEC14L1	0.710449	1.03731e-39	1.66125e-35	0.352	0.203
PALM2-AKAP2	0.704849	1.22954e-39	1.96911e-35	0.285	0.148
LY6E	0.714127	3.25306e-39	5.20977e-35	0.291	0.154
PICALM	0.66545	2.51176e-38	4.02259e-34	0.4	0.246
PTPN12	0.6945	4.15333e-38	6.65155e-34	0.27	0.139
KLHL5	0.703041	6.44534e-38	1.03222e-33	0.338	0.195
IKBKB	0.677957	7.82778e-38	1.25362e-33	0.355	0.208
MTUS1	0.686833	1.75318e-37	2.80772e-33	0.287	0.153
LHFPL6	0.669183	5.4023e-37	8.65178e-33	0.3	0.163
APOE	0.369712	8.04916e-37	1.28907e-32	0.739	0.566
INF2	0.649354	2.46204e-36	3.94295e-32	0.332	0.19
ZFP36L1	0.562623	6.42686e-36	1.02926e-31	0.367	0.216
APCDD1	0.341223	4.62839e-35	7.41237e-31	0.398	0.24
RELL1	0.662407	2.9874e-34	4.78432e-30	0.31	0.177
MYL6	0.569014	1.28301e-33	2.05475e-29	0.486	0.336
RNF19A	0.697349	1.35594e-33	2.17154e-29	0.272	0.149
SPTBN1	0.604115	3.99492e-33	6.39787e-29	0.423	0.275
CNN3	0.539572	9.64404e-33	1.54449e-28	0.458	0.306
LGALS1	0.524298	3.5971e-32	5.76076e-28	0.367	0.222
TSC22D3	0.676381	1.6225e-31	2.59843e-27	0.307	0.181
CLIC4	0.561159	5.1409e-30	8.23314e-26	0.264	0.145
MYO10	0.65358	1.77703e-29	2.84592e-25	0.281	0.163
PCDH1	0.610793	8.60394e-29	1.37792e-24	0.265	0.15
SLC38A2	0.625169	8.52921e-27	1.36595e-22	0.303	0.186
CDC37	0.572455	1.09109e-26	1.74738e-22	0.331	0.208
CCNL1	0.578524	1.91716e-26	3.07033e-22	0.27	0.158
ANXA5	0.589492	1.2395e-25	1.98507e-21	0.26	0.152
BCL2L1	0.533378	1.40574e-25	2.25129e-21	0.327	0.207
CFLAR	0.48796	1.48274e-25	2.3746e-21	0.471	0.334
PFN1	0.549216	1.85187e-25	2.96576e-21	0.321	0.202
PTPRK	0.534139	2.91237e-25	4.66416e-21	0.317	0.198
RIMKLB	0.751037	5.05529e-25	8.09605e-21	0.377	0.261
SELENOP	0.495262	7.02353e-24	1.12482e-19	0.259	0.151
CCDC50	0.56982	2.17991e-23	3.49113e-19	0.287	0.18
GJA1	0.331655	1.10349e-22	1.76724e-18	0.402	0.269
NR3C1	0.468975	4.88259e-22	7.81947e-18	0.362	0.245
NDRG2	0.400879	7.81453e-22	1.2515e-17	0.495	0.363
TXNIP	0.496985	1.00391e-21	1.60776e-17	0.437	0.319
SORT1	0.544626	1.2513e-21	2.00396e-17	0.337	0.227
UBC	0.514207	1.42718e-21	2.28564e-17	0.285	0.181
PIK3R3	0.528013	5.22526e-21	8.36826e-17	0.438	0.326
CD63	0.533206	1.46369e-20	2.3441e-16	0.25	0.154
SYNE2	0.433697	5.04398e-20	8.07793e-16	0.383	0.267
SMARCA2	0.511796	1.83985e-18	2.94651e-14	0.33	0.231
DAAM2	0.364646	7.72696e-18	1.23747e-13	0.337	0.23
C12orf57	0.409781	1.76001e-17	2.81865e-13	0.412	0.305
MYO6	0.49956	2.05907e-17	3.2976e-13	0.305	0.21
PTTG1IP	0.455904	3.43006e-17	5.49324e-13	0.289	0.195
PRXL2A	0.442009	1.63432e-16	2.61736e-12	0.295	0.201
SNRK	0.470982	4.58927e-16	7.34971e-12	0.251	0.165
LRP8	0.381067	5.83382e-16	9.34287e-12	0.395	0.291
KIF5B	0.374914	7.35584e-16	1.17804e-11	0.372	0.271
MLLT6	0.403339	9.33952e-16	1.49572e-11	0.386	0.286
ANKRD10	0.332484	1.11066e-15	1.77873e-11	0.482	0.373
BACH1	0.430091	2.4618e-15	3.94257e-11	0.283	0.194
TBCD	0.468971	2.37174e-14	3.79834e-10	0.25	0.17
CDC42SE1	0.35657	2.4421e-14	3.91102e-10	0.42	0.323
RBM17	0.415748	2.59398e-14	4.15425e-10	0.265	0.181
CTDSP2	0.386719	7.69669e-14	1.23263e-09	0.266	0.183
ST5	0.442828	7.95692e-14	1.2743e-09	0.253	0.174
ZYX	0.39704	8.06904e-14	1.29226e-09	0.379	0.288
SORBS1	0.36642	1.18125e-13	1.89177e-09	0.406	0.312
ABLIM1	0.346542	2.63796e-13	4.2247e-09	0.347	0.257
RHOA	0.409357	6.96503e-13	1.11545e-08	0.324	0.241
CYB5R3	0.372081	8.35062e-13	1.33735e-08	0.313	0.228
ACTG1	0.330419	8.8471e-13	1.41686e-08	0.371	0.281
ARHGDIA	0.396374	9.43465e-13	1.51096e-08	0.296	0.214
ARHGEF12	0.394716	2.03459e-12	3.2584e-08	0.29	0.211
ARHGEF17	0.458129	2.04235e-12	3.27082e-08	0.257	0.183
FAM118A	0.387379	2.61029e-12	4.18037e-08	0.288	0.208
BMPR2	0.391933	8.54333e-12	1.36821e-07	0.283	0.208
HIPK3	0.404294	1.18808e-11	1.90272e-07	0.274	0.2
AFDN	0.345122	1.48442e-11	2.37731e-07	0.322	0.241
TM9SF2	0.322472	6.69502e-11	1.07221e-06	0.307	0.229
TM9SF3	0.34047	7.649e-11	1.22499e-06	0.319	0.242
SESTD1	0.384616	8.8503e-11	1.41738e-06	0.258	0.188
TDRP	0.351082	9.38381e-11	1.50282e-06	0.285	0.21
DDX5	0.281568	1.58895e-10	2.5447e-06	0.499	0.415
COL6A1	0.269888	2.16001e-10	3.45925e-06	0.545	0.469
OAZ2	0.331224	2.83792e-10	4.54492e-06	0.311	0.236
CYTH2	0.316913	2.89215e-10	4.63177e-06	0.339	0.261
RNF115	0.309125	3.83128e-10	6.13579e-06	0.326	0.249
MPRIP	0.309901	9.3326e-10	1.49462e-05	0.422	0.344
NKTR	0.331743	1.18415e-09	1.89641e-05	0.295	0.225
DNM2	0.311082	1.32369e-09	2.1199e-05	0.362	0.288
DAZAP2	0.343406	1.3809e-09	2.21151e-05	0.254	0.187
PCCA	0.317257	1.72086e-09	2.75595e-05	0.286	0.216
CRK	0.33482	3.71999e-09	5.95756e-05	0.262	0.197
BRI3	0.327609	5.59643e-09	8.96269e-05	0.264	0.199
JUND	0.26544	5.75193e-09	9.21171e-05	0.458	0.382
PAQR6	0.272876	6.09192e-09	9.75621e-05	0.303	0.232
CLK1	0.329858	2.533e-08	0.000405661	0.284	0.22
PNRC1	0.294214	2.68505e-08	0.00043001	0.291	0.225
GNAI3	0.299235	4.18436e-08	0.000670125	0.257	0.195
EGLN1	0.339377	7.58978e-08	0.0012155	0.276	0.215
PDCD4	0.300788	7.61248e-08	0.00121914	0.262	0.201
DLGAP4	0.297252	9.99241e-08	0.00160028	0.277	0.216
EIF4EBP2	0.287035	1.15684e-07	0.00185268	0.288	0.226
LIFR	0.27893	1.57531e-07	0.00252286	0.276	0.215
N4BP2L2	0.26602	2.04171e-07	0.0032698	0.36	0.296
HNRNPA3	0.270292	2.48942e-07	0.00398681	0.352	0.291
ADAR	0.295056	4.32637e-07	0.00692868	0.353	0.293
KLF9	0.273872	5.96761e-07	0.00955712	0.281	0.222
HSPB1	0.283433	8.52858e-07	0.0136585	0.272	0.215
CAPN2	0.281896	9.07134e-07	0.0145277	0.277	0.221
FAM193B	0.276686	7.10526e-06	0.113791	0.281	0.23

## Sheet: ExN1
cluster	gene	avg_log2FC	p_val	p_val_adj	pct.1	pct.2
ExN1	CBLN1	1.49904	0	0	0.952	0.571
ExN1	COL27A1	1.50046	8.71846e-251	1.39626e-246	0.838	0.422
ExN1	FAT2	1.48434	6.14898e-231	9.84759e-227	0.791	0.378
ExN1	GRM4	1.43652	2.17925e-216	3.49006e-212	0.805	0.402
ExN1	RELN	1.33022	5.67186e-210	9.08348e-206	0.829	0.437
ExN1	CADPS2	1.39267	7.93537e-204	1.27085e-199	0.78	0.391
ExN1	CHGB	1.267	3.31895e-203	5.31529e-199	0.875	0.566
ExN1	SYNE1	1.21487	1.58531e-198	2.53888e-194	0.867	0.538
ExN1	NEUROD1	1.27943	9.92906e-194	1.59014e-189	0.828	0.463
ExN1	ZBTB18	1.25379	8.2816e-192	1.3263e-187	0.831	0.459
ExN1	MSRA	1.09078	1.91966e-153	3.07434e-149	0.83	0.525
ExN1	PRKCB	1.10049	6.13088e-138	9.81861e-134	0.762	0.446
ExN1	MICAL2	1.22907	1.64594e-127	2.63598e-123	0.571	0.256
ExN1	GLCE	1.16935	2.63335e-121	4.21731e-117	0.645	0.342
ExN1	NETO2	1.18169	4.24204e-119	6.79363e-115	0.549	0.247
ExN1	GRIK2	1.06744	1.01349e-118	1.6231e-114	0.71	0.412
ExN1	SYT4	1.18177	3.3205e-115	5.31778e-111	0.604	0.305
ExN1	MMP24	1.16173	1.35313e-112	2.16703e-108	0.59	0.294
ExN1	SHF	1.06698	1.5112e-111	2.42018e-107	0.667	0.365
ExN1	ZIC1	1.05586	7.00742e-109	1.12224e-104	0.635	0.339
ExN1	ZIC5	1.07455	2.5591e-108	4.0984e-104	0.63	0.336
ExN1	CACNA1G	1.05903	1.13324e-107	1.81488e-103	0.629	0.335
ExN1	NTRK3	0.955758	2.53032e-105	4.05231e-101	0.763	0.506
ExN1	SOGA1	0.934904	8.82559e-105	1.41342e-100	0.773	0.51
ExN1	CADM3	0.988309	8.25601e-101	1.3222e-96	0.697	0.436
ExN1	ARPP21	0.964768	3.54224e-100	5.6729e-96	0.714	0.439
ExN1	TMEM63C	1.122	2.82073e-99	4.51739e-95	0.467	0.201
ExN1	KCNK1	1.12799	5.83636e-99	9.34693e-95	0.478	0.213
ExN1	SNAP25	0.802099	1.37221e-97	2.19759e-93	0.843	0.636
ExN1	IL16	1.13614	6.29178e-95	1.00763e-90	0.45	0.195
ExN1	NRXN1	0.776189	1.00829e-91	1.61478e-87	0.847	0.626
ExN1	EPB41	1.04012	1.8026e-90	2.88686e-86	0.497	0.237
ExN1	GABRB2	1.073	2.50759e-90	4.01591e-86	0.454	0.202
ExN1	BTG1	1.01969	6.32163e-89	1.01241e-84	0.61	0.347
ExN1	TRMT9B	1.03857	1.82525e-87	2.92314e-83	0.514	0.256
ExN1	ETV1	1.0333	6.65925e-86	1.06648e-81	0.529	0.272
ExN1	SPHKAP	1.07704	6.27539e-85	1.005e-80	0.458	0.214
ExN1	TLL1	1.02846	1.11274e-84	1.78205e-80	0.426	0.186
ExN1	PPFIA4	1.00501	1.58554e-83	2.53924e-79	0.55	0.291
ExN1	GPM6A	0.770814	1.39738e-81	2.2379e-77	0.776	0.537
ExN1	CAMKK2	1.02414	1.78964e-80	2.86611e-76	0.519	0.273
ExN1	TSPAN9	1.02796	6.50832e-77	1.04231e-72	0.547	0.306
ExN1	ZIC2	0.956365	2.19421e-75	3.51403e-71	0.541	0.3
ExN1	RTN1	0.702854	3.63105e-74	5.81512e-70	0.813	0.608
ExN1	EPB41L4B	0.94479	5.12056e-73	8.20058e-69	0.5	0.265
ExN1	FSTL5	0.912791	6.4935e-71	1.03993e-66	0.522	0.285
ExN1	PCLO	0.855456	1.80716e-70	2.89417e-66	0.517	0.274
ExN1	RBFOX3	0.959474	2.75593e-70	4.41363e-66	0.447	0.222
ExN1	PAX6	0.850939	4.69155e-70	7.51352e-66	0.556	0.311
ExN1	GRIN2C	0.974195	5.66638e-70	9.07471e-66	0.426	0.206
ExN1	STXBP1	0.740818	3.86063e-69	6.18279e-65	0.767	0.55
ExN1	ATP2B1	0.913402	5.99295e-69	9.59771e-65	0.508	0.278
ExN1	KIF5C	0.617571	2.98817e-68	4.78556e-64	0.861	0.725
ExN1	KCNJ3	1.00372	9.65258e-68	1.54586e-63	0.408	0.195
ExN1	KIAA1549L	0.934527	9.55868e-67	1.53082e-62	0.447	0.228
ExN1	CPLX2	0.899798	9.69687e-67	1.55295e-62	0.558	0.328
ExN1	CNKSR2	0.897757	1.22022e-66	1.95418e-62	0.516	0.286
ExN1	GRM1	0.975108	2.25807e-66	3.61631e-62	0.358	0.159
ExN1	RASGEF1C	0.89771	6.71595e-66	1.07556e-61	0.427	0.21
ExN1	PSD3	0.810392	1.29092e-65	2.06741e-61	0.632	0.402
ExN1	NEUROD2	0.938118	3.94613e-65	6.31973e-61	0.419	0.207
ExN1	BTBD3	0.845097	5.79287e-64	9.27728e-60	0.599	0.38
ExN1	PDE1A	0.968321	9.05041e-64	1.44942e-59	0.331	0.143
ExN1	SPOCK1	0.841984	4.89613e-63	7.84116e-59	0.515	0.291
ExN1	CCNI	0.63268	1.67436e-62	2.68148e-58	0.833	0.707
ExN1	CRHR1	0.947681	2.21416e-62	3.54598e-58	0.295	0.119
ExN1	ADAM22	0.89445	3.61699e-62	5.79261e-58	0.513	0.294
ExN1	H3F3A	0.768103	1.60307e-60	2.56731e-56	0.686	0.483
ExN1	CHD7	0.806964	2.92822e-60	4.68955e-56	0.571	0.347
ExN1	PPP3CA	0.874482	1.444e-59	2.31257e-55	0.564	0.354
ExN1	CLVS2	0.87507	3.21554e-59	5.14969e-55	0.433	0.224
ExN1	GGA2	0.836743	2.63046e-58	4.21268e-54	0.543	0.33
ExN1	ST18	0.821684	3.05592e-58	4.89405e-54	0.457	0.244
ExN1	BARHL2	0.934227	4.22109e-58	6.76008e-54	0.339	0.156
ExN1	TMEM158	0.853702	1.84923e-57	2.96154e-53	0.366	0.174
ExN1	ZNRF2	0.91185	4.278e-57	6.85122e-53	0.432	0.23
ExN1	PILRB	0.769389	6.53576e-57	1.0467e-52	0.634	0.423
ExN1	SYT9	0.935007	1.13821e-56	1.82285e-52	0.346	0.163
ExN1	CAMK4	0.874076	4.96129e-56	7.94551e-52	0.412	0.215
ExN1	RIMS1	0.874538	7.71063e-56	1.23486e-51	0.351	0.167
ExN1	KCNC1	0.870382	2.4221e-55	3.87899e-51	0.341	0.159
ExN1	SEMA3C	0.910271	5.93113e-55	9.4987e-51	0.299	0.13
ExN1	FBLN2	0.901809	1.72485e-54	2.76234e-50	0.314	0.142
ExN1	BICD1	0.77994	7.59018e-53	1.21557e-48	0.545	0.336
ExN1	USP3	0.867782	9.15124e-53	1.46557e-48	0.422	0.227
ExN1	ENO2	0.551495	3.34339e-52	5.35443e-48	0.813	0.65
ExN1	CCDC175	0.855105	2.18767e-51	3.50356e-47	0.295	0.131
ExN1	SEZ6	0.834781	2.30494e-50	3.69136e-46	0.448	0.256
ExN1	BRINP1	0.808644	4.6901e-49	7.5112e-45	0.372	0.191
ExN1	AGAP2	0.79367	8.05097e-49	1.28936e-44	0.528	0.339
ExN1	PTMS	0.647343	9.74549e-49	1.56074e-44	0.718	0.547
ExN1	CDH22	0.845388	1.43763e-48	2.30236e-44	0.315	0.149
ExN1	TENM1	0.827967	2.4109e-48	3.86106e-44	0.347	0.174
ExN1	PTK2B	0.862097	2.68066e-48	4.29307e-44	0.313	0.149
ExN1	CFLAR	0.722683	3.32546e-48	5.32573e-44	0.53	0.331
ExN1	DPY19L1	0.821278	5.66132e-48	9.06661e-44	0.32	0.153
ExN1	KIAA0895	0.841076	6.88085e-48	1.10197e-43	0.323	0.157
ExN1	SH3GL2	0.767023	3.59848e-47	5.76297e-43	0.432	0.245
ExN1	NREP	0.517347	5.93413e-47	9.50351e-43	0.796	0.621
ExN1	KCNJ6	0.801051	8.48123e-47	1.35827e-42	0.373	0.197
ExN1	GAS7	0.750504	2.04316e-46	3.27212e-42	0.583	0.403
ExN1	STX1B	0.735041	2.16055e-46	3.46012e-42	0.579	0.392
ExN1	GABRA1	0.772785	2.29437e-46	3.67443e-42	0.314	0.15
ExN1	CA11	0.844864	8.05969e-46	1.29076e-41	0.332	0.167
ExN1	CSMD2	0.81822	1.25611e-45	2.01166e-41	0.432	0.248
ExN1	PKIB	0.869638	1.40759e-45	2.25426e-41	0.282	0.131
ExN1	EPS8	0.80631	3.71975e-45	5.95718e-41	0.407	0.229
ExN1	NEURL1	0.760258	5.38745e-45	8.62801e-41	0.362	0.188
ExN1	ZNF521	0.760131	9.28041e-45	1.48626e-40	0.49	0.301
ExN1	PHYHIP	0.827246	7.59971e-44	1.21709e-39	0.402	0.23
ExN1	RAB3IP	0.797562	1.12799e-43	1.80648e-39	0.332	0.169
ExN1	ARHGEF25	0.772423	1.59879e-43	2.56047e-39	0.468	0.286
ExN1	CAMK2D	0.779415	3.37058e-43	5.39799e-39	0.402	0.227
ExN1	RYR2	0.794943	6.72407e-43	1.07686e-38	0.306	0.15
ExN1	TLE2	0.748757	1.43768e-42	2.30244e-38	0.401	0.225
ExN1	IGSF21	0.776852	1.6188e-42	2.59251e-38	0.447	0.268
ExN1	CUX1	0.694909	2.08319e-42	3.33622e-38	0.528	0.346
ExN1	STXBP5L	0.806985	1.17793e-41	1.88645e-37	0.294	0.144
ExN1	KLHL3	0.780848	1.26299e-41	2.02268e-37	0.32	0.162
ExN1	BAIAP2	0.762183	1.76513e-41	2.82686e-37	0.467	0.291
ExN1	CDH18	0.786805	2.14404e-41	3.43369e-37	0.301	0.149
ExN1	TCERG1L	0.771062	2.23736e-41	3.58314e-37	0.361	0.195
ExN1	SRCIN1	0.742693	2.91668e-41	4.67107e-37	0.492	0.315
ExN1	RMND5A	0.76667	3.08414e-41	4.93925e-37	0.423	0.251
ExN1	CCNG2	0.754335	3.23197e-41	5.17599e-37	0.376	0.207
ExN1	CLK4	0.726072	6.18572e-40	9.90643e-36	0.453	0.281
ExN1	MPP3	0.749638	1.51172e-39	2.42102e-35	0.357	0.196
ExN1	SYNPR	0.821905	3.57659e-39	5.72791e-35	0.289	0.144
ExN1	L1CAM	0.704316	6.76908e-39	1.08407e-34	0.473	0.3
ExN1	LDLRAP1	0.798206	1.023e-38	1.63833e-34	0.275	0.135
ExN1	PLCB4	0.745662	1.97093e-38	3.15644e-34	0.383	0.22
ExN1	SCN2A	0.725654	2.88217e-38	4.6158e-34	0.424	0.257
ExN1	MADD	0.679795	3.50044e-38	5.60595e-34	0.495	0.323
ExN1	NR4A2	0.841601	3.94815e-38	6.32296e-34	0.253	0.12
ExN1	PATJ	0.714371	5.18264e-38	8.3e-34	0.346	0.189
ExN1	NNAT	0.616428	5.76288e-38	9.22926e-34	0.61	0.438
ExN1	ANK3	0.593974	1.50917e-37	2.41694e-33	0.631	0.457
ExN1	FBXW7	0.68405	1.89763e-37	3.03906e-33	0.514	0.344
ExN1	LRP8	0.669835	2.27096e-37	3.63693e-33	0.458	0.285
ExN1	PELI2	0.736082	2.7406e-37	4.38908e-33	0.33	0.178
ExN1	LRRTM3	0.796986	3.24059e-37	5.18981e-33	0.28	0.141
ExN1	MEIS1	0.630278	3.49073e-37	5.5904e-33	0.548	0.373
ExN1	RNF103	0.728964	4.92888e-37	7.89359e-33	0.398	0.237
ExN1	NRXN3	0.706331	5.66163e-37	9.06711e-33	0.321	0.17
ExN1	RUNX1T1	0.752543	7.18956e-37	1.15141e-32	0.361	0.204
ExN1	STXBP5	0.73858	9.01463e-37	1.44369e-32	0.43	0.266
ExN1	TMEM59L	0.534966	9.8318e-37	1.57456e-32	0.703	0.525
ExN1	MTSS1	0.665184	1.12983e-36	1.80942e-32	0.518	0.348
ExN1	PPP1R14C	0.693698	1.6599e-36	2.65833e-32	0.431	0.266
ExN1	NRN1	0.676447	1.97535e-36	3.16352e-32	0.464	0.294
ExN1	CENPT	0.642076	4.34811e-36	6.9635e-32	0.474	0.303
ExN1	DISP2	0.717903	6.00777e-36	9.62145e-32	0.383	0.225
ExN1	DIP2B	0.699078	7.6473e-36	1.22471e-31	0.442	0.275
ExN1	FNBP1	0.598307	2.02926e-35	3.24987e-31	0.653	0.494
ExN1	NELL2	0.618778	7.68892e-35	1.23138e-30	0.505	0.33
ExN1	ADCY1	0.609174	8.71592e-35	1.39585e-30	0.509	0.338
ExN1	PLA2G4B	0.744938	2.6634e-34	4.26543e-30	0.417	0.263
ExN1	ATN1	0.507943	3.10395e-34	4.97098e-30	0.746	0.613
ExN1	TTC9B	0.664072	4.09026e-34	6.55056e-30	0.397	0.239
ExN1	PPP1R1A	0.653961	4.76995e-34	7.63907e-30	0.413	0.252
ExN1	LIN7A	0.719754	8.78278e-34	1.40656e-29	0.299	0.159
ExN1	FRRS1L	0.717605	1.06964e-33	1.71303e-29	0.407	0.253
ExN1	TSPOAP1	0.641511	1.17579e-33	1.88303e-29	0.46	0.296
ExN1	CACNA1E	0.668057	2.01294e-33	3.22373e-29	0.422	0.265
ExN1	KDM4C	0.675779	3.31249e-33	5.30496e-29	0.429	0.273
ExN1	NYNRIN	0.714963	9.59874e-33	1.53724e-28	0.259	0.131
ExN1	SYT1	0.589124	1.33005e-32	2.13008e-28	0.471	0.303
ExN1	KCNC3	0.644847	3.08513e-32	4.94083e-28	0.344	0.198
ExN1	ERC1	0.638573	6.58944e-32	1.0553e-27	0.467	0.309
ExN1	NFIB	0.544683	8.65122e-32	1.38549e-27	0.55	0.384
ExN1	ABLIM1	0.65501	1.13255e-31	1.81378e-27	0.405	0.252
ExN1	MCTP1	0.698474	1.92398e-31	3.08126e-27	0.327	0.188
ExN1	CACNB4	0.707928	2.7897e-31	4.4677e-27	0.346	0.204
ExN1	SFRP1	0.613424	4.86556e-31	7.79219e-27	0.342	0.197
ExN1	SMARCB1	0.641554	9.56283e-31	1.53149e-26	0.449	0.298
ExN1	FABP7	0.674105	9.56755e-31	1.53224e-26	0.274	0.146
ExN1	CDH23	0.669593	1.16338e-30	1.86315e-26	0.333	0.192
ExN1	CALN1	0.73245	1.66602e-30	2.66814e-26	0.274	0.147
ExN1	SHROOM3	0.686121	2.66734e-30	4.27175e-26	0.253	0.131
ExN1	CAMK2B	0.648837	3.11018e-30	4.98096e-26	0.336	0.197
ExN1	TRIM67	0.695953	3.62865e-30	5.81128e-26	0.269	0.143
ExN1	ATP6V1G2	0.64886	4.05906e-30	6.50059e-26	0.399	0.251
ExN1	PLPP4	0.662019	6.46282e-30	1.03502e-25	0.291	0.16
ExN1	ATP1A1	0.697463	9.06917e-30	1.45243e-25	0.28	0.154
ExN1	SV2B	0.715978	1.21388e-29	1.94403e-25	0.282	0.155
ExN1	SRRM4	0.742213	1.46054e-29	2.33906e-25	0.266	0.144
ExN1	DPF3	0.618589	2.08483e-29	3.33885e-25	0.457	0.305
ExN1	GFOD2	0.667449	2.36203e-29	3.78278e-25	0.294	0.164
ExN1	SPTBN2	0.630437	3.08833e-29	4.94597e-25	0.366	0.224
ExN1	PCBP4	0.564945	3.22823e-29	5.17e-25	0.639	0.499
ExN1	MAPKBP1	0.628081	1.60344e-28	2.5679e-24	0.381	0.239
ExN1	GABBR1	0.490254	3.85977e-28	6.18143e-24	0.708	0.578
ExN1	CDH2	0.670462	5.00392e-28	8.01378e-24	0.485	0.345
ExN1	TMEM178A	0.648295	6.43802e-28	1.03105e-23	0.372	0.233
ExN1	DENND11	0.668159	1.79005e-27	2.86677e-23	0.374	0.238
ExN1	IGFBPL1	0.609978	2.09501e-27	3.35516e-23	0.309	0.178
ExN1	BARHL1	0.588236	2.53001e-27	4.05181e-23	0.361	0.221
ExN1	DIRAS2	0.648305	2.79451e-27	4.47541e-23	0.323	0.192
ExN1	PRDM8	0.672713	3.23994e-27	5.18877e-23	0.381	0.244
ExN1	TMTC2	0.580465	4.9997e-27	8.00702e-23	0.371	0.23
ExN1	SLC2A11	0.609566	1.58214e-26	2.53379e-22	0.345	0.211
ExN1	TMEFF2	0.515951	2.59183e-26	4.15081e-22	0.501	0.349
ExN1	CPE	0.427498	2.83961e-26	4.54763e-22	0.723	0.584
ExN1	LZTS3	0.579157	4.89593e-26	7.84084e-22	0.405	0.264
ExN1	RNF112	0.637133	7.1208e-26	1.1404e-21	0.306	0.182
ExN1	CADM1	0.535055	7.15408e-26	1.14573e-21	0.479	0.335
ExN1	ID2	0.634851	1.15307e-25	1.84665e-21	0.28	0.16
ExN1	EIF4E3	0.566557	1.4207e-25	2.27526e-21	0.401	0.262
ExN1	ASPH	0.527019	1.69678e-25	2.7174e-21	0.565	0.422
ExN1	TMOD1	0.617203	2.08526e-25	3.33954e-21	0.292	0.17
ExN1	SAMD14	0.619612	2.26186e-25	3.62236e-21	0.32	0.194
ExN1	SLC8A2	0.616032	3.59124e-25	5.75137e-21	0.273	0.156
ExN1	LRRC3B	0.642835	1.57732e-24	2.52608e-20	0.27	0.154
ExN1	ELMO1	0.614426	1.8318e-24	2.93363e-20	0.381	0.253
ExN1	CELF1	0.553525	1.99293e-24	3.19168e-20	0.498	0.366
ExN1	SCRN1	0.508079	2.49913e-24	4.00235e-20	0.532	0.388
ExN1	SYT7	0.628145	3.12239e-24	5.00051e-20	0.306	0.185
ExN1	NFIX	0.463276	5.82322e-24	9.32589e-20	0.61	0.475
ExN1	TMEM145	0.548857	9.81628e-24	1.57208e-19	0.354	0.225
ExN1	ESRRG	0.608876	1.11368e-23	1.78356e-19	0.272	0.157
ExN1	CACNA2D1	0.596034	1.12661e-23	1.80427e-19	0.358	0.231
ExN1	CNR1	0.605775	2.53344e-23	4.05731e-19	0.283	0.168
ExN1	NBEA	0.565676	2.6535e-23	4.24959e-19	0.361	0.234
ExN1	ACAP3	0.434962	2.69269e-23	4.31234e-19	0.686	0.565
ExN1	TSPAN4	0.63426	3.41009e-23	5.46126e-19	0.285	0.172
ExN1	EPHB1	0.575917	5.93165e-23	9.49954e-19	0.32	0.198
ExN1	OLFM1	0.475301	6.56807e-23	1.05188e-18	0.594	0.471
ExN1	AIG1	0.561822	7.96524e-23	1.27563e-18	0.322	0.2
ExN1	STRBP	0.552617	2.13536e-22	3.41978e-18	0.432	0.301
ExN1	TRIM9	0.525263	2.82177e-22	4.51906e-18	0.425	0.294
ExN1	ATP2B2	0.581194	2.87443e-22	4.60339e-18	0.326	0.206
ExN1	PDE1C	0.593238	4.31564e-22	6.91149e-18	0.266	0.157
ExN1	LUC7L3	0.382559	5.37343e-22	8.60555e-18	0.753	0.645
ExN1	VAT1L	0.508449	6.01763e-22	9.63723e-18	0.381	0.252
ExN1	TTC7B	0.588179	7.12975e-22	1.14183e-17	0.358	0.236
ExN1	SYN2	0.581673	7.19112e-22	1.15166e-17	0.262	0.154
ExN1	NEGR1	0.547285	9.99584e-22	1.60083e-17	0.299	0.183
ExN1	TIAM1	0.53541	1.19732e-21	1.91751e-17	0.375	0.249
ExN1	ABCA5	0.544076	1.66387e-21	2.66468e-17	0.332	0.212
ExN1	KIF1B	0.40963	1.9508e-21	3.12421e-17	0.71	0.6
ExN1	ZYX	0.525775	2.2078e-21	3.5358e-17	0.417	0.286
ExN1	AKAP12	0.531493	2.249e-21	3.60178e-17	0.458	0.332
ExN1	NMNAT2	0.552505	2.34183e-21	3.75044e-17	0.359	0.238
ExN1	CSMD3	0.576078	4.05699e-21	6.49728e-17	0.32	0.206
ExN1	SNCA	0.264368	5.35189e-21	8.57106e-17	0.64	0.479
ExN1	AFF2	0.559195	1.12841e-20	1.80715e-16	0.281	0.172
ExN1	CCSAP	0.561761	2.18192e-20	3.49434e-16	0.25	0.147
ExN1	APLP2	0.484995	2.95174e-20	4.72722e-16	0.519	0.4
ExN1	MAB21L1	0.575491	2.99713e-20	4.7999e-16	0.26	0.155
ExN1	LHFPL6	0.562052	5.45114e-20	8.73e-16	0.277	0.17
ExN1	DIPK2A	0.552095	6.61369e-20	1.05918e-15	0.283	0.175
ExN1	SYNGR1	0.518279	7.15281e-20	1.14552e-15	0.422	0.3
ExN1	CYP26B1	0.547126	7.89491e-20	1.26437e-15	0.265	0.161
ExN1	RBFOX2	0.498864	1.18323e-19	1.89494e-15	0.394	0.272
ExN1	DNM1	0.510476	1.27219e-19	2.03741e-15	0.467	0.347
ExN1	TTC3	0.448936	1.42382e-19	2.28024e-15	0.601	0.482
ExN1	SOCS7	0.558047	2.47828e-19	3.96897e-15	0.252	0.152
ExN1	STAU2	0.465216	3.69661e-19	5.92013e-15	0.556	0.439
ExN1	KCNQ2	0.474365	6.1525e-19	9.85323e-15	0.447	0.326
ExN1	CD47	0.481249	6.27303e-19	1.00463e-14	0.482	0.36
ExN1	TRPM3	0.509919	8.3211e-19	1.33262e-14	0.336	0.224
ExN1	ARMC8	0.553958	8.82603e-19	1.41349e-14	0.356	0.243
ExN1	TAFA5	0.514554	1.35836e-18	2.17542e-14	0.354	0.239
ExN1	CELF5	0.474829	1.57735e-18	2.52613e-14	0.374	0.257
ExN1	TUBB2A	0.414581	3.07551e-18	4.92543e-14	0.436	0.313
ExN1	HPCAL4	0.479342	8.50924e-18	1.36276e-13	0.31	0.201
ExN1	CELF3	0.457245	9.61801e-18	1.54032e-13	0.409	0.293
ExN1	JPH4	0.423512	1.3926e-17	2.23024e-13	0.459	0.336
ExN1	RABGAP1L	0.514395	1.44991e-17	2.32203e-13	0.462	0.353
ExN1	GLCCI1	0.545655	1.51982e-17	2.43399e-13	0.274	0.175
ExN1	PPM1H	0.557654	1.61236e-17	2.58219e-13	0.316	0.213
ExN1	ADGRB2	0.499729	1.69945e-17	2.72166e-13	0.416	0.305
ExN1	SKI	0.516173	2.38968e-17	3.82707e-13	0.391	0.282
ExN1	KIF3B	0.460851	2.61012e-17	4.18011e-13	0.374	0.261
ExN1	CRMP1	0.451787	3.07192e-17	4.91968e-13	0.411	0.296
ExN1	PAGR1	0.486206	3.08296e-17	4.93737e-13	0.354	0.245
ExN1	DEAF1	0.47775	4.09277e-17	6.55457e-13	0.385	0.275
ExN1	SFXN3	0.537468	4.36534e-17	6.99109e-13	0.26	0.164
ExN1	SLC4A10	0.508219	6.49655e-17	1.04042e-12	0.275	0.177
ExN1	FOXO3	0.484095	6.52686e-17	1.04528e-12	0.345	0.238
ExN1	GABBR2	0.467744	7.01791e-17	1.12392e-12	0.448	0.335
ExN1	GPR162	0.485221	1.05217e-16	1.68504e-12	0.369	0.259
ExN1	SH3BP5	0.419523	1.12197e-16	1.79683e-12	0.42	0.304
ExN1	ADAM11	0.521435	1.25037e-16	2.00247e-12	0.251	0.158
ExN1	EEF2	0.36294	2.276e-16	3.64501e-12	0.71	0.627
ExN1	TLCD3B	0.496984	3.19753e-16	5.12085e-12	0.287	0.189
ExN1	SNAP91	0.507395	3.43495e-16	5.50108e-12	0.321	0.219
ExN1	MACO1	0.554137	3.85797e-16	6.17854e-12	0.26	0.168
ExN1	NRXN2	0.430316	5.531e-16	8.85789e-12	0.389	0.279
ExN1	L3HYPDH	0.476764	5.96438e-16	9.55195e-12	0.271	0.175
ExN1	ZNF493	0.456362	1.3401e-15	2.14617e-11	0.338	0.234
ExN1	HECTD4	0.493781	1.36612e-15	2.18785e-11	0.362	0.262
ExN1	PPP1R9B	0.429114	2.01032e-15	3.21953e-11	0.433	0.324
ExN1	NSG2	0.343561	2.11763e-15	3.39139e-11	0.524	0.407
ExN1	ACTL6B	0.438008	2.79581e-15	4.47748e-11	0.283	0.186
ExN1	PHPT1	0.500605	3.67452e-15	5.88474e-11	0.395	0.294
ExN1	CNRIP1	0.481333	3.89838e-15	6.24325e-11	0.323	0.224
ExN1	ABLIM3	0.44859	4.47409e-15	7.16526e-11	0.328	0.228
ExN1	GNB5	0.441119	5.46246e-15	8.74813e-11	0.403	0.299
ExN1	NAPA	0.455703	6.44873e-15	1.03276e-10	0.387	0.285
ExN1	RELL1	0.462119	7.21245e-15	1.15507e-10	0.279	0.185
ExN1	GRIA4	0.45158	8.41313e-15	1.34736e-10	0.368	0.268
ExN1	NR3C1	0.488386	1.03167e-14	1.65222e-10	0.349	0.25
ExN1	RGS11	0.477021	1.88526e-14	3.01924e-10	0.386	0.286
ExN1	FGF14	0.448093	2.19932e-14	3.52222e-10	0.255	0.165
ExN1	CDIPT	0.434413	2.94307e-14	4.71333e-10	0.37	0.27
ExN1	FAM131B	0.454616	3.38422e-14	5.41983e-10	0.319	0.223
ExN1	CNTN1	0.361908	4.00905e-14	6.42049e-10	0.55	0.446
ExN1	RALGPS1	0.450408	4.46468e-14	7.15019e-10	0.311	0.216
ExN1	CELF2	0.46894	4.74226e-14	7.59473e-10	0.454	0.357
ExN1	GRIN1	0.328849	4.87087e-14	7.8007e-10	0.522	0.402
ExN1	PRPF38B	0.445334	1.02507e-13	1.64165e-09	0.328	0.232
ExN1	SLITRK5	0.455418	1.59018e-13	2.54667e-09	0.253	0.167
ExN1	SPON1	0.429751	1.80874e-13	2.89669e-09	0.27	0.181
ExN1	WDR33	0.45167	1.97501e-13	3.16299e-09	0.345	0.25
ExN1	UNC80	0.416997	2.5873e-13	4.14356e-09	0.303	0.211
ExN1	EBF1	0.457173	2.63666e-13	4.22261e-09	0.26	0.175
ExN1	LCORL	0.427823	3.18028e-13	5.09322e-09	0.3	0.208
ExN1	PIK3R3	0.381418	3.34619e-13	5.35893e-09	0.432	0.33
ExN1	PDE4D	0.428815	3.70284e-13	5.9301e-09	0.382	0.287
ExN1	ZNF655	0.424159	3.96332e-13	6.34725e-09	0.359	0.265
ExN1	OGA	0.343127	4.27126e-13	6.84042e-09	0.609	0.517
ExN1	TUSC3	0.419567	4.66825e-13	7.4762e-09	0.361	0.266
ExN1	PRKACB	0.397915	4.86859e-13	7.79705e-09	0.339	0.243
ExN1	PURB	0.442053	9.23073e-13	1.4783e-08	0.321	0.231
ExN1	SCRT1	0.404655	1.12757e-12	1.8058e-08	0.266	0.18
ExN1	MAP3K12	0.408784	1.52391e-12	2.44054e-08	0.341	0.248
ExN1	AMPH	0.42746	1.66205e-12	2.66177e-08	0.358	0.266
ExN1	LRRN1	0.436332	1.84662e-12	2.95736e-08	0.288	0.202
ExN1	LIN7C	0.436524	2.15089e-12	3.44464e-08	0.342	0.253
ExN1	MICAL3	0.425115	2.77229e-12	4.43982e-08	0.381	0.29
ExN1	ICA1L	0.428008	2.93779e-12	4.70488e-08	0.283	0.199
ExN1	CCDC136	0.396899	3.07169e-12	4.91932e-08	0.412	0.319
ExN1	HIST1H1D	0.399755	3.88854e-12	6.2275e-08	0.28	0.195
ExN1	ANKS1B	0.343671	4.41438e-12	7.06962e-08	0.481	0.378
ExN1	BDH1	0.448779	5.08443e-12	8.14271e-08	0.264	0.183
ExN1	ARRB1	0.427322	6.64771e-12	1.06463e-07	0.307	0.222
ExN1	DLG4	0.374041	7.38822e-12	1.18322e-07	0.448	0.356
ExN1	RALYL	0.395206	8.13393e-12	1.30265e-07	0.301	0.215
ExN1	IGSF9B	0.421224	9.7336e-12	1.55884e-07	0.325	0.238
ExN1	DPP6	0.359433	1.13184e-11	1.81264e-07	0.488	0.391
ExN1	KLF9	0.454125	1.22282e-11	1.95835e-07	0.304	0.221
ExN1	SNCB	0.331852	1.29879e-11	2.08001e-07	0.467	0.366
ExN1	SEPTIN11	0.389482	1.32471e-11	2.12152e-07	0.322	0.235
ExN1	MAPK9	0.432226	1.32805e-11	2.12687e-07	0.335	0.249
ExN1	PKD1	0.397858	3.22976e-11	5.17246e-07	0.371	0.284
ExN1	UNC5C	0.352837	4.23397e-11	6.7807e-07	0.412	0.322
ExN1	GRIK1	0.436629	4.70859e-11	7.54081e-07	0.271	0.193
ExN1	PGP	0.371382	5.01457e-11	8.03084e-07	0.298	0.214
ExN1	WDFY3	0.380547	5.16652e-11	8.27419e-07	0.35	0.262
ExN1	SRA1	0.429363	5.58605e-11	8.94606e-07	0.272	0.193
ExN1	CTNNB1	0.406057	7.43388e-11	1.19054e-06	0.264	0.186
ExN1	SEPTIN3	0.418488	7.58698e-11	1.21505e-06	0.403	0.324
ExN1	H1FX	0.41405	8.16363e-11	1.30741e-06	0.42	0.338
ExN1	PRPF6	0.405893	9.45278e-11	1.51386e-06	0.353	0.269
ExN1	JMJD1C	0.435752	9.518e-11	1.52431e-06	0.348	0.266
ExN1	CABIN1	0.398732	1.16979e-10	1.87343e-06	0.265	0.187
ExN1	MAX	0.36921	1.36e-10	2.17804e-06	0.295	0.215
ExN1	AP2A2	0.425532	1.49085e-10	2.38759e-06	0.339	0.257
ExN1	ENC1	0.310416	1.56487e-10	2.50615e-06	0.406	0.313
ExN1	NOVA1	0.379495	1.60895e-10	2.57673e-06	0.429	0.345
ExN1	FBXL17	0.402158	2.18696e-10	3.50242e-06	0.295	0.217
ExN1	DOK6	0.311267	2.51472e-10	4.02732e-06	0.327	0.241
ExN1	DSEL	0.383497	2.55162e-10	4.08643e-06	0.265	0.189
ExN1	GPHN	0.3246	2.97756e-10	4.76857e-06	0.347	0.262
ExN1	TSPAN7	0.382878	3.03139e-10	4.85478e-06	0.368	0.284
ExN1	SCN1B	0.363411	3.13586e-10	5.02208e-06	0.301	0.221
ExN1	CXXC5	0.353233	3.68355e-10	5.89921e-06	0.412	0.327
ExN1	LANCL2	0.395582	4.19051e-10	6.71111e-06	0.251	0.178
ExN1	LRPPRC	0.405901	5.21905e-10	8.35831e-06	0.263	0.19
ExN1	CACNA1B	0.393633	5.49755e-10	8.80433e-06	0.25	0.177
ExN1	H1F0	0.378781	5.9152e-10	9.4732e-06	0.373	0.292
ExN1	RUNDC3A	0.342679	8.49418e-10	1.36034e-05	0.437	0.355
ExN1	DLG2	0.256818	8.57409e-10	1.37314e-05	0.518	0.42
ExN1	CHL1	0.295682	1.09302e-09	1.75047e-05	0.349	0.264
ExN1	DIXDC1	0.414238	1.26429e-09	2.02475e-05	0.306	0.231
ExN1	PPP2R2C	0.289115	1.30269e-09	2.08625e-05	0.48	0.391
ExN1	SRGAP3	0.404328	1.31362e-09	2.10377e-05	0.254	0.183
ExN1	UBE3C	0.365501	1.64586e-09	2.63584e-05	0.261	0.188
ExN1	PPP2R1B	0.40884	1.68148e-09	2.69289e-05	0.251	0.181
ExN1	ZNF532	0.338757	1.68839e-09	2.70395e-05	0.381	0.298
ExN1	FGF12	0.333944	2.3053e-09	3.69194e-05	0.257	0.184
ExN1	SYNE2	0.321422	2.51882e-09	4.03388e-05	0.356	0.274
ExN1	ZNF544	0.401705	3.33134e-09	5.33515e-05	0.281	0.21
ExN1	CHMP3	0.360876	3.7899e-09	6.06953e-05	0.297	0.223
ExN1	RNF146	0.369044	4.08128e-09	6.53617e-05	0.26	0.189
ExN1	ARHGEF10L	0.367097	4.40125e-09	7.04861e-05	0.253	0.184
ExN1	ADGRL3	0.345515	5.70638e-09	9.13877e-05	0.381	0.302
ExN1	NDRG3	0.39709	8.50423e-09	0.000136195	0.267	0.199
ExN1	DDHD1	0.333317	9.80978e-09	0.000157104	0.28	0.209
ExN1	UBE2QL1	0.355103	1.17096e-08	0.00018753	0.265	0.195
ExN1	PDZD4	0.360801	1.17159e-08	0.000187629	0.342	0.27
ExN1	EVL	0.261541	1.25934e-08	0.000201683	0.569	0.488
ExN1	SEZ6L2	0.356849	1.52346e-08	0.000243981	0.255	0.188
ExN1	PHTF1	0.338501	1.55583e-08	0.000249166	0.315	0.242
ExN1	MYEF2	0.281251	1.57122e-08	0.00025163	0.432	0.351
ExN1	KLC2	0.339914	1.62841e-08	0.000260791	0.265	0.196
ExN1	STX6	0.325444	1.86936e-08	0.000299377	0.31	0.237
ExN1	MAP2	0.263297	1.91041e-08	0.000305952	0.617	0.549
ExN1	VPS36	0.346998	1.95248e-08	0.000312689	0.283	0.213
ExN1	PUM2	0.310721	2.05285e-08	0.000328764	0.332	0.258
ExN1	DDAH1	0.341801	2.11633e-08	0.000338931	0.327	0.256
ExN1	PRRT2	0.35556	2.11963e-08	0.00033946	0.317	0.245
ExN1	PRPF3	0.303755	2.34006e-08	0.000374761	0.308	0.235
ExN1	PTPRD	0.339417	2.40982e-08	0.000385933	0.445	0.371
ExN1	TRAPPC9	0.328442	2.62875e-08	0.000420995	0.265	0.197
ExN1	NPDC1	0.264828	3.03047e-08	0.000485329	0.667	0.595
ExN1	PHF20L1	0.32594	3.21915e-08	0.000515546	0.368	0.294
ExN1	ROBO1	0.314262	3.69288e-08	0.000591415	0.265	0.197
ExN1	CADM2	0.293847	3.88045e-08	0.000621454	0.383	0.305
ExN1	CLIP3	0.307495	4.08546e-08	0.000654287	0.377	0.3
ExN1	CIC	0.306107	4.80637e-08	0.00076974	0.346	0.273
ExN1	GRK3	0.310555	6.37667e-08	0.00102122	0.275	0.207
ExN1	RIC3	0.315672	6.68725e-08	0.00107096	0.281	0.213
ExN1	UQCRC2	0.29494	6.69044e-08	0.00107147	0.257	0.191
ExN1	KIAA0513	0.313106	8.85274e-08	0.00141777	0.313	0.243
ExN1	CHD2	0.27878	1.2653e-07	0.00202638	0.473	0.398
ExN1	TOP2B	0.34214	1.28021e-07	0.00205026	0.304	0.237
ExN1	KIFC2	0.284711	1.40716e-07	0.00225356	0.394	0.322
ExN1	SLC38A1	0.280577	1.47188e-07	0.00235721	0.256	0.19
ExN1	WASF3	0.336667	1.74175e-07	0.0027894	0.265	0.202
ExN1	NR2F1	0.320845	1.79222e-07	0.00287024	0.424	0.355
ExN1	ST3GAL5	0.288938	1.9446e-07	0.00311428	0.286	0.219
ExN1	PAN3	0.366839	2.31143e-07	0.00370175	0.297	0.234
ExN1	SUN1	0.277787	3.04334e-07	0.00487391	0.382	0.312
ExN1	EPHA7	0.279754	3.53981e-07	0.005669	0.311	0.241
ExN1	ZNF711	0.350914	4.23306e-07	0.00677924	0.265	0.205
ExN1	EPB41L1	0.280576	4.8715e-07	0.0078017	0.408	0.339
ExN1	KMT5B	0.280934	5.60292e-07	0.00897308	0.347	0.28
ExN1	FBXL5	0.314849	5.74615e-07	0.00920246	0.308	0.244
ExN1	NDUFA13	0.345893	6.74543e-07	0.0108028	0.262	0.204
ExN1	FGFR1	0.308855	1.04295e-06	0.0167029	0.292	0.229
ExN1	CNTFR	0.279093	1.06314e-06	0.0170263	0.254	0.194
ExN1	MON2	0.307245	1.12531e-06	0.0180219	0.301	0.24
ExN1	EPC1	0.344323	1.3018e-06	0.0208483	0.265	0.207
ExN1	CDK14	0.325935	1.43422e-06	0.0229691	0.366	0.307
ExN1	ADAM23	0.308551	1.49589e-06	0.0239566	0.378	0.314
ExN1	HNRNPA3	0.298611	1.57696e-06	0.0252551	0.354	0.293
ExN1	KCTD12	0.289818	1.67325e-06	0.0267971	0.397	0.335
ExN1	ZNF462	0.289374	2.05646e-06	0.0329342	0.256	0.198
ExN1	KIAA0895L	0.306349	2.25569e-06	0.0361249	0.339	0.277
ExN1	KMT2E	0.265436	2.46208e-06	0.0394302	0.352	0.288
ExN1	SPTBN4	0.285745	2.68072e-06	0.0429317	0.307	0.245
ExN1	MARK3	0.273637	3.20792e-06	0.0513748	0.361	0.297
ExN1	INPP4A	0.289779	4.00046e-06	0.0640673	0.272	0.214
ExN1	MAPK8IP3	0.250719	4.09288e-06	0.0655475	0.439	0.373
ExN1	TLE5	0.257706	4.34823e-06	0.0696369	0.406	0.342
ExN1	ATRX	0.254284	4.77228e-06	0.0764281	0.431	0.365
ExN1	MAP1LC3A	0.275581	5.80847e-06	0.0930227	0.322	0.262
ExN1	WDR82	0.270058	5.87136e-06	0.0940299	0.317	0.258
ExN1	SS18L1	0.289836	6.89624e-06	0.110443	0.283	0.228
ExN1	APBB1	0.269121	7.61245e-06	0.121913	0.412	0.355
ExN1	ARRB2	0.27267	7.70407e-06	0.123381	0.295	0.238
ExN1	ST8SIA1	0.309717	9.5313e-06	0.152644	0.266	0.212
ExN1	CDK16	0.290016	1.00189e-05	0.160452	0.33	0.274
ExN1	ADRM1	0.295693	1.01577e-05	0.162675	0.27	0.216
ExN1	SPECC1L	0.286086	1.09481e-05	0.175334	0.29	0.234
ExN1	ZNF428	0.257144	1.26304e-05	0.202275	0.347	0.289
ExN1	TBL1XR1	0.262633	1.91866e-05	0.307273	0.3	0.244
ExN1	ADD2	0.283215	2.29343e-05	0.367293	0.299	0.245
ExN1	PPP3CB	0.25312	2.36487e-05	0.378734	0.356	0.3
ExN1	LMBRD1	0.261254	2.77176e-05	0.443897	0.26	0.208
ExN1	PPP1R10	0.282974	3.01506e-05	0.482861	0.28	0.229
ExN1	CEP170	0.253382	5.2361e-05	0.838562	0.299	0.247
ExN1	CAMSAP2	0.257965	5.24198e-05	0.839503	0.381	0.328
ExN1	SSBP2	0.269036	6.6843e-05	1	0.275	0.227
ExN1	TNRC6B	0.264793	7.86153e-05	1	0.261	0.213
ExN1	SH3GLB2	0.271198	0.000103639	1	0.354	0.305
ExN1	TIA1	0.258991	0.000143786	1	0.337	0.289
ExN1	RNF130	0.290429	0.000149638	1	0.257	0.213
ExN1	GSK3B	0.265889	0.000348731	1	0.291	0.249
ExN1	BRD1	0.261178	0.000783515	1	0.259	0.22
ExN1	NISCH	0.267869	0.000907337	1	0.28	0.241

## Sheet: InN1
cluster	gene	avg_log2FC	p_val	p_val_adj	pct.1	pct.2
InN1	SNCG	2.08251	0	0	0.863	0.304
InN1	SCG2	2.13591	1.40782e-247	2.25463e-243	0.528	0.136
InN1	UCHL1	1.61395	8.12548e-247	1.3013e-242	0.876	0.446
InN1	CALY	1.72303	5.6549e-218	9.05632e-214	0.489	0.125
InN1	NAP1L5	1.55616	1.71351e-188	2.74418e-184	0.652	0.265
InN1	SYNGR3	1.57416	1.04591e-174	1.67502e-170	0.543	0.188
InN1	NDRG4	1.36493	1.17763e-164	1.88597e-160	0.795	0.435
InN1	PNMA8B	1.5088	7.14819e-163	1.14478e-158	0.403	0.108
InN1	INPP5F	1.49603	6.44552e-160	1.03225e-155	0.627	0.277
InN1	PCSK1N	1.1647	1.21906e-152	1.95233e-148	0.821	0.495
InN1	PNMA3	1.41906	1.21379e-138	1.94389e-134	0.313	0.075
InN1	PTPRN	1.40553	1.55002e-131	2.48235e-127	0.426	0.141
InN1	YWHAG	1.12478	1.11067e-127	1.77875e-123	0.706	0.371
InN1	THY1	1.21384	8.99465e-126	1.44049e-121	0.548	0.227
InN1	PEG3	1.33492	2.83023e-124	4.53261e-120	0.702	0.413
InN1	LY6H	1.33946	1.4723e-123	2.35789e-119	0.385	0.121
InN1	ACOT7	1.35161	5.51674e-120	8.83506e-116	0.513	0.21
InN1	ATP1A3	1.16092	1.16741e-117	1.86961e-113	0.656	0.335
InN1	ATP1B1	1.2806	2.15489e-116	3.45106e-112	0.673	0.37
InN1	ALDOC	1.12696	1.27203e-111	2.03716e-107	0.699	0.393
InN1	NSG1	1.16944	1.89948e-110	3.04201e-106	0.455	0.173
InN1	PLD3	1.17977	4.34307e-109	6.95543e-105	0.583	0.283
InN1	CHD5	1.13618	1.98915e-107	3.18562e-103	0.478	0.191
InN1	SV2C	1.37139	1.05847e-105	1.69514e-101	0.253	0.063
InN1	SNAP25	0.94887	1.69668e-104	2.71723e-100	0.876	0.635
InN1	STMN3	0.955337	1.86903e-104	2.99325e-100	0.725	0.416
InN1	CHGA	1.22285	2.83826e-102	4.54548e-98	0.403	0.148
InN1	ACHE	1.24155	2.64084e-101	4.22931e-97	0.423	0.164
InN1	PRKAR1B	1.15144	4.06593e-100	6.51159e-96	0.552	0.266
InN1	NEFL	0.84537	9.26339e-100	1.48353e-95	0.63	0.311
InN1	TSPYL2	1.20041	6.80057e-97	1.08911e-92	0.432	0.176
InN1	CAMK2N2	1.06097	2.74882e-96	4.40224e-92	0.562	0.27
InN1	SMIM17	1.24055	8.85518e-96	1.41816e-91	0.304	0.094
InN1	RCAN2	1.18546	4.72148e-95	7.56145e-91	0.289	0.086
InN1	BAIAP3	1.24946	5.30589e-95	8.49739e-91	0.315	0.1
InN1	NSF	1.28178	2.06871e-93	3.31303e-89	0.488	0.227
InN1	EEF1A2	0.86442	7.08683e-93	1.13496e-88	0.747	0.457
InN1	ARHGDIG	1.06626	1.17244e-91	1.87766e-87	0.566	0.287
InN1	TSPYL1	1.00608	1.27744e-90	2.04583e-86	0.621	0.343
InN1	PNCK	1.16862	5.81501e-90	9.31275e-86	0.33	0.113
InN1	PTPN5	1.1734	6.39855e-87	1.02473e-82	0.257	0.075
InN1	TMEM130	1.13456	9.21297e-87	1.47546e-82	0.425	0.18
InN1	VSNL1	1.07071	9.51061e-86	1.52312e-81	0.612	0.34
InN1	NEFH	1.5233	2.64596e-85	4.23751e-81	0.252	0.074
InN1	VGF	1.51624	1.53132e-82	2.45241e-78	0.307	0.109
InN1	ATP5IF1	1.04398	2.90644e-82	4.65466e-78	0.554	0.292
InN1	PACSIN1	1.12015	2.56562e-81	4.10884e-77	0.452	0.209
InN1	SLC22A17	0.941655	6.36455e-80	1.01928e-75	0.694	0.454
InN1	NEFM	1.25867	2.87834e-79	4.60967e-75	0.467	0.215
InN1	GRIN1	0.995717	3.63173e-79	5.81621e-75	0.636	0.39
InN1	MT-CO3	0.904231	6.36919e-79	1.02003e-74	0.989	0.981
InN1	GAP43	0.899924	2.34838e-78	3.76093e-74	0.706	0.449
InN1	ATP6V1A	0.977034	2.52385e-78	4.04195e-74	0.537	0.279
InN1	BEX3	0.845256	3.14663e-77	5.03932e-73	0.74	0.504
InN1	CEND1	1.07244	5.52265e-77	8.84452e-73	0.535	0.286
InN1	SNCB	0.930153	3.20426e-73	5.13162e-69	0.605	0.351
InN1	RAB3A	0.932757	8.76263e-72	1.40334e-67	0.456	0.216
InN1	CD99L2	1.00518	1.31815e-71	2.11102e-67	0.434	0.204
InN1	LIMK1	1.12108	5.29821e-71	8.48509e-67	0.319	0.124
InN1	PNMA2	1.1466	1.74078e-70	2.78786e-66	0.36	0.154
InN1	SYT5	1.01182	5.65893e-69	9.06278e-65	0.36	0.15
InN1	PEG10	1.30174	1.04912e-67	1.68017e-63	0.461	0.243
InN1	SYP	0.915754	1.03665e-64	1.66019e-60	0.59	0.36
InN1	MT-ATP6	0.901737	1.53751e-64	2.46233e-60	0.921	0.83
InN1	B4GAT1	1.0431	1.61349e-64	2.58401e-60	0.309	0.124
InN1	TMEM59L	0.778373	6.34192e-63	1.01566e-58	0.73	0.524
InN1	CLSTN3	0.90311	1.69002e-62	2.70657e-58	0.483	0.258
InN1	IDS	0.859184	1.72103e-62	2.75623e-58	0.555	0.32
InN1	NSG2	0.872545	2.45897e-61	3.93805e-57	0.615	0.398
InN1	CALB2	1.22178	5.6448e-61	9.04014e-57	0.391	0.181
InN1	ISCU	1.03657	5.86825e-61	9.39799e-57	0.301	0.123
InN1	G3BP2	0.885144	8.72823e-61	1.39783e-56	0.515	0.29
InN1	MT-CO2	0.906993	1.45618e-60	2.33207e-56	0.966	0.92
InN1	ADGRB1	0.942553	2.90428e-60	4.65121e-56	0.316	0.13
InN1	NCDN	0.910389	6.51526e-60	1.04342e-55	0.435	0.22
InN1	RAB6B	0.780595	1.81674e-59	2.90951e-55	0.645	0.413
InN1	OAZ1	0.680999	8.58243e-59	1.37448e-54	0.798	0.622
InN1	STMN2	0.705104	4.94597e-58	7.92097e-54	0.71	0.486
InN1	KIF5A	0.789579	3.5007e-57	5.60638e-53	0.58	0.349
InN1	SCN1A	0.961692	3.71888e-57	5.95578e-53	0.345	0.155
InN1	MT-ND4	0.862414	1.08548e-56	1.7384e-52	0.939	0.858
InN1	VSTM2L	0.967188	1.09576e-56	1.75487e-52	0.275	0.108
InN1	ENO2	0.582446	1.31905e-56	2.11246e-52	0.848	0.648
InN1	CALM3	0.792143	3.87868e-56	6.21171e-52	0.627	0.408
InN1	REEP2	0.839128	9.93148e-56	1.59053e-51	0.516	0.3
InN1	RHBDD2	0.901665	1.1002e-54	1.76197e-50	0.368	0.176
InN1	KIF3A	0.805793	3.24854e-54	5.20253e-50	0.5	0.283
InN1	FBXO2	1.0204	3.99562e-54	6.39899e-50	0.297	0.128
InN1	PTPRN2	0.880783	6.04998e-54	9.68904e-50	0.372	0.179
InN1	PRKACA	0.839029	9.5277e-54	1.52586e-49	0.522	0.312
InN1	DKK3	0.806303	2.39408e-53	3.83412e-49	0.63	0.43
InN1	PDE4A	0.960793	1.80896e-52	2.89705e-48	0.251	0.098
InN1	BSCL2	0.890951	7.95295e-51	1.27366e-46	0.414	0.22
InN1	KCNA2	0.928218	8.13627e-51	1.30302e-46	0.279	0.118
InN1	YWHAH	0.847417	1.22926e-49	1.96866e-45	0.395	0.205
InN1	RPH3A	0.938907	1.23864e-48	1.98368e-44	0.273	0.115
InN1	MAP2K4	0.909413	1.77525e-48	2.84306e-44	0.265	0.112
InN1	MBOAT7	0.885773	1.81789e-48	2.91136e-44	0.251	0.102
InN1	NAPB	0.823913	1.05116e-46	1.68343e-42	0.36	0.181
InN1	GPRASP1	0.814873	4.28087e-46	6.85581e-42	0.413	0.226
InN1	SV2A	0.841925	5.57444e-46	8.92747e-42	0.458	0.265
InN1	SPOCK2	0.700883	1.50709e-45	2.41361e-41	0.662	0.479
InN1	ATP6V1B2	0.788448	1.09239e-44	1.74946e-40	0.392	0.209
InN1	ARHGEF4	0.81807	1.90096e-44	3.04438e-40	0.4	0.216
InN1	CCDC92	0.764487	3.32086e-44	5.31835e-40	0.463	0.27
InN1	MTCH1	0.744404	2.67607e-43	4.28572e-39	0.513	0.323
InN1	KIAA0513	0.768403	3.00838e-43	4.81792e-39	0.416	0.232
InN1	TMEM35A	0.864783	6.20613e-43	9.93912e-39	0.259	0.114
InN1	SPRYD3	0.821311	8.15256e-43	1.30563e-38	0.4	0.222
InN1	NDN	0.835454	2.23536e-41	3.57993e-37	0.261	0.117
InN1	GPRASP2	0.828587	3.06818e-41	4.91369e-37	0.253	0.112
InN1	BEX1	0.844589	3.89219e-41	6.23334e-37	0.427	0.251
InN1	ANXA6	0.768895	5.47714e-41	8.77164e-37	0.402	0.225
InN1	DNM1	0.687141	2.66109e-40	4.26174e-36	0.528	0.341
InN1	MT-CYB	0.76862	7.4337e-40	1.19051e-35	0.894	0.829
InN1	PREPL	0.73906	4.16788e-39	6.67486e-35	0.436	0.259
InN1	ZNF483	0.831091	5.07559e-39	8.12855e-35	0.317	0.162
InN1	OGDHL	0.788811	1.38282e-38	2.21458e-34	0.293	0.143
InN1	HPCAL1	0.804367	1.4254e-38	2.28278e-34	0.269	0.125
InN1	FAIM2	0.733526	1.99656e-38	3.19749e-34	0.362	0.195
InN1	CASKIN1	0.818445	2.12054e-38	3.39605e-34	0.257	0.118
InN1	ATP6V0C	0.751337	2.12594e-38	3.40469e-34	0.371	0.203
InN1	TAGLN3	0.772229	3.26987e-38	5.2367e-34	0.319	0.164
InN1	NDFIP1	0.671055	1.28812e-37	2.06292e-33	0.551	0.374
InN1	FBXO44	0.723471	2.56747e-37	4.11181e-33	0.425	0.254
InN1	TCEAL2	0.687115	2.78843e-37	4.46566e-33	0.413	0.238
InN1	CDS2	0.729554	1.01977e-36	1.63317e-32	0.414	0.244
InN1	HSPH1	0.78955	1.22354e-36	1.9595e-32	0.287	0.142
InN1	TSPYL4	0.736488	1.76415e-35	2.82529e-31	0.289	0.146
InN1	RAB11FIP4	0.666942	2.09603e-35	3.35679e-31	0.387	0.22
InN1	SYN1	0.758209	3.12855e-35	5.01037e-31	0.294	0.149
InN1	DNAJA4	0.797932	7.14395e-35	1.1441e-30	0.349	0.197
InN1	TMX4	0.767637	7.40102e-35	1.18527e-30	0.301	0.157
InN1	MAP7D1	0.663175	1.04922e-34	1.68033e-30	0.503	0.329
InN1	TCEAL3	0.692022	2.66197e-34	4.26315e-30	0.338	0.183
InN1	TMEM178B	0.694567	2.79714e-34	4.47961e-30	0.371	0.212
InN1	PRDX2	0.65848	3.08845e-34	4.94615e-30	0.585	0.422
InN1	SEZ6L2	0.701743	5.08433e-34	8.14256e-30	0.33	0.18
InN1	BCL2L2	0.695468	1.56317e-33	2.50342e-29	0.434	0.271
InN1	BASP1	0.536994	1.97764e-33	3.16719e-29	0.661	0.499
InN1	MAGED2	0.648237	2.67303e-33	4.28086e-29	0.556	0.392
InN1	PEBP1	0.630982	4.62929e-33	7.41381e-29	0.581	0.417
InN1	NAP1L3	0.705871	4.72222e-33	7.56263e-29	0.278	0.14
InN1	RUSC1	0.697203	7.4427e-33	1.19195e-28	0.294	0.152
InN1	ABLIM2	0.673582	8.54244e-33	1.36807e-28	0.269	0.133
InN1	YPEL3	0.652487	8.82925e-33	1.414e-28	0.47	0.306
InN1	TOMM20	0.667189	1.53054e-32	2.45116e-28	0.371	0.216
InN1	NCS1	0.727599	1.88887e-32	3.02502e-28	0.331	0.184
InN1	NAP1L2	0.698366	5.08042e-32	8.13629e-28	0.254	0.125
InN1	NPTN	0.708697	7.74926e-32	1.24104e-27	0.427	0.271
InN1	INA	0.717053	1.27676e-31	2.04473e-27	0.308	0.167
InN1	GPX4	0.566832	9.36623e-31	1.5e-26	0.577	0.42
InN1	QDPR	0.73485	1.57741e-30	2.52622e-26	0.274	0.143
InN1	CLTB	0.631863	1.57769e-29	2.52668e-25	0.435	0.281
InN1	GADD45GIP1	0.635789	2.61258e-29	4.18405e-25	0.384	0.232
InN1	BEX5	0.707192	5.59622e-29	8.96235e-25	0.262	0.136
InN1	ACSL6	0.638736	5.65997e-29	9.06445e-25	0.328	0.186
InN1	REEP5	0.653937	1.04436e-28	1.67254e-24	0.361	0.217
InN1	GNB5	0.554723	1.48778e-28	2.38267e-24	0.454	0.294
InN1	MLLT11	0.580171	3.14538e-28	5.03733e-24	0.442	0.285
InN1	SCAMP5	0.624611	5.35902e-28	8.58247e-24	0.416	0.267
InN1	ATP2B4	0.725952	6.63689e-28	1.0629e-23	0.316	0.183
InN1	HCN2	0.701081	8.60351e-28	1.37785e-23	0.301	0.17
InN1	DYNLL2	0.540414	1.4687e-27	2.35213e-23	0.578	0.418
InN1	MAPT	0.473706	2.42304e-27	3.8805e-23	0.684	0.539
InN1	TIMP2	0.478675	2.60999e-27	4.17989e-23	0.571	0.408
InN1	CELF4	0.72249	2.98918e-27	4.78717e-23	0.259	0.137
InN1	FKBP8	0.630903	8.63624e-27	1.38309e-22	0.369	0.227
InN1	NRG1	0.631183	2.4165e-26	3.87003e-22	0.276	0.151
InN1	CAMK2G	0.66164	3.17813e-26	5.08977e-22	0.317	0.185
InN1	RANGAP1	0.623443	3.66992e-26	5.87738e-22	0.311	0.179
InN1	USP11	0.634022	5.73909e-26	9.19115e-22	0.415	0.276
InN1	ANK2	0.472378	7.21244e-26	1.15507e-21	0.564	0.401
InN1	ELAVL4	0.638834	7.33559e-26	1.17479e-21	0.342	0.207
InN1	IGLON5	0.622929	2.53905e-25	4.06629e-21	0.308	0.18
InN1	PLEKHA6	0.606971	2.57149e-25	4.11824e-21	0.287	0.162
InN1	SLC4A3	0.659594	3.48164e-25	5.57584e-21	0.262	0.143
InN1	SERINC1	0.567243	5.65984e-25	9.06423e-21	0.488	0.345
InN1	RTN3	0.520712	6.07294e-25	9.72581e-21	0.566	0.423
InN1	MT-ND5	0.689936	7.44733e-25	1.19269e-20	0.553	0.425
InN1	SLC8A1	0.637306	9.09852e-25	1.45713e-20	0.275	0.155
InN1	DDX24	0.626656	1.22075e-24	1.95503e-20	0.312	0.185
InN1	MAPRE3	0.563157	1.25538e-24	2.01049e-20	0.445	0.299
InN1	TRO	0.629341	1.62872e-24	2.6084e-20	0.344	0.213
InN1	SNRPN	0.589736	1.90642e-24	3.05314e-20	0.372	0.236
InN1	OPTN	0.60083	2.37631e-24	3.80566e-20	0.341	0.209
InN1	MXRA7	0.596717	2.8483e-24	4.56155e-20	0.363	0.228
InN1	AP3B2	0.574065	3.78942e-24	6.06876e-20	0.383	0.246
InN1	NAT8L	0.626164	9.67242e-24	1.54904e-19	0.29	0.168
InN1	VAMP2	0.509196	1.05142e-23	1.68385e-19	0.568	0.428
InN1	PITPNM1	0.579933	1.42327e-23	2.27937e-19	0.286	0.165
InN1	PFKP	0.553022	1.88655e-23	3.0213e-19	0.339	0.208
InN1	CADPS	0.516241	2.05797e-23	3.29583e-19	0.511	0.369
InN1	FSD1	0.601459	2.1604e-23	3.45989e-19	0.263	0.148
InN1	CPLX1	0.818796	5.12536e-23	8.20827e-19	0.337	0.216
InN1	NDUFA4	0.497469	5.38295e-23	8.62079e-19	0.547	0.404
InN1	AURKAIP1	0.647712	5.52401e-23	8.84669e-19	0.319	0.196
InN1	SCN1B	0.733703	6.14326e-23	9.83844e-19	0.34	0.218
InN1	PDXK	0.423856	6.23887e-23	9.99155e-19	0.447	0.298
InN1	SPTBN4	0.583253	8.59459e-23	1.37642e-18	0.368	0.239
InN1	ATP9A	0.458718	9.00432e-23	1.44204e-18	0.586	0.442
InN1	LMTK3	0.581802	1.51355e-22	2.42395e-18	0.316	0.192
InN1	IQSEC1	0.558861	2.02779e-22	3.24751e-18	0.329	0.203
InN1	KIAA0930	0.516558	3.11075e-22	4.98187e-18	0.385	0.249
InN1	SOD1	0.599608	4.31422e-22	6.90922e-18	0.353	0.227
InN1	PJA2	0.546417	5.13714e-22	8.22714e-18	0.466	0.33
InN1	PRNP	0.609041	6.89765e-22	1.10466e-17	0.406	0.277
InN1	DNAJC5	0.53247	6.91883e-22	1.10805e-17	0.361	0.232
InN1	APP	0.358608	8.51725e-22	1.36404e-17	0.791	0.682
InN1	ELAVL2	0.566147	1.11113e-21	1.77947e-17	0.285	0.169
InN1	CCDC85B	0.542568	2.69322e-21	4.31318e-17	0.46	0.329
InN1	C9orf16	0.621086	3.28098e-21	5.25449e-17	0.279	0.166
InN1	MT-ND4L	0.58792	4.64534e-21	7.43951e-17	0.898	0.868
InN1	RND2	0.543867	6.28023e-21	1.00578e-16	0.259	0.149
InN1	TERF2IP	0.511889	6.36858e-21	1.01993e-16	0.47	0.338
InN1	OLFM1	0.455918	9.64296e-21	1.54432e-16	0.606	0.471
InN1	DCTN1	0.497699	1.32529e-20	2.12245e-16	0.564	0.446
InN1	NAT14	0.506526	1.39734e-20	2.23785e-16	0.378	0.25
InN1	AMPH	0.515963	2.2278e-20	3.56782e-16	0.392	0.263
InN1	PJA1	0.538183	3.21912e-20	5.15543e-16	0.305	0.189
InN1	AKR1B1	0.553788	3.93612e-20	6.3037e-16	0.339	0.218
InN1	ERC2	0.453361	6.63444e-20	1.06251e-15	0.339	0.214
InN1	DYNC1I1	0.515974	8.56424e-20	1.37156e-15	0.371	0.247
InN1	RTL8C	0.609431	8.63999e-20	1.38369e-15	0.292	0.18
InN1	BAG1	0.495375	1.01407e-19	1.62403e-15	0.444	0.317
InN1	SOD2	0.557906	1.04345e-19	1.67109e-15	0.267	0.16
InN1	KLC2	0.503976	1.10896e-19	1.77601e-15	0.308	0.192
InN1	MT-ND3	0.60426	1.15301e-19	1.84655e-15	0.717	0.622
InN1	NYAP1	0.513974	1.74194e-19	2.78972e-15	0.315	0.198
InN1	MAP1A	0.564976	3.22382e-19	5.16295e-15	0.347	0.229
InN1	KIF21A	0.529647	3.65016e-19	5.84573e-15	0.368	0.247
InN1	DNAJC6	0.467734	7.05473e-19	1.12982e-14	0.4	0.274
InN1	CAPRIN2	0.559047	1.30038e-18	2.08256e-14	0.285	0.178
InN1	PGRMC1	0.461693	2.84091e-18	4.54972e-14	0.401	0.275
InN1	LRRC4B	0.49853	2.88335e-18	4.61768e-14	0.414	0.294
InN1	GPC1	0.523216	3.51183e-18	5.6242e-14	0.384	0.265
InN1	HSP90AA1	0.539645	4.3002e-18	6.88677e-14	0.432	0.314
InN1	CTIF	0.488374	8.38555e-18	1.34295e-13	0.405	0.285
InN1	COX7A2L	0.487795	1.08923e-17	1.7444e-13	0.328	0.215
InN1	MAP1B	0.338398	1.2365e-17	1.98025e-13	0.811	0.708
InN1	BRSK1	0.469286	1.47843e-17	2.3677e-13	0.587	0.494
InN1	ATP5F1D	0.480115	1.84004e-17	2.94683e-13	0.363	0.246
InN1	VEGFB	0.499712	1.96616e-17	3.1488e-13	0.346	0.232
InN1	SPTAN1	0.359489	2.45646e-17	3.93402e-13	0.728	0.622
InN1	TSPAN7	0.458181	2.578e-17	4.12867e-13	0.401	0.281
InN1	RALYL	0.5847	2.67415e-17	4.28266e-13	0.319	0.214
InN1	SCN8A	0.527851	3.62064e-17	5.79845e-13	0.316	0.208
InN1	EPB41L3	0.561904	4.57394e-17	7.32516e-13	0.272	0.171
InN1	MAGEH1	0.47919	9.30047e-17	1.48947e-12	0.328	0.219
InN1	PDXP	0.527406	1.0079e-16	1.61415e-12	0.298	0.194
InN1	FGF12	0.484395	1.05848e-16	1.69516e-12	0.286	0.182
InN1	AP2A1	0.509854	1.0631e-16	1.70255e-12	0.287	0.184
InN1	PLEKHB2	0.475801	1.08435e-16	1.73659e-12	0.339	0.229
InN1	MYH10	0.509731	1.4503e-16	2.32266e-12	0.335	0.227
InN1	SARAF	0.527709	1.54438e-16	2.47333e-12	0.272	0.172
InN1	ARHGEF17	0.504818	1.80255e-16	2.88678e-12	0.285	0.183
InN1	ABCC5	0.506671	1.92016e-16	3.07513e-12	0.33	0.223
InN1	CTXN1	0.415707	2.09409e-16	3.35369e-12	0.352	0.235
InN1	CES4A	0.531928	2.2253e-16	3.56381e-12	0.255	0.159
InN1	SLC25A4	0.469256	3.32676e-16	5.3278e-12	0.296	0.193
InN1	PITPNA	0.46777	3.66834e-16	5.87485e-12	0.358	0.247
InN1	RUNDC3A	0.391253	7.09322e-16	1.13598e-11	0.472	0.351
InN1	EPB41L1	0.432585	7.66938e-16	1.22825e-11	0.451	0.334
InN1	PPP2R5B	0.441921	8.11851e-16	1.30018e-11	0.367	0.254
InN1	JPH4	0.462515	1.00015e-15	1.60173e-11	0.451	0.338
InN1	TANC2	0.424722	1.05571e-15	1.69072e-11	0.266	0.167
InN1	MAGED1	0.521218	1.28065e-15	2.05096e-11	0.324	0.223
InN1	PODXL2	0.48894	1.55907e-15	2.49684e-11	0.328	0.223
InN1	STXBP1	0.342856	1.79674e-15	2.87747e-11	0.661	0.564
InN1	FAM219A	0.472449	1.90775e-15	3.05526e-11	0.294	0.193
InN1	ABR	0.454141	2.57338e-15	4.12127e-11	0.341	0.234
InN1	NCOA7	0.518502	3.05565e-15	4.89362e-11	0.264	0.17
InN1	ENO1	0.432607	3.49468e-15	5.59673e-11	0.312	0.208
InN1	PAM	0.556113	3.64104e-15	5.83113e-11	0.267	0.173
InN1	CLSTN1	0.436385	3.74262e-15	5.99381e-11	0.537	0.432
InN1	HK1	0.477755	6.3665e-15	1.01959e-10	0.278	0.182
InN1	CYFIP2	0.483528	6.42175e-15	1.02844e-10	0.257	0.164
InN1	CACNG7	0.430895	9.64836e-15	1.54518e-10	0.304	0.202
InN1	FBXL16	0.453859	1.10487e-14	1.76946e-10	0.328	0.225
InN1	MAP1LC3A	0.431314	1.18143e-14	1.89206e-10	0.365	0.258
InN1	RTN1	0.323251	1.20822e-14	1.93497e-10	0.723	0.62
InN1	NGRN	0.472963	1.53188e-14	2.4533e-10	0.3	0.202
InN1	GDAP1	0.42274	1.90323e-14	3.04802e-10	0.454	0.344
InN1	UBE2QL1	0.474711	2.94887e-14	4.72262e-10	0.289	0.193
InN1	ATP6V0E2	0.425724	3.4531e-14	5.53014e-10	0.272	0.177
InN1	KIF1A	0.364933	5.08111e-14	8.1374e-10	0.557	0.447
InN1	ANKRD52	0.477956	5.66473e-14	9.07207e-10	0.28	0.187
InN1	CLIP3	0.420482	7.69053e-14	1.23164e-09	0.403	0.298
InN1	PRKCZ	0.409026	1.10178e-13	1.76449e-09	0.371	0.265
InN1	CAMK2N1	0.391956	1.2732e-13	2.03903e-09	0.398	0.292
InN1	ARHGAP44	0.403185	1.93431e-13	3.09779e-09	0.279	0.185
InN1	DYNLRB1	0.391246	2.1655e-13	3.46805e-09	0.373	0.27
InN1	AP2M1	0.477546	3.98089e-13	6.3754e-09	0.283	0.193
InN1	MAST1	0.432217	4.49891e-13	7.205e-09	0.349	0.252
InN1	GDI1	0.289509	4.77147e-13	7.64151e-09	0.687	0.586
InN1	PKM	0.45276	4.81386e-13	7.7094e-09	0.322	0.227
InN1	MTFR1L	0.45638	7.63074e-13	1.22206e-08	0.253	0.167
InN1	SLC6A1	0.340212	1.0026e-12	1.60566e-08	0.433	0.323
InN1	YWHAZ	0.362457	1.16086e-12	1.85911e-08	0.388	0.285
InN1	SLC4A10	0.473663	1.32575e-12	2.12319e-08	0.265	0.179
InN1	C7orf50	0.432544	1.59597e-12	2.55594e-08	0.282	0.193
InN1	MT-ND1	0.496579	1.80202e-12	2.88594e-08	0.586	0.513
InN1	MROH1	0.457397	2.42014e-12	3.87586e-08	0.313	0.222
InN1	CKB	0.312121	3.00933e-12	4.81945e-08	0.823	0.764
InN1	DNER	0.39092	3.22034e-12	5.15738e-08	0.36	0.263
InN1	ATP6V0A1	0.383486	3.94745e-12	6.32185e-08	0.308	0.216
InN1	KIFAP3	0.428601	4.02589e-12	6.44746e-08	0.301	0.212
InN1	SEMA6B	0.41044	4.42461e-12	7.08601e-08	0.273	0.185
InN1	PPP3R1	0.404719	4.69916e-12	7.52571e-08	0.305	0.214
InN1	CSPG5	0.391316	4.76816e-12	7.63621e-08	0.287	0.197
InN1	MYL6B	0.406904	5.1324e-12	8.21955e-08	0.283	0.195
InN1	TPPP	0.338652	6.35216e-12	1.0173e-07	0.318	0.224
InN1	UNC80	0.451594	7.96862e-12	1.27617e-07	0.301	0.212
InN1	VAT1L	0.46888	8.2749e-12	1.32523e-07	0.347	0.258
InN1	SNAP91	0.393895	8.85494e-12	1.41812e-07	0.312	0.221
InN1	EVL	0.313364	1.2518e-11	2.00476e-07	0.59	0.486
InN1	SUMO3	0.426376	1.45255e-11	2.32626e-07	0.284	0.198
InN1	BMERB1	0.353915	1.48474e-11	2.37781e-07	0.365	0.269
InN1	ADD2	0.384896	2.10798e-11	3.37593e-07	0.333	0.242
InN1	CAMTA1	0.380206	2.17849e-11	3.48886e-07	0.312	0.222
InN1	TCAF1	0.345549	2.55336e-11	4.0892e-07	0.312	0.22
InN1	NDUFB8	0.38821	2.6396e-11	4.22732e-07	0.277	0.192
InN1	HPCAL4	0.396923	3.22715e-11	5.16827e-07	0.29	0.204
InN1	ATL1	0.377301	4.17449e-11	6.68545e-07	0.261	0.178
InN1	PINK1	0.454381	4.44073e-11	7.11183e-07	0.27	0.191
InN1	S100A6	0.437916	5.14025e-11	8.23211e-07	0.255	0.176
InN1	PPP1R12C	0.450819	5.27317e-11	8.44499e-07	0.288	0.206
InN1	USP22	0.318378	6.37117e-11	1.02034e-06	0.416	0.317
InN1	MRFAP1L1	0.374419	1.24458e-10	1.9932e-06	0.343	0.255
InN1	KIF3C	0.379327	1.36638e-10	2.18826e-06	0.304	0.219
InN1	MAP2K2	0.418874	1.37784e-10	2.2066e-06	0.302	0.22
InN1	CKAP5	0.339252	1.76641e-10	2.82891e-06	0.331	0.242
InN1	AAK1	0.341901	1.80294e-10	2.88741e-06	0.322	0.234
InN1	WSB2	0.378214	2.55943e-10	4.09892e-06	0.294	0.211
InN1	SCN3B	0.388734	2.72773e-10	4.36846e-06	0.291	0.209
InN1	SIN3B	0.353341	2.92603e-10	4.68604e-06	0.336	0.249
InN1	COL6A1	0.335211	3.545e-10	5.67732e-06	0.553	0.471
InN1	ATP6V0B	0.405661	3.94322e-10	6.31507e-06	0.281	0.202
InN1	COL18A1	0.339931	4.22484e-10	6.76608e-06	0.305	0.221
InN1	PI4KA	0.393204	5.6821e-10	9.09988e-06	0.28	0.202
InN1	CTSB	0.346113	6.09926e-10	9.76797e-06	0.328	0.243
InN1	SPIN1	0.374893	6.3575e-10	1.01815e-05	0.476	0.393
InN1	FSCN1	0.358563	6.76097e-10	1.08277e-05	0.267	0.189
InN1	CCDC124	0.392973	7.21492e-10	1.15547e-05	0.287	0.208
InN1	UQCRC1	0.362264	8.87055e-10	1.42062e-05	0.335	0.25
InN1	ATXN7L3B	0.350875	9.77089e-10	1.56481e-05	0.358	0.274
InN1	RNF187	0.332718	1.05491e-09	1.68945e-05	0.419	0.333
InN1	TMEM145	0.388349	1.29681e-09	2.07685e-05	0.31	0.231
InN1	NUDCD3	0.406088	1.30288e-09	2.08656e-05	0.261	0.186
InN1	PCDH7	0.368647	1.34689e-09	2.15704e-05	0.271	0.194
InN1	ADAR	0.36862	1.37801e-09	2.20689e-05	0.377	0.293
InN1	SNU13	0.396025	1.51038e-09	2.41887e-05	0.285	0.208
InN1	PRKAR1A	0.319624	1.63092e-09	2.61191e-05	0.489	0.404
InN1	B4GALNT1	0.409943	1.83386e-09	2.93692e-05	0.252	0.179
InN1	KIFC2	0.285742	2.26208e-09	3.62272e-05	0.412	0.321
InN1	GRIPAP1	0.325812	3.28469e-09	5.26043e-05	0.34	0.259
InN1	RTN4	0.322539	3.96648e-09	6.35232e-05	0.494	0.412
InN1	MT-ND2	0.409392	4.34346e-09	6.95606e-05	0.692	0.631
InN1	JUND	0.312914	4.39211e-09	7.03397e-05	0.471	0.383
InN1	GABRB3	0.375817	5.42539e-09	8.68876e-05	0.259	0.187
InN1	PCMT1	0.353591	5.57283e-09	8.92488e-05	0.263	0.189
InN1	EIF4H	0.331297	6.17001e-09	9.88127e-05	0.37	0.286
InN1	RGS11	0.292942	6.27657e-09	0.000100519	0.374	0.289
InN1	SYNGR1	0.302863	7.37267e-09	0.000118073	0.392	0.305
InN1	GNG3	0.260183	8.58676e-09	0.000137517	0.471	0.382
InN1	NDUFC2	0.28623	1.16995e-08	0.000187367	0.336	0.254
InN1	KDM2A	0.331444	1.35997e-08	0.000217799	0.338	0.259
InN1	PFN2	0.290411	1.4963e-08	0.000239632	0.519	0.435
InN1	ANKRD13D	0.310537	1.6584e-08	0.000265592	0.3	0.224
InN1	MCRIP1	0.342438	1.69074e-08	0.000270772	0.309	0.234
InN1	NDUFA10	0.2974	2.15968e-08	0.000345873	0.414	0.333
InN1	CRELD2	0.355352	2.21973e-08	0.00035549	0.272	0.201
InN1	IFI6	0.362464	2.70094e-08	0.000432556	0.258	0.187
InN1	ZC3H15	0.322378	3.06242e-08	0.000490447	0.297	0.223
InN1	CCPG1	0.353328	5.1029e-08	0.00081723	0.25	0.183
InN1	FZR1	0.313837	5.10335e-08	0.000817302	0.35	0.273
InN1	EIF1B	0.343786	5.5146e-08	0.000883163	0.345	0.271
InN1	CAMK2B	0.318926	6.03906e-08	0.000967156	0.275	0.205
InN1	STX1B	0.265955	6.52332e-08	0.00104471	0.484	0.406
InN1	GUK1	0.304839	7.79083e-08	0.0012477	0.336	0.26
InN1	EID1	0.300822	7.79717e-08	0.00124872	0.425	0.35
InN1	SNCA	0.365076	9.71166e-08	0.00155532	0.55	0.491
InN1	COX8A	0.321805	9.88478e-08	0.00158305	0.28	0.211
InN1	UBR4	0.30523	1.14551e-07	0.00183453	0.315	0.243
InN1	CMIP	0.31022	1.31393e-07	0.00210426	0.285	0.215
InN1	TMOD2	0.348595	1.35048e-07	0.00216279	0.263	0.197
InN1	FXYD6	0.253797	1.64871e-07	0.00264042	0.6	0.527
InN1	CAMTA2	0.328782	1.8414e-07	0.002949	0.254	0.189
InN1	ATP5F1A	0.315371	2.26e-07	0.00361938	0.266	0.2
InN1	STUB1	0.280496	2.3557e-07	0.00377265	0.299	0.229
InN1	IRGQ	0.361382	2.40029e-07	0.00384407	0.269	0.205
InN1	STRAP	0.316186	2.57193e-07	0.00411895	0.339	0.269
InN1	APLP2	0.250248	2.6651e-07	0.00426815	0.482	0.406
InN1	BEX4	0.294361	3.64797e-07	0.00584222	0.402	0.328
InN1	PKIA	0.277721	3.73866e-07	0.00598746	0.327	0.255
InN1	AGRN	0.271299	4.89844e-07	0.00784485	0.323	0.251
InN1	SYT7	0.308311	6.1902e-07	0.0099136	0.254	0.192
InN1	SEC11C	0.294107	7.70756e-07	0.0123437	0.268	0.204
InN1	METTL26	0.316529	8.87282e-07	0.0142098	0.263	0.2
InN1	DPP7	0.292727	9.25504e-07	0.0148219	0.288	0.224
InN1	KNDC1	0.321735	9.88854e-07	0.0158365	0.262	0.2
InN1	TUBB2A	0.303677	1.12914e-06	0.0180832	0.388	0.32
InN1	PFKM	0.272225	1.20574e-06	0.0193099	0.322	0.254
InN1	MGST3	0.313445	1.49625e-06	0.0239625	0.291	0.228
InN1	NDUFB5	0.298755	1.58336e-06	0.0253575	0.31	0.248
InN1	HAGH	0.308273	2.08076e-06	0.0333234	0.269	0.209
InN1	NDUFV2	0.271797	2.2188e-06	0.0355341	0.311	0.246
InN1	SCN2A	0.257541	2.31826e-06	0.0371269	0.337	0.269
InN1	CDK5R1	0.304121	2.33539e-06	0.0374013	0.298	0.236
InN1	LRPAP1	0.262986	2.43971e-06	0.039072	0.371	0.303
InN1	NUCB1	0.3233	2.48506e-06	0.0397982	0.267	0.208
InN1	YWHAQ	0.255581	2.60901e-06	0.0417833	0.395	0.326
InN1	ARL6IP4	0.268243	3.54312e-06	0.056743	0.285	0.224
InN1	TCEA2	0.269893	3.56301e-06	0.0570616	0.3	0.238
InN1	PSMD3	0.291334	3.99517e-06	0.0639826	0.285	0.225
InN1	UNC13A	0.2524	4.66753e-06	0.0747505	0.291	0.228
InN1	MIF	0.263356	6.27184e-06	0.100444	0.281	0.221
InN1	ECHS1	0.255921	7.70015e-06	0.123318	0.274	0.216
InN1	USP33	0.252449	9.00208e-06	0.144168	0.272	0.213
InN1	QTRT1	0.270346	1.76679e-05	0.282951	0.263	0.208
InN1	NISCH	0.25754	2.42796e-05	0.388837	0.296	0.239
InN1	DCTN3	0.256559	2.59075e-05	0.414909	0.265	0.21
InN1	ABCA5	0.299315	2.59113e-05	0.41497	0.273	0.22
InN1	BTBD2	0.26299	2.78223e-05	0.445574	0.254	0.201
InN1	EIF4A2	0.271713	3.08432e-05	0.493953	0.352	0.295
InN1	FLOT1	0.27046	3.23105e-05	0.517452	0.289	0.235
InN1	PRKACB	0.263101	4.89532e-05	0.783985	0.303	0.248
InN1	WDR60	0.253531	6.04846e-05	0.968661	0.252	0.201
InN1	EPN1	0.26303	7.58734e-05	1	0.259	0.209
InN1	PNMA1	0.262953	8.24073e-05	1	0.282	0.23
InN1	ZSCAN18	0.261038	0.00015593	1	0.289	0.241
InN1	VPS28	0.25402	0.000225758	1	0.266	0.22

## Sheet: Oligo1
cluster	gene	avg_log2FC	p_val	p_val_adj	pct.1	pct.2
Oligo1	PLP1	1.31071	3.10193e-278	4.96774e-274	0.998	0.666
Oligo1	TF	1.10756	9.18082e-172	1.47031e-167	0.81	0.361
Oligo1	PTGDS	0.910371	2.74425e-121	4.39492e-117	0.87	0.506
Oligo1	CRYAB	1.09838	2.59547e-118	4.15664e-114	0.792	0.444
Oligo1	MAL	1.19191	1.00969e-117	1.61702e-113	0.438	0.138
Oligo1	MOG	1.08175	5.9617e-115	9.54766e-111	0.579	0.229
Oligo1	GSN	1.03626	4.91157e-113	7.86588e-109	0.693	0.338
Oligo1	CLDN11	0.801689	4.25002e-110	6.80641e-106	0.666	0.29
Oligo1	CNP	0.822782	7.30317e-104	1.1696e-99	0.792	0.447
Oligo1	MOBP	0.657237	4.31262e-98	6.90666e-94	0.867	0.535
Oligo1	APOD	0.998879	2.41117e-84	3.86149e-80	0.508	0.218
Oligo1	ERMN	1.04247	2.22094e-81	3.55683e-77	0.44	0.174
Oligo1	PPP1R14A	1.07069	7.80963e-81	1.25071e-76	0.392	0.145
Oligo1	ABCA2	1.0298	3.67202e-80	5.88073e-76	0.642	0.354
Oligo1	ANLN	1.07605	8.93186e-76	1.43044e-71	0.38	0.142
Oligo1	CARNS1	0.987752	1.1576e-73	1.8539e-69	0.384	0.146
Oligo1	UGT8	0.84066	2.54083e-72	4.06915e-68	0.547	0.258
Oligo1	PLEKHH1	1.06832	5.18227e-72	8.29941e-68	0.431	0.183
Oligo1	MBP	0.304242	2.72144e-69	4.35839e-65	0.999	0.923
Oligo1	TMEM63A	0.975482	6.83838e-66	1.09517e-61	0.453	0.205
Oligo1	NKX6-2	0.951757	1.62598e-60	2.60401e-56	0.419	0.187
Oligo1	SLC44A1	0.802523	3.00291e-59	4.80917e-55	0.611	0.35
Oligo1	DBNDD2	0.962337	4.29263e-59	6.87465e-55	0.44	0.208
Oligo1	ENPP2	0.810465	3.11623e-51	4.99064e-47	0.321	0.131
Oligo1	ELOVL1	0.847186	6.05861e-49	9.70286e-45	0.306	0.126
Oligo1	DHCR24	0.839246	8.0776e-46	1.29363e-41	0.395	0.194
Oligo1	QKI	0.587024	1.17191e-45	1.87681e-41	0.774	0.54
Oligo1	CLDND1	0.863332	4.50954e-45	7.22202e-41	0.418	0.217
Oligo1	SCD	0.74233	2.4947e-44	3.99526e-40	0.539	0.316
Oligo1	GLUL	0.696142	1.97419e-43	3.16166e-39	0.694	0.483
Oligo1	HHIP	0.841419	3.34071e-42	5.35015e-38	0.252	0.1
Oligo1	SLAIN1	0.810971	1.00547e-40	1.61026e-36	0.401	0.21
Oligo1	RNASE1	0.787329	2.21031e-35	3.5398e-31	0.321	0.158
Oligo1	HSPA2	0.809551	8.48621e-35	1.35907e-30	0.322	0.162
Oligo1	SEPTIN8	0.705631	1.32494e-33	2.1219e-29	0.526	0.34
Oligo1	SH3GL3	0.692315	3.68931e-33	5.90843e-29	0.44	0.257
Oligo1	CD9	0.63782	2.71339e-32	4.34549e-28	0.423	0.246
Oligo1	CDK18	0.660257	2.10028e-31	3.36359e-27	0.359	0.193
Oligo1	MYRF	0.613463	1.26262e-30	2.02208e-26	0.319	0.163
Oligo1	CAPN3	0.747297	4.35799e-30	6.97932e-26	0.261	0.124
Oligo1	SELENOP	0.716089	8.97272e-30	1.43698e-25	0.301	0.154
Oligo1	CSRP1	0.610977	4.42341e-29	7.08409e-25	0.573	0.399
Oligo1	EDIL3	0.734088	1.29004e-28	2.066e-24	0.334	0.183
Oligo1	FEZ1	0.580095	6.98663e-28	1.11891e-23	0.614	0.449
Oligo1	DLG2	0.60236	2.26782e-27	3.63192e-23	0.582	0.417
Oligo1	AATK	0.545375	1.01144e-26	1.61981e-22	0.458	0.287
Oligo1	FMNL2	0.559767	2.29402e-25	3.67388e-21	0.61	0.455
Oligo1	FNBP1	0.512145	2.8506e-25	4.56524e-21	0.657	0.499
Oligo1	DAAM2	0.591744	6.64125e-25	1.0636e-20	0.389	0.231
Oligo1	MAP7	0.65203	9.02371e-25	1.44515e-20	0.359	0.214
Oligo1	PLLP	0.640131	9.20879e-24	1.47479e-19	0.26	0.136
Oligo1	ARHGAP1	0.584735	2.19694e-22	3.5184e-18	0.345	0.205
Oligo1	LANCL1	0.65115	4.85528e-22	7.77573e-18	0.377	0.238
Oligo1	ZEB2	0.545769	2.63329e-21	4.21721e-17	0.464	0.314
Oligo1	SEPTIN4	0.52278	7.48299e-21	1.1984e-16	0.566	0.427
Oligo1	APLP1	0.448259	1.18496e-20	1.89771e-16	0.481	0.329
Oligo1	FUT8	0.612747	4.78702e-20	7.66642e-16	0.359	0.229
Oligo1	TTLL7	0.589449	3.82952e-19	6.13298e-15	0.37	0.24
Oligo1	CBLN1	0.353846	1.49153e-18	2.38869e-14	0.758	0.601
Oligo1	SECISBP2L	0.52659	5.51996e-18	8.84021e-14	0.383	0.253
Oligo1	CERCAM	0.549785	5.72265e-18	9.16483e-14	0.333	0.209
Oligo1	MARCKSL1	0.265475	1.18139e-17	1.892e-13	0.867	0.786
Oligo1	CA2	0.411136	1.65275e-17	2.64688e-13	0.348	0.217
Oligo1	S100B	0.401543	1.66768e-17	2.67079e-13	0.606	0.469
Oligo1	FAM107B	0.561595	1.95713e-17	3.13435e-13	0.296	0.181
Oligo1	KCNMB4	0.617585	3.50018e-17	5.60554e-13	0.251	0.147
Oligo1	CNTN2	0.618139	7.48099e-17	1.19808e-12	0.264	0.158
Oligo1	TSPAN15	0.53504	9.68626e-17	1.55125e-12	0.25	0.145
Oligo1	HEPACAM	0.526182	4.87055e-16	7.80018e-12	0.296	0.185
Oligo1	FGFR2	0.45432	2.32901e-15	3.72991e-11	0.306	0.193
Oligo1	MVB12B	0.508595	1.37418e-14	2.20075e-10	0.347	0.235
Oligo1	DNAJB2	0.459915	2.71469e-14	4.34758e-10	0.381	0.262
Oligo1	CYP51A1	0.535151	3.19039e-14	5.1094e-10	0.259	0.161
Oligo1	RAPGEF5	0.546439	3.6731e-14	5.88246e-10	0.257	0.159
Oligo1	BIN1	0.368819	1.1065e-13	1.77206e-09	0.59	0.473
Oligo1	MSRA	0.343859	1.4638e-13	2.34427e-09	0.671	0.549
Oligo1	PHLDB1	0.435416	2.15409e-12	3.44978e-08	0.446	0.339
Oligo1	ARHGAP23	0.463812	4.39319e-12	7.03569e-08	0.251	0.161
Oligo1	UNC5C	0.379073	6.17538e-12	9.88986e-08	0.436	0.323
Oligo1	FAT2	0.297294	8.65812e-12	1.3866e-07	0.537	0.415
Oligo1	FRYL	0.427395	1.19986e-11	1.92157e-07	0.268	0.176
Oligo1	ATP8A1	0.462739	1.5721e-11	2.51772e-07	0.329	0.23
Oligo1	COLGALT2	0.469644	2.85286e-11	4.56885e-07	0.259	0.171
Oligo1	RELN	0.276082	2.90503e-11	4.65241e-07	0.595	0.472
Oligo1	GAS7	0.341075	8.05284e-11	1.28966e-06	0.523	0.414
Oligo1	GPM6B	0.404892	8.22502e-11	1.31724e-06	0.369	0.27
Oligo1	COL27A1	0.33599	1.06766e-10	1.70985e-06	0.568	0.461
Oligo1	SHTN1	0.445671	1.12485e-10	1.80144e-06	0.321	0.228
Oligo1	ANK3	0.318728	1.33787e-10	2.14259e-06	0.571	0.468
Oligo1	SYNGR2	0.4572	1.4662e-10	2.34811e-06	0.264	0.178
Oligo1	SEMA4D	0.301746	1.49559e-10	2.39518e-06	0.278	0.186
Oligo1	MAN2A2	0.476878	1.57761e-10	2.52654e-06	0.31	0.221
Oligo1	LSS	0.413925	1.71692e-10	2.74965e-06	0.293	0.203
Oligo1	FNTA	0.437446	1.82703e-10	2.92598e-06	0.285	0.196
Oligo1	OLIG1	0.314431	5.11945e-10	8.1988e-06	0.322	0.227
Oligo1	RASSF2	0.413455	1.57225e-09	2.51796e-05	0.266	0.184
Oligo1	GRM4	0.305131	1.7948e-09	2.87438e-05	0.539	0.44
Oligo1	ARHGEF2	0.376575	3.75972e-09	6.02119e-05	0.387	0.297
Oligo1	AMER2	0.389418	4.47776e-09	7.17113e-05	0.367	0.277
Oligo1	PLEKHB1	0.460271	5.70887e-09	9.14275e-05	0.28	0.201
Oligo1	TNIK	0.260692	1.98585e-08	0.000318034	0.583	0.486
Oligo1	HMGCS1	0.286162	2.82876e-08	0.000453025	0.286	0.207
Oligo1	ST18	0.339396	2.90161e-08	0.000464694	0.347	0.261
Oligo1	GPRC5B	0.38571	2.95117e-08	0.00047263	0.303	0.224
Oligo1	PCDH9	0.35738	4.29656e-08	0.000688094	0.484	0.401
Oligo1	TMTC2	0.365976	8.83512e-08	0.00141494	0.319	0.24
Oligo1	KIAA0930	0.366232	1.18346e-07	0.00189532	0.334	0.257
Oligo1	TPPP	0.363776	1.44938e-07	0.00232119	0.304	0.227
Oligo1	TMEFF2	0.287408	1.65318e-07	0.00264756	0.446	0.359
Oligo1	PTPRD	0.285229	1.82461e-07	0.00292211	0.459	0.372
Oligo1	PCBP4	0.28491	3.52145e-07	0.00563959	0.587	0.509
Oligo1	INF2	0.309345	9.06673e-07	0.0145204	0.275	0.204
Oligo1	MICAL2	0.311741	1.3266e-06	0.0212455	0.36	0.286
Oligo1	STMN4	0.31983	1.83915e-06	0.029454	0.403	0.329
Oligo1	CADM4	0.282662	2.58166e-06	0.0413452	0.425	0.353
Oligo1	CADPS2	0.255018	4.48479e-06	0.0718239	0.505	0.43
Oligo1	TMEM178A	0.256848	5.67092e-06	0.0908197	0.312	0.243
Oligo1	CLASRP	0.328437	6.84832e-06	0.109676	0.305	0.241
Oligo1	DDR1	0.251494	8.43749e-06	0.135126	0.39	0.313
Oligo1	PSD3	0.265543	1.19474e-05	0.191338	0.492	0.423
Oligo1	CHD7	0.25243	1.56688e-05	0.250936	0.435	0.367
Oligo1	ELAVL3	0.25595	1.78545e-05	0.28594	0.465	0.397
Oligo1	SH3BP5	0.276776	2.28977e-05	0.366707	0.378	0.312
Oligo1	ROGDI	0.269943	2.43229e-05	0.389531	0.31	0.246
Oligo1	DIP2B	0.266103	3.04336e-05	0.487394	0.351	0.289
Oligo1	RASGEF1C	0.326764	8.2447e-05	1	0.284	0.23
Oligo1	PACS2	0.291428	8.57316e-05	1	0.286	0.231
Oligo1	GNAI1	0.292658	9.27878e-05	1	0.306	0.25
Oligo1	C20orf194	0.297594	0.000154102	1	0.255	0.203
Oligo1	STX16	0.263094	0.000173688	1	0.439	0.384
Oligo1	ANKS1B	0.258507	0.000196684	1	0.439	0.385
Oligo1	IL16	0.253249	0.000221969	1	0.273	0.219
Oligo1	SYT4	0.296364	0.000275549	1	0.383	0.336
Oligo1	GATM	0.291199	0.000702345	1	0.314	0.267
Oligo1	SCD5	0.250248	0.000785573	1	0.316	0.267
Oligo1	SREBF2	0.260281	0.000811984	1	0.304	0.256

## Sheet: ExN2
cluster	gene	avg_log2FC	p_val	p_val_adj	pct.1	pct.2
ExN2	CBLN1	0.625383	4.09418e-64	6.55683e-60	0.874	0.592
ExN2	FAT2	0.618902	2.20613e-40	3.53312e-36	0.64	0.407
ExN2	NEUROD1	0.555236	2.8348e-35	4.53994e-31	0.702	0.487
ExN2	CADPS2	0.564798	7.42724e-34	1.18947e-29	0.632	0.419
ExN2	RELN	0.533624	3.48567e-33	5.5823e-29	0.676	0.465
ExN2	GRM4	0.502817	5.12275e-31	8.20408e-27	0.651	0.431
ExN2	PRKCB	0.552158	4.84717e-29	7.76274e-25	0.645	0.468
ExN2	COL27A1	0.449009	4.29163e-28	6.87304e-24	0.671	0.452
ExN2	ZBTB18	0.511436	1.26564e-25	2.02692e-21	0.664	0.487
ExN2	CHGB	0.398875	1.85947e-25	2.97795e-21	0.766	0.588
ExN2	MSRA	0.418775	1.096e-21	1.75524e-17	0.707	0.547
ExN2	NNAT	0.492428	7.18247e-20	1.15027e-15	0.594	0.446
ExN2	SYNE1	0.374514	2.16903e-18	3.4737e-14	0.717	0.563
ExN2	GPM6A	0.43206	3.02057e-18	4.83744e-14	0.687	0.554
ExN2	CST3	0.335433	8.66951e-18	1.38842e-13	0.764	0.627
ExN2	SHF	0.440151	1.334e-17	2.1364e-13	0.537	0.388
ExN2	NRXN1	0.318506	2.93657e-16	4.70292e-12	0.773	0.641
ExN2	TLL1	0.508483	2.97963e-16	4.77188e-12	0.326	0.204
ExN2	MMP24	0.471805	3.67642e-16	5.88778e-12	0.452	0.318
ExN2	ZIC5	0.385917	1.61186e-15	2.58139e-11	0.504	0.358
ExN2	ZIC2	0.445948	2.69275e-15	4.31244e-11	0.45	0.317
ExN2	BTG1	0.449963	3.61913e-15	5.79604e-11	0.496	0.367
ExN2	NTRK3	0.450872	4.1844e-15	6.70131e-11	0.643	0.526
ExN2	ETV1	0.538955	1.00039e-14	1.60212e-10	0.413	0.292
ExN2	ARPP21	0.368162	1.31266e-14	2.10222e-10	0.603	0.459
ExN2	IL16	0.462715	2.06436e-14	3.30607e-10	0.331	0.215
ExN2	PTMS	0.348659	2.9166e-14	4.67093e-10	0.676	0.557
ExN2	GLCE	0.385625	4.48944e-14	7.18983e-10	0.502	0.366
ExN2	CCNI	0.335451	1.0981e-13	1.7586e-09	0.786	0.716
ExN2	KCNK1	0.442913	3.07128e-13	4.91865e-09	0.348	0.234
ExN2	NETO2	0.432062	4.0557e-13	6.49521e-09	0.391	0.273
ExN2	ZNF521	0.438015	4.37372e-13	7.00452e-09	0.43	0.314
ExN2	MICAL2	0.406289	4.52366e-13	7.24465e-09	0.405	0.283
ExN2	PPFIA4	0.469251	4.9599e-13	7.94328e-09	0.424	0.312
ExN2	FSTL5	0.43983	5.24889e-13	8.4061e-09	0.419	0.303
ExN2	SEZ6	0.42737	5.30622e-13	8.49791e-09	0.384	0.269
ExN2	PSD3	0.392599	6.12811e-13	9.81417e-09	0.542	0.419
ExN2	NFIB	0.351953	8.05003e-13	1.28921e-08	0.521	0.393
ExN2	KIAA1549L	0.445485	1.16242e-12	1.86162e-08	0.356	0.244
ExN2	SYT9	0.457006	1.69453e-12	2.71379e-08	0.275	0.176
ExN2	NEUROD2	0.520987	4.01389e-12	6.42825e-08	0.321	0.223
ExN2	KIF5C	0.267426	4.37974e-12	7.01415e-08	0.822	0.733
ExN2	GRIK2	0.352813	5.90936e-12	9.46385e-08	0.554	0.437
ExN2	SPOCK1	0.329138	7.65865e-12	1.22653e-07	0.426	0.308
ExN2	CNKSR2	0.388233	8.61021e-12	1.37893e-07	0.415	0.303
ExN2	BARHL2	0.475051	1.55495e-11	2.49026e-07	0.262	0.17
ExN2	GABRB2	0.442859	1.74151e-11	2.78903e-07	0.324	0.223
ExN2	SOGA1	0.311109	2.02319e-11	3.24013e-07	0.649	0.531
ExN2	CACNA1G	0.341742	2.08948e-11	3.3463e-07	0.479	0.359
ExN2	PTPRZ1	0.530519	2.83264e-11	4.53648e-07	0.351	0.252
ExN2	CHD7	0.392736	4.41873e-11	7.07659e-07	0.473	0.364
ExN2	TRMT9B	0.36589	8.10949e-11	1.29874e-06	0.384	0.277
ExN2	EPB41L4B	0.398945	8.61223e-11	1.37925e-06	0.39	0.283
ExN2	CAMK4	0.403484	8.71243e-11	1.3953e-06	0.33	0.23
ExN2	TSPAN9	0.387304	8.755e-11	1.40211e-06	0.432	0.325
ExN2	TMEM63C	0.487219	1.18448e-10	1.89694e-06	0.318	0.224
ExN2	FRRS1L	0.418641	1.58425e-10	2.53717e-06	0.362	0.263
ExN2	MPP3	0.376442	1.7551e-10	2.81079e-06	0.303	0.207
ExN2	BAIAP2	0.372991	1.75872e-10	2.81659e-06	0.407	0.303
ExN2	CLVS2	0.41127	2.65236e-10	4.24775e-06	0.338	0.24
ExN2	KCNJ3	0.377048	4.36903e-10	6.997e-06	0.307	0.212
ExN2	ADAM22	0.370759	8.89275e-10	1.42417e-05	0.409	0.311
ExN2	CADM3	0.32655	1.63282e-09	2.61497e-05	0.564	0.458
ExN2	TRPM3	0.350396	1.75906e-09	2.81713e-05	0.324	0.229
ExN2	GRIA2	0.294255	1.82381e-09	2.92084e-05	0.523	0.412
ExN2	H3F3A	0.301508	2.86378e-09	4.58634e-05	0.597	0.499
ExN2	FNBP1	0.260124	3.1607e-09	5.06185e-05	0.606	0.504
ExN2	DPF3	0.320209	3.76205e-09	6.02492e-05	0.414	0.315
ExN2	PRDM8	0.280602	3.85722e-09	6.17733e-05	0.351	0.252
ExN2	SYT4	0.284245	3.95265e-09	6.33016e-05	0.438	0.331
ExN2	GRIN2C	0.353858	8.17279e-09	0.000130887	0.314	0.224
ExN2	SH3GL2	0.39316	8.94566e-09	0.000143265	0.348	0.26
ExN2	TMEM158	0.414464	9.53492e-09	0.000152702	0.271	0.189
ExN2	ATN1	0.266824	1.31411e-08	0.000210454	0.709	0.621
ExN2	CPLX2	0.28395	1.73162e-08	0.000277318	0.446	0.346
ExN2	CSMD2	0.362376	3.10479e-08	0.000497232	0.348	0.263
ExN2	AGAP2	0.312203	3.34162e-08	0.00053516	0.448	0.353
ExN2	CUX1	0.362534	3.97445e-08	0.000636507	0.448	0.36
ExN2	CELF3	0.336222	6.49298e-08	0.00103985	0.388	0.299
ExN2	PPP3CA	0.308182	7.01538e-08	0.00112351	0.463	0.371
ExN2	ZIC1	0.325855	9.96829e-08	0.00159642	0.453	0.366
ExN2	RAB3IP	0.417328	1.01481e-07	0.00162522	0.255	0.182
ExN2	TENM1	0.341675	1.02346e-07	0.00163906	0.264	0.188
ExN2	PCLO	0.336018	1.24627e-07	0.0019959	0.383	0.295
ExN2	PAX6	0.2548	1.29644e-07	0.00207624	0.429	0.332
ExN2	DIP2B	0.28884	1.60479e-07	0.00257008	0.373	0.287
ExN2	EPS8	0.351247	2.02481e-07	0.00324273	0.321	0.243
ExN2	ANK3	0.250774	2.13264e-07	0.00341542	0.563	0.469
ExN2	BTBD3	0.301983	2.33894e-07	0.00374581	0.484	0.398
ExN2	ZNRF2	0.297623	3.55121e-07	0.00568727	0.327	0.247
ExN2	CAMK2D	0.298333	3.81925e-07	0.00611653	0.322	0.241
ExN2	CNTFR	0.355306	4.74739e-07	0.00760295	0.267	0.195
ExN2	STXBP5	0.384741	5.00513e-07	0.00801571	0.353	0.279
ExN2	TLE2	0.317699	7.20607e-07	0.0115405	0.316	0.239
ExN2	PCDHGC3	0.290025	8.22873e-07	0.0131783	0.308	0.231
ExN2	CAMKK2	0.323404	8.30869e-07	0.0133064	0.374	0.295
ExN2	EPB41	0.309286	8.44434e-07	0.0135236	0.338	0.26
ExN2	IGSF21	0.307229	9.91498e-07	0.0158788	0.361	0.282
ExN2	AKAP12	0.316832	1.01834e-06	0.0163087	0.418	0.34
ExN2	BRINP1	0.33662	1.02084e-06	0.0163488	0.279	0.207
ExN2	GABBR2	0.265547	1.20299e-06	0.0192659	0.424	0.341
ExN2	ELMO1	0.309474	1.21475e-06	0.0194542	0.338	0.262
ExN2	NOVA1	0.314474	1.48194e-06	0.0237333	0.426	0.348
ExN2	NELL2	0.289911	1.50882e-06	0.0241637	0.424	0.344
ExN2	GGA2	0.290386	1.65528e-06	0.0265094	0.425	0.348
ExN2	SMARCB1	0.329468	1.70602e-06	0.0273219	0.384	0.309
ExN2	PPP1R14C	0.278639	2.05058e-06	0.0328401	0.356	0.279
ExN2	ADCY1	0.267058	2.47801e-06	0.0396854	0.431	0.351
ExN2	ACTL6B	0.304814	2.51105e-06	0.0402145	0.26	0.191
ExN2	CELF5	0.311174	2.64777e-06	0.0424041	0.338	0.265
ExN2	ARHGEF25	0.301206	2.90792e-06	0.0465703	0.374	0.301
ExN2	NEURL1	0.304121	4.38556e-06	0.0702347	0.271	0.203
ExN2	PLA2G4B	0.275849	5.26522e-06	0.0843226	0.349	0.275
ExN2	SPHKAP	0.301799	6.16884e-06	0.098794	0.304	0.237
ExN2	SCN2A	0.288952	7.59863e-06	0.121692	0.342	0.271
ExN2	TMEM178A	0.327369	1.07901e-05	0.172803	0.308	0.243
ExN2	DEAF1	0.304442	1.23037e-05	0.197044	0.353	0.282
ExN2	ZNF711	0.291953	1.25414e-05	0.20085	0.271	0.207
ExN2	NEGR1	0.295029	1.33146e-05	0.213233	0.255	0.192
ExN2	RBFOX3	0.286448	1.96415e-05	0.314559	0.307	0.243
ExN2	CDK14	0.263392	2.16751e-05	0.347127	0.377	0.308
ExN2	DPP6	0.256896	2.22808e-05	0.356827	0.467	0.396
ExN2	USP3	0.279275	2.24921e-05	0.360211	0.309	0.244
ExN2	PPP1R9B	0.285254	2.59035e-05	0.414845	0.397	0.331
ExN2	TTC7B	0.280511	2.97362e-05	0.476226	0.308	0.245
ExN2	TSPOAP1	0.253303	3.00575e-05	0.481371	0.378	0.31
ExN2	TTC9B	0.25399	3.10689e-05	0.497569	0.318	0.252
ExN2	CLK4	0.281495	3.16327e-05	0.506598	0.36	0.295
ExN2	CACNA2D1	0.25306	3.80308e-05	0.609064	0.306	0.241
ExN2	PDZD4	0.255972	3.95111e-05	0.63277	0.339	0.273
ExN2	PPP1R1A	0.261989	4.72041e-05	0.755973	0.331	0.265
ExN2	CACNB4	0.254725	4.9015e-05	0.784975	0.277	0.215
ExN2	EIF4E3	0.289869	5.97021e-05	0.956128	0.336	0.273
ExN2	ATP2B1	0.291524	7.03733e-05	1	0.361	0.3
ExN2	RUNX1T1	0.277579	0.000106062	1	0.274	0.218
ExN2	RMND5A	0.253281	0.000113217	1	0.327	0.265
ExN2	TCERG1L	0.257806	0.000140879	1	0.267	0.21
ExN2	JMJD1C	0.25214	0.00018917	1	0.33	0.271
ExN2	SAMD14	0.303516	0.000194798	1	0.256	0.204
ExN2	ROBO1	0.304634	0.000349105	1	0.251	0.201
ExN2	RASGEF1C	0.269612	0.000376907	1	0.283	0.23
ExN2	CSMD3	0.260383	0.000418804	1	0.267	0.215
ExN2	VEGFA	0.294004	0.000426095	1	0.308	0.256
ExN2	CCNG2	0.268833	0.000460095	1	0.273	0.223
ExN2	CAMSAP2	0.265268	0.00141406	1	0.374	0.331

## Sheet: Astro1
cluster	gene	avg_log2FC	p_val	p_val_adj	pct.1	pct.2
Astro1	GFAP	2.26896	0	0	0.996	0.841
Astro1	AQP4	2.18874	5.53323e-259	8.86147e-255	0.926	0.439
Astro1	APOE	1.87563	1.65603e-221	2.65213e-217	0.946	0.564
Astro1	CLU	1.75348	1.3824e-196	2.21392e-192	0.952	0.665
Astro1	ITM2C	1.81253	6.42447e-192	1.02888e-187	0.905	0.521
Astro1	AGT	1.918	5.3093e-180	8.50284e-176	0.748	0.306
Astro1	GJA1	1.91086	1.26468e-169	2.02538e-165	0.691	0.259
Astro1	CD44	1.69058	8.36256e-143	1.33926e-138	0.394	0.089
Astro1	MBP	1.78468	2.43125e-129	3.89364e-125	0.989	0.926
Astro1	AQP1	1.8732	6.77733e-122	1.08539e-117	0.388	0.1
Astro1	CST3	1.04622	5.16846e-104	8.27729e-100	0.902	0.618
Astro1	APLNR	1.49189	7.84614e-104	1.25656e-99	0.253	0.049
Astro1	PMP2	1.51116	1.12298e-98	1.79846e-94	0.509	0.19
Astro1	FAM107A	1.51255	4.68803e-98	7.50787e-94	0.639	0.31
Astro1	C1orf61	1.13159	6.56045e-95	1.05066e-90	0.819	0.528
Astro1	NDRG2	1.24612	3.02532e-94	4.84505e-90	0.696	0.359
Astro1	AHCYL1	1.36139	2.48893e-92	3.98602e-88	0.602	0.273
Astro1	ATP1A2	1.02082	2.56426e-91	4.10667e-87	0.731	0.371
Astro1	SPARCL1	1.30742	6.57746e-90	1.05338e-85	0.586	0.259
Astro1	EDNRB	1.42562	1.40403e-89	2.24855e-85	0.422	0.144
Astro1	MOBP	1.36266	2.04238e-86	3.27088e-82	0.812	0.546
Astro1	S100B	1.08812	1.3098e-84	2.09765e-80	0.784	0.459
Astro1	PAQR6	1.37249	3.00314e-80	4.80953e-76	0.515	0.222
Astro1	RGMA	1.30613	5.12417e-80	8.20636e-76	0.368	0.12
Astro1	HSPB8	1.47686	4.54465e-79	7.27826e-75	0.427	0.161
Astro1	CSRP1	1.07758	3.00243e-78	4.8084e-74	0.708	0.392
Astro1	TTYH1	1.08848	6.84442e-76	1.09613e-71	0.679	0.365
Astro1	GRAMD2B	1.23145	3.31297e-75	5.30572e-71	0.398	0.143
Astro1	FGFR3	1.2432	6.75814e-75	1.08232e-70	0.349	0.112
Astro1	BCAN	0.883658	7.98706e-74	1.27913e-69	0.686	0.365
Astro1	ATP13A4	1.23767	5.71351e-70	9.15019e-66	0.357	0.123
Astro1	F3	1.32008	6.33571e-69	1.01466e-64	0.293	0.089
Astro1	ANOS1	1.25842	3.59044e-65	5.75009e-61	0.272	0.08
Astro1	DAAM2	1.10754	4.9019e-65	7.85039e-61	0.499	0.226
Astro1	CRYAB	0.997408	4.92583e-63	7.88872e-59	0.73	0.455
Astro1	NKAIN4	1.22565	3.11639e-62	4.99089e-58	0.326	0.113
Astro1	MLC1	1.16106	6.23524e-61	9.98574e-57	0.323	0.113
Astro1	ID3	1.3133	3.01573e-60	4.8297e-56	0.337	0.122
Astro1	ID4	1.08345	2.8054e-59	4.49284e-55	0.558	0.294
Astro1	HEPACAM	1.10456	5.96757e-59	9.55707e-55	0.42	0.178
Astro1	DDR1	1.01357	3.75244e-56	6.00953e-52	0.566	0.302
Astro1	FADS2	1.159	4.36131e-56	6.98464e-52	0.468	0.227
Astro1	HIPK2	0.901988	8.87591e-56	1.42148e-51	0.686	0.435
Astro1	PLEKHB1	1.0849	4.11623e-55	6.59213e-51	0.43	0.192
Astro1	SDC3	0.993537	2.37702e-54	3.80679e-50	0.664	0.419
Astro1	FAM181B	1.02216	4.91655e-54	7.87385e-50	0.354	0.139
Astro1	SPARC	0.877435	2.74096e-52	4.38964e-48	0.707	0.438
Astro1	DBI	1.12752	1.46273e-51	2.34256e-47	0.444	0.216
Astro1	ALDOC	0.804191	9.13233e-51	1.46254e-46	0.673	0.407
Astro1	PLPP3	1.05171	1.75136e-50	2.8048e-46	0.395	0.175
Astro1	NTRK2	1.03622	3.41406e-50	5.46762e-46	0.555	0.316
Astro1	FTH1	0.884041	7.30926e-50	1.17058e-45	0.72	0.495
Astro1	CTNND2	0.917849	1.18606e-49	1.89947e-45	0.576	0.326
Astro1	SCD	0.887088	1.62824e-49	2.60763e-45	0.578	0.317
Astro1	RHOB	0.780708	1.99548e-49	3.19575e-45	0.821	0.621
Astro1	DCLK2	0.96981	4.75275e-49	7.61154e-45	0.663	0.433
Astro1	MT-CO2	0.474941	3.64714e-48	5.8409e-44	0.969	0.921
Astro1	GASK1A	0.99379	4.97868e-47	7.97335e-43	0.269	0.096
Astro1	LRIG1	1.05589	7.78908e-47	1.24742e-42	0.302	0.117
Astro1	GPM6B	0.967056	1.29322e-46	2.07109e-42	0.495	0.263
Astro1	LIFR	0.981936	4.34545e-46	6.95923e-42	0.431	0.208
Astro1	FAM189A2	1.01325	5.67283e-46	9.08504e-42	0.296	0.113
Astro1	ARRDC4	1.08947	8.46856e-46	1.35624e-41	0.283	0.107
Astro1	PHGDH	1.0765	2.48618e-44	3.98161e-40	0.327	0.138
Astro1	DTNA	0.790136	4.34122e-43	6.95247e-39	0.731	0.535
Astro1	PBXIP1	1.00319	1.50492e-42	2.41012e-38	0.269	0.102
Astro1	EZR	1.00623	3.80711e-42	6.09708e-38	0.326	0.14
Astro1	TP53INP2	1.14301	4.65589e-42	7.45641e-38	0.385	0.188
Astro1	SOX2	0.902481	1.77373e-41	2.84062e-37	0.45	0.23
Astro1	GPRC5B	0.918901	5.59503e-40	8.96044e-36	0.425	0.216
Astro1	RHPN1	1.0695	5.86792e-40	9.39747e-36	0.324	0.145
Astro1	MT-ATP6	0.480786	7.32579e-40	1.17323e-35	0.905	0.835
Astro1	MTSS2	0.767944	2.04886e-39	3.28126e-35	0.629	0.405
Astro1	SLC4A4	0.917437	2.66788e-39	4.2726e-35	0.427	0.219
Astro1	METRN	0.880421	7.34935e-38	1.177e-33	0.424	0.219
Astro1	MT3	0.941172	1.6875e-37	2.70253e-33	0.475	0.271
Astro1	MT-CO3	0.377265	2.24067e-37	3.58844e-33	0.994	0.981
Astro1	PEA15	0.747682	4.96155e-37	7.94592e-33	0.679	0.489
Astro1	ADGRG1	0.847362	1.03473e-36	1.65712e-32	0.448	0.24
Astro1	GLUL	0.752417	2.70328e-36	4.3293e-32	0.703	0.487
Astro1	AHNAK	0.958833	3.40474e-36	5.4527e-32	0.297	0.13
Astro1	RAMP1	0.891766	6.18619e-36	9.90718e-32	0.262	0.106
Astro1	MT-ND1	0.740115	1.29017e-35	2.0662e-31	0.698	0.508
Astro1	MT-CYB	0.47199	3.84128e-35	6.1518e-31	0.908	0.83
Astro1	ITPKB	0.872123	4.98928e-35	7.99033e-31	0.316	0.144
Astro1	METTL7A	0.924328	8.63446e-35	1.38281e-30	0.303	0.136
Astro1	PFKFB3	0.918103	4.7504e-34	7.60777e-30	0.39	0.204
Astro1	SLC1A3	0.790617	2.82305e-32	4.52111e-28	0.395	0.207
Astro1	MT-ND2	0.651456	3.89731e-32	6.24155e-28	0.778	0.627
Astro1	MT-ND4	0.418186	1.76064e-31	2.81966e-27	0.943	0.861
Astro1	CNN3	0.80131	2.71329e-31	4.34534e-27	0.511	0.314
Astro1	HSPB1	0.826602	1.54336e-30	2.47168e-26	0.391	0.211
Astro1	SLC6A11	0.90167	4.44009e-30	7.1108e-26	0.294	0.139
Astro1	BAALC	0.863002	8.01745e-30	1.28399e-25	0.26	0.116
Astro1	TSC22D4	0.83615	1.47852e-29	2.36786e-25	0.323	0.161
Astro1	TNR	0.680156	2.57354e-29	4.12152e-25	0.442	0.253
Astro1	QKI	0.473081	4.47319e-29	7.16381e-25	0.754	0.546
Astro1	MTURN	0.768721	5.60297e-29	8.97316e-25	0.593	0.415
Astro1	ZFP36L1	0.74292	2.41382e-28	3.86574e-24	0.404	0.225
Astro1	HTRA1	0.767806	5.79189e-28	9.27571e-24	0.422	0.245
Astro1	LTBP3	0.741663	7.65652e-28	1.22619e-23	0.498	0.313
Astro1	NPAS3	0.832977	1.22767e-27	1.96611e-23	0.326	0.169
Astro1	ADD3	0.781138	1.23302e-27	1.97468e-23	0.413	0.238
Astro1	GPR37L1	0.773421	3.77114e-27	6.03948e-23	0.293	0.143
Astro1	CD81	0.805499	4.78376e-26	7.6612e-22	0.326	0.173
Astro1	DST	0.682254	8.82967e-26	1.41407e-21	0.572	0.399
Astro1	AIFM3	0.771578	1.84558e-25	2.9557e-21	0.252	0.117
Astro1	MACF1	0.686413	5.06201e-25	8.10681e-21	0.586	0.422
Astro1	SLC1A2	0.852408	5.91353e-25	9.47052e-21	0.314	0.168
Astro1	ADCYAP1R1	0.739347	3.65562e-24	5.85447e-20	0.319	0.17
Astro1	ITGB8	0.721784	8.89942e-24	1.42524e-19	0.356	0.199
Astro1	GLUD1	0.877808	1.19814e-23	1.91882e-19	0.287	0.15
Astro1	CKB	0.419971	3.55409e-22	5.69187e-18	0.866	0.763
Astro1	C1orf198	0.673494	9.97905e-22	1.59815e-17	0.307	0.166
Astro1	PON2	0.65461	5.52533e-21	8.84882e-17	0.39	0.236
Astro1	MT-ND3	0.490676	6.70446e-21	1.07372e-16	0.741	0.624
Astro1	CDK2AP1	0.677021	1.27647e-20	2.04426e-16	0.294	0.161
Astro1	VIM	0.681687	1.61389e-20	2.58464e-16	0.438	0.287
Astro1	LRRC8A	0.703725	2.80403e-20	4.49066e-16	0.255	0.131
Astro1	LRP4	0.697723	3.84895e-20	6.1641e-16	0.256	0.133
Astro1	RASSF4	0.679485	4.91091e-20	7.86483e-16	0.302	0.168
Astro1	ABR	0.623989	5.28262e-19	8.46012e-15	0.38	0.235
Astro1	ENHO	0.753191	7.1112e-19	1.13886e-14	0.252	0.134
Astro1	NCAN	0.663866	1.62882e-18	2.60855e-14	0.465	0.319
Astro1	CAMK2G	0.680486	1.88353e-18	3.01648e-14	0.321	0.19
Astro1	DCLK1	0.656052	3.27122e-18	5.23885e-14	0.329	0.196
Astro1	ATP1B2	0.675479	4.34421e-18	6.95725e-14	0.41	0.269
Astro1	MT-ND4L	0.306156	7.3408e-18	1.17563e-13	0.919	0.868
Astro1	APC	0.64209	7.38697e-18	1.18302e-13	0.486	0.34
Astro1	RHOC	0.609467	1.15088e-17	1.84314e-13	0.263	0.144
Astro1	LPAR1	0.679246	3.13573e-17	5.02187e-13	0.266	0.148
Astro1	SORBS1	0.541441	9.31589e-17	1.49194e-12	0.461	0.316
Astro1	NSMF	0.488762	2.02207e-16	3.23835e-12	0.407	0.263
Astro1	ANXA5	0.574286	2.48233e-15	3.97545e-11	0.275	0.159
Astro1	MT2A	0.578801	4.57741e-15	7.33073e-11	0.279	0.165
Astro1	CLIC4	0.662724	4.65814e-15	7.46001e-11	0.263	0.154
Astro1	HSPA2	0.54487	4.99072e-15	7.99263e-11	0.284	0.167
Astro1	PTTG1IP	0.555095	5.77389e-15	9.24688e-11	0.32	0.2
Astro1	PSD2	0.587289	6.99721e-15	1.1206e-10	0.283	0.17
Astro1	MAP4K4	0.523501	7.4487e-15	1.19291e-10	0.555	0.424
Astro1	DNER	0.540144	9.65964e-15	1.54699e-10	0.394	0.264
Astro1	SELENOW	0.438961	4.01262e-14	6.42621e-10	0.721	0.607
Astro1	ZFYVE21	0.546636	8.23568e-14	1.31894e-09	0.275	0.165
Astro1	PITPNC1	0.51984	1.03019e-13	1.64985e-09	0.28	0.169
Astro1	TIMP3	0.392782	2.1095e-13	3.37836e-09	0.262	0.152
Astro1	PTPRZ1	0.511646	6.19545e-13	9.92201e-09	0.373	0.252
Astro1	SCD5	0.505692	8.36555e-13	1.33974e-08	0.383	0.263
Astro1	NFIA	0.439478	1.29973e-12	2.08152e-08	0.437	0.311
Astro1	PCDHGC3	0.567747	1.42225e-12	2.27773e-08	0.34	0.229
Astro1	MT-ND5	0.410578	2.00992e-12	3.21889e-08	0.558	0.43
Astro1	MARCKS	0.344659	2.16557e-12	3.46816e-08	0.688	0.58
Astro1	KAT2B	0.525146	2.72286e-12	4.36066e-08	0.257	0.157
Astro1	PTN	0.296499	9.56766e-12	1.53226e-07	0.586	0.447
Astro1	ARHGEF4	0.500504	6.82156e-11	1.09247e-06	0.333	0.228
Astro1	PHYHIPL	0.425326	1.10382e-10	1.76777e-06	0.394	0.283
Astro1	SLC3A2	0.451963	1.59227e-10	2.55002e-06	0.323	0.22
Astro1	AMER2	0.408477	2.65506e-10	4.25208e-06	0.387	0.277
Astro1	VCAN	0.356267	3.5926e-10	5.75355e-06	0.38	0.267
Astro1	PRXL2A	0.486706	3.72564e-10	5.96661e-06	0.304	0.208
Astro1	FTL	0.41511	4.20478e-10	6.73396e-06	0.266	0.171
Astro1	APC2	0.419784	4.53489e-10	7.26263e-06	0.492	0.381
Astro1	SPP1	0.484633	4.69596e-10	7.52059e-06	0.317	0.219
Astro1	DDIT4	0.4281	5.91028e-10	9.46531e-06	0.361	0.258
Astro1	ANO8	0.469351	7.03118e-10	1.12604e-05	0.334	0.235
Astro1	ERMN	0.457147	1.02811e-09	1.64652e-05	0.284	0.19
Astro1	GATM	0.455045	1.10051e-09	1.76247e-05	0.363	0.264
Astro1	ZEB2	0.40525	1.79738e-09	2.8785e-05	0.422	0.32
Astro1	OGFRL1	0.514295	1.88237e-09	3.01462e-05	0.253	0.167
Astro1	MAP4	0.413514	2.07911e-09	3.3297e-05	0.492	0.394
Astro1	DYNC1LI2	0.393476	2.27919e-09	3.65013e-05	0.484	0.376
Astro1	MAPK4	0.500394	2.73397e-09	4.37845e-05	0.256	0.17
Astro1	POU3F3	0.430742	3.00271e-09	4.80884e-05	0.28	0.189
Astro1	PLEC	0.555166	3.41041e-09	5.46177e-05	0.27	0.185
Astro1	MYO10	0.481709	4.12228e-09	6.60183e-05	0.26	0.174
Astro1	MT-ND6	0.358218	6.64e-09	0.00010634	0.541	0.442
Astro1	CD9	0.265217	1.17228e-08	0.000187741	0.356	0.254
Astro1	DDAH2	0.443114	1.28001e-08	0.000204993	0.313	0.223
Astro1	MSI2	0.362799	2.85599e-08	0.000457386	0.432	0.334
Astro1	NR2F1	0.36065	3.12478e-08	0.000500434	0.455	0.356
Astro1	BCL6	0.439081	3.16267e-08	0.000506502	0.25	0.17
Astro1	DAZAP2	0.396947	3.48598e-08	0.00055828	0.276	0.191
Astro1	PSAP	0.356125	4.82072e-08	0.000772038	0.458	0.36
Astro1	SMOC1	0.309677	9.71481e-08	0.00155583	0.267	0.184
Astro1	SEPTIN8	0.291501	1.22268e-07	0.00195811	0.447	0.349
Astro1	LRP1	0.402659	2.77182e-07	0.00443908	0.326	0.243
Astro1	VEGFA	0.390328	4.40719e-07	0.00705811	0.336	0.255
Astro1	S100A6	0.356427	4.90944e-07	0.00786248	0.255	0.179
Astro1	ATP2B4	0.372401	5.57799e-07	0.00893314	0.269	0.192
Astro1	SESN3	0.368368	6.04313e-07	0.00967808	0.275	0.197
Astro1	DPYSL3	0.323912	7.08576e-07	0.0113478	0.397	0.305
Astro1	IDH2	0.402888	8.97389e-07	0.0143717	0.263	0.19
Astro1	UQCRB	0.371227	9.68864e-07	0.0155164	0.282	0.205
Astro1	GOLM1	0.355039	2.04062e-06	0.0326806	0.385	0.306
Astro1	TJP1	0.255258	2.17702e-06	0.034865	0.333	0.25
Astro1	ZBTB47	0.333154	2.61476e-06	0.0418754	0.272	0.198
Astro1	MYO16	0.321134	2.73573e-06	0.0438127	0.283	0.207
Astro1	KIF5B	0.330027	4.77709e-06	0.0765052	0.357	0.28
Astro1	CLIP2	0.297296	5.60292e-06	0.0897308	0.364	0.283
Astro1	SPON1	0.40739	6.895e-06	0.110423	0.252	0.187
Astro1	TRIM8	0.34934	8.8445e-06	0.141645	0.28	0.21
Astro1	TOMM7	0.390399	9.12591e-06	0.146151	0.373	0.306
Astro1	ZBTB20	0.308061	1.62022e-05	0.259478	0.286	0.217
Astro1	MAT2A	0.321946	3.21507e-05	0.514894	0.559	0.502
Astro1	COMT	0.321365	4.30764e-05	0.689868	0.294	0.229
Astro1	RHOA	0.333066	7.12824e-05	1	0.313	0.249
Astro1	ENO1	0.288518	8.18617e-05	1	0.277	0.214
Astro1	GATD1	0.276832	0.000100956	1	0.36	0.293
Astro1	CPE	0.250473	0.000115172	1	0.653	0.596
Astro1	ZNF24	0.288283	0.00024958	1	0.253	0.197
Astro1	ACAA1	0.279133	0.000506142	1	0.29	0.236
Astro1	FUT9	0.258046	0.00131085	1	0.273	0.222
Astro1	PBX1	0.251099	0.00132505	1	0.269	0.218
Astro1	MXI1	0.265523	0.00222242	1	0.287	0.241

## Sheet: Oligo2
cluster	gene	avg_log2FC	p_val	p_val_adj	pct.1	pct.2
Oligo2	GPR17	3.10122	0	0	0.657	0.103
Oligo2	TNS3	2.43656	7.95924e-298	1.27467e-293	0.696	0.158
Oligo2	MYRF	2.21636	7.08997e-270	1.13546e-265	0.654	0.143
Oligo2	APCDD1	2.7383	1.37901e-262	2.20848e-258	0.749	0.229
Oligo2	ITPR2	2.41415	2.42514e-260	3.88386e-256	0.658	0.161
Oligo2	SOX10	2.27036	3.54985e-258	5.68508e-254	0.601	0.13
Oligo2	SIRT2	2.26	9.86642e-258	1.58011e-253	0.821	0.297
Oligo2	NFASC	2.29665	7.06244e-253	1.13105e-248	0.858	0.353
Oligo2	BCAN	2.4517	4.30239e-239	6.89027e-235	0.84	0.356
Oligo2	DOCK6	2.1547	2.41216e-233	3.86308e-229	0.472	0.081
Oligo2	TNR	2.25782	8.81067e-229	1.41103e-224	0.725	0.234
Oligo2	FYN	2.17232	1.53522e-222	2.45865e-218	0.766	0.274
Oligo2	TCF7L2	2.11274	3.64432e-219	5.83638e-215	0.422	0.068
Oligo2	CLDN11	2.4223	2.11975e-217	3.39477e-213	0.775	0.291
Oligo2	SEMA4D	2.16407	1.02902e-213	1.64797e-209	0.622	0.165
Oligo2	TMEM108	2.2748	6.35884e-212	1.01837e-207	0.527	0.115
Oligo2	PRICKLE1	2.15518	5.68957e-210	9.11184e-206	0.442	0.079
Oligo2	QKI	1.66655	8.32358e-201	1.33302e-196	0.928	0.535
Oligo2	CDK18	2.01204	2.88853e-200	4.62598e-196	0.636	0.178
Oligo2	UGT8	1.90098	4.43465e-196	7.1021e-192	0.733	0.251
Oligo2	CPM	2.29802	5.63331e-192	9.02175e-188	0.396	0.069
Oligo2	SMOC1	2.08984	1.52195e-190	2.4374e-186	0.59	0.162
Oligo2	STRN	2.01548	4.83788e-186	7.74787e-182	0.613	0.18
Oligo2	CNP	2.01728	9.0723e-184	1.45293e-179	0.875	0.449
Oligo2	SLC44A1	1.84047	1.31959e-179	2.11332e-175	0.793	0.344
Oligo2	PPP1R16B	1.94531	1.00691e-178	1.61257e-174	0.41	0.078
Oligo2	TF	1.98254	1.06813e-168	1.71061e-164	0.824	0.37
Oligo2	PTGDS	1.59246	1.63628e-167	2.62051e-163	0.906	0.512
Oligo2	AASS	2.21049	2.79153e-167	4.47063e-163	0.497	0.126
Oligo2	PDGFA	2.10877	1.93886e-166	3.10508e-162	0.466	0.111
Oligo2	ZNF488	1.88239	7.19374e-165	1.15208e-160	0.427	0.091
Oligo2	GOLIM4	1.94667	3.46155e-164	5.54368e-160	0.552	0.159
Oligo2	KANK1	1.87222	8.84451e-161	1.41645e-156	0.439	0.099
Oligo2	TM7SF3	1.94533	1.8882e-158	3.02396e-154	0.419	0.092
Oligo2	AATK	1.81093	1.71889e-151	2.75281e-147	0.694	0.275
Oligo2	ADAM33	2.02635	5.10149e-146	8.17004e-142	0.43	0.104
Oligo2	MOB3B	1.73297	1.44042e-140	2.30683e-136	0.387	0.085
Oligo2	EPB41L2	1.9586	3.90441e-132	6.25291e-128	0.569	0.206
Oligo2	BEST1	1.6648	1.1881e-130	1.90274e-126	0.331	0.066
Oligo2	AMPD3	1.86215	4.73937e-130	7.5901e-126	0.391	0.095
Oligo2	FRMD4A	2.15977	6.67559e-129	1.0691e-124	0.621	0.253
Oligo2	IGSF11	1.6803	7.28951e-127	1.16741e-122	0.357	0.079
Oligo2	HMGCS1	1.88473	2.29943e-125	3.68253e-121	0.546	0.191
Oligo2	MPZL1	1.55658	3.46613e-124	5.55101e-120	0.269	0.046
Oligo2	SOX8	1.67131	7.67459e-124	1.22909e-119	0.439	0.121
Oligo2	CD22	1.6882	3.04144e-122	4.87086e-118	0.328	0.07
Oligo2	MBP	0.97849	2.10947e-114	3.37831e-110	0.985	0.926
Oligo2	GNB4	1.58942	4.7097e-114	7.54259e-110	0.512	0.171
Oligo2	PCDH7	1.537	2.55928e-109	4.09869e-105	0.515	0.18
Oligo2	SEMA5A	1.60557	2.87765e-105	4.60856e-101	0.412	0.12
Oligo2	CHADL	1.47187	4.79384e-105	7.67734e-101	0.296	0.064
Oligo2	CENPJ	1.5059	1.55226e-104	2.48594e-100	0.313	0.072
Oligo2	ATP6V0A2	1.62431	8.04416e-102	1.28827e-97	0.478	0.168
Oligo2	DLG1	1.79367	7.40436e-101	1.18581e-96	0.561	0.237
Oligo2	PLP1	1.10229	2.22441e-99	3.56239e-95	0.949	0.677
Oligo2	FRMD4B	1.49783	3.80722e-99	6.09727e-95	0.304	0.071
Oligo2	NCKAP5	1.45815	2.10033e-98	3.36369e-94	0.299	0.068
Oligo2	PLAT	1.6219	4.37386e-94	7.00473e-90	0.272	0.06
Oligo2	ANGPTL2	1.42866	1.12236e-91	1.79745e-87	0.328	0.087
Oligo2	HIPK2	1.20492	2.51011e-91	4.01994e-87	0.757	0.431
Oligo2	MOG	1.38778	3.26783e-90	5.23342e-86	0.569	0.237
Oligo2	MARCKSL1	1.18997	4.1165e-90	6.59257e-86	0.912	0.785
Oligo2	TNS2	1.46236	5.15282e-90	8.25225e-86	0.481	0.179
Oligo2	APLP1	1.4363	2.31831e-89	3.71277e-85	0.637	0.322
Oligo2	STX4	1.46188	1.52664e-86	2.44492e-82	0.479	0.185
Oligo2	FAM102A	1.4019	1.91443e-86	3.06595e-82	0.445	0.159
Oligo2	BMPER	1.46948	2.1551e-86	3.4514e-82	0.276	0.066
Oligo2	TNFRSF21	1.38869	5.43882e-86	8.71027e-82	0.463	0.17
Oligo2	ADAMTS4	1.67063	1.12703e-85	1.80493e-81	0.339	0.099
Oligo2	PPP2R3B	1.34404	3.43991e-81	5.50901e-77	0.293	0.077
Oligo2	COL9A2	1.41541	1.64852e-80	2.6401e-76	0.275	0.069
Oligo2	TMEM63A	1.3193	7.26235e-79	1.16307e-74	0.5	0.208
Oligo2	ICK	1.34258	9.90393e-77	1.58611e-72	0.299	0.083
Oligo2	LRCH3	1.37915	1.2711e-76	2.03566e-72	0.5	0.214
Oligo2	RND2	1.39356	2.06255e-76	3.30318e-72	0.403	0.144
Oligo2	PDE6B	1.53176	5.37988e-76	8.61588e-72	0.37	0.123
Oligo2	MAP4K4	1.1349	1.85324e-75	2.96797e-71	0.704	0.414
Oligo2	SLC22A23	1.3865	2.46608e-75	3.94943e-71	0.324	0.098
Oligo2	LSAMP	1.19442	3.97199e-75	6.36115e-71	0.645	0.339
Oligo2	ANKRD44	1.30376	2.40397e-74	3.84996e-70	0.39	0.137
Oligo2	SCARB1	1.25608	9.07404e-74	1.45321e-69	0.357	0.116
Oligo2	PACC1	1.29556	2.7244e-73	4.36313e-69	0.315	0.094
Oligo2	GIPC1	1.3227	9.73326e-73	1.55878e-68	0.516	0.234
Oligo2	TNK2	1.3781	1.69614e-72	2.71636e-68	0.604	0.318
Oligo2	RASGEF1B	1.33171	2.94891e-71	4.72268e-67	0.276	0.076
Oligo2	CADM1	1.19869	1.66428e-69	2.66535e-65	0.618	0.333
Oligo2	KLHL21	1.25235	2.16338e-68	3.46465e-64	0.31	0.095
Oligo2	RAPGEF1	1.30077	1.11641e-63	1.78793e-59	0.378	0.143
Oligo2	RRBP1	1.24804	6.50566e-62	1.04188e-57	0.328	0.114
Oligo2	MAP4K5	1.23506	5.05756e-61	8.09969e-57	0.446	0.194
Oligo2	RAP2A	1.31096	2.62401e-60	4.20235e-56	0.555	0.302
Oligo2	TMTC4	1.14293	2.51993e-59	4.03567e-55	0.288	0.092
Oligo2	OLIG2	1.19928	9.31557e-59	1.49189e-54	0.334	0.119
Oligo2	PHLDB1	1.08523	1.00051e-57	1.60231e-53	0.594	0.331
Oligo2	CERCAM	1.15472	4.33484e-56	6.94225e-52	0.446	0.204
Oligo2	SEMA4C	1.27836	3.55343e-55	5.69082e-51	0.433	0.198
Oligo2	TRIM2	1.14448	2.62669e-53	4.20664e-49	0.621	0.383
Oligo2	PCDH17	1.22347	7.07728e-53	1.13343e-48	0.29	0.101
Oligo2	AGPAT4	1.20747	7.84769e-53	1.25681e-48	0.416	0.187
Oligo2	LLGL1	1.17222	1.43386e-51	2.29632e-47	0.401	0.177
Oligo2	DNM3	0.966934	3.84447e-51	6.15691e-47	0.67	0.427
Oligo2	CADM4	1.0659	2.09291e-50	3.35179e-46	0.585	0.344
Oligo2	PLLP	1.31068	2.26079e-50	3.62066e-46	0.333	0.134
Oligo2	SGK1	1.21144	2.73889e-50	4.38632e-46	0.457	0.221
Oligo2	TRIO	1.10912	6.45635e-50	1.03398e-45	0.433	0.202
Oligo2	VCAN	1.24405	3.61585e-49	5.79078e-45	0.487	0.26
Oligo2	ZEB2	0.985255	8.20896e-49	1.31466e-44	0.561	0.311
Oligo2	PLPPR1	1.09344	6.46932e-48	1.03606e-43	0.272	0.095
Oligo2	AMOTL2	1.07514	2.7811e-47	4.45394e-43	0.428	0.206
Oligo2	ZFYVE16	1.11975	6.32842e-47	1.0135e-42	0.404	0.188
Oligo2	WASF1	1.08478	1.18275e-45	1.89418e-41	0.47	0.244
Oligo2	TMEM132B	1.07326	7.22093e-45	1.15643e-40	0.297	0.115
Oligo2	GALNT13	1.02929	2.43515e-44	3.8999e-40	0.403	0.189
Oligo2	FGFR2	1.14355	4.48765e-44	7.18696e-40	0.399	0.189
Oligo2	PMP2	0.960036	6.38366e-44	1.02234e-39	0.415	0.198
Oligo2	EPHB1	1.01195	1.96164e-42	3.14157e-38	0.41	0.198
Oligo2	RSRP1	0.853818	4.89896e-42	7.84568e-38	0.661	0.436
Oligo2	NKX6-2	1.19245	5.76961e-42	9.24003e-38	0.396	0.194
Oligo2	FMNL2	0.85073	8.54125e-41	1.36788e-36	0.673	0.454
Oligo2	PLEKHA1	1.10091	8.68207e-41	1.39043e-36	0.3	0.124
Oligo2	WSB1	0.864976	1.02152e-40	1.63597e-36	0.704	0.506
Oligo2	ARHGAP35	0.938886	1.46212e-40	2.34158e-36	0.504	0.278
Oligo2	MARCKS	0.775866	1.85364e-40	2.96861e-36	0.769	0.575
Oligo2	PADI2	1.04824	5.59969e-40	8.96791e-36	0.278	0.109
Oligo2	TPPP	1.0513	1.75173e-39	2.8054e-35	0.427	0.221
Oligo2	SMURF1	1.05408	5.89071e-38	9.43397e-34	0.251	0.096
Oligo2	TECR	0.945475	6.92621e-37	1.10923e-32	0.304	0.131
Oligo2	TNIK	0.870404	3.34421e-36	5.35576e-32	0.667	0.483
Oligo2	ABHD17B	0.999533	6.5008e-36	1.0411e-31	0.325	0.148
Oligo2	OLIG1	1.08504	1.06987e-35	1.7134e-31	0.415	0.223
Oligo2	LPAR1	1.07904	3.2072e-35	5.13634e-31	0.315	0.145
Oligo2	ZDHHC9	1.06977	8.82737e-35	1.4137e-30	0.284	0.123
Oligo2	FDFT1	0.925497	2.35847e-34	3.7771e-30	0.299	0.131
Oligo2	MVB12B	0.842593	6.65372e-34	1.06559e-29	0.431	0.232
Oligo2	SLC22A15	0.980784	6.70502e-34	1.07381e-29	0.278	0.119
Oligo2	UBL3	1.09608	1.5068e-33	2.41314e-29	0.345	0.17
Oligo2	VSTM2B	0.965953	2.48609e-33	3.98148e-29	0.363	0.18
Oligo2	TTYH1	0.792024	4.08855e-33	6.54781e-29	0.578	0.373
Oligo2	DOCK10	0.95179	4.78543e-32	7.66387e-28	0.296	0.135
Oligo2	AFAP1L2	0.892733	4.91136e-32	7.86555e-28	0.27	0.116
Oligo2	KIF21A	0.94408	1.20286e-31	1.92639e-27	0.434	0.248
Oligo2	ABCA2	0.760927	2.87394e-31	4.60261e-27	0.566	0.366
Oligo2	NLGN2	0.855515	5.96385e-31	9.55111e-27	0.503	0.313
Oligo2	CTTNBP2	0.879204	9.48777e-31	1.51947e-26	0.296	0.137
Oligo2	TRAF4	0.873754	1.41237e-29	2.2619e-25	0.29	0.134
Oligo2	PIK3C2B	0.899799	3.31716e-29	5.31244e-25	0.264	0.117
Oligo2	IMPAD1	0.84021	5.21209e-29	8.34716e-25	0.419	0.24
Oligo2	ATCAY	0.87738	1.00871e-27	1.61545e-23	0.27	0.125
Oligo2	COQ4	1.06193	2.92182e-27	4.67929e-23	0.301	0.152
Oligo2	ARHGEF7	0.756313	4.11832e-27	6.59549e-23	0.494	0.311
Oligo2	DOCK4	0.852598	5.50589e-27	8.81769e-23	0.416	0.244
Oligo2	ENPP2	1.18068	7.14951e-27	1.14499e-22	0.281	0.138
Oligo2	CARNS1	0.845213	1.22339e-26	1.95926e-22	0.312	0.156
Oligo2	ELOVL1	0.900468	2.60454e-26	4.17118e-22	0.275	0.132
Oligo2	BIN1	0.640071	1.33566e-25	2.13906e-21	0.648	0.471
Oligo2	DOCK9	0.961249	1.39218e-25	2.22957e-21	0.487	0.331
Oligo2	DHCR24	0.793505	1.58976e-24	2.54601e-20	0.361	0.201
Oligo2	SOX2	0.75896	3.69603e-24	5.91919e-20	0.4	0.234
Oligo2	SMAD2	0.797346	4.14945e-24	6.64535e-20	0.352	0.199
Oligo2	ITGA7	1.09673	5.23746e-24	8.38779e-20	0.318	0.177
Oligo2	HOOK3	0.81147	6.66991e-24	1.06819e-19	0.436	0.278
Oligo2	PTK2	0.705181	1.52674e-23	2.44507e-19	0.464	0.294
Oligo2	SHISA4	0.815659	1.75569e-23	2.81173e-19	0.257	0.125
Oligo2	ARHGAP5	0.787189	2.17562e-23	3.48425e-19	0.315	0.168
Oligo2	JAM3	0.838073	3.12244e-23	5.00059e-19	0.261	0.129
Oligo2	SH3GL3	0.81853	6.09449e-23	9.76032e-19	0.421	0.263
Oligo2	NAV2	1.05323	1.37768e-22	2.20635e-18	0.372	0.232
Oligo2	S100B	0.619825	1.99621e-22	3.19692e-18	0.631	0.47
Oligo2	EXOSC10	0.762336	3.8247e-22	6.12525e-18	0.375	0.221
Oligo2	RNF144A	0.814841	4.05707e-22	6.4974e-18	0.373	0.224
Oligo2	PTN	0.575202	4.14246e-22	6.63415e-18	0.621	0.445
Oligo2	RYBP	0.746828	5.49331e-22	8.79754e-18	0.333	0.187
Oligo2	LSS	0.743492	1.40913e-21	2.25672e-17	0.349	0.201
Oligo2	MOBP	1.07407	1.91962e-21	3.07427e-17	0.654	0.558
Oligo2	SMARCA4	0.707927	2.28147e-21	3.65378e-17	0.412	0.253
Oligo2	GNB1	0.580378	5.52314e-21	8.8453e-17	0.676	0.539
Oligo2	KTN1	0.916743	7.8042e-21	1.24984e-16	0.372	0.231
Oligo2	DDX5	0.650907	2.45439e-20	3.93071e-16	0.56	0.418
Oligo2	ST3GAL5	0.707545	2.82915e-20	4.53089e-16	0.363	0.217
Oligo2	PIK3R3	0.75624	2.83535e-20	4.54081e-16	0.475	0.333
Oligo2	SOGA1	0.526164	2.83543e-20	4.54094e-16	0.69	0.53
Oligo2	RPAIN	0.747864	3.37878e-20	5.41111e-16	0.351	0.21
Oligo2	PFDN2	0.783897	4.04962e-20	6.48546e-16	0.396	0.249
Oligo2	PPM1B	0.684912	1.55879e-19	2.49639e-15	0.427	0.279
Oligo2	STAT2	0.769889	1.5864e-19	2.54061e-15	0.355	0.216
Oligo2	SYT11	0.608054	1.74688e-19	2.79763e-15	0.625	0.487
Oligo2	TSC22D4	0.724258	3.42486e-19	5.48491e-15	0.294	0.164
Oligo2	RICTOR	0.709415	3.50201e-19	5.60846e-15	0.299	0.167
Oligo2	TTLL11	0.802473	3.64254e-19	5.83353e-15	0.316	0.186
Oligo2	ANKRD17	0.789565	5.01417e-19	8.03019e-15	0.412	0.276
Oligo2	ITGB8	0.863353	1.33534e-18	2.13854e-14	0.33	0.201
Oligo2	CADM2	0.78987	1.67458e-18	2.68184e-14	0.439	0.306
Oligo2	FBN1	0.686587	2.15571e-18	3.45237e-14	0.251	0.132
Oligo2	PPP1R12B	0.767898	8.32046e-18	1.33252e-13	0.461	0.327
Oligo2	SOX4	0.672523	9.24746e-18	1.48098e-13	0.47	0.324
Oligo2	BCAR1	0.605314	1.38252e-17	2.2141e-13	0.46	0.314
Oligo2	AGFG1	0.688859	1.57202e-17	2.51758e-13	0.336	0.205
Oligo2	VASH1	0.588653	2.90696e-17	4.6555e-13	0.458	0.311
Oligo2	PAPSS1	0.650904	4.14201e-17	6.63344e-13	0.313	0.186
Oligo2	BACE1	0.639781	6.91074e-17	1.10675e-12	0.257	0.14
Oligo2	ASIC1	0.637633	7.03713e-17	1.127e-12	0.446	0.306
Oligo2	LCORL	0.616747	1.69605e-16	2.71622e-12	0.34	0.21
Oligo2	ASTN1	0.627458	2.47562e-16	3.96471e-12	0.285	0.164
Oligo2	NOL4L	0.671992	2.9694e-16	4.7555e-12	0.322	0.197
Oligo2	PLCB1	0.683872	3.35927e-16	5.37986e-12	0.255	0.143
Oligo2	LGALS3BP	0.66886	3.5335e-16	5.6589e-12	0.276	0.158
Oligo2	TMEFF2	0.678573	4.03532e-16	6.46256e-12	0.487	0.358
Oligo2	SNX1	0.735819	4.15227e-16	6.64986e-12	0.415	0.292
Oligo2	GOLGA7	0.886024	4.42411e-16	7.08522e-12	0.276	0.163
Oligo2	CORO1C	0.667325	4.75968e-16	7.62263e-12	0.27	0.154
Oligo2	LAMP1	0.576612	8.69157e-16	1.39195e-11	0.467	0.331
Oligo2	DSEL	0.69432	1.75916e-15	2.81729e-11	0.309	0.19
Oligo2	MYO9B	0.621162	3.56945e-15	5.71647e-11	0.26	0.148
Oligo2	ZNRF1	0.701146	3.97856e-15	6.37167e-11	0.279	0.167
Oligo2	KIAA1324L	0.791294	4.54623e-15	7.28078e-11	0.285	0.174
Oligo2	ARHGAP33	0.628184	1.37677e-14	2.2049e-10	0.3	0.183
Oligo2	ZNF276	0.680486	2.48425e-14	3.97852e-10	0.284	0.171
Oligo2	PHYHIPL	0.607811	2.77043e-14	4.43685e-10	0.41	0.282
Oligo2	TIMP2	0.556332	3.73303e-14	5.97844e-10	0.543	0.417
Oligo2	ARHGAP1	0.628027	9.56026e-14	1.53108e-09	0.324	0.209
Oligo2	FNIP1	0.619662	1.18791e-13	1.90244e-09	0.282	0.173
Oligo2	COL16A1	0.603344	2.04998e-13	3.28305e-09	0.255	0.151
Oligo2	CYP51A1	0.550543	9.36897e-13	1.50044e-08	0.267	0.162
Oligo2	ARHGEF2	0.533089	1.3097e-12	2.09749e-08	0.415	0.298
Oligo2	B3GAT1	0.575392	1.65636e-12	2.65267e-08	0.251	0.15
Oligo2	PHACTR3	0.548767	3.2903e-12	5.26941e-08	0.367	0.251
Oligo2	C20orf194	0.548221	4.86084e-12	7.78464e-08	0.307	0.201
Oligo2	NREP	0.54239	7.9284e-12	1.26973e-07	0.713	0.636
Oligo2	MIDN	0.620895	7.96681e-12	1.27589e-07	0.272	0.173
Oligo2	APOD	0.381045	1.15136e-11	1.84391e-07	0.354	0.236
Oligo2	SIK3	0.519287	1.57005e-11	2.51444e-07	0.287	0.183
Oligo2	MYO5A	0.528176	1.62891e-11	2.6087e-07	0.279	0.178
Oligo2	REC8	0.537971	2.26309e-11	3.62434e-07	0.29	0.187
Oligo2	PPP2R1B	0.495017	2.28179e-11	3.65428e-07	0.287	0.183
Oligo2	ZCCHC24	0.51886	4.00811e-11	6.41899e-07	0.251	0.155
Oligo2	GSN	0.502613	7.60043e-11	1.21721e-06	0.472	0.361
Oligo2	CD9	0.617499	7.99733e-11	1.28077e-06	0.355	0.254
Oligo2	KAT2B	0.545552	9.01939e-11	1.44446e-06	0.252	0.158
Oligo2	SRCIN1	0.428394	9.35572e-11	1.49832e-06	0.443	0.328
Oligo2	ZNF608	0.520673	1.22183e-10	1.95676e-06	0.282	0.184
Oligo2	FSCN1	0.517846	1.34853e-10	2.15966e-06	0.29	0.191
Oligo2	SEPTIN8	0.395406	1.40048e-10	2.24286e-06	0.47	0.348
Oligo2	PLEKHA6	0.661087	2.23062e-10	3.57234e-06	0.26	0.17
Oligo2	RAPGEF6	0.52657	2.97279e-10	4.76093e-06	0.26	0.167
Oligo2	GNAI1	0.499028	3.20491e-10	5.13266e-06	0.354	0.248
Oligo2	EMC10	0.45646	4.40482e-10	7.05432e-06	0.382	0.277
Oligo2	ZKSCAN1	0.51338	5.00258e-10	8.01163e-06	0.301	0.205
Oligo2	OSBPL9	0.493433	7.80889e-10	1.25059e-05	0.254	0.163
Oligo2	NECTIN3	0.491317	1.73625e-09	2.7806e-05	0.278	0.186
Oligo2	GNAO1	0.324815	1.78832e-09	2.86399e-05	0.684	0.584
Oligo2	EPB41L4A	0.466574	3.05383e-09	4.89071e-05	0.294	0.2
Oligo2	FRY	0.581066	3.72845e-09	5.97111e-05	0.303	0.216
Oligo2	THRA	0.388951	4.23578e-09	6.7836e-05	0.467	0.366
Oligo2	TNKS	0.468947	6.14305e-09	9.83809e-05	0.336	0.242
Oligo2	SLAIN1	0.414694	9.1099e-09	0.000145895	0.315	0.22
Oligo2	RASSF2	0.545555	9.19678e-09	0.000147286	0.27	0.185
Oligo2	MAT2A	0.402012	9.38354e-09	0.000150277	0.596	0.5
Oligo2	MAPK8IP1	0.459459	3.67565e-08	0.000588656	0.482	0.395
Oligo2	INF2	0.415874	3.79739e-08	0.000608152	0.293	0.204
Oligo2	TRIP12	0.391925	5.41541e-08	0.000867277	0.418	0.325
Oligo2	DPYSL2	0.273744	5.41776e-08	0.000867655	0.813	0.764
Oligo2	GRIA2	0.597687	6.20968e-08	0.00099448	0.482	0.417
Oligo2	NCOR2	0.394982	7.53043e-08	0.001206	0.44	0.346
Oligo2	MTG1	0.450364	9.59863e-08	0.00153722	0.263	0.183
Oligo2	ZNF638	0.36354	1.09626e-07	0.00175567	0.407	0.31
Oligo2	ZMYM2	0.388248	2.11079e-07	0.00338043	0.379	0.29
Oligo2	SPECC1	0.4113	3.00281e-07	0.00480901	0.313	0.23
Oligo2	COL18A1	0.460297	4.10297e-07	0.00657091	0.304	0.224
Oligo2	ADD3	0.406691	4.40508e-07	0.00705474	0.327	0.245
Oligo2	SCARB2	0.504283	4.46101e-07	0.0071443	0.27	0.196
Oligo2	SREBF2	0.367728	4.94854e-07	0.00792509	0.34	0.255
Oligo2	CCSER2	0.37492	5.65355e-07	0.00905415	0.322	0.239
Oligo2	SEPTIN4	0.436467	7.29156e-07	0.0116774	0.501	0.435
Oligo2	GAS7	0.361217	7.34872e-07	0.011769	0.504	0.418
Oligo2	FNTA	0.445562	8.21485e-07	0.0131561	0.275	0.199
Oligo2	TMOD1	0.408185	1.26816e-06	0.0203095	0.252	0.18
Oligo2	FAM131B	0.397022	1.77288e-06	0.0283927	0.306	0.229
Oligo2	TCF12	0.475578	1.87352e-06	0.0300045	0.288	0.217
Oligo2	ACAP3	0.262585	2.14101e-06	0.0342882	0.658	0.573
Oligo2	HTRA1	0.385545	2.44966e-06	0.0392313	0.328	0.252
Oligo2	BAZ2B	0.34538	2.58069e-06	0.0413297	0.399	0.319
Oligo2	CTBP2	0.384519	2.61425e-06	0.0418672	0.254	0.183
Oligo2	EPS15	0.430215	3.22156e-06	0.0515933	0.303	0.231
Oligo2	CSAD	0.395589	4.41002e-06	0.0706264	0.315	0.241
Oligo2	CNTN1	0.467246	6.97275e-06	0.111669	0.51	0.454
Oligo2	ITPK1	0.356215	7.64193e-06	0.122386	0.261	0.192
Oligo2	DOT1L	0.353987	8.69349e-06	0.139226	0.301	0.23
Oligo2	MICAL3	0.364526	1.06219e-05	0.170109	0.372	0.296
Oligo2	FAR1	0.34821	1.10153e-05	0.176409	0.293	0.221
Oligo2	CDC42SE1	0.325017	1.13434e-05	0.181664	0.407	0.331
Oligo2	ANK3	0.380223	1.92896e-05	0.308924	0.54	0.472
Oligo2	TMEM184B	0.367173	2.33903e-05	0.374596	0.31	0.242
Oligo2	ST18	0.369177	3.25971e-05	0.522042	0.333	0.264
Oligo2	ERMN	0.294011	5.07234e-05	0.812336	0.257	0.192
Oligo2	UBR3	0.351551	6.43792e-05	1	0.279	0.217
Oligo2	ARHGEF1	0.347234	6.44194e-05	1	0.29	0.226
Oligo2	NFIX	0.265552	6.57603e-05	1	0.554	0.486
Oligo2	EPN2	0.284648	8.95121e-05	1	0.327	0.262
Oligo2	CSRP1	0.282923	9.23664e-05	1	0.478	0.409
Oligo2	ABCC5	0.345963	0.00010265	1	0.293	0.231
Oligo2	ELAVL3	0.287869	0.000117912	1	0.463	0.399
Oligo2	TMEM50A	0.278009	0.000119925	1	0.288	0.224
Oligo2	SFRP1	0.325998	0.000123519	1	0.27	0.21
Oligo2	PACS2	0.259953	0.000147882	1	0.297	0.232
Oligo2	DYNC1I2	0.349999	0.000177338	1	0.315	0.257
Oligo2	HIST2H2BE	0.357025	0.000200502	1	0.287	0.23
Oligo2	MAN2A2	0.295825	0.000398565	1	0.282	0.225
Oligo2	CADPS	0.332803	0.000428503	1	0.434	0.38
Oligo2	PFN2	0.326403	0.000534464	1	0.491	0.441
Oligo2	CAMSAP2	0.309658	0.000684258	1	0.384	0.331
Oligo2	DST	0.257469	0.000712977	1	0.461	0.407
Oligo2	CREBZF	0.277919	0.000726125	1	0.345	0.29
Oligo2	ATP1B1	0.25624	0.000741202	1	0.457	0.398
Oligo2	NAV1	0.255426	0.000842043	1	0.26	0.206
Oligo2	ADAM23	0.27142	0.00086201	1	0.373	0.318
Oligo2	PHF20L1	0.26089	0.000928662	1	0.358	0.299
Oligo2	SECISBP2L	0.255248	0.00118867	1	0.315	0.261
Oligo2	SOX5	0.263363	0.00126386	1	0.315	0.263
Oligo2	FAIM2	0.282771	0.00134286	1	0.26	0.21
Oligo2	DNM2	0.254984	0.00137385	1	0.349	0.295
Oligo2	AGAP1	0.273955	0.0017809	1	0.381	0.332
Oligo2	FUT8	0.275015	0.00346535	1	0.284	0.237
Oligo2	ARL8A	0.252861	0.00380798	1	0.294	0.249
Oligo2	SGCB	0.27675	0.00441157	1	0.273	0.228

## Sheet: DeN
cluster	gene	avg_log2FC	p_val	p_val_adj	pct.1	pct.2
DeN	CRH	3.46439	0	0	0.731	0.035
DeN	NEFL	3.35186	0	0	0.989	0.304
DeN	C1QL1	3.19703	0	0	0.755	0.078
DeN	CALB2	3.09141	0	0	0.918	0.157
DeN	FGF13	3.02128	0	0	0.71	0.066
DeN	NEFM	2.8009	0	0	0.891	0.2
DeN	GPR88	2.62819	0	0	0.471	0.015
DeN	SNCG	2.58469	0	0	0.963	0.325
DeN	POU4F1	2.47609	0	0	0.417	0.017
DeN	SST	2.42471	0	0	0.55	0.072
DeN	WFDC2	2.36746	0	0	0.476	0.051
DeN	CTXN1	2.33355	0	0	0.829	0.21
DeN	KCNG1	2.25478	0	0	0.381	0.02
DeN	GPR26	2.14365	0	0	0.356	0.024
DeN	CALB1	2.12207	0	0	0.53	0.048
DeN	TPBGL	2.02565	0	0	0.324	0.019
DeN	SHISAL1	2.21386	1.1413e-306	1.8278e-302	0.498	0.064
DeN	YWHAG	2.36287	7.04317e-294	1.12796e-289	0.928	0.373
DeN	UCHL1	2.19092	2.80133e-292	4.48633e-288	0.982	0.46
DeN	KLHL14	1.74205	3.54474e-274	5.67691e-270	0.256	0.014
DeN	NEFH	2.0159	1.05745e-272	1.6935e-268	0.486	0.067
DeN	STMN3	2.1871	4.04849e-269	6.48366e-265	0.934	0.418
DeN	VSTM2L	2.07209	4.8538e-259	7.77337e-255	0.559	0.098
DeN	VSNL1	2.17713	1.37885e-256	2.20822e-252	0.875	0.336
DeN	ECEL1	1.96163	1.09587e-249	1.75504e-245	0.359	0.038
DeN	CPNE6	1.98722	5.24496e-247	8.3998e-243	0.428	0.057
DeN	EEF1A2	1.92465	5.20547e-241	8.33657e-237	0.939	0.459
DeN	ACOT7	2.11476	1.10733e-239	1.77339e-235	0.739	0.21
DeN	TRNP1	2.00141	5.49479e-236	8.79991e-232	0.532	0.097
DeN	GAP43	1.9808	1.85064e-234	2.96379e-230	0.931	0.447
DeN	THY1	2.10032	3.07668e-233	4.9273e-229	0.756	0.229
DeN	TPD52L1	1.8048	1.13171e-228	1.81244e-224	0.298	0.027
DeN	SLC17A6	1.89474	5.39676e-210	8.64291e-206	0.486	0.089
DeN	STXBP6	1.92262	2.15786e-206	3.45581e-202	0.441	0.074
DeN	SNCA	1.8078	1.26203e-205	2.02114e-201	0.913	0.471
DeN	SYT5	1.7727	8.78469e-198	1.40687e-193	0.603	0.145
DeN	HPCAL1	1.83695	3.14816e-194	5.04178e-190	0.532	0.116
DeN	CAMK2N2	1.83463	2.73708e-190	4.38344e-186	0.76	0.271
DeN	NECAB2	1.75107	1.39717e-183	2.23757e-179	0.309	0.039
DeN	GNG3	1.83892	1.72536e-183	2.76316e-179	0.821	0.364
DeN	FXYD7	1.76953	2.34304e-180	3.75238e-176	0.46	0.091
DeN	MEIS2	1.71176	1.11518e-169	1.78596e-165	0.508	0.118
DeN	RIMS4	1.67191	2.95633e-161	4.73456e-157	0.546	0.142
DeN	LGALS1	1.73147	4.954e-161	7.93382e-157	0.657	0.216
DeN	AHNAK2	1.61965	2.40792e-160	3.85629e-156	0.258	0.03
DeN	DUSP15	1.66147	1.86309e-155	2.98373e-151	0.298	0.043
DeN	RRS1	1.63368	1.22936e-153	1.96882e-149	0.312	0.048
DeN	AJAP1	1.55613	2.5441e-150	4.07437e-146	0.253	0.031
DeN	CTNNA2	1.76501	4.26827e-149	6.83563e-145	0.526	0.144
DeN	KIF5A	1.5445	5.01143e-147	8.02581e-143	0.779	0.347
DeN	MT-CO3	0.815832	8.04367e-145	1.28819e-140	1	0.981
DeN	PCSK1N	1.45126	7.10486e-144	1.13784e-139	0.873	0.507
DeN	SYNGR3	1.56261	3.88533e-142	6.22236e-138	0.619	0.2
DeN	ERC2	1.70873	8.97249e-140	1.43695e-135	0.603	0.203
DeN	NBL1	1.63003	1.11398e-137	1.78403e-133	0.385	0.081
DeN	NDRG4	1.37171	1.61046e-137	2.57915e-133	0.848	0.449
DeN	KCNN2	1.68242	5.95195e-137	9.53205e-133	0.356	0.07
DeN	GRM3	1.51749	3.84738e-131	6.16158e-127	0.282	0.045
DeN	YWHAQ	1.54823	9.51311e-131	1.52352e-126	0.712	0.309
DeN	ANXA6	1.64359	2.35607e-130	3.77325e-126	0.611	0.22
DeN	TPPP3	1.06521	3.91802e-127	6.27471e-123	0.596	0.187
DeN	CALY	1.48922	1.33775e-126	2.1424e-122	0.502	0.142
DeN	RCAN2	1.49169	1.03215e-124	1.65299e-120	0.391	0.089
DeN	ENC1	1.49593	3.08186e-124	4.93561e-120	0.699	0.3
DeN	RGS6	1.46597	3.91172e-123	6.26462e-119	0.296	0.053
DeN	STMN2	1.26385	8.49161e-123	1.35993e-118	0.867	0.487
DeN	MAPT	1.28167	3.56056e-121	5.70224e-117	0.878	0.533
DeN	RAB3A	1.56887	5.5449e-120	8.88016e-116	0.603	0.218
DeN	ATP6V0C	1.49257	5.60302e-118	8.97323e-114	0.574	0.198
DeN	DPYSL4	1.54816	1.32932e-116	2.12891e-112	0.511	0.162
DeN	CEND1	1.40669	1.67973e-116	2.69009e-112	0.688	0.288
DeN	MAP1B	1.08644	2.64826e-115	4.2412e-111	0.949	0.704
DeN	MT-CO2	0.749617	8.98103e-115	1.43831e-110	0.998	0.92
DeN	NCDN	1.4158	7.38228e-113	1.18227e-108	0.598	0.22
DeN	FAM189A2	1.45579	8.59993e-113	1.37728e-108	0.412	0.107
DeN	SPOCK2	1.24262	6.73076e-108	1.07793e-103	0.829	0.477
DeN	YWHAH	1.40591	1.76742e-107	2.83053e-103	0.567	0.203
DeN	NSG1	1.32794	2.18503e-105	3.49933e-101	0.537	0.181
DeN	NDFIP1	1.36351	3.54099e-105	5.67089e-101	0.729	0.371
DeN	SULF2	1.38929	8.61467e-104	1.37964e-99	0.401	0.107
DeN	CHGA	1.42445	9.53948e-104	1.52775e-99	0.484	0.155
DeN	ARHGDIG	1.30755	1.3614e-103	2.18028e-99	0.667	0.294
DeN	MT-ND4	0.777598	3.60817e-103	5.77848e-99	0.992	0.858
DeN	MT-ATP6	0.859872	4.38784e-102	7.02713e-98	0.976	0.831
DeN	NRN1	1.3598	3.28391e-101	5.25918e-97	0.655	0.292
DeN	FABP3	1.41568	8.76442e-101	1.40362e-96	0.33	0.077
DeN	CHD5	1.42667	1.99829e-99	3.20026e-95	0.545	0.201
DeN	SLC24A3	1.31332	5.86207e-99	9.38811e-95	0.271	0.054
DeN	CPLX1	1.34652	1.27556e-98	2.04281e-94	0.556	0.208
DeN	PGM2L1	1.34564	1.27167e-95	2.03658e-91	0.433	0.132
DeN	SV2C	1.28949	4.91482e-93	7.87109e-89	0.301	0.069
DeN	SYP	1.24318	6.44753e-93	1.03257e-88	0.715	0.363
DeN	CALM3	1.20997	1.76645e-92	2.82897e-88	0.755	0.41
DeN	RAB6B	1.18791	4.71437e-92	7.55006e-88	0.753	0.417
DeN	BASP1	1.12708	1.23982e-91	1.98556e-87	0.821	0.497
DeN	SLC6A17	1.37358	2.14396e-89	3.43356e-85	0.3	0.071
DeN	PLD3	1.23851	2.23643e-89	3.58165e-85	0.643	0.294
DeN	MT-CYB	0.77639	4.08359e-89	6.53987e-85	0.978	0.826
DeN	C1orf216	1.32506	4.90374e-89	7.85333e-85	0.269	0.058
DeN	ACHE	1.3171	8.05175e-89	1.28949e-84	0.49	0.172
DeN	KHDRBS3	1.3679	1.64651e-88	2.63688e-84	0.474	0.168
DeN	MLLT11	1.29028	3.40391e-88	5.45136e-84	0.625	0.281
DeN	SCN3A	1.32249	3.80779e-88	6.09817e-84	0.369	0.104
DeN	CCDC92	1.26557	1.11095e-87	1.77919e-83	0.611	0.27
DeN	CACHD1	1.3604	3.7149e-86	5.94942e-82	0.343	0.093
DeN	MAPRE2	1.20802	5.09736e-86	8.16342e-82	0.667	0.325
DeN	CHST2	1.36821	1.7754e-85	2.8433e-81	0.272	0.062
DeN	PRKAR1B	1.24047	2.33519e-85	3.7398e-81	0.612	0.276
DeN	ASIC2	1.31415	2.56792e-85	4.11252e-81	0.29	0.069
DeN	RNF187	1.1381	1.49044e-84	2.38694e-80	0.673	0.321
DeN	MGAT5B	1.26742	3.74727e-83	6.00126e-79	0.385	0.117
DeN	NAP1L2	1.37089	2.66261e-82	4.26418e-78	0.389	0.122
DeN	CFL1	1.16773	7.37071e-82	1.18042e-77	0.753	0.437
DeN	RAB11FIP4	1.23009	5.98899e-81	9.59137e-77	0.537	0.219
DeN	FAM49A	1.29762	7.98648e-81	1.27903e-76	0.271	0.064
DeN	KCNH2	1.30029	2.33177e-80	3.73433e-76	0.293	0.074
DeN	INA	1.2466	8.73304e-80	1.3986e-75	0.458	0.164
DeN	MT-ND4L	0.674276	2.41173e-79	3.86239e-75	0.979	0.864
DeN	ENO2	0.965234	2.97335e-79	4.76181e-75	0.891	0.655
DeN	CYB561	1.286	3.58449e-79	5.74056e-75	0.282	0.07
DeN	PPP1R1A	1.216	7.75464e-78	1.24191e-73	0.571	0.252
DeN	KCNT1	1.27054	1.88688e-77	3.02183e-73	0.293	0.076
DeN	PRKCA	1.22477	2.175e-76	3.48327e-72	0.417	0.142
DeN	DIRAS2	1.21003	5.75961e-76	9.22401e-72	0.489	0.189
DeN	GLI3	1.22287	2.83511e-75	4.54042e-71	0.282	0.072
DeN	PRDX2	1.063	5.61025e-75	8.98482e-71	0.721	0.421
DeN	ELOVL4	1.28559	1.09737e-74	1.75744e-70	0.34	0.102
DeN	PTPRN2	1.22524	2.92237e-74	4.68018e-70	0.473	0.182
DeN	ARHGAP44	1.19889	3.3983e-74	5.44238e-70	0.468	0.178
DeN	RPH3A	1.14455	2.55223e-73	4.0874e-69	0.372	0.117
DeN	CDKN2D	1.20572	1.9633e-72	3.14422e-68	0.373	0.121
DeN	ATP1A3	1.06541	4.51112e-71	7.22456e-67	0.67	0.35
DeN	STMN4	1.19722	5.8778e-71	9.41329e-67	0.62	0.317
DeN	BEX3	1.01436	4.65388e-70	7.45319e-66	0.793	0.512
DeN	ATP13A2	1.24801	1.50564e-69	2.41129e-65	0.324	0.098
DeN	ANK1	1.25849	1.80095e-68	2.88422e-64	0.341	0.109
DeN	GABRA2	1.24494	1.18802e-66	1.90261e-62	0.354	0.118
DeN	TCAF1	1.13084	1.06657e-65	1.70811e-61	0.497	0.213
DeN	APP	0.830174	4.97371e-65	7.9654e-61	0.901	0.68
DeN	ATP5IF1	1.12929	1.02313e-64	1.63855e-60	0.596	0.302
DeN	MAP7D1	1.09103	2.91156e-63	4.66286e-59	0.619	0.33
DeN	HSPA12A	1.12844	7.14798e-63	1.14475e-58	0.252	0.067
DeN	CX3CL1	1.13188	7.74878e-63	1.24097e-58	0.268	0.075
DeN	TMEM179	1.148	7.91306e-63	1.26728e-58	0.316	0.099
DeN	CDK5R2	1.15629	8.60089e-63	1.37743e-58	0.332	0.108
DeN	DCTN1	0.957751	1.76934e-62	2.83359e-58	0.728	0.441
DeN	PLPPR3	1.21618	2.51504e-62	4.02784e-58	0.324	0.105
DeN	GNB1	0.920169	3.69694e-62	5.92064e-58	0.793	0.532
DeN	HSPB1	1.10497	5.88958e-62	9.43216e-58	0.479	0.207
DeN	REEP2	1.04111	6.59381e-62	1.056e-57	0.598	0.305
DeN	NRCAM	1.11368	6.29252e-61	1.00775e-56	0.582	0.304
DeN	GABRB3	1.10182	6.46665e-61	1.03563e-56	0.441	0.178
DeN	VAMP2	0.970454	6.15781e-60	9.86174e-56	0.705	0.426
DeN	TMEM178B	1.09902	8.40549e-60	1.34614e-55	0.484	0.212
DeN	PNMA3	1.14735	8.86069e-60	1.41904e-55	0.288	0.088
DeN	RASGEF1B	1.12364	2.22673e-59	3.5661e-55	0.269	0.078
DeN	CACNG7	1.12716	4.63391e-59	7.42121e-55	0.46	0.197
DeN	PCDH17	1.10888	6.3389e-59	1.01517e-54	0.311	0.1
DeN	KIAA1211	1.10551	7.85372e-59	1.25777e-54	0.341	0.118
DeN	ACSL1	1.12581	8.85737e-59	1.41851e-54	0.311	0.101
DeN	IDS	1.06193	1.17101e-58	1.87537e-54	0.609	0.328
DeN	YWHAZ	1.08666	2.67934e-58	4.29096e-54	0.558	0.279
DeN	KIF3A	1.03308	3.54036e-58	5.66989e-54	0.571	0.289
DeN	CAMK1D	1.13612	4.36848e-58	6.99612e-54	0.272	0.082
DeN	RTN1	0.809748	5.34907e-58	8.56653e-54	0.841	0.618
DeN	TMEM35A	1.11024	2.88228e-57	4.61598e-53	0.335	0.116
DeN	SPRN	1.11429	5.43462e-57	8.70355e-53	0.33	0.114
DeN	GP1BB	1.05186	1.07796e-56	1.72635e-52	0.442	0.185
DeN	SERINC1	1.05237	1.69416e-56	2.7132e-52	0.617	0.344
DeN	NRSN2	1.10991	2.01039e-56	3.21964e-52	0.28	0.087
DeN	DOK6	1.16673	6.79075e-56	1.08754e-51	0.494	0.236
DeN	OLFM1	0.869198	2.98281e-55	4.77697e-51	0.748	0.468
DeN	SNX10	1.10165	4.97782e-55	7.97198e-51	0.268	0.082
DeN	CD99L2	1.01434	1.26414e-54	2.02452e-50	0.474	0.213
DeN	KCNAB2	1.09238	5.54425e-54	8.87911e-50	0.287	0.093
DeN	ATP6V0E2	1.08127	6.40378e-54	1.02557e-49	0.415	0.172
DeN	ADAP1	1.12253	8.95828e-53	1.43467e-48	0.279	0.09
DeN	SNCB	0.898247	2.8645e-52	4.5875e-48	0.639	0.361
DeN	SPTB	0.999421	5.3299e-52	8.53584e-48	0.367	0.142
DeN	CHPF	1.04646	1.15345e-51	1.84725e-47	0.33	0.12
DeN	PNMA8B	1.03678	3.63073e-51	5.81462e-47	0.34	0.126
DeN	SOD2	1.07902	6.69584e-51	1.07234e-46	0.385	0.157
DeN	OAZ1	0.702332	1.02673e-50	1.64432e-46	0.856	0.627
DeN	NAP1L5	0.98868	1.54381e-50	2.47242e-46	0.554	0.29
DeN	NELL2	0.977895	2.29267e-50	3.67171e-46	0.599	0.334
DeN	NYAP1	1.0262	5.98469e-50	9.58448e-46	0.438	0.196
DeN	RGS17	1.06602	1.58997e-49	2.54634e-45	0.263	0.085
DeN	ADCY1	0.909009	1.1202e-48	1.79401e-44	0.609	0.341
DeN	TMSB10	0.878965	1.15373e-48	1.84769e-44	0.611	0.337
DeN	VEGFB	0.99656	1.95835e-48	3.1363e-44	0.479	0.229
DeN	LPIN2	0.981498	1.99621e-47	3.19693e-43	0.377	0.155
DeN	PTPRN	0.975495	3.39654e-47	5.43956e-43	0.38	0.158
DeN	PTPRS	0.672535	4.79191e-47	7.67424e-43	0.861	0.641
DeN	CDS2	0.97916	7.89368e-47	1.26417e-42	0.49	0.247
DeN	WSB2	0.977936	9.44426e-47	1.5125e-42	0.442	0.206
DeN	FBXL16	0.958867	1.01321e-46	1.62265e-42	0.466	0.221
DeN	DYNC1I1	0.994254	1.14432e-46	1.83263e-42	0.489	0.245
DeN	NCS1	0.973929	4.35003e-46	6.96657e-42	0.417	0.186
DeN	PPP2R5B	0.94719	4.5735e-46	7.32447e-42	0.497	0.251
DeN	MDH1	1.00689	7.50917e-46	1.20259e-41	0.29	0.104
DeN	PHYHIPL	0.940163	1.65016e-45	2.64273e-41	0.521	0.276
DeN	PDXP	0.918706	3.00469e-45	4.81201e-41	0.423	0.191
DeN	FSCN1	0.96963	1.5706e-44	2.51531e-40	0.409	0.184
DeN	SEPTIN5	0.861035	3.09937e-44	4.96363e-40	0.625	0.376
DeN	FKBP8	0.938844	1.1613e-43	1.85983e-39	0.465	0.228
DeN	AURKAIP1	0.906413	1.37345e-43	2.19958e-39	0.425	0.195
DeN	SCN3B	0.92201	1.62417e-43	2.6011e-39	0.434	0.203
DeN	MAPK4	1.02765	2.6412e-43	4.22988e-39	0.373	0.163
DeN	SOGA3	0.86642	3.69362e-43	5.91534e-39	0.59	0.341
DeN	SCRT1	0.934841	3.77459e-43	6.045e-39	0.397	0.177
DeN	PPP3R1	0.986196	2.91751e-42	4.67239e-38	0.434	0.21
DeN	EEA1	0.936997	6.06715e-42	9.71653e-38	0.401	0.183
DeN	BEX5	0.926332	6.67043e-42	1.06827e-37	0.337	0.138
DeN	CCDC85B	0.841823	1.13289e-41	1.81432e-37	0.577	0.327
DeN	ARL6IP5	1.00401	1.34829e-41	2.15929e-37	0.284	0.107
DeN	RELL2	0.976487	2.11538e-41	3.38778e-37	0.255	0.089
DeN	MGST3	0.92858	6.47171e-41	1.03644e-36	0.446	0.221
DeN	WNK2	0.890012	6.56208e-41	1.05092e-36	0.535	0.3
DeN	TMEM208	0.950293	1.66529e-40	2.66695e-36	0.26	0.093
DeN	LRRC3B	0.926457	1.72049e-40	2.75537e-36	0.359	0.155
DeN	NAT14	0.860837	2.06891e-40	3.31337e-36	0.482	0.249
DeN	MAP2K2	0.920695	2.93186e-40	4.69537e-36	0.438	0.216
DeN	TCEAL2	0.889513	3.60472e-40	5.77296e-36	0.473	0.243
DeN	FOXP1	0.958309	7.76472e-40	1.24352e-35	0.37	0.166
DeN	NDN	0.970291	8.96203e-40	1.43527e-35	0.303	0.121
DeN	MAGEH1	0.927098	1.62654e-39	2.60491e-35	0.436	0.218
DeN	MICAL1	1.05046	1.82922e-39	2.92949e-35	0.372	0.172
DeN	MT-ND3	0.611875	3.00131e-39	4.8066e-35	0.83	0.62
DeN	PKIA	0.82234	3.64329e-39	5.83472e-35	0.481	0.248
DeN	SHD	0.928312	5.90856e-39	9.46256e-35	0.293	0.115
DeN	BAG1	0.822992	7.2603e-39	1.16274e-34	0.551	0.316
DeN	SMIM17	0.906636	8.0654e-39	1.29167e-34	0.279	0.106
DeN	MT-ND2	0.594812	4.53879e-38	7.26887e-34	0.832	0.625
DeN	FSD1	0.920471	6.40234e-38	1.02533e-33	0.34	0.148
DeN	MT-ND6	0.735211	1.43127e-37	2.29218e-33	0.675	0.434
DeN	RUSC1	0.909115	1.45309e-37	2.32712e-33	0.349	0.155
DeN	PDGFB	0.875492	2.90553e-37	4.6532e-33	0.269	0.102
DeN	MAP1LC3B	0.856988	1.03696e-36	1.6607e-32	0.386	0.181
DeN	REEP5	0.905649	1.44517e-36	2.31444e-32	0.429	0.219
DeN	ADGRL1	0.805639	1.90414e-36	3.04948e-32	0.462	0.239
DeN	SLC36A1	0.88758	2.24205e-36	3.59064e-32	0.324	0.139
DeN	RNF157	0.917336	8.26789e-36	1.3241e-31	0.277	0.111
DeN	HRAS	0.847624	8.80467e-36	1.41007e-31	0.383	0.182
DeN	JPH3	0.899846	9.75864e-36	1.56285e-31	0.381	0.183
DeN	PNCK	0.922042	1.05416e-35	1.68824e-31	0.3	0.125
DeN	MAP1A	0.904015	1.59572e-35	2.55554e-31	0.436	0.229
DeN	PIANP	0.887452	1.85636e-35	2.97297e-31	0.282	0.114
DeN	PACSIN1	0.797641	4.12597e-35	6.60775e-31	0.434	0.222
DeN	GSTP1	0.853703	6.82105e-35	1.09239e-30	0.362	0.169
DeN	PAXX	0.842439	1.00586e-34	1.61089e-30	0.367	0.171
DeN	PHACTR1	0.920161	1.2845e-34	2.05712e-30	0.37	0.179
DeN	C9orf16	0.898982	1.39389e-34	2.23232e-30	0.356	0.167
DeN	SLC4A3	0.839527	2.63724e-34	4.22354e-30	0.327	0.144
DeN	ASAP2	0.879188	2.79765e-34	4.48043e-30	0.348	0.161
DeN	CLTB	0.766784	4.09302e-34	6.55497e-30	0.505	0.284
DeN	PSD	0.881356	1.25955e-33	2.01718e-29	0.268	0.108
DeN	RAP1GDS1	0.878105	1.29558e-33	2.07487e-29	0.386	0.192
DeN	AKAP7	0.887895	1.52706e-33	2.44559e-29	0.253	0.099
DeN	IRS2	0.870861	1.83431e-33	2.93765e-29	0.322	0.144
DeN	OPTN	0.808866	1.88948e-33	3.026e-29	0.413	0.21
DeN	NREP	0.578861	2.22944e-33	3.57045e-29	0.83	0.629
DeN	SMYD2	0.868299	2.85324e-33	4.56946e-29	0.255	0.1
DeN	ATP5F1A	0.864586	4.61794e-33	7.39563e-29	0.389	0.195
DeN	ARMCX1	0.869146	6.08088e-33	9.73853e-29	0.298	0.129
DeN	ALDOC	0.558174	2.46263e-32	3.94391e-28	0.651	0.41
DeN	ATP6V0B	0.81818	3.2779e-32	5.24956e-28	0.394	0.199
DeN	FBXO2	0.804345	4.12551e-32	6.60701e-28	0.308	0.135
DeN	LMTK3	0.846312	4.2458e-32	6.79964e-28	0.385	0.193
DeN	ATP6V1A	0.759931	4.35842e-32	6.98001e-28	0.508	0.293
DeN	LASP1	0.836222	5.62274e-32	9.00482e-28	0.353	0.169
DeN	DPF1	0.869282	6.11179e-32	9.78803e-28	0.266	0.11
DeN	CACNB3	0.860902	7.57659e-32	1.21339e-27	0.263	0.108
DeN	GOLGA2	0.843889	7.83109e-32	1.25415e-27	0.285	0.122
DeN	LRRC4B	0.799387	8.90067e-32	1.42544e-27	0.5	0.295
DeN	INSYN1	0.885228	9.17539e-32	1.46944e-27	0.304	0.136
DeN	MT-ND1	0.623564	1.62694e-31	2.60554e-27	0.721	0.508
DeN	ATXN7L3B	0.811069	2.08227e-31	3.33476e-27	0.478	0.27
DeN	GRIN1	0.649977	2.81236e-31	4.50399e-27	0.622	0.403
DeN	GNAO1	0.575825	3.80878e-31	6.09976e-27	0.774	0.579
DeN	EPN1	0.787565	4.36592e-31	6.99203e-27	0.396	0.202
DeN	GARS	0.887162	4.87916e-31	7.81397e-27	0.256	0.106
DeN	PCMT1	0.851462	5.67417e-31	9.08719e-27	0.369	0.186
DeN	C1orf21	0.825761	6.70713e-31	1.07415e-26	0.349	0.169
DeN	PRKACA	0.769854	7.72592e-31	1.23731e-26	0.524	0.322
DeN	SCN1A	0.82186	8.7001e-31	1.39332e-26	0.343	0.165
DeN	AKAP1	0.836731	1.68629e-30	2.70059e-26	0.391	0.204
DeN	PFKP	0.821226	1.68659e-30	2.70107e-26	0.401	0.21
DeN	ADAM23	0.721437	1.80072e-30	2.88386e-26	0.518	0.309
DeN	PURG	0.779451	3.17286e-30	5.08133e-26	0.369	0.183
DeN	GDI1	0.57769	3.61546e-30	5.79016e-26	0.768	0.585
DeN	VSTM2B	0.712348	4.57518e-30	7.32715e-26	0.369	0.181
DeN	SLC4A10	0.784097	6.21153e-30	9.94777e-26	0.361	0.177
DeN	NUDCD3	0.791954	6.31642e-30	1.01157e-25	0.365	0.183
DeN	2023-03-04	0.869286	7.79312e-30	1.24807e-25	0.255	0.107
DeN	MT-ND5	0.652692	8.52835e-30	1.36581e-25	0.635	0.426
DeN	ABLIM2	0.791928	1.16448e-29	1.86492e-25	0.303	0.137
DeN	TOLLIP	0.819869	1.26258e-29	2.02202e-25	0.293	0.132
DeN	NPTXR	0.877582	1.37829e-29	2.20734e-25	0.258	0.11
DeN	CHMP1A	0.807636	1.49927e-29	2.40109e-25	0.277	0.121
DeN	CNIH2	0.767729	1.63475e-29	2.61805e-25	0.394	0.205
DeN	GUK1	0.800341	1.97795e-29	3.16769e-25	0.45	0.256
DeN	SCAMP5	0.761281	2.321e-29	3.71707e-25	0.47	0.271
DeN	HS6ST1	0.849322	2.61852e-29	4.19356e-25	0.296	0.135
DeN	CACNB1	0.845772	2.69099e-29	4.30961e-25	0.279	0.123
DeN	CDK5R1	0.752904	4.34577e-29	6.95974e-25	0.423	0.231
DeN	FGF12	0.807096	4.57123e-29	7.32083e-25	0.361	0.182
DeN	CUTA	0.822777	5.56567e-29	8.91341e-25	0.357	0.181
DeN	PFN2	0.641864	5.74589e-29	9.20204e-25	0.636	0.432
DeN	DNAJC6	0.732493	1.27074e-28	2.0351e-24	0.473	0.275
DeN	MAPRE3	0.696128	1.62627e-28	2.60447e-24	0.508	0.302
DeN	LDOC1	0.835413	2.25565e-28	3.61243e-24	0.284	0.129
DeN	PLEKHB2	0.771775	3.73414e-28	5.98022e-24	0.415	0.229
DeN	NAPB	0.777671	4.03352e-28	6.45968e-24	0.367	0.189
DeN	SEMA6B	0.769545	5.50759e-28	8.8204e-24	0.361	0.184
DeN	FAM20C	0.812425	5.55376e-28	8.89434e-24	0.284	0.129
DeN	TMEM141	0.839513	6.96687e-28	1.11574e-23	0.255	0.11
DeN	RAP1GAP	0.754559	7.03316e-28	1.12636e-23	0.255	0.109
DeN	FAM177A1	0.787382	7.55435e-28	1.20983e-23	0.3	0.14
DeN	RASGRP2	0.797421	7.70877e-28	1.23456e-23	0.295	0.137
DeN	TBRG1	0.80243	1.19672e-27	1.91654e-23	0.25	0.107
DeN	ITM2C	0.389274	1.23296e-27	1.97459e-23	0.769	0.533
DeN	PEG3	0.583126	1.45464e-27	2.3296e-23	0.643	0.43
DeN	TSPAN7	0.739379	1.46875e-27	2.3522e-23	0.473	0.282
DeN	RAC3	0.81978	1.59909e-27	2.56094e-23	0.354	0.182
DeN	MXRA7	0.773877	1.63134e-27	2.61259e-23	0.413	0.231
DeN	PJA2	0.678938	1.67248e-27	2.67848e-23	0.534	0.332
DeN	GPRASP2	0.852107	1.92213e-27	3.07829e-23	0.264	0.118
DeN	LIMK1	0.77118	2.41455e-27	3.8669e-23	0.293	0.135
DeN	MAGED2	0.616114	2.57091e-27	4.11732e-23	0.603	0.397
DeN	RTL8C	0.769545	3.17686e-27	5.08774e-23	0.354	0.182
DeN	PLPPR2	0.83546	4.43574e-27	7.10384e-23	0.306	0.148
DeN	PGRMC1	0.772402	6.79577e-27	1.08834e-22	0.46	0.277
DeN	EPHA7	0.772614	6.79823e-27	1.08874e-22	0.421	0.238
DeN	HMOX2	0.806476	1.18807e-26	1.9027e-22	0.319	0.157
DeN	CLTA	0.699934	1.28619e-26	2.05983e-22	0.436	0.246
DeN	TCEAL3	0.759843	1.46255e-26	2.34228e-22	0.362	0.189
DeN	SULT4A1	0.796006	1.98343e-26	3.17646e-22	0.263	0.117
DeN	ETV1	0.611383	3.38949e-26	5.42826e-22	0.49	0.289
DeN	SYT3	0.809815	3.81159e-26	6.10426e-22	0.25	0.11
DeN	SPATS2L	0.747917	4.41076e-26	7.06384e-22	0.311	0.151
DeN	PIP5K1C	0.773082	6.1541e-26	9.85579e-22	0.311	0.153
DeN	RIMS3	0.833375	7.94176e-26	1.27187e-21	0.253	0.113
DeN	NGRN	0.745898	8.17036e-26	1.30848e-21	0.375	0.202
DeN	GPX4	0.618457	9.95981e-26	1.59506e-21	0.62	0.425
DeN	ARL8A	0.733215	1.23885e-25	1.98402e-21	0.423	0.241
DeN	LINGO1	0.717874	1.32067e-25	2.11505e-21	0.364	0.193
DeN	RGMB	0.744724	2.57952e-25	4.1311e-21	0.349	0.183
DeN	VAT1	0.77803	4.70001e-25	7.52707e-21	0.285	0.136
DeN	CADPS	0.619985	8.06899e-25	1.29225e-20	0.569	0.372
DeN	HCFC1R1	0.764498	1.08162e-24	1.73221e-20	0.253	0.114
DeN	JPH4	0.649297	1.16339e-24	1.86317e-20	0.527	0.338
DeN	MIF	0.76131	1.52532e-24	2.4428e-20	0.386	0.217
DeN	CPLX2	0.668873	1.54236e-24	2.47008e-20	0.535	0.342
DeN	KIF1A	0.593753	2.19065e-24	3.50833e-20	0.633	0.448
DeN	AGGF1	0.786633	2.33998e-24	3.74748e-20	0.325	0.169
DeN	ITM2B	0.715336	2.41106e-24	3.86131e-20	0.458	0.28
DeN	BMERB1	0.726622	3.1893e-24	5.10766e-20	0.446	0.268
DeN	TTYH3	0.674105	3.9113e-24	6.26395e-20	0.404	0.227
DeN	FLOT1	0.731087	5.33114e-24	8.53782e-20	0.399	0.23
DeN	ABCA3	0.721346	6.10083e-24	9.77048e-20	0.338	0.179
DeN	PALM2-AKAP2	0.730381	6.18612e-24	9.90708e-20	0.312	0.158
DeN	NLK	0.746251	6.61302e-24	1.05908e-19	0.332	0.175
DeN	SNN	0.704934	1.2299e-23	1.96968e-19	0.343	0.181
DeN	RABAC1	0.718076	1.24177e-23	1.9887e-19	0.375	0.209
DeN	EPB41L3	0.727364	1.36183e-23	2.18097e-19	0.33	0.172
DeN	POLR2E	0.7024	1.41786e-23	2.2707e-19	0.311	0.157
DeN	DAB2IP	0.710642	1.76229e-23	2.8223e-19	0.337	0.178
DeN	SYN1	0.727729	2.28401e-23	3.65785e-19	0.308	0.155
DeN	GADD45GIP1	0.738235	2.36336e-23	3.78492e-19	0.407	0.238
DeN	SNAP25	0.404288	2.71898e-23	4.35445e-19	0.849	0.648
DeN	PPP2R2B	0.689981	4.25334e-23	6.81173e-19	0.298	0.149
DeN	SCN8A	0.669348	4.25886e-23	6.82057e-19	0.377	0.21
DeN	DCTN3	0.716015	4.69742e-23	7.52292e-19	0.37	0.206
DeN	INPP5F	0.555199	4.92434e-23	7.88633e-19	0.494	0.302
DeN	RAB15	0.741652	6.34589e-23	1.01629e-18	0.303	0.154
DeN	KLC2	0.708694	1.18612e-22	1.89957e-18	0.354	0.195
DeN	CLSTN3	0.633557	1.18768e-22	1.90207e-18	0.449	0.271
DeN	ADAM11	0.689461	1.22342e-22	1.95931e-18	0.311	0.16
DeN	HES4	0.688778	1.49001e-22	2.38624e-18	0.362	0.2
DeN	KLC1	0.634969	1.71007e-22	2.73867e-18	0.561	0.382
DeN	RAB7A	0.696005	3.88851e-22	6.22745e-18	0.335	0.181
DeN	TLE5	0.600989	5.17183e-22	8.28269e-18	0.518	0.339
DeN	PIN1	0.699687	5.77483e-22	9.24839e-18	0.29	0.147
DeN	UBLCP1	0.696472	6.43798e-22	1.03104e-17	0.277	0.138
DeN	PODXL2	0.651862	6.98643e-22	1.11888e-17	0.391	0.224
DeN	ARRB1	0.656886	7.35751e-22	1.1783e-17	0.386	0.222
DeN	CHMP1B	0.708043	8.91049e-22	1.42702e-17	0.287	0.145
DeN	KIFC2	0.669964	1.12973e-21	1.80926e-17	0.489	0.32
DeN	GDAP1	0.618692	1.32725e-21	2.1256e-17	0.519	0.345
DeN	RHBDD2	0.687082	1.47185e-21	2.35716e-17	0.341	0.186
DeN	KIF21A	0.583726	1.6122e-21	2.58194e-17	0.421	0.25
DeN	SOD1	0.723342	1.88678e-21	3.02168e-17	0.389	0.231
DeN	DYNLL2	0.546233	2.46753e-21	3.95175e-17	0.604	0.424
DeN	CASKIN1	0.681117	2.94022e-21	4.70877e-17	0.258	0.125
DeN	NAPG	0.693419	3.67423e-21	5.88428e-17	0.268	0.132
DeN	CCDC93	0.736868	1.02659e-20	1.64408e-16	0.255	0.126
DeN	AGRN	0.613826	1.30612e-20	2.09174e-16	0.413	0.248
DeN	ARHGDIA	0.622394	1.66407e-20	2.66501e-16	0.375	0.216
DeN	BCL2L2	0.677184	1.93676e-20	3.10172e-16	0.441	0.278
DeN	NAT8L	0.672375	1.96596e-20	3.14849e-16	0.317	0.172
DeN	HCN2	0.628759	1.96929e-20	3.15381e-16	0.324	0.175
DeN	INF2	0.654889	2.99583e-20	4.79782e-16	0.354	0.201
DeN	DNAJC5	0.630952	3.05035e-20	4.88514e-16	0.397	0.236
DeN	CYFIP2	0.67027	3.30237e-20	5.28875e-16	0.308	0.165
DeN	FAAP20	0.677471	3.68336e-20	5.89889e-16	0.272	0.139
DeN	DPYSL5	0.639557	3.75509e-20	6.01378e-16	0.321	0.174
DeN	HK1	0.644151	4.54764e-20	7.28305e-16	0.332	0.183
DeN	RTN3	0.544083	4.87306e-20	7.8042e-16	0.601	0.428
DeN	FLYWCH2	0.639088	6.73922e-20	1.07929e-15	0.314	0.169
DeN	KCND2	0.69472	8.96082e-20	1.43508e-15	0.277	0.144
DeN	PALM	0.671885	1.1032e-19	1.76677e-15	0.268	0.137
DeN	SYT11	0.479273	1.12914e-19	1.80831e-15	0.663	0.486
DeN	CAMK2G	0.620987	1.14386e-19	1.83188e-15	0.34	0.19
DeN	FSD1L	0.644863	1.35816e-19	2.1751e-15	0.293	0.155
DeN	ACTR1A	0.673845	1.69849e-19	2.72013e-15	0.325	0.182
DeN	TALDO1	0.710098	2.09307e-19	3.35205e-15	0.268	0.138
DeN	CDK16	0.620677	2.32275e-19	3.71988e-15	0.431	0.271
DeN	PITPNA	0.641549	2.48182e-19	3.97464e-15	0.405	0.249
DeN	ATP6V1B2	0.63225	2.67068e-19	4.27709e-15	0.372	0.219
DeN	NPTX1	0.69195	2.79851e-19	4.48181e-15	0.253	0.128
DeN	PEBP1	0.513855	4.33191e-19	6.93755e-15	0.59	0.424
DeN	NDUFB6	0.609479	4.90208e-19	7.85068e-15	0.301	0.162
DeN	CALM2	0.532143	5.80076e-19	9.28992e-15	0.538	0.371
DeN	ELAVL4	0.576741	1.09294e-18	1.75034e-14	0.365	0.212
DeN	DLGAP3	0.67436	1.23357e-18	1.97556e-14	0.25	0.127
DeN	MAPK8IP1	0.490039	1.27653e-18	2.04436e-14	0.564	0.39
DeN	SGSM2	0.650892	1.31724e-18	2.10957e-14	0.298	0.163
DeN	NAP1L3	0.627514	1.40951e-18	2.25733e-14	0.279	0.147
DeN	LHX1	0.613351	1.43913e-18	2.30477e-14	0.256	0.13
DeN	STUB1	0.587392	1.53272e-18	2.45466e-14	0.38	0.227
DeN	CTSB	0.561793	1.82912e-18	2.92934e-14	0.399	0.243
DeN	RGS11	0.687317	1.8366e-18	2.94132e-14	0.436	0.289
DeN	ADGRB1	0.597618	1.92245e-18	3.07881e-14	0.272	0.142
DeN	EVI5L	0.632661	1.94533e-18	3.11545e-14	0.25	0.126
DeN	ABR	0.57215	2.45633e-18	3.93381e-14	0.391	0.236
DeN	PAM16	0.668035	2.71448e-18	4.34724e-14	0.258	0.134
DeN	METTL26	0.62263	3.33226e-18	5.33662e-14	0.341	0.198
DeN	B4GALNT1	0.601604	4.28252e-18	6.85846e-14	0.317	0.178
DeN	ZC3H15	0.642097	4.92032e-18	7.8799e-14	0.367	0.222
DeN	CADM2	0.531281	6.02265e-18	9.64528e-14	0.466	0.304
DeN	IRGQ	0.630806	6.69417e-18	1.07207e-13	0.345	0.203
DeN	BEX1	0.518009	7.35621e-18	1.1781e-13	0.42	0.26
DeN	DPYSL3	0.511629	1.17595e-17	1.88328e-13	0.465	0.302
DeN	C4orf48	0.621787	1.19449e-17	1.91298e-13	0.276	0.148
DeN	SRM	0.614754	1.31559e-17	2.10691e-13	0.282	0.153
DeN	SV2A	0.539474	1.46782e-17	2.35071e-13	0.431	0.276
DeN	HSP90AA1	0.56386	1.58952e-17	2.54562e-13	0.471	0.317
DeN	PTPA	0.674721	1.63473e-17	2.61802e-13	0.284	0.156
DeN	AP3B2	0.583574	1.83394e-17	2.93706e-13	0.402	0.252
DeN	TBCB	0.604965	1.91232e-17	3.06258e-13	0.444	0.293
DeN	BRSK1	0.452406	2.77402e-17	4.44259e-13	0.644	0.494
DeN	RTN4	0.468567	2.9823e-17	4.77616e-13	0.572	0.411
DeN	CDH11	0.591709	3.07464e-17	4.92404e-13	0.264	0.14
DeN	TMEM59L	0.426783	5.65784e-17	9.06103e-13	0.7	0.536
DeN	CCDC124	0.582478	6.3285e-17	1.01351e-12	0.349	0.208
DeN	CARMIL3	0.678195	6.4979e-17	1.04064e-12	0.29	0.164
DeN	ST6GALNAC6	0.590137	9.06849e-17	1.45232e-12	0.34	0.201
DeN	PPP2R2C	0.473245	1.01634e-16	1.62767e-12	0.556	0.392
DeN	MAST1	0.555154	1.05744e-16	1.69348e-12	0.402	0.254
DeN	ECHS1	0.595016	1.12522e-16	1.80203e-12	0.353	0.214
DeN	FBXO44	0.56539	1.93469e-16	3.0984e-12	0.41	0.264
DeN	ATP6V1F	0.593361	1.95123e-16	3.1249e-12	0.274	0.15
DeN	PPFIBP1	0.529581	2.08897e-16	3.34549e-12	0.325	0.188
DeN	SEMA5A	0.541677	2.1424e-16	3.43105e-12	0.252	0.132
DeN	ANK2	0.520305	2.48803e-16	3.98459e-12	0.558	0.409
DeN	EPB41L1	0.526098	2.64778e-16	4.24041e-12	0.489	0.338
DeN	LY6H	0.619326	2.89487e-16	4.63613e-12	0.261	0.142
DeN	KIAA0930	0.482389	3.11193e-16	4.98375e-12	0.404	0.254
DeN	SHTN1	0.55765	3.23802e-16	5.18569e-12	0.37	0.227
DeN	NENF	0.571692	3.28277e-16	5.25736e-12	0.271	0.148
DeN	MAP1LC3A	0.557474	3.73371e-16	5.97954e-12	0.407	0.26
DeN	KIF3C	0.596934	4.35445e-16	6.97365e-12	0.356	0.219
DeN	TSPYL4	0.588658	5.74478e-16	9.20027e-12	0.276	0.153
DeN	NDUFAB1	0.604019	8.83232e-16	1.4145e-11	0.295	0.17
DeN	VAT1L	0.552841	9.66784e-16	1.54831e-11	0.402	0.259
DeN	HYOU1	0.610838	1.03753e-15	1.6616e-11	0.255	0.139
DeN	NDUFB7	0.511417	1.39863e-15	2.23991e-11	0.394	0.25
DeN	HSPH1	0.595034	1.64669e-15	2.63718e-11	0.269	0.15
DeN	MGAT3	0.584561	2.35977e-15	3.77918e-11	0.282	0.161
DeN	MAPK12	0.616816	2.49254e-15	3.9918e-11	0.271	0.153
DeN	SQSTM1	0.518983	2.49497e-15	3.9957e-11	0.46	0.314
DeN	PGAM1	0.547769	3.17026e-15	5.07717e-11	0.28	0.158
DeN	ATP6V0A1	0.565554	4.458e-15	7.13948e-11	0.351	0.218
DeN	SPTAN1	0.39184	4.578e-15	7.33167e-11	0.745	0.626
DeN	SHANK1	0.54001	4.58399e-15	7.34127e-11	0.269	0.15
DeN	LY6E	0.612242	6.21563e-15	9.95434e-11	0.285	0.166
DeN	TAGLN3	0.600337	6.57071e-15	1.0523e-10	0.295	0.173
DeN	L1CAM	0.472147	8.88984e-15	1.42371e-10	0.458	0.311
DeN	DKK3	0.431368	1.02626e-14	1.64355e-10	0.595	0.441
DeN	G3BP2	0.478282	1.04826e-14	1.67879e-10	0.452	0.305
DeN	CTIF	0.542187	1.06138e-14	1.6998e-10	0.428	0.289
DeN	CACNA1E	0.544494	1.07027e-14	1.71404e-10	0.412	0.274
DeN	DPYSL2	0.296857	1.3981e-14	2.23906e-10	0.893	0.759
DeN	CAPRIN1	0.515574	1.52163e-14	2.43689e-10	0.306	0.181
DeN	GPRASP1	0.507433	1.57998e-14	2.53033e-10	0.373	0.237
DeN	PITPNM1	0.577588	1.82641e-14	2.92499e-10	0.29	0.17
DeN	OTUB1	0.588254	1.85762e-14	2.97498e-10	0.282	0.164
DeN	APLP2	0.424019	1.9059e-14	3.0523e-10	0.556	0.405
DeN	TIPRL	0.581981	1.96479e-14	3.14662e-10	0.266	0.151
DeN	TIMP2	0.386953	1.96773e-14	3.15133e-10	0.572	0.415
DeN	CNTNAP1	0.54379	2.55877e-14	4.09787e-10	0.255	0.142
DeN	FAM199X	0.552291	2.73411e-14	4.37867e-10	0.255	0.143
DeN	CACNA1B	0.612532	2.73729e-14	4.38377e-10	0.296	0.178
DeN	ALCAM	0.508072	2.82265e-14	4.52047e-10	0.26	0.145
DeN	MTURN	0.452138	2.96501e-14	4.74847e-10	0.559	0.418
DeN	QDPR	0.572388	4.16794e-14	6.67495e-10	0.263	0.15
DeN	BSCL2	0.481428	4.3524e-14	6.97037e-10	0.369	0.232
DeN	ANKRD52	0.529332	7.03949e-14	1.12737e-09	0.311	0.189
DeN	DNM1	0.435749	7.15977e-14	1.14664e-09	0.502	0.351
DeN	TPPP	0.481624	7.41368e-14	1.1873e-09	0.359	0.226
DeN	TAF10	0.522929	8.83018e-14	1.41415e-09	0.268	0.154
DeN	PSMA7	0.546877	9.64682e-14	1.54494e-09	0.304	0.185
DeN	SPRYD3	0.496744	9.67501e-14	1.54945e-09	0.364	0.233
DeN	PLEKHA6	0.537722	1.03214e-13	1.65297e-09	0.285	0.168
DeN	RNF11	0.510163	1.15942e-13	1.85681e-09	0.3	0.179
DeN	PRNP	0.49686	1.17109e-13	1.8755e-09	0.418	0.282
DeN	COX8A	0.538168	1.24349e-13	1.99145e-09	0.335	0.211
DeN	FLOT2	0.54983	1.55292e-13	2.487e-09	0.253	0.144
DeN	SLC25A4	0.53642	2.0362e-13	3.26098e-09	0.317	0.196
DeN	KIF21B	0.58689	2.31235e-13	3.70323e-09	0.287	0.173
DeN	PMM1	0.542234	2.75095e-13	4.40564e-09	0.261	0.152
DeN	PPP2R5D	0.52263	2.94177e-13	4.71125e-09	0.255	0.146
DeN	SLC22A17	0.3387	2.9838e-13	4.77855e-09	0.627	0.47
DeN	NPTN	0.46574	3.46634e-13	5.55134e-09	0.412	0.279
DeN	ARHGEF4	0.515275	3.57337e-13	5.72275e-09	0.354	0.228
DeN	KIAA0513	0.441236	3.64059e-13	5.8304e-09	0.377	0.243
DeN	ARHGEF17	0.454981	4.0567e-13	6.4968e-09	0.308	0.186
DeN	ENO1	0.510151	5.45374e-13	8.73417e-09	0.333	0.211
DeN	ATP5F1D	0.552955	5.58879e-13	8.95045e-09	0.373	0.251
DeN	MAPK8IP3	0.435489	5.90397e-13	9.45521e-09	0.506	0.372
DeN	ELAVL3	0.419635	5.906e-13	9.45846e-09	0.534	0.395
DeN	MAP4	0.451545	7.95063e-13	1.27329e-08	0.527	0.392
DeN	PNMA2	0.524462	1.36697e-12	2.1892e-08	0.28	0.169
DeN	SEC11C	0.498789	1.55363e-12	2.48815e-08	0.322	0.204
DeN	EXOSC6	0.55999	1.63013e-12	2.61066e-08	0.277	0.168
DeN	UBXN6	0.461641	2.06607e-12	3.30881e-08	0.431	0.301
DeN	AASDHPPT	0.536307	2.3529e-12	3.76817e-08	0.264	0.158
DeN	PPP1R12C	0.530526	2.64483e-12	4.23569e-08	0.324	0.208
DeN	CLIP3	0.483045	4.0459e-12	6.4795e-08	0.425	0.301
DeN	IGLON5	0.481036	4.85886e-12	7.78147e-08	0.3	0.186
DeN	FAM171A2	0.49298	4.97083e-12	7.96079e-08	0.279	0.17
DeN	ADD2	0.470446	5.93014e-12	9.49713e-08	0.365	0.244
DeN	IGSF21	0.486169	6.10376e-12	9.77518e-08	0.404	0.281
DeN	B4GALT5	0.495172	6.96158e-12	1.1149e-07	0.274	0.166
DeN	TTBK1	0.509697	7.44587e-12	1.19246e-07	0.324	0.21
DeN	HSPB8	0.429794	8.18063e-12	1.31013e-07	0.284	0.172
DeN	ATP6AP1	0.466849	8.86285e-12	1.41939e-07	0.319	0.203
DeN	PSMD3	0.494696	9.07583e-12	1.45349e-07	0.341	0.224
DeN	FAM219A	0.499742	9.32627e-12	1.4936e-07	0.309	0.197
DeN	SEC62	0.420124	9.41229e-12	1.50738e-07	0.476	0.347
DeN	COX7A2L	0.506002	1.11122e-11	1.77962e-07	0.333	0.22
DeN	EID1	0.373999	1.39389e-11	2.23231e-07	0.486	0.35
DeN	TMOD2	0.472623	1.5449e-11	2.47415e-07	0.309	0.197
DeN	CUEDC2	0.515082	1.57179e-11	2.51722e-07	0.295	0.186
DeN	MFSD10	0.500938	1.60837e-11	2.57581e-07	0.258	0.155
DeN	DYNC1I2	0.465792	2.14008e-11	3.42734e-07	0.375	0.254
DeN	PA2G4	0.460761	2.39293e-11	3.83228e-07	0.329	0.214
DeN	AHSA1	0.478242	2.56865e-11	4.11369e-07	0.38	0.262
DeN	KIF2A	0.493584	2.58522e-11	4.14023e-07	0.312	0.203
DeN	VCAN	0.386829	2.85039e-11	4.56489e-07	0.393	0.267
DeN	IGSF9B	0.432013	2.95444e-11	4.73153e-07	0.361	0.241
DeN	NME3	0.412576	3.09814e-11	4.96167e-07	0.401	0.277
DeN	KAZN	0.427237	3.13895e-11	5.02703e-07	0.359	0.239
DeN	FAM3C	0.521543	3.39024e-11	5.42946e-07	0.298	0.191
DeN	GNAZ	0.513606	4.09673e-11	6.56091e-07	0.264	0.164
DeN	C1orf122	0.535906	4.34935e-11	6.96548e-07	0.338	0.227
DeN	DPP7	0.451104	4.48123e-11	7.17669e-07	0.338	0.224
DeN	NOVA2	0.397063	5.16267e-11	8.26801e-07	0.423	0.297
DeN	RTF2	0.503628	5.77405e-11	9.24714e-07	0.28	0.177
DeN	PAFAH1B1	0.386751	5.82743e-11	9.33263e-07	0.564	0.438
DeN	KCTD2	0.440232	6.0719e-11	9.72414e-07	0.33	0.217
DeN	NCAN	0.297256	6.32322e-11	1.01266e-06	0.455	0.321
DeN	PLEC	0.525077	6.35962e-11	1.01849e-06	0.287	0.184
DeN	USP22	0.470145	6.3647e-11	1.01931e-06	0.439	0.321
DeN	GABBR1	0.284558	6.68724e-11	1.07096e-06	0.72	0.585
DeN	PTPRF	0.470264	7.2505e-11	1.16117e-06	0.266	0.164
DeN	ZNF580	0.489328	7.3377e-11	1.17513e-06	0.264	0.164
DeN	POU3F3	0.494933	7.38364e-11	1.18249e-06	0.295	0.189
DeN	TMEM41B	0.498571	7.69064e-11	1.23166e-06	0.288	0.185
DeN	PRKCZ	0.421285	8.01118e-11	1.28299e-06	0.388	0.269
DeN	NRG1	0.468216	8.9858e-11	1.43908e-06	0.258	0.158
DeN	KIFAP3	0.462738	9.57593e-11	1.53358e-06	0.325	0.215
DeN	PPHLN1	0.467143	1.08483e-10	1.73736e-06	0.266	0.165
DeN	AP2M1	0.458458	1.17133e-10	1.87589e-06	0.303	0.196
DeN	ATP6V0D1	0.481883	1.44054e-10	2.30702e-06	0.277	0.176
DeN	NDUFA2	0.46062	1.56219e-10	2.50184e-06	0.271	0.169
DeN	TXNL1	0.455872	1.71202e-10	2.7418e-06	0.303	0.196
DeN	SCN2A	0.396547	1.72571e-10	2.76373e-06	0.389	0.269
DeN	ZBTB7A	0.493965	2.05266e-10	3.28733e-06	0.263	0.165
DeN	TUB	0.496168	2.07331e-10	3.32041e-06	0.253	0.158
DeN	RAB3GAP1	0.477243	2.09624e-10	3.35713e-06	0.303	0.198
DeN	NRXN2	0.416759	3.29555e-10	5.27782e-06	0.401	0.284
DeN	EDIL3	0.365311	3.5768e-10	5.72825e-06	0.296	0.189
DeN	ZNF358	0.503774	3.87941e-10	6.21288e-06	0.264	0.168
DeN	ZNRF1	0.493411	3.97794e-10	6.37067e-06	0.264	0.168
DeN	SEZ6L2	0.448421	4.36769e-10	6.99485e-06	0.292	0.189
DeN	ANKRD13D	0.478448	5.36036e-10	8.58462e-06	0.33	0.225
DeN	DNER	0.370766	5.40487e-10	8.6559e-06	0.383	0.266
DeN	MAP6	0.405545	6.54342e-10	1.04793e-05	0.417	0.301
DeN	DBN1	0.498862	6.62156e-10	1.06044e-05	0.309	0.209
DeN	CAMTA2	0.446544	6.63082e-10	1.06193e-05	0.29	0.19
DeN	SEPTIN3	0.368692	6.69658e-10	1.07246e-05	0.447	0.326
DeN	HAGH	0.421839	6.77937e-10	1.08572e-05	0.314	0.209
DeN	CELF3	0.389	7.88568e-10	1.26289e-05	0.417	0.299
DeN	ECH1	0.39558	8.04577e-10	1.28853e-05	0.325	0.217
DeN	RANGAP1	0.458114	8.30949e-10	1.33076e-05	0.287	0.187
DeN	TCEAL4	0.494332	8.40558e-10	1.34615e-05	0.258	0.164
DeN	YWHAE	0.359111	8.64287e-10	1.38416e-05	0.556	0.441
DeN	UBC	0.481867	8.9986e-10	1.44113e-05	0.288	0.189
DeN	MGAT4B	0.475117	9.06941e-10	1.45247e-05	0.274	0.177
DeN	CKAP5	0.418579	9.32328e-10	1.49312e-05	0.354	0.245
DeN	CMPK1	0.45576	9.45301e-10	1.5139e-05	0.269	0.173
DeN	UNC13A	0.430399	1.05991e-09	1.69745e-05	0.335	0.228
DeN	SLC25A23	0.411376	1.31299e-09	2.10275e-05	0.292	0.19
DeN	SPTBN2	0.475254	1.4225e-09	2.27813e-05	0.337	0.234
DeN	VDAC3	0.446063	1.58122e-09	2.53232e-05	0.271	0.175
DeN	ATP1B1	0.330902	1.72402e-09	2.76102e-05	0.513	0.395
DeN	APBB1	0.359536	1.76958e-09	2.83399e-05	0.473	0.355
DeN	RUFY3	0.385133	1.88162e-09	3.01341e-05	0.413	0.302
DeN	ATXN10	0.410368	2.32808e-09	3.72842e-05	0.338	0.234
DeN	NAP1L4	0.364125	2.36334e-09	3.78489e-05	0.436	0.32
DeN	SMIM7	0.460564	2.54118e-09	4.06971e-05	0.284	0.188
DeN	LAMTOR1	0.494126	2.57245e-09	4.11978e-05	0.255	0.164
DeN	CNDP2	0.406685	2.82539e-09	4.52487e-05	0.298	0.198
DeN	KIF3B	0.395855	3.02237e-09	4.84032e-05	0.377	0.267
DeN	STRAP	0.393707	3.50763e-09	5.61747e-05	0.378	0.269
DeN	NDUFC2	0.456083	3.7622e-09	6.02517e-05	0.359	0.256
DeN	HDAC5	0.428688	3.76354e-09	6.0273e-05	0.261	0.169
DeN	CRELD1	0.417202	4.12229e-09	6.60185e-05	0.325	0.224
DeN	NSMF	0.379282	4.57774e-09	7.33125e-05	0.375	0.267
DeN	CMIP	0.434864	4.66403e-09	7.46944e-05	0.316	0.216
DeN	ABAT	0.44052	5.26377e-09	8.42993e-05	0.377	0.274
DeN	SLC8A1	0.382685	7.492e-09	0.000119984	0.253	0.162
DeN	SUMO3	0.419661	7.5034e-09	0.000120167	0.298	0.202
DeN	RALYL	0.414113	8.52747e-09	0.000136567	0.317	0.219
DeN	NUDC	0.385867	8.67147e-09	0.000138874	0.332	0.229
DeN	RAB14	0.434768	9.04351e-09	0.000144832	0.399	0.299
DeN	CAPRIN2	0.377781	9.27221e-09	0.000148494	0.279	0.184
DeN	PDHA1	0.35856	9.61507e-09	0.000153985	0.388	0.28
DeN	ATL1	0.402349	9.66513e-09	0.000154787	0.276	0.181
DeN	ADRM1	0.404422	1.26503e-08	0.000202595	0.314	0.216
DeN	AP2A1	0.430155	1.47686e-08	0.00023652	0.28	0.189
DeN	GPC1	0.365632	1.47974e-08	0.000236981	0.375	0.271
DeN	TCEA2	0.391491	1.55489e-08	0.000249015	0.338	0.238
DeN	NSF	0.294937	1.63874e-08	0.000262444	0.356	0.247
DeN	PYGB	0.358505	1.71968e-08	0.000275406	0.425	0.317
DeN	KLHDC3	0.436195	1.85612e-08	0.000297257	0.26	0.172
DeN	GRINA	0.355848	1.91842e-08	0.000307236	0.425	0.32
DeN	KCNQ2	0.366708	1.93787e-08	0.00031035	0.441	0.334
DeN	PTPRD	0.353506	1.98879e-08	0.000318505	0.476	0.374
DeN	VPS4A	0.455993	2.02327e-08	0.000324027	0.258	0.172
DeN	DRAP1	0.37997	2.03426e-08	0.000325786	0.449	0.342
DeN	CLSTN1	0.324443	2.19918e-08	0.000352199	0.54	0.437
DeN	VPS28	0.436143	2.37769e-08	0.000380787	0.312	0.22
DeN	PREPL	0.411332	2.38786e-08	0.000382416	0.37	0.272
DeN	RAB11FIP3	0.402497	2.61702e-08	0.000419115	0.282	0.19
DeN	PPP5C	0.389807	2.75624e-08	0.000441412	0.264	0.175
DeN	MAGED1	0.403469	2.79886e-08	0.000448238	0.324	0.228
DeN	BCL2L13	0.381499	3.04816e-08	0.000488163	0.349	0.251
DeN	MCRIP1	0.369396	3.17894e-08	0.000509108	0.335	0.236
DeN	SLC23A2	0.416682	3.36999e-08	0.000539705	0.274	0.185
DeN	STK25	0.380112	3.54587e-08	0.000567871	0.309	0.215
DeN	ATP9A	0.317835	3.62681e-08	0.000580833	0.556	0.451
DeN	GIPC1	0.335248	3.72789e-08	0.000597021	0.346	0.246
DeN	AP1M1	0.442647	3.81003e-08	0.000610177	0.256	0.171
DeN	HPCAL4	0.441088	4.29685e-08	0.00068814	0.298	0.208
DeN	ZSCAN18	0.377249	4.43642e-08	0.000710493	0.338	0.24
DeN	SLC25A39	0.381097	4.60783e-08	0.000737944	0.258	0.171
DeN	EMC10	0.388703	4.86486e-08	0.000779107	0.377	0.278
DeN	RHOA	0.362922	5.17855e-08	0.000829345	0.346	0.247
DeN	NARS	0.423754	5.58013e-08	0.000893657	0.284	0.195
DeN	AKR1B1	0.41008	5.93908e-08	0.000951144	0.317	0.225
DeN	GNB2	0.369041	5.954e-08	0.000953534	0.301	0.209
DeN	UBE2O	0.383282	6.78363e-08	0.0010864	0.258	0.172
DeN	PIK3R2	0.367358	6.96615e-08	0.00111563	0.264	0.177
DeN	SRPK1	0.387366	8.28988e-08	0.00132762	0.28	0.192
DeN	PI4KA	0.386979	9.14457e-08	0.0014645	0.295	0.205
DeN	TSPYL1	0.33217	1.16289e-07	0.00186236	0.471	0.366
DeN	EIF4A2	0.333123	1.61751e-07	0.00259044	0.394	0.295
DeN	PDHB	0.355716	1.63731e-07	0.00262215	0.272	0.186
DeN	CELF5	0.33078	1.6878e-07	0.002703	0.364	0.265
DeN	FGFR2	0.300363	1.78795e-07	0.00286341	0.288	0.197
DeN	ARCN1	0.395946	1.7923e-07	0.00287037	0.276	0.191
DeN	CAPZA2	0.419577	1.92851e-07	0.0030885	0.276	0.191
DeN	FAIM2	0.394445	2.06733e-07	0.00331083	0.295	0.208
DeN	COPE	0.420658	2.29391e-07	0.0036737	0.253	0.173
DeN	TOMM20	0.385022	2.31003e-07	0.00369952	0.316	0.227
DeN	ENSA	0.374096	2.54903e-07	0.00408227	0.332	0.241
DeN	ABLIM3	0.332727	3.51135e-07	0.00562342	0.325	0.234
DeN	UBTF	0.299337	4.02296e-07	0.00644277	0.364	0.268
DeN	TNPO2	0.353244	4.35819e-07	0.00697964	0.357	0.264
DeN	SPECC1	0.34859	5.39454e-07	0.00863936	0.319	0.23
DeN	USP33	0.349285	5.94446e-07	0.00952005	0.3	0.214
DeN	ADGRB2	0.307354	6.34176e-07	0.0101563	0.407	0.312
DeN	STX7	0.400077	6.46607e-07	0.0103554	0.269	0.189
DeN	EIF3B	0.355812	6.46638e-07	0.0103559	0.276	0.193
DeN	CAPZB	0.358842	7.7351e-07	0.0123878	0.274	0.193
DeN	DDX24	0.382716	7.9933e-07	0.0128013	0.274	0.194
DeN	PTOV1	0.312348	7.99529e-07	0.0128045	0.396	0.302
DeN	LAMTOR4	0.337451	9.23155e-07	0.0147843	0.404	0.314
DeN	TLCD3B	0.365693	9.36866e-07	0.0150039	0.276	0.195
DeN	MYO5A	0.394733	1.04478e-06	0.0167322	0.256	0.179
DeN	MYL6B	0.440567	1.11809e-06	0.0179063	0.276	0.2
DeN	FLII	0.340185	1.14486e-06	0.0183349	0.316	0.23
DeN	NMNAT2	0.327619	1.19942e-06	0.0192088	0.333	0.246
DeN	LPCAT1	0.378191	1.3156e-06	0.0210694	0.279	0.199
DeN	RAB6A	0.325496	1.35261e-06	0.0216621	0.353	0.264
DeN	LANCL1	0.272648	1.40812e-06	0.0225511	0.333	0.244
DeN	BAG6	0.349497	1.60385e-06	0.0256856	0.256	0.18
DeN	USP11	0.318974	1.64353e-06	0.0263211	0.373	0.285
DeN	AGPAT1	0.332596	1.79421e-06	0.0287344	0.288	0.208
DeN	PPDPF	0.320637	1.8035e-06	0.0288831	0.276	0.195
DeN	FZR1	0.367442	1.82303e-06	0.0291958	0.359	0.277
DeN	ATP6V1G2	0.276229	1.82519e-06	0.0292305	0.354	0.263
DeN	C7orf50	0.330904	1.89761e-06	0.0303902	0.277	0.198
DeN	APC2	0.255782	2.60858e-06	0.0417764	0.474	0.383
DeN	RUNDC3A	0.29705	2.6415e-06	0.0423036	0.449	0.359
DeN	ELAVL2	0.353771	2.67449e-06	0.0428319	0.252	0.177
DeN	CAMK2N1	0.295743	2.71156e-06	0.0434256	0.386	0.297
DeN	DLGAP4	0.313507	2.83522e-06	0.0454061	0.301	0.22
DeN	SLC9A3R2	0.262378	2.90136e-06	0.0464653	0.253	0.176
DeN	MSI2	0.303911	2.92472e-06	0.0468394	0.423	0.335
DeN	BTBD2	0.355778	3.09607e-06	0.0495835	0.279	0.202
DeN	MIB2	0.349933	3.3064e-06	0.0529521	0.268	0.192
DeN	BRI3	0.316415	3.88267e-06	0.0621809	0.282	0.204
DeN	ARID1B	0.352448	4.22252e-06	0.0676237	0.293	0.216
DeN	CRELD2	0.28766	4.59493e-06	0.0735878	0.284	0.204
DeN	GABRB1	0.30466	4.62455e-06	0.0740622	0.285	0.207
DeN	C5orf24	0.317351	4.87254e-06	0.0780338	0.261	0.185
DeN	SNAP91	0.326207	5.42661e-06	0.0869071	0.304	0.226
DeN	EPRS	0.332485	5.62497e-06	0.0900839	0.253	0.18
DeN	RAB5B	0.277363	7.05264e-06	0.112948	0.319	0.236
DeN	SNU13	0.334562	7.37959e-06	0.118184	0.287	0.211
DeN	DYNLRB1	0.323258	7.4063e-06	0.118612	0.356	0.276
DeN	MAP3K12	0.320141	7.6926e-06	0.123197	0.333	0.254
DeN	BDH1	0.344874	8.00582e-06	0.128213	0.26	0.188
DeN	CCT6A	0.377989	8.11386e-06	0.129944	0.327	0.251
DeN	AKAP11	0.351137	8.12889e-06	0.130184	0.333	0.256
DeN	PINK1	0.338165	8.21701e-06	0.131595	0.269	0.195
DeN	CSNK1D	0.331538	8.51688e-06	0.136398	0.311	0.234
DeN	CNRIP1	0.302715	8.90153e-06	0.142558	0.309	0.231
DeN	HSP90AB1	0.31354	9.41763e-06	0.150823	0.325	0.247
DeN	NUCB1	0.335486	9.50387e-06	0.152205	0.284	0.21
DeN	TRAK1	0.319586	1.03857e-05	0.166327	0.293	0.218
DeN	PKM	0.310703	1.09212e-05	0.174903	0.309	0.233
DeN	ULK1	0.309315	1.3079e-05	0.20946	0.26	0.188
DeN	DCAF7	0.283517	1.46297e-05	0.234295	0.261	0.189
DeN	ZC3H7B	0.315749	1.81692e-05	0.290979	0.269	0.198
DeN	GRIPAP1	0.293581	1.82818e-05	0.292783	0.34	0.263
DeN	MYH10	0.313492	1.93982e-05	0.310662	0.308	0.234
DeN	SPTBN4	0.352617	2.0636e-05	0.330486	0.321	0.248
DeN	NCBP2	0.298066	2.09241e-05	0.3351	0.252	0.182
DeN	VPS53	0.318122	2.27382e-05	0.364153	0.317	0.242
DeN	ACSL6	0.315686	2.29772e-05	0.367979	0.266	0.197
DeN	ACTR1B	0.27881	2.70076e-05	0.432527	0.256	0.187
DeN	PPP3CB	0.250955	2.71653e-05	0.435053	0.388	0.302
DeN	RIMS1	0.277323	2.95989e-05	0.474027	0.253	0.184
DeN	SLC25A6	0.284606	3.19964e-05	0.512422	0.264	0.194
DeN	GTF3C1	0.315989	3.45545e-05	0.55339	0.266	0.198
DeN	OAZ2	0.289873	3.47685e-05	0.556818	0.316	0.242
DeN	SBF1	0.315178	3.55651e-05	0.569575	0.263	0.195
DeN	HERC2	0.2905	3.8498e-05	0.616545	0.317	0.245
DeN	PLCB4	0.293776	4.0547e-05	0.649361	0.306	0.235
DeN	IQSEC1	0.290667	4.35246e-05	0.697047	0.282	0.213
DeN	ECPAS	0.328079	5.23009e-05	0.837599	0.255	0.19
DeN	STX12	0.292517	5.64313e-05	0.903748	0.264	0.197
DeN	TMEM130	0.2761	5.76729e-05	0.923632	0.269	0.201
DeN	CDKN1B	0.258505	5.88349e-05	0.942241	0.413	0.339
DeN	CDC37	0.299961	6.19249e-05	0.991727	0.29	0.221
DeN	UBE2I	0.290387	6.74711e-05	1	0.346	0.274
DeN	NPEPPS	0.266898	7.98172e-05	1	0.304	0.234
DeN	ATP2B2	0.250529	8.158e-05	1	0.285	0.215
DeN	RNF44	0.279699	8.19297e-05	1	0.288	0.219
DeN	GNA11	0.282881	8.96439e-05	1	0.271	0.204
DeN	TMEM240	0.268351	0.000106572	1	0.256	0.192
DeN	ATF6B	0.296469	0.000107226	1	0.284	0.219
DeN	UBR4	0.317101	0.000110768	1	0.311	0.246
DeN	PAFAH1B2	0.260883	0.00011265	1	0.325	0.255
DeN	JAKMIP2	0.264847	0.00012237	1	0.312	0.244
DeN	SYNGAP1	0.277315	0.000125331	1	0.337	0.266
DeN	CLASRP	0.28199	0.0001255	1	0.311	0.242
DeN	ITPK1	0.269736	0.000164359	1	0.255	0.193
DeN	GNAI3	0.277604	0.000165853	1	0.263	0.2
DeN	TIMM13	0.274422	0.000174404	1	0.258	0.195
DeN	LDHB	0.282055	0.000175197	1	0.268	0.205
DeN	NDUFB8	0.273482	0.000176172	1	0.26	0.197
DeN	BRD4	0.259699	0.000227313	1	0.292	0.227
DeN	PNMA1	0.300186	0.000234117	1	0.293	0.232
DeN	CNTFR	0.260556	0.000249869	1	0.26	0.197
DeN	EIF3A	0.256917	0.000277902	1	0.386	0.317
DeN	TMCO3	0.274365	0.000288745	1	0.264	0.204
DeN	PWWP3A	0.275891	0.00029322	1	0.333	0.27
DeN	ARL6IP4	0.250187	0.000377195	1	0.288	0.226
DeN	PJA1	0.262814	0.000432197	1	0.256	0.197
DeN	GNAI1	0.253483	0.000473563	1	0.312	0.251
DeN	DDRGK1	0.258235	0.000635408	1	0.279	0.221
DeN	CRK	0.253014	0.000791498	1	0.258	0.203
DeN	SAMD14	0.276997	0.000794277	1	0.26	0.205
DeN	SPARC	0.262179	0.000984265	1	0.505	0.453
DeN	TTC14	0.268012	0.001273	1	0.255	0.203

## Sheet: Astro2
cluster	gene	avg_log2FC	p_val	p_val_adj	pct.1	pct.2
Astro2	CFAP157	4.40238	0	0	0.785	0.024
Astro2	CAPS	3.68924	0	0	0.822	0.103
Astro2	DNAAF1	3.63564	0	0	0.655	0.019
Astro2	TPPP3	3.60676	0	0	0.865	0.171
Astro2	CFAP73	3.57163	0	0	0.675	0.021
Astro2	MAPK15	3.51846	0	0	0.66	0.02
Astro2	ODF3B	3.44167	0	0	0.62	0.028
Astro2	VWA3A	3.44133	0	0	0.65	0.026
Astro2	SPAG8	3.36713	0	0	0.647	0.034
Astro2	RSPH1	3.26737	0	0	0.642	0.037
Astro2	C9orf24	3.19558	0	0	0.624	0.045
Astro2	TYMP	3.13141	0	0	0.583	0.024
Astro2	CFAP43	3.12602	0	0	0.602	0.028
Astro2	CFAP100	2.99894	0	0	0.545	0.019
Astro2	CFAP52	2.93854	0	0	0.533	0.015
Astro2	LRRC46	2.93478	0	0	0.485	0.013
Astro2	CFAP70	2.90415	0	0	0.508	0.027
Astro2	DNAH9	2.90404	0	0	0.503	0.019
Astro2	ROPN1L	2.89771	0	0	0.487	0.014
Astro2	CFAP54	2.88933	0	0	0.53	0.028
Astro2	CCDC114	2.88731	0	0	0.503	0.015
Astro2	FRMPD2	2.87892	0	0	0.612	0.054
Astro2	CFAP45	2.87846	0	0	0.513	0.016
Astro2	SLC47A2	2.87732	0	0	0.465	0.012
Astro2	FOXJ1	2.85501	0	0	0.469	0.018
Astro2	LRRC71	2.7619	0	0	0.454	0.007
Astro2	DNAI1	2.72315	0	0	0.432	0.009
Astro2	TOGARAM2	2.70877	0	0	0.538	0.053
Astro2	C6orf118	2.68277	0	0	0.513	0.033
Astro2	TCTEX1D1	2.63484	0	0	0.444	0.018
Astro2	DTHD1	2.6086	0	0	0.416	0.008
Astro2	DNALI1	2.59051	0	0	0.574	0.073
Astro2	CFAP47	2.57203	0	0	0.436	0.015
Astro2	FAM92B	2.57	0	0	0.403	0.007
Astro2	CCDC78	2.56296	0	0	0.447	0.031
Astro2	CFAP46	2.51201	0	0	0.421	0.025
Astro2	ZMYND10	2.44683	0	0	0.388	0.016
Astro2	SPAG17	2.42135	0	0	0.361	0.013
Astro2	EFCAB1	2.41859	0	0	0.391	0.011
Astro2	ZBBX	2.41553	0	0	0.368	0.009
Astro2	GMPR	2.41501	0	0	0.472	0.051
Astro2	SPATA18	2.40324	0	0	0.366	0.009
Astro2	CD36	2.40163	0	0	0.403	0.016
Astro2	HYDIN	2.35371	0	0	0.417	0.026
Astro2	KIAA2012	2.34983	0	0	0.348	0.009
Astro2	DAW1	2.32444	0	0	0.345	0.011
Astro2	WDR49	2.31939	0	0	0.503	0.062
Astro2	RIBC1	2.30943	0	0	0.338	0.013
Astro2	CAPSL	2.30363	0	0	0.342	0.009
Astro2	MYLK3	2.29198	0	0	0.327	0.01
Astro2	ARMC3	2.28939	0	0	0.348	0.009
Astro2	CROCC2	2.2503	0	0	0.295	0.003
Astro2	FAM183A	2.23984	0	0	0.315	0.009
Astro2	C11orf88	2.22858	0	0	0.325	0.008
Astro2	LRRC74B	2.22628	0	0	0.302	0.006
Astro2	PIFO	2.22541	0	0	0.36	0.012
Astro2	DRC1	2.22446	0	0	0.35	0.015
Astro2	PRR29	2.22203	0	0	0.353	0.02
Astro2	ADGRD2	2.22156	0	0	0.333	0.012
Astro2	TEKT1	2.21317	0	0	0.302	0.007
Astro2	DNAH12	2.20907	0	0	0.318	0.007
Astro2	DLEC1	2.18279	0	0	0.325	0.01
Astro2	RASSF9	2.17472	0	0	0.307	0.012
Astro2	VWA5B1	2.17211	0	0	0.317	0.012
Astro2	FAM216B	2.1469	0	0	0.305	0.006
Astro2	TEKT2	2.14256	0	0	0.366	0.026
Astro2	DRC3	2.12426	0	0	0.323	0.013
Astro2	CCDC33	2.11597	0	0	0.279	0.005
Astro2	DYNLRB2	2.07769	0	0	0.302	0.01
Astro2	CCDC39	2.07543	0	0	0.299	0.009
Astro2	FAM81B	2.06049	0	0	0.294	0.008
Astro2	DNAH10	2.02009	0	0	0.317	0.016
Astro2	CFAP99	1.99501	0	0	0.276	0.005
Astro2	EFCAB12	1.99042	0	0	0.274	0.009
Astro2	WDR63	1.97058	0	0	0.274	0.005
Astro2	MORN5	1.96445	0	0	0.264	0.007
Astro2	RSPH4A	1.93257	0	0	0.267	0.012
Astro2	CCDC170	1.90497	0	0	0.261	0.011
Astro2	ENPEP	1.85143	0	0	0.251	0.007
Astro2	FANK1	1.83403	0	0	0.257	0.011
Astro2	DNAH6	1.90191	1.22951e-303	1.96907e-299	0.272	0.013
Astro2	C5orf49	1.98568	8.9012e-298	1.42553e-293	0.285	0.016
Astro2	ENTPD2	2.23079	1.61573e-285	2.58758e-281	0.426	0.047
Astro2	AK1	2.6281	1.37278e-281	2.1985e-277	0.739	0.19
Astro2	RFX2	1.82194	3.81132e-280	6.10382e-276	0.272	0.015
Astro2	WDR66	2.03583	6.51552e-280	1.04346e-275	0.294	0.019
Astro2	DOC2A	2.40585	1.00176e-279	1.60432e-275	0.505	0.073
Astro2	BAIAP3	2.33031	6.66032e-279	1.06665e-274	0.571	0.095
Astro2	IQCG	2.02866	4.94053e-277	7.91226e-273	0.361	0.033
Astro2	DNAH7	2.12067	8.50655e-276	1.36232e-271	0.363	0.034
Astro2	CFAP44	2.14982	2.04588e-273	3.27648e-269	0.401	0.043
Astro2	TMEM231	2.23157	5.82805e-268	9.33363e-264	0.449	0.058
Astro2	GABRG1	2.23934	1.14906e-263	1.84022e-259	0.521	0.083
Astro2	LRGUK	1.89918	6.26707e-263	1.00367e-258	0.299	0.022
Astro2	SPEF2	2.23431	1.04216e-258	1.66902e-254	0.477	0.069
Astro2	TMEM232	2.04986	1.66247e-256	2.66244e-252	0.366	0.038
Astro2	PLTP	2.21391	7.82285e-256	1.25283e-251	0.551	0.097
Astro2	SCIN	1.79442	9.419e-255	1.50845e-250	0.256	0.015
Astro2	CCDC13	1.85615	1.46733e-254	2.34992e-250	0.266	0.017
Astro2	CCDC65	1.79238	2.03569e-253	3.26015e-249	0.271	0.018
Astro2	CCDC40	2.16868	1.61454e-248	2.58568e-244	0.488	0.076
Astro2	EFHC1	2.21691	8.72792e-244	1.39778e-239	0.502	0.082
Astro2	ANXA1	1.91433	1.5904e-240	2.54702e-236	0.281	0.021
Astro2	SCO2	1.87967	7.02453e-223	1.12498e-218	0.267	0.021
Astro2	NPHP1	1.82211	4.19332e-220	6.71561e-216	0.342	0.038
Astro2	KIF9	1.81979	1.02086e-211	1.6349e-207	0.299	0.03
Astro2	LRP2BP	1.94991	1.89962e-208	3.04224e-204	0.434	0.069
Astro2	CFAP69	1.76571	2.29734e-208	3.67919e-204	0.257	0.021
Astro2	TTLL9	1.97964	2.44204e-208	3.91092e-204	0.394	0.057
Astro2	HAGHL	2.16596	3.33771e-207	5.34534e-203	0.536	0.113
Astro2	TMEM67	1.92538	7.32133e-197	1.17251e-192	0.343	0.045
Astro2	CCDC189	1.80077	6.87467e-195	1.10098e-190	0.305	0.035
Astro2	EFCAB6	1.81016	2.58682e-193	4.14279e-189	0.285	0.03
Astro2	UBXN11	1.8622	4.04574e-193	6.47926e-189	0.355	0.049
Astro2	CROCC	2.06837	5.19325e-191	8.31699e-187	0.55	0.128
Astro2	ULK4	1.96011	2.68569e-189	4.30113e-185	0.434	0.077
Astro2	CCDC146	1.78826	1.37209e-187	2.19741e-183	0.284	0.031
Astro2	TUBB4B	2.02545	2.10422e-182	3.36991e-178	0.452	0.088
Astro2	LRTOMT	1.84909	1.03721e-180	1.66109e-176	0.345	0.049
Astro2	CLU	1.54807	1.98262e-173	3.17516e-169	0.98	0.666
Astro2	DNAH1	1.78219	3.05063e-170	4.88559e-166	0.361	0.058
Astro2	C8orf34	1.70718	6.45478e-166	1.03373e-161	0.327	0.048
Astro2	FAM227A	1.76347	1.28375e-164	2.05593e-160	0.3	0.04
Astro2	BBOF1	1.72035	9.93048e-160	1.59037e-155	0.312	0.045
Astro2	ANKRD45	1.51813	5.35433e-156	8.57496e-152	0.259	0.031
Astro2	LYPD1	1.82154	6.59111e-156	1.05557e-151	0.33	0.052
Astro2	C4orf47	1.63756	9.69873e-152	1.55325e-147	0.266	0.034
Astro2	NEK10	1.77832	9.75852e-150	1.56283e-145	0.31	0.048
Astro2	C20orf96	1.71893	8.07952e-148	1.29394e-143	0.36	0.065
Astro2	CETN2	1.75891	1.11634e-145	1.78782e-141	0.351	0.064
Astro2	SLC1A3	1.63995	2.02196e-144	3.23818e-140	0.616	0.196
Astro2	FLACC1	1.65067	4.72068e-143	7.56018e-139	0.254	0.033
Astro2	B9D1	1.77492	3.72251e-139	5.96159e-135	0.38	0.078
Astro2	CCDC30	1.70479	4.91679e-138	7.87424e-134	0.32	0.055
Astro2	TGIF1	1.5988	1.59327e-132	2.55163e-128	0.282	0.044
Astro2	CCDC8	1.59488	2.28107e-132	3.65313e-128	0.272	0.041
Astro2	AKNA	1.72448	2.48924e-128	3.98652e-124	0.376	0.082
Astro2	BBOX1	1.47065	4.68635e-124	7.5052e-120	0.252	0.037
Astro2	C1orf198	1.55125	7.90141e-117	1.26541e-112	0.51	0.155
Astro2	TOB1	1.76908	2.56504e-115	4.10791e-111	0.447	0.127
Astro2	NSMF	1.61193	3.83079e-115	6.13501e-111	0.627	0.251
Astro2	NME5	1.45013	7.09805e-113	1.13675e-108	0.257	0.043
Astro2	CRB1	1.4759	2.71889e-112	4.35431e-108	0.314	0.063
Astro2	MOK	1.43394	1.51237e-108	2.42207e-104	0.285	0.054
Astro2	HSPB8	1.5115	1.16345e-107	1.86327e-103	0.503	0.159
Astro2	ARMC2	1.471	4.24355e-102	6.79605e-98	0.347	0.083
Astro2	AGT	1.46154	1.90062e-99	3.04385e-95	0.693	0.314
Astro2	GALNS	1.48422	4.0535e-95	6.49168e-91	0.442	0.138
Astro2	EZR	1.44188	8.07812e-90	1.29371e-85	0.427	0.135
Astro2	GJA1	1.25957	3.64743e-86	5.84135e-82	0.624	0.267
Astro2	SPAG16	1.37227	4.08993e-86	6.55002e-82	0.452	0.153
Astro2	CD99	1.41619	5.71622e-86	9.15453e-82	0.327	0.085
Astro2	DYNC2H1	1.38292	4.78904e-82	7.66965e-78	0.323	0.086
Astro2	CSPP1	1.36852	5.79691e-79	9.28375e-75	0.365	0.11
Astro2	FOS	1.49757	6.00109e-77	9.61074e-73	0.64	0.321
Astro2	WWC1	1.34518	1.49084e-76	2.38758e-72	0.257	0.06
Astro2	ID4	1.2989	1.9391e-73	3.10546e-69	0.612	0.293
Astro2	FAM229B	1.27888	1.43497e-71	2.2981e-67	0.318	0.092
Astro2	NTRK2	1.16103	1.30376e-70	2.08796e-66	0.634	0.313
Astro2	CNTRL	1.28893	4.28611e-70	6.8642e-66	0.338	0.104
Astro2	STK33	1.24236	1.21303e-69	1.94266e-65	0.279	0.074
Astro2	IFT27	1.27397	1.40379e-68	2.24816e-64	0.318	0.095
Astro2	RFX3	1.29421	1.75629e-67	2.81269e-63	0.477	0.198
Astro2	COL6A2	1.16907	1.11597e-66	1.78723e-62	0.342	0.106
Astro2	CTXN1	1.21717	3.02637e-66	4.84673e-62	0.521	0.23
Astro2	AQP4	0.859615	3.51879e-65	5.63535e-61	0.789	0.453
Astro2	MLC1	1.21822	7.29314e-65	1.168e-60	0.347	0.113
Astro2	ZFP36L1	1.20603	7.62726e-64	1.22151e-59	0.508	0.22
Astro2	METRN	1.18219	2.2805e-63	3.65223e-59	0.497	0.216
Astro2	FUZ	1.17757	2.68813e-63	4.30504e-59	0.259	0.069
Astro2	CC2D2A	1.2491	4.92535e-63	7.88795e-59	0.272	0.076
Astro2	EGR1	1.26535	3.49365e-62	5.59508e-58	0.513	0.23
Astro2	WLS	1.28032	4.66021e-62	7.46333e-58	0.348	0.118
Astro2	TMEM234	1.21528	6.87584e-62	1.10117e-57	0.266	0.074
Astro2	TTLL3	1.20103	1.24947e-60	2.00103e-56	0.431	0.172
Astro2	EFCAB2	1.17136	1.69181e-58	2.70944e-54	0.328	0.11
Astro2	CD24	1.09769	6.31319e-58	1.01106e-53	0.432	0.174
Astro2	PPP1R16A	1.1467	3.77188e-54	6.04067e-50	0.281	0.088
Astro2	CKB	0.687271	3.55293e-50	5.69002e-46	0.906	0.762
Astro2	KNDC1	1.08453	9.539e-49	1.52767e-44	0.429	0.192
Astro2	FZD3	1.03865	8.2711e-47	1.32462e-42	0.426	0.193
Astro2	RHPN1	1.00235	1.38686e-46	2.22106e-42	0.36	0.144
Astro2	ABAT	0.928243	1.44209e-46	2.30951e-42	0.521	0.265
Astro2	ELN	1.11887	5.23021e-46	8.37618e-42	0.251	0.081
Astro2	LMO2	1.01222	8.45517e-46	1.3541e-41	0.29	0.102
Astro2	MSI2	0.912868	8.8066e-46	1.41038e-41	0.581	0.326
Astro2	SMOC1	1.04959	3.53072e-45	5.65445e-41	0.401	0.176
Astro2	WDR60	1.01593	3.99065e-45	6.39103e-41	0.422	0.193
Astro2	SOX2	1.03542	1.73959e-44	2.78595e-40	0.467	0.231
Astro2	HES1	1.06727	2.09806e-44	3.36005e-40	0.271	0.094
Astro2	GRAMD2B	1.08024	6.74512e-44	1.08023e-39	0.356	0.148
Astro2	ENKD1	1.02713	3.88101e-43	6.21543e-39	0.262	0.091
Astro2	SYNGAP1	0.953464	4.33132e-43	6.9366e-39	0.497	0.257
Astro2	MUC20	1.05855	2.12309e-42	3.40013e-38	0.256	0.088
Astro2	ITPKB	1.09727	7.9934e-42	1.28014e-37	0.342	0.144
Astro2	PRDX5	1.04998	3.63905e-41	5.82794e-37	0.285	0.108
Astro2	PKIG	0.996795	5.4413e-41	8.71424e-37	0.292	0.111
Astro2	RSPH3	1.02353	6.80287e-41	1.08948e-36	0.251	0.087
Astro2	HSPA1B	1.09208	7.40688e-41	1.18621e-36	0.328	0.136
Astro2	SNCAIP	1.03807	8.64362e-41	1.38428e-36	0.261	0.093
Astro2	NADK2	0.966441	5.01193e-40	8.0266e-36	0.267	0.097
Astro2	HNRNPF	0.99626	1.12075e-39	1.79489e-35	0.332	0.138
Astro2	PPP1R12B	0.881437	1.36236e-39	2.18182e-35	0.554	0.322
Astro2	KLHL21	1.01188	1.84786e-39	2.95935e-35	0.269	0.099
Astro2	NRBP2	0.922909	1.01273e-38	1.62189e-34	0.597	0.374
Astro2	DDR1	0.785454	1.40434e-38	2.24905e-34	0.548	0.306
Astro2	ZNF606	0.929738	2.12128e-37	3.39724e-33	0.394	0.187
Astro2	DAPK1	0.903485	4.53121e-37	7.25674e-33	0.254	0.093
Astro2	COQ8B	0.958117	1.50191e-36	2.40532e-32	0.284	0.112
Astro2	NNAT	0.79358	1.68592e-36	2.7e-32	0.67	0.444
Astro2	NR4A1	0.985354	1.95259e-36	3.12708e-32	0.467	0.245
Astro2	WWOX	0.910885	5.63963e-36	9.03186e-32	0.396	0.191
Astro2	SNRPC	0.963645	1.6275e-34	2.60644e-30	0.31	0.134
Astro2	FAM181B	0.880202	2.79862e-34	4.48198e-30	0.325	0.142
Astro2	ACSS1	0.943865	3.9767e-34	6.36868e-30	0.257	0.099
Astro2	KCTD17	0.943783	4.53817e-34	7.26788e-30	0.304	0.131
Astro2	FAM118A	0.886302	5.08532e-34	8.14414e-30	0.411	0.207
Astro2	DUSP1	0.741444	1.60456e-33	2.5697e-29	0.5	0.276
Astro2	PSD2	0.898194	3.53586e-33	5.66268e-29	0.355	0.166
Astro2	GAS8	0.867187	3.57492e-33	5.72524e-29	0.287	0.12
Astro2	METTL7A	0.930638	5.44423e-33	8.71894e-29	0.312	0.138
Astro2	FAM174A	0.908932	9.86447e-33	1.57979e-28	0.276	0.114
Astro2	VIM	0.883149	1.18838e-32	1.90319e-28	0.5	0.285
Astro2	ITGB8	0.841622	1.19112e-32	1.90759e-28	0.398	0.198
Astro2	HIPK1	0.955161	4.12069e-32	6.59929e-28	0.376	0.188
Astro2	IFT81	0.90566	4.34944e-32	6.96562e-28	0.274	0.114
Astro2	HSPH1	0.890858	5.61369e-31	8.99033e-27	0.32	0.147
Astro2	HES6	0.839267	1.21937e-30	1.95282e-26	0.35	0.168
Astro2	CDK9	0.813028	5.15539e-30	8.25636e-26	0.49	0.288
Astro2	CXCL12	0.759861	6.11159e-30	9.78771e-26	0.279	0.118
Astro2	DTNA	0.609115	1.6298e-29	2.61013e-25	0.741	0.536
Astro2	MAPK10	0.697458	2.8018e-29	4.48708e-25	0.632	0.43
Astro2	PPOX	0.828255	3.20315e-29	5.12985e-25	0.281	0.123
Astro2	S100B	0.632958	1.58969e-28	2.54589e-24	0.678	0.469
Astro2	ECHDC2	0.895426	4.90113e-27	7.84917e-23	0.289	0.135
Astro2	ACADVL	0.695035	8.55594e-27	1.37023e-22	0.601	0.406
Astro2	PPP1R7	0.826059	4.13357e-26	6.61991e-22	0.295	0.14
Astro2	NPAS3	0.767053	1.01179e-25	1.62038e-21	0.337	0.169
Astro2	NES	0.843995	1.29679e-24	2.07682e-20	0.281	0.133
Astro2	CFAP298	0.669094	1.80437e-24	2.8897e-20	0.465	0.279
Astro2	ZNF703	0.80332	2.10778e-24	3.37561e-20	0.33	0.171
Astro2	PER1	0.773338	1.38454e-23	2.21734e-19	0.294	0.144
Astro2	UBL3	0.708087	5.59826e-23	8.96561e-19	0.33	0.173
Astro2	SORBS1	0.703283	5.91095e-23	9.46639e-19	0.49	0.315
Astro2	TDRP	0.733846	6.30296e-23	1.00942e-18	0.376	0.211
Astro2	IFT172	0.752989	8.2424e-23	1.32002e-18	0.261	0.123
Astro2	PHGDH	0.755276	1.69907e-22	2.72106e-18	0.287	0.143
Astro2	TTLL5	0.76837	7.99769e-22	1.28083e-17	0.343	0.19
Astro2	LMO3	0.678524	1.79239e-20	2.87051e-16	0.284	0.144
Astro2	EVI5	0.728088	3.05588e-20	4.89399e-16	0.272	0.138
Astro2	MLLT1	0.67244	7.21247e-20	1.15508e-15	0.322	0.175
Astro2	DYNLT1	0.725595	9.98623e-20	1.5993e-15	0.294	0.156
Astro2	EDNRB	0.680953	1.26188e-19	2.0209e-15	0.294	0.155
Astro2	ERGIC3	0.666803	2.61495e-19	4.18785e-15	0.323	0.179
Astro2	COL16A1	0.68691	2.63178e-19	4.2148e-15	0.285	0.15
Astro2	WDR6	0.705901	1.66023e-18	2.65885e-14	0.376	0.228
Astro2	AZIN1	0.670889	3.51462e-18	5.62867e-14	0.305	0.168
Astro2	PLEKHA5	0.653322	4.17471e-18	6.6858e-14	0.327	0.186
Astro2	MTSS2	0.578495	4.78846e-18	7.66873e-14	0.571	0.411
Astro2	ATP2B4	0.650587	7.80456e-18	1.2499e-13	0.33	0.189
Astro2	BBS2	0.620487	8.85804e-18	1.41861e-13	0.274	0.144
Astro2	HSP90AA1	0.605978	1.00734e-17	1.61326e-13	0.472	0.317
Astro2	GET1	0.6779	1.39193e-17	2.22918e-13	0.343	0.205
Astro2	P4HTM	0.68021	3.05242e-17	4.88845e-13	0.299	0.167
Astro2	INO80B	0.666415	3.55362e-17	5.69113e-13	0.292	0.163
Astro2	UFC1	0.690567	3.74097e-17	5.99117e-13	0.266	0.143
Astro2	SPPL2B	0.575809	3.86948e-17	6.19697e-13	0.414	0.262
Astro2	CAPN2	0.665841	4.89781e-17	7.84384e-13	0.36	0.221
Astro2	VCAN	0.51091	5.6604e-17	9.06514e-13	0.422	0.266
Astro2	HIPK3	0.621831	2.18616e-16	3.50113e-12	0.34	0.202
Astro2	SCN1A	0.649699	2.19706e-16	3.51858e-12	0.297	0.168
Astro2	ST5	0.69248	4.14681e-16	6.64112e-12	0.305	0.178
Astro2	PHC1	0.543853	5.26796e-16	8.43664e-12	0.416	0.266
Astro2	RNF7	0.634823	9.14977e-16	1.46534e-11	0.252	0.136
Astro2	CRIP2	0.637853	1.22505e-15	1.96192e-11	0.251	0.135
Astro2	PTPRF	0.579447	1.394e-15	2.23249e-11	0.289	0.163
Astro2	PITPNM1	0.62946	1.45646e-15	2.33252e-11	0.295	0.17
Astro2	PSMC5	0.576212	7.79977e-15	1.24913e-10	0.323	0.196
Astro2	LMNA	0.58727	8.22418e-15	1.3171e-10	0.32	0.192
Astro2	GOLGA7B	0.698126	8.92236e-15	1.42892e-10	0.256	0.143
Astro2	ARHGEF1	0.589458	1.11119e-14	1.77957e-10	0.353	0.223
Astro2	JUND	0.54246	3.96691e-14	6.35301e-10	0.518	0.385
Astro2	ITM2C	0.257017	7.10623e-14	1.13806e-09	0.705	0.537
Astro2	LTBP3	0.526259	1.21169e-13	1.94052e-09	0.454	0.318
Astro2	COMT	0.541498	1.3603e-13	2.17851e-09	0.355	0.226
Astro2	PLXNB1	0.608026	2.76679e-13	4.43102e-09	0.257	0.148
Astro2	DMPK	0.548418	2.90169e-13	4.64706e-09	0.353	0.227
Astro2	NAT14	0.532436	3.21552e-13	5.14965e-09	0.386	0.255
Astro2	WBP1	0.564048	6.25046e-13	1.00101e-08	0.297	0.181
Astro2	IER2	0.637548	7.95058e-13	1.27329e-08	0.302	0.188
Astro2	INTS3	0.512258	7.9902e-13	1.27963e-08	0.332	0.209
Astro2	LIFR	0.547258	8.37937e-13	1.34196e-08	0.34	0.216
Astro2	DPP7	0.563328	1.11571e-12	1.78681e-08	0.345	0.223
Astro2	DDX17	0.398564	1.35215e-12	2.16547e-08	0.625	0.496
Astro2	NDRG2	0.367901	1.72028e-12	2.75502e-08	0.521	0.373
Astro2	PNMA2	0.492261	1.90986e-12	3.05863e-08	0.282	0.169
Astro2	ARHGAP5	0.544402	2.73362e-12	4.37789e-08	0.281	0.171
Astro2	HSPA8	0.532154	2.93021e-12	4.69272e-08	0.483	0.365
Astro2	ATXN7L3B	0.579771	3.27828e-12	5.25017e-08	0.393	0.276
Astro2	HSPA2	0.488381	7.15043e-12	1.14514e-07	0.279	0.169
Astro2	TXNIP	0.478028	7.32887e-12	1.17372e-07	0.455	0.329
Astro2	NR2F1	0.393271	9.6462e-12	1.54484e-07	0.49	0.355
Astro2	ANAPC16	0.529086	1.19088e-11	1.90719e-07	0.285	0.178
Astro2	P4HA1	0.524286	1.30687e-11	2.09295e-07	0.256	0.153
Astro2	NAT8L	0.570603	1.68584e-11	2.69988e-07	0.281	0.175
Astro2	PKM	0.435425	1.83858e-11	2.94449e-07	0.351	0.23
Astro2	CDK5RAP3	0.43631	2.02527e-11	3.24347e-07	0.521	0.39
Astro2	OBSL1	0.506552	2.22809e-11	3.56829e-07	0.307	0.196
Astro2	SYNE1	0.32388	4.44951e-11	7.12589e-07	0.686	0.569
Astro2	IK	0.542931	4.47446e-11	7.16585e-07	0.285	0.181
Astro2	PSAP	0.470063	5.06896e-11	8.11794e-07	0.482	0.36
Astro2	STRBP	0.477703	5.4765e-11	8.77061e-07	0.426	0.309
Astro2	BLOC1S1	0.565718	7.05932e-11	1.13055e-06	0.297	0.192
Astro2	GPR162	0.512662	7.79353e-11	1.24813e-06	0.381	0.264
Astro2	SPATS2L	0.547426	9.35072e-11	1.49752e-06	0.254	0.155
Astro2	TTYH1	0.338867	1.66247e-10	2.66244e-06	0.517	0.378
Astro2	FSD1L	0.52702	1.88176e-10	3.01364e-06	0.254	0.158
Astro2	CSMD3	0.443703	1.97373e-10	3.16092e-06	0.323	0.212
Astro2	IDH2	0.502746	2.141e-10	3.42882e-06	0.292	0.189
Astro2	SRSF5	0.402914	2.61036e-10	4.1805e-06	0.548	0.423
Astro2	MGAT5	0.50011	3.19745e-10	5.12072e-06	0.281	0.18
Astro2	ADD3	0.435347	5.88056e-10	9.41772e-06	0.355	0.244
Astro2	CD81	0.497169	7.13257e-10	1.14228e-05	0.276	0.178
Astro2	LENG8	0.324641	7.56377e-10	1.21134e-05	0.68	0.567
Astro2	RBM6	0.405669	8.28178e-10	1.32633e-05	0.439	0.322
Astro2	CORO2B	0.43558	9.29072e-10	1.48791e-05	0.38	0.269
Astro2	IFT20	0.466212	1.00287e-09	1.6061e-05	0.252	0.158
Astro2	RIMKLB	0.3923	1.13622e-09	1.81966e-05	0.384	0.27
Astro2	LLGL1	0.483008	1.23547e-09	1.97861e-05	0.284	0.185
Astro2	ANXA5	0.457976	1.49098e-09	2.3878e-05	0.256	0.162
Astro2	GSTP1	0.454093	2.48404e-09	3.97819e-05	0.271	0.175
Astro2	PBX1	0.459609	2.53971e-09	4.06734e-05	0.317	0.216
Astro2	CNDP2	0.452747	2.81845e-09	4.51374e-05	0.297	0.198
Astro2	DMWD	0.456502	3.01438e-09	4.82753e-05	0.378	0.27
Astro2	PITPNC1	0.465036	3.73946e-09	5.98875e-05	0.264	0.171
Astro2	RGL2	0.438093	5.15131e-09	8.24982e-05	0.261	0.168
Astro2	ATXN2	0.438178	5.29515e-09	8.48019e-05	0.315	0.215
Astro2	EXOC5	0.530248	5.54159e-09	8.87486e-05	0.267	0.179
Astro2	MAP6	0.394785	5.91117e-09	9.46674e-05	0.411	0.302
Astro2	RHBDD2	0.408555	6.93189e-09	0.000111014	0.287	0.19
Astro2	LRRN1	0.412497	1.03763e-08	0.000166176	0.304	0.206
Astro2	ARAP1	0.45377	1.10746e-08	0.000177359	0.261	0.171
Astro2	PRMT2	0.395967	1.27816e-08	0.000204698	0.338	0.236
Astro2	ENAH	0.402222	2.11592e-08	0.000338865	0.327	0.228
Astro2	ZFP36	0.296502	3.64606e-08	0.000583916	0.294	0.199
Astro2	DTX3	0.430397	4.21801e-08	0.000675515	0.302	0.211
Astro2	HSPB1	0.410141	5.10949e-08	0.000818284	0.312	0.217
Astro2	ZSCAN18	0.391898	5.65882e-08	0.000906261	0.337	0.24
Astro2	ZMYND8	0.465139	6.25932e-08	0.00100243	0.287	0.199
Astro2	NAV2	0.352422	7.96024e-08	0.00127483	0.332	0.235
Astro2	EMC2	0.383102	2.07841e-07	0.00332858	0.274	0.188
Astro2	STX16	0.311427	2.27878e-07	0.00364946	0.488	0.382
Astro2	CNN3	0.390833	3.58429e-07	0.00574025	0.416	0.322
Astro2	COL6A1	0.295168	4.78199e-07	0.00765836	0.579	0.473
Astro2	POLR2I	0.356169	5.13616e-07	0.00822555	0.363	0.271
Astro2	ANKZF1	0.376215	5.28873e-07	0.00846991	0.261	0.179
Astro2	ASXL1	0.356049	6.81169e-07	0.0109089	0.305	0.219
Astro2	TSPAN3	0.328299	7.38724e-07	0.0118307	0.446	0.348
Astro2	2023-03-06	0.332717	8.85464e-07	0.0141807	0.373	0.281
Astro2	PBRM1	0.346806	1.03091e-06	0.01651	0.272	0.19
Astro2	PAGR1	0.374665	1.25629e-06	0.0201195	0.337	0.253
Astro2	TAX1BP1	0.389307	1.52768e-06	0.0244659	0.259	0.182
Astro2	MRNIP	0.329775	1.91785e-06	0.0307144	0.264	0.184
Astro2	L3HYPDH	0.368443	2.09461e-06	0.0335452	0.259	0.182
Astro2	MAPRE3	0.329477	2.36701e-06	0.0379077	0.401	0.309
Astro2	IKBKB	0.338981	2.38776e-06	0.0382399	0.307	0.224
Astro2	DDX5	0.267949	2.98288e-06	0.0477708	0.517	0.422
Astro2	LMBRD1	0.318682	3.12026e-06	0.049971	0.29	0.209
Astro2	PRRT2	0.363566	3.54873e-06	0.0568329	0.33	0.249
Astro2	POLDIP3	0.340574	4.51892e-06	0.0723705	0.274	0.197
Astro2	HEPACAM	0.335991	5.89279e-06	0.0943731	0.266	0.19
Astro2	TPD52L2	0.345308	6.65923e-06	0.106648	0.33	0.251
Astro2	ALKBH5	0.339425	7.26804e-06	0.116398	0.289	0.212
Astro2	PTPRZ1	0.281599	9.83875e-06	0.157568	0.338	0.255
Astro2	DDAH1	0.337372	1.08378e-05	0.173567	0.338	0.259
Astro2	DIPK2A	0.327331	1.23145e-05	0.197217	0.256	0.184
Astro2	PUF60	0.306072	1.33084e-05	0.213134	0.267	0.194
Astro2	SUN1	0.262407	1.49515e-05	0.239448	0.401	0.315
Astro2	WNK2	0.273941	1.51864e-05	0.24321	0.394	0.309
Astro2	NUDC	0.394006	1.55047e-05	0.248308	0.302	0.231
Astro2	STAU1	0.324162	1.79622e-05	0.287664	0.295	0.221
Astro2	SSBP2	0.28774	1.88744e-05	0.302274	0.305	0.228
Astro2	AEBP2	0.386169	2.28327e-05	0.365666	0.282	0.213
Astro2	TRAK1	0.312218	3.38897e-05	0.542743	0.29	0.219
Astro2	PLXNB2	0.315427	3.4284e-05	0.549059	0.417	0.343
Astro2	RSRP1	0.274461	3.78572e-05	0.606284	0.521	0.446
Astro2	TUFM	0.269378	4.12463e-05	0.66056	0.315	0.239
Astro2	ITPR2	0.25905	4.91537e-05	0.787197	0.257	0.189
Astro2	MTA1	0.274967	5.74338e-05	0.919802	0.342	0.267
Astro2	C11orf58	0.305879	7.71493e-05	1	0.3	0.232
Astro2	SRGAP3	0.256905	0.000101798	1	0.252	0.187
Astro2	ZFYVE16	0.277326	0.000111056	1	0.264	0.199
Astro2	PDCD4	0.287844	0.000120176	1	0.271	0.205
Astro2	DHX30	0.277045	0.00014782	1	0.271	0.206
Astro2	PFKFB3	0.283494	0.00015538	1	0.279	0.213
Astro2	TOMM7	0.301104	0.000174464	1	0.375	0.306
Astro2	SLC3A2	0.286749	0.00021443	1	0.287	0.224
Astro2	NPEPL1	0.274828	0.000221027	1	0.262	0.2
Astro2	PCM1	0.25497	0.000223232	1	0.32	0.251
Astro2	TRIM8	0.268939	0.000253523	1	0.274	0.211
Astro2	GPM6B	0.259639	0.00026028	1	0.342	0.274
Astro2	ST6GALNAC6	0.2824	0.000284888	1	0.267	0.206
Astro2	UBR5	0.278567	0.000308084	1	0.252	0.193
Astro2	PHTF1	0.271608	0.000310093	1	0.31	0.247
Astro2	SCRIB	0.31404	0.000345192	1	0.279	0.221
Astro2	ARHGEF4	0.254625	0.000351798	1	0.295	0.232
Astro2	CRELD2	0.28359	0.000431885	1	0.264	0.205
Astro2	ZDHHC17	0.310502	0.00044558	1	0.259	0.203
Astro2	CHCHD2	0.262239	0.000508456	1	0.289	0.227
Astro2	NDUFB5	0.299349	0.00057824	1	0.312	0.251
Astro2	UBE2G2	0.282246	0.000719652	1	0.266	0.209
Astro2	DNAJA4	0.259625	0.000773156	1	0.267	0.21
Astro2	TM9SF2	0.273714	0.000897609	1	0.294	0.237
Astro2	FGFR1	0.280031	0.000910467	1	0.289	0.233
Astro2	MAGEH1	0.278394	0.000914469	1	0.284	0.227
Astro2	ANAPC5	0.263486	0.00194734	1	0.284	0.23
Astro2	ECH1	0.291241	0.00363378	1	0.267	0.22
Astro2	PNMA1	0.260873	0.00474172	1	0.281	0.233
Astro2	SELENOF	0.252866	0.00717884	1	0.266	0.219

## Sheet: InN2
cluster	gene	avg_log2FC	p_val	p_val_adj	pct.1	pct.2
InN2	TOP2A	2.28001	5.32616e-243	8.52984e-239	0.258	0.014
InN2	HIST1H1B	2.45967	1.64415e-156	2.63311e-152	0.393	0.062
InN2	MGP	1.74389	6.73498e-154	1.07861e-149	0.266	0.027
InN2	INSM1	2.20452	1.77771e-151	2.847e-147	0.607	0.164
InN2	HES6	2.05314	7.7974e-135	1.24875e-130	0.581	0.16
InN2	NHLH1	1.80832	5.66208e-108	9.06782e-104	0.336	0.063
InN2	EBF3	1.6768	8.40108e-103	1.34543e-98	0.362	0.075
InN2	HMGB2	1.65617	3.88798e-100	6.2266e-96	0.284	0.048
InN2	FOXP2	1.39525	3.51179e-92	5.62413e-88	0.251	0.04
InN2	BOC	1.67261	9.39286e-91	1.50427e-86	0.376	0.09
InN2	CD24	1.64926	1.74352e-89	2.79225e-85	0.526	0.174
InN2	MYO16	1.59788	1.13166e-88	1.81235e-84	0.557	0.196
InN2	MDK	1.53605	2.08739e-86	3.34295e-82	0.376	0.093
InN2	HIST1H1D	1.75059	6.27108e-86	1.00431e-81	0.544	0.19
InN2	SEZ6L	1.51322	4.73863e-81	7.58892e-77	0.548	0.199
InN2	EZH2	1.58612	9.58458e-79	1.53497e-74	0.297	0.065
InN2	PAX6	1.39087	8.01624e-78	1.2838e-73	0.688	0.323
InN2	NFIB	1.38481	1.0598e-74	1.69726e-70	0.731	0.388
InN2	LHX1	1.56479	2.17707e-74	3.48657e-70	0.415	0.125
InN2	TUBB	1.44697	5.78814e-73	9.2697e-69	0.38	0.107
InN2	NTNG2	1.49988	8.02374e-73	1.285e-68	0.371	0.103
InN2	GPC2	1.46519	2.13644e-72	3.42151e-68	0.282	0.062
InN2	DDAH2	1.45287	4.45124e-70	7.12865e-66	0.541	0.214
InN2	IGFBPL1	1.50749	8.26008e-70	1.32285e-65	0.489	0.179
InN2	HIST1H1C	1.62197	1.24745e-59	1.99779e-55	0.642	0.355
InN2	SPNS2	1.46425	3.08261e-59	4.9368e-55	0.356	0.111
InN2	DACH1	1.34173	5.79421e-58	9.27942e-54	0.498	0.204
InN2	DPY19L3	1.36215	1.09458e-57	1.75297e-53	0.419	0.149
InN2	SYNE2	1.28157	1.54528e-56	2.47476e-52	0.579	0.27
InN2	PLXNB2	1.1886	9.01394e-54	1.44358e-49	0.638	0.334
InN2	EBF1	1.18452	1.86423e-53	2.98556e-49	0.45	0.172
InN2	PTPRK	1.28054	5.49235e-52	8.796e-48	0.483	0.203
InN2	AKAP6	1.2603	1.91115e-50	3.0607e-46	0.493	0.216
InN2	MEX3A	1.1503	3.18507e-50	5.10089e-46	0.262	0.071
InN2	ARRDC3	1.19499	2.14666e-48	3.43788e-44	0.546	0.261
InN2	BARHL1	1.22707	3.72881e-48	5.97169e-44	0.498	0.225
InN2	CBFA2T2	1.24176	2.90153e-47	4.64681e-43	0.448	0.187
InN2	CCND2	1.21611	1.56442e-45	2.50542e-41	0.417	0.169
InN2	KLF12	1.20844	2.63387e-45	4.21814e-41	0.404	0.16
InN2	TUBB2B	0.85773	6.63999e-45	1.0634e-40	0.886	0.746
InN2	CBFA2T3	1.21824	1.18475e-44	1.89738e-40	0.308	0.102
InN2	ZNF704	1.1698	1.42379e-43	2.2802e-39	0.496	0.232
InN2	NKAIN1	1.20859	7.15447e-43	1.14579e-38	0.273	0.085
InN2	SOX4	1.16154	7.79034e-43	1.24762e-38	0.583	0.322
InN2	PTPRS	0.790361	1.02819e-42	1.64665e-38	0.845	0.645
InN2	EFS	1.17563	1.01365e-41	1.62336e-37	0.314	0.109
InN2	ADCYAP1	1.10386	5.56942e-40	8.91943e-36	0.367	0.144
InN2	GSE1	1.0913	1.13265e-38	1.81394e-34	0.391	0.164
InN2	ZEB1	1.04229	8.65188e-37	1.3856e-32	0.419	0.187
InN2	GNG4	1.03191	1.02784e-36	1.64609e-32	0.424	0.19
InN2	MSI1	1.01002	1.71119e-36	2.74047e-32	0.251	0.081
InN2	PRDM8	1.08008	3.85153e-36	6.16822e-32	0.493	0.249
InN2	MCM7	1.05163	2.79515e-35	4.47644e-31	0.33	0.129
InN2	SUN2	1.07535	4.05444e-35	6.49319e-31	0.314	0.121
InN2	RHOBTB3	1.03958	1.95526e-33	3.13134e-29	0.332	0.135
InN2	GRIA2	0.778707	6.74395e-33	1.08004e-28	0.659	0.41
InN2	STX3	0.980042	9.17134e-33	1.46879e-28	0.308	0.12
InN2	EEF1G	0.985601	3.40692e-32	5.45619e-28	0.469	0.241
InN2	TFDP2	1.00323	5.85548e-32	9.37756e-28	0.262	0.094
InN2	SETBP1	0.989713	2.12296e-31	3.39992e-27	0.389	0.178
InN2	TMSB4X	0.478951	3.55423e-31	5.69209e-27	0.993	0.968
InN2	UNCX	1.0071	7.15489e-31	1.14586e-26	0.314	0.128
InN2	HELLS	1.08572	9.32751e-31	1.4938e-26	0.255	0.093
InN2	NEO1	0.926183	1.3004e-30	2.08258e-26	0.356	0.154
InN2	MICAL1	0.915491	3.05107e-30	4.88629e-26	0.382	0.174
InN2	NEUROD1	0.770902	7.89029e-30	1.26363e-25	0.723	0.494
InN2	ADGRG1	0.900706	1.99515e-28	3.19523e-24	0.461	0.244
InN2	GPR173	1.01874	5.54785e-28	8.88489e-24	0.251	0.096
InN2	NFIA	0.834643	2.3427e-27	3.75184e-23	0.533	0.31
InN2	EIF3L	0.899838	1.24932e-26	2.00078e-22	0.356	0.167
InN2	RACK1	0.868533	6.41822e-26	1.02788e-21	0.456	0.251
InN2	NR2F1	0.80599	9.16955e-26	1.4685e-21	0.576	0.353
InN2	LAMA5	0.942168	1.49276e-25	2.39066e-21	0.358	0.174
InN2	PHTF1	0.839633	2.60055e-25	4.16479e-21	0.448	0.241
InN2	PPP2R2C	0.858168	8.86529e-25	1.41978e-20	0.585	0.393
InN2	PDE1C	0.855737	1.07424e-24	1.72039e-20	0.343	0.162
InN2	MARCKS	0.693858	2.35818e-24	3.77663e-20	0.736	0.581
InN2	ELAVL4	0.882274	4.00681e-24	6.41691e-20	0.404	0.213
InN2	DCX	0.916302	2.73786e-23	4.38469e-19	0.328	0.158
InN2	TIA1	0.766881	4.23312e-23	6.77934e-19	0.489	0.286
InN2	CAMKK1	0.865176	4.49444e-23	7.19785e-19	0.273	0.118
InN2	DBN1	0.794737	5.12087e-23	8.20108e-19	0.395	0.206
InN2	PTMS	0.653346	3.11131e-22	4.98277e-18	0.738	0.559
InN2	TMSB10	0.758188	4.2676e-22	6.83456e-18	0.548	0.345
InN2	ILF3	0.769387	4.68604e-22	7.50469e-18	0.515	0.318
InN2	APBA2	0.812208	5.34846e-22	8.56556e-18	0.5	0.307
InN2	UNC5C	0.728157	6.02946e-22	9.65618e-18	0.531	0.323
InN2	DEK	0.884669	6.46517e-22	1.0354e-17	0.253	0.109
InN2	KLHDC8A	0.917643	6.84056e-22	1.09552e-17	0.253	0.109
InN2	H3F3A	0.638566	1.65716e-21	2.65394e-17	0.697	0.498
InN2	PHF20L1	0.844019	2.82885e-21	4.5304e-17	0.478	0.295
InN2	SFRP1	0.888142	3.91009e-21	6.26201e-17	0.38	0.206
InN2	SCARB2	0.833793	4.10702e-21	6.5774e-17	0.365	0.193
InN2	CENPV	0.851091	4.12274e-21	6.60257e-17	0.262	0.116
InN2	DCAF16	0.776766	4.99289e-21	7.99611e-17	0.306	0.146
InN2	PNPLA2	0.854116	5.03674e-21	8.06633e-17	0.29	0.136
InN2	TCF4	0.725144	6.53645e-21	1.04681e-16	0.469	0.277
InN2	BAHCC1	0.78717	7.78502e-21	1.24677e-16	0.288	0.134
InN2	RAP1GAP2	0.863657	3.25723e-20	5.21645e-16	0.31	0.154
InN2	STMN2	0.78592	5.01932e-20	8.03844e-16	0.664	0.503
InN2	CACNA2D1	0.739837	5.18196e-20	8.29892e-16	0.419	0.238
InN2	ZBTB20	0.779091	8.81274e-20	1.41136e-15	0.386	0.214
InN2	ATP8A1	0.7638	9.11808e-20	1.46026e-15	0.408	0.231
InN2	ADAM23	0.782706	1.15046e-19	1.84245e-15	0.491	0.314
InN2	CCSER2	0.770737	1.23939e-19	1.98488e-15	0.413	0.236
InN2	MDGA1	0.834595	1.78524e-19	2.85906e-15	0.29	0.142
InN2	BARHL2	0.784839	3.35838e-19	5.37844e-15	0.33	0.17
InN2	DPYSL3	0.708089	3.43271e-19	5.49748e-15	0.487	0.303
InN2	MEIS1	0.649829	3.44334e-19	5.51451e-15	0.576	0.384
InN2	TSPAN18	0.721903	5.26192e-19	8.42697e-15	0.328	0.166
InN2	ZNF117	0.812839	8.94109e-19	1.43192e-14	0.258	0.12
InN2	ACTG1	0.767757	1.34169e-18	2.14872e-14	0.459	0.286
InN2	AUTS2	0.692821	1.6114e-18	2.58065e-14	0.487	0.31
InN2	FMNL3	0.769231	1.98561e-18	3.17995e-14	0.365	0.201
InN2	NT5DC2	0.802545	2.76961e-18	4.43553e-14	0.266	0.127
InN2	ELP4	0.77048	1.05149e-17	1.68396e-13	0.262	0.126
InN2	CYTH2	0.798117	2.48568e-17	3.98082e-13	0.428	0.265
InN2	ANKRD10	0.647886	2.79698e-17	4.47936e-13	0.557	0.38
InN2	TBC1D9B	0.598631	3.44525e-17	5.51756e-13	0.627	0.463
InN2	NRXN1	0.499017	4.681e-17	7.49663e-13	0.797	0.645
InN2	KCNQ2	0.674324	6.09754e-17	9.76521e-13	0.502	0.333
InN2	H1FX	0.68955	7.89875e-17	1.26499e-12	0.511	0.339
InN2	AFAP1	0.786177	9.56761e-17	1.53225e-12	0.293	0.151
InN2	UBA52	0.785096	1.06997e-16	1.71356e-12	0.437	0.278
InN2	FRMD4A	0.489285	1.19071e-16	1.90691e-12	0.445	0.269
InN2	BICD1	0.686937	1.74725e-16	2.79822e-12	0.52	0.353
InN2	CCNL2	0.45337	2.1366e-16	3.42177e-12	0.797	0.679
InN2	ANKLE2	0.732782	2.95338e-16	4.72984e-12	0.275	0.139
InN2	EPB41L4A	0.900974	3.80948e-16	6.10089e-12	0.343	0.2
InN2	DAAM1	0.697324	7.26569e-16	1.1636e-11	0.323	0.177
InN2	TPR	0.682137	8.33319e-16	1.33456e-11	0.317	0.171
InN2	RBM15	0.764722	1.49329e-15	2.3915e-11	0.251	0.125
InN2	MAPK10	0.631477	1.55379e-15	2.4884e-11	0.59	0.435
InN2	CSNK1E	0.717254	2.28903e-15	3.66588e-11	0.41	0.26
InN2	PAGR1	0.707244	2.70852e-15	4.3377e-11	0.406	0.251
InN2	CHD7	0.591355	3.18024e-15	5.09315e-11	0.537	0.365
InN2	PLXNC1	0.71412	4.33498e-15	6.94247e-11	0.269	0.138
InN2	CDK5RAP3	0.617199	4.46939e-15	7.15773e-11	0.552	0.391
InN2	MANEAL	0.669151	6.39815e-15	1.02466e-10	0.255	0.129
InN2	SPAG9	0.526529	9.76809e-15	1.56436e-10	0.633	0.471
InN2	TTC3	0.52951	1.76142e-14	2.82091e-10	0.644	0.489
InN2	KDM1A	0.683838	3.06099e-14	4.90217e-10	0.341	0.2
InN2	PRRT2	0.58453	3.3412e-14	5.35094e-10	0.402	0.247
InN2	ACAP3	0.455552	7.20447e-14	1.1538e-09	0.727	0.572
InN2	MYEF2	0.624039	8.03246e-14	1.2864e-09	0.502	0.354
InN2	MTA1	0.574322	8.79783e-14	1.40897e-09	0.419	0.264
InN2	CSTF3	0.669714	9.19685e-14	1.47288e-09	0.437	0.289
InN2	NCAM1	0.499193	9.87077e-14	1.5808e-09	0.559	0.395
InN2	SH3GL2	0.559996	1.45089e-13	2.32361e-09	0.417	0.26
InN2	SLC25A22	0.713397	1.82276e-13	2.91916e-09	0.288	0.161
InN2	AHDC1	0.680067	4.11114e-13	6.58399e-09	0.29	0.163
InN2	NFIX	0.523801	4.20176e-13	6.72913e-09	0.631	0.484
InN2	ULK1	0.66072	4.88593e-13	7.82482e-09	0.319	0.187
InN2	KLF7	0.639834	5.61456e-13	8.99171e-09	0.29	0.163
InN2	VASH1	0.634603	6.47429e-13	1.03686e-08	0.456	0.315
InN2	DCTN2	0.65143	7.2312e-13	1.15808e-08	0.397	0.261
InN2	ITGA7	0.56923	1.14414e-12	1.83234e-08	0.312	0.181
InN2	SOGA3	0.545221	1.35666e-12	2.17269e-08	0.5	0.349
InN2	NFIC	0.623593	1.44044e-12	2.30687e-08	0.332	0.199
InN2	SCRIB	0.644171	2.43777e-12	3.90409e-08	0.349	0.218
InN2	ARHGAP33	0.600544	2.50786e-12	4.01633e-08	0.314	0.185
InN2	KIF1B	0.468009	5.44623e-12	8.72214e-08	0.714	0.608
InN2	ACTB	0.505594	5.91019e-12	9.46518e-08	0.629	0.501
InN2	GABRB3	0.603356	8.58196e-12	1.3744e-07	0.314	0.189
InN2	PNN	0.560647	9.27256e-12	1.485e-07	0.421	0.28
InN2	LDB1	0.592476	9.74942e-12	1.56137e-07	0.297	0.174
InN2	2023-03-06	0.601118	1.02337e-11	1.63892e-07	0.419	0.28
InN2	NEDD4L	0.642685	1.16087e-11	1.85913e-07	0.317	0.192
InN2	FNBP1L	0.592915	1.23972e-11	1.98542e-07	0.461	0.323
InN2	MAP6	0.579292	1.77151e-11	2.83707e-07	0.441	0.302
InN2	CELF2	0.613954	1.78264e-11	2.8549e-07	0.491	0.362
InN2	BRSK2	0.61796	1.80009e-11	2.88284e-07	0.293	0.173
InN2	CALD1	0.551331	1.84666e-11	2.95742e-07	0.356	0.221
InN2	TMEFF1	0.653143	1.86791e-11	2.99145e-07	0.341	0.214
InN2	KCNJ6	0.606381	1.97677e-11	3.1658e-07	0.338	0.211
InN2	ENAH	0.556863	4.28978e-11	6.87008e-07	0.358	0.228
InN2	SHF	0.470728	4.60564e-11	7.37593e-07	0.541	0.393
InN2	MAP4K4	0.420067	6.01709e-11	9.63636e-07	0.572	0.427
InN2	KMT2E	0.527829	6.06597e-11	9.71465e-07	0.424	0.29
InN2	FUBP1	0.49895	7.42414e-11	1.18898e-06	0.487	0.352
InN2	HP1BP3	0.604605	8.29606e-11	1.32861e-06	0.31	0.192
InN2	SSR2	0.613761	1.0854e-10	1.73827e-06	0.262	0.152
InN2	HNRNPA2B1	0.430224	1.26416e-10	2.02456e-06	0.677	0.569
InN2	DOT1L	0.672282	1.374e-10	2.20047e-06	0.347	0.229
InN2	LUC7L3	0.385014	1.4139e-10	2.26436e-06	0.758	0.653
InN2	OGA	0.473143	1.67178e-10	2.67735e-06	0.631	0.522
InN2	BRD7	0.549172	1.76154e-10	2.82111e-06	0.308	0.189
InN2	RASA1	0.626303	1.81389e-10	2.90494e-06	0.275	0.165
InN2	TCERG1L	0.591665	1.83212e-10	2.93414e-06	0.33	0.209
InN2	NPDC1	0.412523	2.69161e-10	4.31061e-06	0.707	0.598
InN2	BAIAP2	0.540634	3.59186e-10	5.75236e-06	0.434	0.306
InN2	HNRNPH3	0.414848	4.4183e-10	7.07591e-06	0.555	0.419
InN2	NELL2	0.478645	4.83616e-10	7.74512e-06	0.48	0.344
InN2	HNRNPD	0.528204	5.85958e-10	9.38412e-06	0.352	0.231
InN2	NRN1	0.445027	6.42194e-10	1.02847e-05	0.443	0.307
InN2	ANP32E	0.602243	6.55794e-10	1.05025e-05	0.277	0.169
InN2	KIAA0408	0.622641	8.80272e-10	1.40976e-05	0.277	0.171
InN2	PLCG1	0.564333	1.03814e-09	1.66258e-05	0.306	0.194
InN2	AKT2	0.531255	1.08916e-09	1.74429e-05	0.341	0.221
InN2	SNAPC3	0.625257	1.2753e-09	2.04239e-05	0.282	0.174
InN2	IDUA	0.577355	1.53411e-09	2.45688e-05	0.273	0.167
InN2	UBE2QL1	0.538408	1.5957e-09	2.55551e-05	0.312	0.198
InN2	HMGN1	0.544465	2.36371e-09	3.78548e-05	0.354	0.238
InN2	ROBO1	0.523712	2.75356e-09	4.40983e-05	0.312	0.2
InN2	NOVA2	0.491939	4.62015e-09	7.39916e-05	0.421	0.3
InN2	NR2F2	0.511209	5.13281e-09	8.22019e-05	0.264	0.161
InN2	HNRNPA0	0.52333	5.32128e-09	8.52203e-05	0.369	0.254
InN2	MAGED2	0.489823	7.52032e-09	0.000120438	0.528	0.403
InN2	CHD2	0.444813	7.77743e-09	0.000124556	0.522	0.401
InN2	TSPAN4	0.56636	8.64311e-09	0.000138419	0.284	0.18
InN2	MAB21L1	0.520204	1.10861e-08	0.000177544	0.264	0.163
InN2	UBE2E3	0.506827	1.18754e-08	0.000190185	0.45	0.337
InN2	ZIC5	0.380537	1.27285e-08	0.000203847	0.5	0.364
InN2	RNF44	0.521673	1.4657e-08	0.000234732	0.328	0.218
InN2	CNIH2	0.482128	1.53946e-08	0.000246545	0.321	0.212
InN2	KAT6B	0.509708	1.63653e-08	0.00026209	0.303	0.198
InN2	ZFP91	0.480359	1.86351e-08	0.00029844	0.323	0.213
InN2	SATB1	0.461861	2.06222e-08	0.000330264	0.286	0.182
InN2	FZD3	0.459226	2.21799e-08	0.000355211	0.31	0.202
InN2	CNR1	0.53183	2.33835e-08	0.000374486	0.277	0.177
InN2	ANKRD13B	0.525692	3.27104e-08	0.000523857	0.26	0.163
InN2	TPGS2	0.478539	4.12684e-08	0.000660913	0.255	0.159
InN2	DMTF1	0.428485	4.20306e-08	0.000673121	0.478	0.36
InN2	HNRNPA3	0.482114	5.0312e-08	0.000805747	0.408	0.295
InN2	ARVCF	0.473159	5.37718e-08	0.000861156	0.321	0.215
InN2	APC2	0.392076	6.03466e-08	0.00096645	0.5	0.384
InN2	CHD6	0.503135	6.51575e-08	0.0010435	0.306	0.204
InN2	ELAVL2	0.517963	6.74068e-08	0.00107952	0.273	0.177
InN2	DHX36	0.459401	1.00766e-07	0.00161377	0.288	0.189
InN2	CASC3	0.448404	1.04739e-07	0.0016774	0.389	0.276
InN2	TBL1XR1	0.477843	1.23908e-07	0.00198439	0.347	0.246
InN2	ZNF292	0.458661	1.44799e-07	0.00231895	0.325	0.224
InN2	ZNF664	0.501755	1.48842e-07	0.0023837	0.258	0.165
InN2	GPM6A	0.349241	1.83228e-07	0.00293439	0.646	0.561
InN2	DCAF7	0.490445	2.5431e-07	0.00407278	0.284	0.189
InN2	SEMA6A	0.497567	2.6518e-07	0.00424685	0.262	0.17
InN2	ARHGEF2	0.421502	2.74327e-07	0.00439334	0.413	0.3
InN2	TXNIP	0.356892	2.79222e-07	0.00447173	0.448	0.331
InN2	KCTD3	0.446632	3.06586e-07	0.00490997	0.378	0.274
InN2	DVL3	0.455055	3.08855e-07	0.00494631	0.319	0.219
InN2	CTNNB1	0.433579	3.37447e-07	0.00540421	0.286	0.191
InN2	CADM3	0.292301	5.33208e-07	0.00853933	0.583	0.461
InN2	PBX1	0.447633	5.43312e-07	0.00870114	0.314	0.217
InN2	HNRNPU	0.515797	5.61197e-07	0.00898757	0.301	0.21
InN2	CELF5	0.438958	5.66575e-07	0.0090737	0.369	0.266
InN2	PHC2	0.468357	5.87638e-07	0.00941103	0.303	0.209
InN2	CDK2AP1	0.473085	6.39382e-07	0.0102397	0.253	0.166
InN2	POGZ	0.358502	6.50876e-07	0.0104238	0.371	0.263
InN2	AP2A2	0.418432	8.37401e-07	0.013411	0.36	0.262
InN2	ABLIM3	0.38402	9.93738e-07	0.0159147	0.336	0.235
InN2	CCDC88A	0.40014	1.0005e-06	0.016023	0.373	0.271
InN2	JUND	0.401	1.00449e-06	0.016087	0.491	0.388
InN2	SH3PXD2A	0.49372	1.06657e-06	0.0170811	0.275	0.187
InN2	EEF2	0.363229	1.09342e-06	0.0175112	0.692	0.634
InN2	STAG1	0.48293	1.34855e-06	0.021597	0.349	0.256
InN2	WDR33	0.396756	1.3797e-06	0.0220959	0.354	0.257
InN2	CELF1	0.387074	1.38227e-06	0.0221371	0.478	0.376
InN2	PHF3	0.420871	1.43405e-06	0.0229662	0.264	0.176
InN2	CEP170	0.460183	1.45932e-06	0.0233711	0.341	0.248
InN2	MSRA	0.294691	1.53831e-06	0.024636	0.668	0.555
InN2	BAZ1B	0.447069	1.82182e-06	0.0291764	0.325	0.232
InN2	LARS	0.3769	2.0962e-06	0.0335707	0.279	0.189
InN2	TBCD	0.427786	2.1492e-06	0.0344195	0.264	0.178
InN2	ZNF337	0.447399	2.42741e-06	0.038875	0.251	0.168
InN2	CSAD	0.401389	2.5965e-06	0.0415829	0.336	0.241
InN2	MAML1	0.464752	2.7255e-06	0.0436489	0.255	0.172
InN2	GOLM1	0.407182	3.37823e-06	0.0541024	0.402	0.307
InN2	SUMO2	0.441179	3.60305e-06	0.0577028	0.286	0.2
InN2	SREBF2	0.391904	3.60489e-06	0.0577324	0.352	0.256
InN2	WDR6	0.390646	3.72712e-06	0.0596899	0.325	0.233
InN2	RFX3	0.416346	3.87251e-06	0.0620182	0.299	0.211
InN2	U2SURP	0.391741	4.42704e-06	0.0708991	0.279	0.193
InN2	SLC44A2	0.496048	5.26402e-06	0.0843032	0.251	0.172
InN2	RNF130	0.386634	5.36896e-06	0.0859838	0.303	0.214
InN2	CBX5	0.400652	5.39092e-06	0.0863356	0.266	0.182
InN2	PROX1	0.430064	5.40186e-06	0.0865108	0.255	0.174
InN2	ZNF711	0.495783	5.498e-06	0.0880504	0.29	0.208
InN2	UBE2I	0.438363	5.92354e-06	0.0948655	0.362	0.274
InN2	SFPQ	0.430101	6.06076e-06	0.0970631	0.271	0.188
InN2	SUGP2	0.412147	7.10106e-06	0.113723	0.402	0.309
InN2	AFDN	0.322247	7.78758e-06	0.124718	0.343	0.248
InN2	FZR1	0.446261	1.27941e-05	0.204898	0.365	0.278
InN2	ACTL6B	0.430065	1.36432e-05	0.218496	0.273	0.193
InN2	MIDN	0.393829	1.44225e-05	0.230976	0.255	0.175
InN2	KMT5B	0.366381	1.56788e-05	0.251095	0.373	0.284
InN2	PCMTD2	0.320502	1.81553e-05	0.290757	0.393	0.3
InN2	HNRNPDL	0.326955	1.82369e-05	0.292063	0.476	0.384
InN2	PAM	0.372941	2.05852e-05	0.329672	0.258	0.18
InN2	MDM4	0.316606	2.08867e-05	0.334501	0.413	0.319
InN2	BPTF	0.384343	2.15566e-05	0.345228	0.286	0.204
InN2	REC8	0.431713	2.31051e-05	0.370029	0.269	0.19
InN2	SESN3	0.379525	2.35863e-05	0.377735	0.279	0.199
InN2	CRMP1	0.332168	2.40977e-05	0.385924	0.4	0.305
InN2	BRD2	0.358669	2.43397e-05	0.3898	0.421	0.333
InN2	ARRB2	0.355187	2.74573e-05	0.439728	0.325	0.24
InN2	TOP2B	0.369738	2.74607e-05	0.439784	0.325	0.241
InN2	PELI2	0.412266	2.76059e-05	0.442109	0.269	0.192
InN2	CLASP1	0.417007	3.06743e-05	0.491249	0.258	0.182
InN2	CLK1	0.341499	3.2067e-05	0.513553	0.308	0.226
InN2	EEF1AKMT2	0.421976	3.40823e-05	0.545829	0.255	0.181
InN2	METRN	0.372047	3.46309e-05	0.554614	0.31	0.229
InN2	COPA	0.364465	3.62449e-05	0.580462	0.371	0.286
InN2	HIST2H2BE	0.332722	3.79621e-05	0.607964	0.312	0.23
InN2	DIPK2A	0.358206	3.9805e-05	0.637477	0.262	0.184
InN2	FUS	0.410364	4.08228e-05	0.653778	0.255	0.182
InN2	ROGDI	0.334981	4.15247e-05	0.665018	0.332	0.247
InN2	CKAP5	0.416002	5.04857e-05	0.808529	0.325	0.248
InN2	INTS11	0.324529	5.90535e-05	0.945741	0.434	0.346
InN2	PTOV1	0.353563	5.97418e-05	0.956765	0.386	0.304
InN2	ZNF644	0.359527	7.95705e-05	1	0.439	0.357
InN2	PSIP1	0.347459	7.99662e-05	1	0.251	0.179
InN2	PHF14	0.290092	8.0251e-05	1	0.378	0.291
InN2	EIF4A1	0.402607	8.21994e-05	1	0.269	0.198
InN2	HDGFL3	0.37351	8.32756e-05	1	0.325	0.248
InN2	BRD1	0.349242	8.88879e-05	1	0.297	0.221
InN2	BCAR1	0.359345	9.26595e-05	1	0.4	0.32
InN2	C2CD5	0.390656	9.29958e-05	1	0.334	0.257
InN2	CASK	0.301611	9.50218e-05	1	0.356	0.272
InN2	CLCC1	0.401597	9.63587e-05	1	0.253	0.183
InN2	CPSF6	0.317453	9.75036e-05	1	0.371	0.29
InN2	PUM1	0.351765	0.000103997	1	0.297	0.222
InN2	ARMC8	0.343481	0.000114519	1	0.332	0.253
InN2	MXI1	0.375936	0.000128524	1	0.314	0.241
InN2	SLTM	0.393371	0.000129177	1	0.336	0.265
InN2	DHX15	0.335558	0.000133099	1	0.312	0.237
InN2	GPATCH2L	0.352546	0.000150274	1	0.376	0.3
InN2	ASXL1	0.369241	0.000150546	1	0.293	0.221
InN2	PIP4K2B	0.290487	0.000163422	1	0.367	0.283
InN2	ZIC2	0.29814	0.00017206	1	0.406	0.324
InN2	RIMKLB	0.25473	0.000181456	1	0.354	0.274
InN2	MAP2	0.271245	0.000182086	1	0.609	0.554
InN2	GATD1	0.391379	0.000200815	1	0.367	0.294
InN2	PKD1	0.323683	0.000204474	1	0.367	0.29
InN2	LANCL2	0.343497	0.000235054	1	0.251	0.183
InN2	HSP90AB1	0.368096	0.000247426	1	0.319	0.249
InN2	BTBD3	0.281561	0.00024977	1	0.483	0.401
InN2	CCNG2	0.261292	0.000263614	1	0.299	0.223
InN2	ERBIN	0.353065	0.000270422	1	0.255	0.189
InN2	PUM2	0.359968	0.00027466	1	0.334	0.263
InN2	MCTP1	0.380052	0.000286552	1	0.269	0.201
InN2	GPCPD1	0.263252	0.000302088	1	0.317	0.241
InN2	VPS13B	0.319601	0.000307748	1	0.303	0.233
InN2	C12orf57	0.313615	0.000309632	1	0.393	0.317
InN2	RUFY3	0.304388	0.000312007	1	0.382	0.306
InN2	FAM107B	0.309035	0.00032571	1	0.255	0.188
InN2	POU3F3	0.347725	0.000398899	1	0.258	0.192
InN2	ZNF493	0.301557	0.000402925	1	0.314	0.243
InN2	USP22	0.311252	0.000413641	1	0.397	0.324
InN2	ZMYM4	0.31234	0.000414539	1	0.255	0.188
InN2	EHMT1	0.365898	0.00041637	1	0.323	0.255
InN2	CHD3	0.30447	0.000420372	1	0.369	0.295
InN2	CDK9	0.352877	0.000427381	1	0.369	0.297
InN2	ZRANB2	0.267964	0.000435031	1	0.33	0.256
InN2	IP6K2	0.361922	0.000519913	1	0.317	0.252
InN2	SRRM1	0.30461	0.000560858	1	0.293	0.223
InN2	AKT3	0.282434	0.00063132	1	0.386	0.312
InN2	EIF4EBP2	0.29668	0.000652556	1	0.299	0.232
InN2	TIAM1	0.273115	0.00070836	1	0.33	0.26
InN2	RPAIN	0.253341	0.000852434	1	0.284	0.216
InN2	STK25	0.281753	0.0010517	1	0.284	0.218
InN2	ST18	0.258754	0.00105186	1	0.336	0.266
InN2	AMER2	0.279964	0.00107063	1	0.352	0.281
InN2	LRRN1	0.259468	0.00129694	1	0.273	0.209
InN2	GATAD2B	0.252882	0.00132735	1	0.299	0.233
InN2	ASH1L	0.308832	0.00133084	1	0.284	0.221
InN2	CFAP298	0.29995	0.001334	1	0.354	0.286
InN2	ATRX	0.254521	0.00139897	1	0.434	0.369
InN2	TRAK1	0.354226	0.00141192	1	0.279	0.22
InN2	TMED4	0.309112	0.00141768	1	0.378	0.313
InN2	PCGF3	0.307755	0.001503	1	0.26	0.199
InN2	CHCHD2	0.295733	0.00178312	1	0.288	0.228
InN2	LTBP3	0.282403	0.00178989	1	0.389	0.323
InN2	MAST1	0.277341	0.00184581	1	0.323	0.26
InN2	GTF2I	0.262193	0.00184701	1	0.33	0.265
InN2	MYL6	0.283087	0.00194915	1	0.417	0.354
InN2	CRAMP1	0.269171	0.00195912	1	0.253	0.194
InN2	ZNF544	0.29462	0.00204753	1	0.275	0.216
InN2	EPC1	0.30633	0.0023661	1	0.269	0.211
InN2	SGCB	0.290422	0.00268053	1	0.288	0.229
InN2	RERE	0.252588	0.00277446	1	0.459	0.395
InN2	C11orf58	0.284214	0.00290366	1	0.29	0.233
InN2	CXXC5	0.269037	0.00292574	1	0.395	0.334
InN2	NUCKS1	0.311866	0.00347081	1	0.328	0.27
InN2	HNRNPUL2	0.276236	0.00365509	1	0.38	0.32
InN2	DYNC1I2	0.284147	0.00366257	1	0.314	0.259
InN2	NELFCD	0.290528	0.00391472	1	0.266	0.213
InN2	TUT4	0.335911	0.00415766	1	0.255	0.204
InN2	ARL6IP4	0.313241	0.00445421	1	0.284	0.228
InN2	CDK5R1	0.256301	0.00446705	1	0.299	0.24
InN2	CHID1	0.319851	0.00502082	1	0.271	0.219
InN2	TNKS	0.260877	0.0059843	1	0.299	0.245
InN2	SSBP2	0.285364	0.006398	1	0.282	0.23
InN2	USP48	0.293106	0.00690307	1	0.284	0.233
InN2	GPC1	0.263126	0.00783219	1	0.33	0.275
InN2	CAND1	0.275434	0.00806481	1	0.275	0.227
InN2	MLLT11	0.2759	0.00959352	1	0.352	0.299

[truncated: 8 more sheets: Oligo3, Micro, ExN3, Astro3, ExN4, Erythro, InN3, InN4]
