# Supplementary material for: Cell-mediated cytotoxicity within CSF and brain parenchyma in spinal muscular atrophy unaltered by nusinersen treatment
Source: Nat Commun. 2024 May 15;15:4120. doi: 10.1038/s41467-024-48195-3 (PMC11096380; doi:10.1038/s41467-024-48195-3)
Supplement: Supplementary file 9 — Supplementary Data 6 [file 41467_2024_48195_MOESM9_ESM.xlsx]

## Sheet: SMA_baseline vs SMA_6mo
CSF cell cluster	group1	group2	p	p.adj
CD4_3	SMA_baseline (00)	SMA_6mo (06)	0.0313	0.46875
Mono1	SMA_baseline (00)	SMA_6mo (06)	0.0625	0.46875
CD4_1	SMA_baseline (00)	SMA_6mo (06)	0.156	0.78
CSF_M1	SMA_baseline (00)	SMA_6mo (06)	0.313	0.82125
B	SMA_baseline (00)	SMA_6mo (06)	0.438	0.82125
NK	SMA_baseline (00)	SMA_6mo (06)	0.438	0.82125
CD4_2	SMA_baseline (00)	SMA_6mo (06)	0.438	0.82125
cDC1	SMA_baseline (00)	SMA_6mo (06)	0.438	0.82125
PTN	SMA_baseline (00)	SMA_6mo (06)	0.563	0.938333
cDC2	SMA_baseline (00)	SMA_6mo (06)	0.688	1
CD8_1	SMA_baseline (00)	SMA_6mo (06)	0.844	1
prolif	SMA_baseline (00)	SMA_6mo (06)	0.844	1
CD8_2	SMA_baseline (00)	SMA_6mo (06)	1	1
pDC	SMA_baseline (00)	SMA_6mo (06)	1	1
CSF_M2	SMA_baseline (00)	SMA_6mo (06)	1	1

## Sheet: SMA_baseline vs SMA_10mo
CSF cell cluster	group1	group2	p	p.adj
CD8_2	SMA_baseline (00)	SMA_10mo (10)	0.0313	0.23475
CD4_2	SMA_baseline (00)	SMA_10mo (10)	0.0313	0.23475
prolif	SMA_baseline (00)	SMA_10mo (10)	0.219	0.7825
B	SMA_baseline (00)	SMA_10mo (10)	0.313	0.7825
cDC2	SMA_baseline (00)	SMA_10mo (10)	0.313	0.7825
Mono1	SMA_baseline (00)	SMA_10mo (10)	0.313	0.7825
CD8_1	SMA_baseline (00)	SMA_10mo (10)	0.438	0.82125
NK	SMA_baseline (00)	SMA_10mo (10)	0.438	0.82125
CD4_3	SMA_baseline (00)	SMA_10mo (10)	0.563	0.8445
CSF_M1	SMA_baseline (00)	SMA_10mo (10)	0.563	0.8445
PTN	SMA_baseline (00)	SMA_10mo (10)	0.688	0.86
CSF_M2	SMA_baseline (00)	SMA_10mo (10)	0.688	0.86
pDC	SMA_baseline (00)	SMA_10mo (10)	0.844	0.97385
CD4_1	SMA_baseline (00)	SMA_10mo (10)	1	1
cDC1	SMA_baseline (00)	SMA_10mo (10)	1	1
