# Supplementary material for: Cell-mediated cytotoxicity within CSF and brain parenchyma in spinal muscular atrophy unaltered by nusinersen treatment
Source: Nat Commun. 2024 May 15;15:4120. doi: 10.1038/s41467-024-48195-3 (PMC11096380; doi:10.1038/s41467-024-48195-3)
Supplement: Supplementary file 10 — Supplementary Data 7 [file 41467_2024_48195_MOESM10_ESM.xlsx]

## Sheet: MS - SMA_baseline vs SMA_6mo
Accession	Peptide count	Unique peptides	Confidence score	two-way ANOVA (p)	q Value	Max fold change	Power	Mass	Description	SMA2-1_6mo	SMA2-9_6mo	SMA2-5_6mo	SMA2-7_6mo	SMA2-3_6mo	SMA2-7_BL	SMA2-5_BL	SMA2-3_BL	SMA2-9_BL	SMA2-10_BL	SMA2-1_BL	SMA2-8_BL	SMA2-2_BL	Spalte1	Spalte2	Spalte3	Spalte4	Spalte5	Spalte6	Spalte7	Spalte8	Spalte9	Spalte10	Spalte11	Spalte12	Spalte13	Spalte14	Spalte15	Spalte16	Spalte17	Spalte18	Spalte19	Spalte20	Spalte21	Spalte22	Spalte23	Spalte24	Spalte25	Spalte26	Spalte27
P01700	1	1	6.4736	0.732255	0.842972	1.00944	0.0625909	12454.7	Immunoglobulin lambda variable 1-47 OS=Homo sapiens OX=9606 GN=IGLV1-47 PE=1 SV=2	0	7.27067	149.733	595.301	0	175.547	0	62.6514	262.295	197.599	494.335	0	0
P07602	7	4	40.0608	0.992132	0.898927	1.01525	0.0500103	59937.6	Prosaposin OS=Homo sapiens OX=9606 GN=PSAP PE=1 SV=2	178.44	2275.78	725.786	346.815	11.2212	401.142	123.307	668.756	2707.9	706.326	906.469	56.4137	5.5451
Q5VSL9	4	4	21.921	0.634128	0.826862	1.01705	0.0746392	96317.4	Striatin-interacting protein 1 OS=Homo sapiens OX=9606 GN=STRIP1 PE=1 SV=1	487.658	485.427	35562.4	58115.7	389.574	6055.77	2872.67	61097.2	897.85	28238.2	49048.9	628.387	677.612
Q08380	9	8	69.5755	0.283237	0.715395	1.01775	0.185426	66243.5	Galectin-3-binding protein OS=Homo sapiens OX=9606 GN=LGALS3BP PE=1 SV=1	34.4626	83.8536	468.087	40972	133.589	112.683	2020.93	721.413	4085.82	29968.2	668.934	27765.9	200.107
P02760	11	9	84.1276	0.645117	0.830232	1.03052	0.0730402	39912	Protein AMBP OS=Homo sapiens OX=9606 GN=AMBP PE=1 SV=1	1545.18	1824.59	3433.85	3045.44	102.368	1169.53	143.123	1990.9	840.254	3908.03	1607.49	10.4326	5780.91
P51693	22	21	160.518	0.144645	0.684375	1.03874	0.313875	72860.8	Amyloid-like protein 1 OS=Homo sapiens OX=9606 GN=APLP1 PE=1 SV=3	55.351	734.041	17971.6	2108.71	0.912993	8147.56	3789.38	5158.27	541.623	5134.28	5484.1	3682.85	209.489
P36955	21	19	222.866	0.181536	0.715395	1.05073	0.267975	46483.3	Pigment epithelium-derived factor OS=Homo sapiens OX=9606 GN=SERPINF1 PE=1 SV=4	6108.1	3981.3	15826.2	12005	1744.18	2596.48	576.753	2117	7417.08	46685.7	841.948	160.917	3.58122
Q9UHG2	1	1	7.1821	0.972392	0.896271	1.06432	0.0501273	27429.4	ProSAAS OS=Homo sapiens OX=9606 GN=PCSK1N PE=1 SV=1	0	365.17	613.345	307.075	0	294.627	0	186.549	284.835	566.067	600.561	0	0
P02749	9	8	66.8703	0.544648	0.794306	1.0721	0.0904742	39609.8	Beta-2-glycoprotein 1 OS=Homo sapiens OX=9606 GN=APOH PE=1 SV=3	253.744	59.1105	576.779	23.649	5671.62	7573.11	0	598.673	1118.96	119.653	24.7298	1.42947	390.778
O94892	5	5	29.2385	0.309288	0.727964	1.08631	0.170563	76889.3	Zinc finger protein 432 OS=Homo sapiens OX=9606 GN=ZNF432 PE=1 SV=1	3158.83	13607.6	15031.3	25125.1	5221.28	31113.7	227.302	21533.2	2882.18	15771.9	19366.7	2.55271	633.177
P19652	7	5	79.0954	0.609849	0.824416	1.08871	0.0784217	23887.8	Alpha-1-acid glycoprotein 2 OS=Homo sapiens OX=9606 GN=ORM2 PE=1 SV=2	223.488	227.472	288.001	31.1267	9226.64	472.593	985.723	517.589	5433.52	46.5401	100.043	6806.37	329.123
O76013	6	2	78.4925	0.796711	0.85196	1.11235	0.0571003	53387.7	Keratin_ type I cuticular Ha6 OS=Homo sapiens OX=9606 GN=KRT36 PE=1 SV=1	505.977	283.538	666.785	632.356	59.9755	545.744	275.731	567.32	451.592	350.741	465.705	257.864	175.876
Q92764	8	3	89.8489	0.796942	0.85196	1.12832	0.0570836	51672.4	Keratin_ type I cuticular Ha5 OS=Homo sapiens OX=9606 GN=KRT35 PE=1 SV=5	447.118	14013	4686.38	38680.8	54.9975	1453.8	328.358	5164.64	13382.4	56592.2	2074.34	1883.79	1199.83
P13646	23	12	197.062	0.320847	0.737228	1.13118	0.164531	49930.5	Keratin_ type I cytoskeletal 13 OS=Homo sapiens OX=9606 GN=KRT13 PE=1 SV=4	237.66	24.0817	9092.58	382.358	79497.7	3713.83	10475.2	30608.8	40925.3	394.274	76.2377	21675.3	18348.5
P05090	14	13	170.644	0.43738	0.785899	1.15981	0.117967	21560.7	Apolipoprotein D OS=Homo sapiens OX=9606 GN=APOD PE=1 SV=1	9100.4	59558.8	35978.2	36902.7	10069.3	68417.9	2604.56	37613.8	11733.9	35555.7	41849.9	11261	114.463
P12035	14	2	132.277	0.916578	0.893869	1.16423	0.0511669	64588.2	Keratin_ type II cytoskeletal 3 OS=Homo sapiens OX=9606 GN=KRT3 PE=1 SV=3	4.79487	64.1497	201.866	12.7003	368.358	2.69214	434.516	18.6782	66.6933	57.5289	69.8776	169.361	76.5193
P0DP04;P01782	2	1	13.597	0.465563	0.787841	1.20842	0.109631	13187.9	Immunoglobulin heavy variable 3-43D OS=Homo sapiens OX=9606 GN=IGHV3-43D PE=3 SV=1	640.528	1222.38	3207.38	1683.31	1402.83	1010.14	570.096	1906.2	694.585	3359.34	2085.55	777.747	395.781
Q0VF96	4	2	26.3365	0.582428	0.813726	1.22395	0.0831348	149650	Cingulin-like protein 1 OS=Homo sapiens OX=9606 GN=CGNL1 PE=1 SV=2	226.821	1.52583	0	10.6957	1072.31	132.462	97.9135	254.44	26.2608	0	5.3397	1136.72	61.1154
Q04917	2	2	11.5641	0.658489	0.835598	1.24022	0.0711851	28389.9	14-3-3 protein eta OS=Homo sapiens OX=9606 GN=YWHAH PE=1 SV=4	0	19.2612	26145.1	23754.8	0	4776.71	8.03766	10291.6	93.7999	24919.3	24308.3	0	2.70868
Q6ZMR5	2	2	12.1843	0.360608	0.753242	1.24164	0.146021	48024.9	Transmembrane protease serine 11A OS=Homo sapiens OX=9606 GN=TMPRSS11A PE=1 SV=1	1.46592	65.06	31.0804	9.53631	0.16006	45.728	8.48737	28.8725	11.9823	13.3134	11.0522	9.05489	9.78158
Q3SY46	1	1	6.2082	0.728313	0.842972	1.24847	0.0629846	20490.2	Keratin-associated protein 13-3 OS=Homo sapiens OX=9606 GN=KRTAP13-3 PE=1 SV=1	39.9467	292.385	19.9116	254.419	0	72.8052	74.2678	78.2355	109.708	212.353	213.188	0.537144	16.3859
P0DP02;P01772;A0A0C4DH42;P01767;A0A0B4J1X5;A0A0B4J1X8	6	3	59.0808	0.495098	0.792056	1.24928	0.101805	13159.9	Immunoglobulin heavy variable 3-30-3 OS=Homo sapiens OX=9606 GN=IGHV3-30-3 PE=3 SV=1	1575.09	432.964	240.065	93.3107	3270.8	88.8595	1676.53	41.0599	1397.91	80.8643	51.0856	3519.3	332.156
A0A075B6P5;A0A075B6S2;A0A075B6S6;A0A087WW87;A0A0A0MRZ7;A2NJV5;P01614;P01615;P06310	1	1	7.3839	0.326963	0.737228	1.2498	0.161467	13070.8	Immunoglobulin kappa variable 2-28 OS=Homo sapiens OX=9606 GN=IGKV2-28 PE=3 SV=1	1360.37	224.383	2749.29	4027.56	316.427	696.782	18.2982	3448.79	827.076	2437.19	3663.74	11.7944	6.03223
P04156	3	2	13.8993	0.266836	0.715395	1.2554	0.195808	27889.4	Major prion protein OS=Homo sapiens OX=9606 GN=PRNP PE=1 SV=1	3065.64	333.135	264.92	1585.29	4351.63	3939.25	40.5402	34.9828	447.848	4855.73	2753.72	160.974	2.88556
Q9NRW1	1	1	6.0783	0.64674	0.830232	1.26669	0.0728098	23575.8	Ras-related protein Rab-6B OS=Homo sapiens OX=9606 GN=RAB6B PE=1 SV=1	19045.9	0	0	0	3064.48	500.601	8595.74	560.578	0	524.031	0	0	17747.3
Q14141	2	2	19.6629	0.487499	0.792056	1.29667	0.103736	50115.9	Septin-6 OS=Homo sapiens OX=9606 GN=SEPTIN6 PE=1 SV=4	3.21905	1075.91	47854.4	40979.6	5.68086	11155.8	1109.57	15865	471.501	42673.2	39457.8	198.707	21.7399
Q9P0W8	4	2	28.3796	0.861814	0.869474	1.30469	0.0532293	68232.4	Spermatogenesis-associated protein 7 OS=Homo sapiens OX=9606 GN=SPATA7 PE=1 SV=3	0	1192.02	120.381	83.5848	0	3.34045	0	14.8911	647.463	259.455	321.423	465.378	0
Q9NSB4	6	3	66.2273	0.857094	0.869474	1.31628	0.0534569	58021.4	Keratin_ type II cuticular Hb2 OS=Homo sapiens OX=9606 GN=KRT82 PE=1 SV=3	1737.44	7497.87	3502.26	2974.05	93.3431	2283.72	1650.94	3224.3	2938.78	2448.02	5268.84	330.955	1066.07
Q6ZWJ1	3	2	18.3276	0.546806	0.794306	1.32126	0.0900267	62175.1	Syntaxin-binding protein 4 OS=Homo sapiens OX=9606 GN=STXBP4 PE=1 SV=2	475.348	0.0869819	1920.37	805.387	82.9008	63.7091	1129.15	192.696	379.077	48.0179	1550.33	227.927	386.032
P06727	17	17	147.3	0.508349	0.794175	1.33621	0.0985671	45372.1	Apolipoprotein A-IV OS=Homo sapiens OX=9606 GN=APOA4 PE=1 SV=4	728.58	8459.51	2202.6	1861.97	1114.56	1520.17	458.898	1675.6	6551.07	433.483	2553.2	206.331	3804.86
P25311	18	17	179.393	0.747215	0.847525	1.34877	0.0611594	34486.9	Zinc-alpha-2-glycoprotein OS=Homo sapiens OX=9606 GN=AZGP1 PE=1 SV=2	139282	19536.3	8235.11	4735.63	228647	22681.7	108445	28644.1	167162	3322.86	4720.25	1808.12	138240
Q9NPR2	2	1	14.7518	0.874201	0.869474	1.3795	0.0526702	94134.7	Semaphorin-4B OS=Homo sapiens OX=9606 GN=SEMA4B PE=1 SV=4	27.8861	696.859	801.638	2513.75	0.163587	303.295	2.58007	1209.16	1297.67	401.489	1462.71	9.18709	0
P61769	2	2	29.4876	0.202791	0.715395	1.38066	0.246411	13828.6	Beta-2-microglobulin OS=Homo sapiens OX=9606 GN=B2M PE=1 SV=1	37.9369	4.04732	0.817647	0	6223.2	262.422	389.971	399.162	90.1678	43.0834	0	5033.81	1042.85
Q12860	10	10	70.82	0.649375	0.830397	1.38718	0.0724388	114176	Contactin-1 OS=Homo sapiens OX=9606 GN=CNTN1 PE=1 SV=1	15234.3	4625.85	13792.4	5250.4	12.0529	3705.1	3433.69	8292.81	2991.29	11928.5	6958.64	7290.53	284.843
P07225	3	3	23.0354	0.859882	0.869474	1.3995	0.0533215	77175.7	Vitamin K-dependent protein S OS=Homo sapiens OX=9606 GN=PROS1 PE=1 SV=1	12.4827	5232.19	274.681	948.886	106.96	4437.07	1132.13	278.523	449.338	782.729	360.518	56.8268	20.0618
P41222	23	22	252.894	0.699779	0.838461	1.40688	0.0660481	21257	Prostaglandin-H2 D-isomerase OS=Homo sapiens OX=9606 GN=PTGDS PE=1 SV=1	10870.3	27077.8	731679	466294	20420.8	404766	21863.7	164794	154733	411749	134722	8748.37	127421
Q9BYH1	1	1	6.1919	0.980587	0.896271	1.40988	0.0500629	113322	Seizure 6-like protein OS=Homo sapiens OX=9606 GN=SEZ6L PE=1 SV=1	0	1027.43	4654.72	1855.53	0	283.981	0	2397.98	2773.03	1289.29	1809.85	0	0
Q9ULM0	2	2	11.2968	0.834288	0.863832	1.4099	0.0546715	152829	Pleckstrin homology domain-containing family H member 1 OS=Homo sapiens OX=9606 GN=PLEKHH1 PE=2 SV=2	739.167	6473.11	21722.5	1315.42	457.283	2512.3	808.392	3157.21	3843.42	1229.69	1988.74	19163.9	2144.34
Q6UXV1	3	1	13.2434	0.905248	0.888771	1.41927	0.0515076	25368.9	Izumo sperm-egg fusion protein 2 OS=Homo sapiens OX=9606 GN=IZUMO2 PE=2 SV=1	0	2137.47	7317.3	2656.28	383.022	1577.1	253.577	3345.32	985.044	4839.44	2771.11	313.529	0
P06396	23	22	186.579	0.296589	0.717009	1.46672	0.177576	86096.8	Gelsolin OS=Homo sapiens OX=9606 GN=GSN PE=1 SV=1	2587.7	3968.48	13041.3	41164.2	63909.6	59118.5	750.453	11632.4	3957.15	11934.9	48385.5	4.97613	216.214
Q8NB78	4	3	25.155	0.971201	0.896271	1.46855	0.0501385	93524.1	Lysine-specific histone demethylase 1B OS=Homo sapiens OX=9606 GN=KDM1B PE=1 SV=3	4104.28	39.9555	233.651	75.0048	80915.5	46.8179	6855.4	184.464	21.8373	2921.31	39.452	77956.4	4983.83
Q8IVU3	4	2	30.7011	0.294721	0.717009	1.47197	0.178644	116609	Probable E3 ubiquitin-protein ligase HERC6 OS=Homo sapiens OX=9606 GN=HERC6 PE=1 SV=2	972.234	1484.15	617.255	120.275	927.182	115.322	972.467	262.569	175.499	273.179	1918.8	750.413	11.3057
P20848	4	2	23.0169	0.981886	0.896271	1.48751	0.0500548	48119.2	Putative alpha-1-antitrypsin-related protein OS=Homo sapiens OX=9606 GN=SERPINA2 PE=1 SV=1	63.8241	2082.59	197.311	519.482	0	128.077	134.969	66.0617	1781.06	42.994	685.21	241.354	0
P01344	2	2	11.9111	0.888431	0.878428	1.50503	0.0520953	20596.6	Insulin-like growth factor II OS=Homo sapiens OX=9606 GN=IGF2 PE=1 SV=1	0	1721.86	6385.52	1179.84	0	772.997	0	3035.51	4115.6	376.931	1555.11	0	17.1409
Q8N1N4	2	2	22.8692	0.778606	0.85196	1.51124	0.058468	57664.3	Keratin_ type II cytoskeletal 78 OS=Homo sapiens OX=9606 GN=KRT78 PE=1 SV=2	608.316	1166.31	330.585	31260	2031.87	2459.38	199.451	5848.19	529.336	18356.8	6365.38	1488.91	2228.58
Q7Z3Z0	7	1	67.2259	0.947391	0.896271	1.53792	0.0504627	49888.3	Keratin_ type I cytoskeletal 25 OS=Homo sapiens OX=9606 GN=KRT25 PE=1 SV=1	52.4749	55.1149	685.573	3105.23	26.6821	40.8384	671.709	224.497	32.8605	800.967	1341.59	2.02527	969.046
Q16270	11	11	85.4495	0.317951	0.7364	1.57813	0.166012	30156.8	Insulin-like growth factor-binding protein 7 OS=Homo sapiens OX=9606 GN=IGFBP7 PE=1 SV=1	35.1799	2541.38	61314.7	67827.9	7.35011	7493.84	1358.38	4266.29	15716.8	8625.18	91712.2	2140.26	2239.27
Q9NQ38	8	7	45.0639	0.455081	0.785899	1.5808	0.112626	124421	Serine protease inhibitor Kazal-type 5 OS=Homo sapiens OX=9606 GN=SPINK5 PE=1 SV=2	12355.6	18009.9	11690.1	3711.2	97739.9	42426	7379.84	13650.2	56681.1	1001.03	18915.6	2403.33	2792.85
P05452	9	8	61.3395	0.714332	0.839073	1.61071	0.0644383	22936	Tetranectin OS=Homo sapiens OX=9606 GN=CLEC3B PE=1 SV=3	10974.7	1483.34	484.957	2116.38	674.115	937.403	171.753	1479.18	4670.69	1569.21	949.043	5009	842.574
P08727	14	5	144.46	0.495587	0.792056	1.61263	0.101683	44106.1	Keratin_ type I cytoskeletal 19 OS=Homo sapiens OX=9606 GN=KRT19 PE=1 SV=4	60.2861	651.857	65.4806	11.8573	20.9463	233.823	46.5695	0	132.741	50.499	325.275	15.1754	0
P17900	1	1	13.9734	0.641876	0.830232	1.6167	0.0735046	21294.6	Ganglioside GM2 activator OS=Homo sapiens OX=9606 GN=GM2A PE=1 SV=4	0	402.784	1.23648	0	16.5701	1.38646	85.5257	3.48597	258.148	1.25945	0	11.9811	54.4593
P02679	12	10	96.7372	0.632186	0.826862	1.6192	0.0749289	52139	Fibrinogen gamma chain OS=Homo sapiens OX=9606 GN=FGG PE=1 SV=3	3862.25	65.6008	3267.02	1765.24	387.299	810.788	1517.59	722.375	38.303	2991.34	1496.01	32.9438	1627.2
Q92876	9	8	84.8647	0.392601	0.772417	1.6212	0.133258	27540.1	Kallikrein-6 OS=Homo sapiens OX=9606 GN=KLK6 PE=1 SV=1	80.5877	16222.2	179.827	7665.65	0.900051	7238.3	1939.94	198.619	1004.51	9662.01	1553.44	2199.29	37.2228
P17181	1	1	10.279	0.693374	0.838461	1.62328	0.0667888	64152.7	Interferon alpha/beta receptor 1 OS=Homo sapiens OX=9606 GN=IFNAR1 PE=1 SV=3	0	2094.75	0	0	0	240.128	147.767	0	1676.81	0	0	0	0
O75521	1	1	5.8835	0.978793	0.896271	1.62394	0.0500751	43984.4	Enoyl-CoA delta isomerase 2 OS=Homo sapiens OX=9606 GN=ECI2 PE=1 SV=4	0.260405	1969.71	1082.15	58626.5	3.74683	526.107	742.829	9.29316	134.661	16875.6	42461.7	0	22.9567
Q96MU6	4	4	30.5969	0.345733	0.753242	1.6486	0.15257	84929.1	Zinc finger protein 778 OS=Homo sapiens OX=9606 GN=ZNF778 PE=1 SV=3	2993.46	29790.4	7940.96	926.109	319.14	345.223	1629.44	2230.93	31277.8	3238.33	1885.85	122.277	2.98892
P68871	12	8	182.536	0.576882	0.813726	1.70993	0.0841486	16112.5	Hemoglobin subunit beta OS=Homo sapiens OX=9606 GN=HBB PE=1 SV=2	2483.32	8705.16	45798.8	321109	106655	2804.41	10847.8	20762.3	6045.42	133406	5533.6	257212	16974.3
P0DP03;P01764;P01768	5	2	47.3148	0.140554	0.674659	1.75321	0.319805	13117.9	Immunoglobulin heavy variable 3-30-5 OS=Homo sapiens OX=9606 GN=IGHV3-30-5 PE=3 SV=1	20557.8	9448.91	6570.89	9195.71	40852.1	7201.09	2014.05	9127.83	1182.68	9325.26	5751.2	44078.4	374.938
Q5TFQ8;P78324	3	2	23.2925	0.698087	0.838461	1.77486	0.0662419	43701.5	Signal-regulatory protein beta-1 isoform 3 OS=Homo sapiens OX=9606 GN=SIRPB1 PE=1 SV=1	102.265	3018.89	648.065	768.297	0	219.225	19.8414	31.2174	1324.52	22.1357	2211.67	0	261.868
P13647	29	14	256.103	0.213823	0.715395	1.78648	0.236311	62606.6	Keratin_ type II cytoskeletal 5 OS=Homo sapiens OX=9606 GN=KRT5 PE=1 SV=3	14341.1	2703.68	3959.94	9145.6	843.262	3967.24	229.222	2281.67	2383.83	3525.29	14970.9	355.388	44.8635
P02750	3	3	25.3934	0.757604	0.849942	1.80583	0.0602226	38406.1	Leucine-rich alpha-2-glycoprotein OS=Homo sapiens OX=9606 GN=LRG1 PE=1 SV=2	109.124	2851.64	190.623	126.046	144.948	177.91	594.847	207.279	1014.59	171.255	157.611	312.883	395.923
P08294	5	5	38.5554	0.49701	0.792056	1.83192	0.101328	26307.2	Extracellular superoxide dismutase [Cu-Zn] OS=Homo sapiens OX=9606 GN=SOD3 PE=1 SV=2	1.69909	3624.73	1959.84	5685.83	4.35599	3537.18	59.4843	1561.5	1236.16	1719.84	1486.75	81.3553	166.571
P05783	2	1	27.9064	0.976029	0.896271	1.84942	0.0500959	48057.9	Keratin_ type I cytoskeletal 18 OS=Homo sapiens OX=9606 GN=KRT18 PE=1 SV=2	1187.58	8.38453	3791.27	30902	2428.83	1891.39	17094.2	3355.64	3758.37	2714.99	2344.09	1.38493	1990.17
Q86TE4	2	1	14.1388	0.368269	0.758529	1.91602	0.142807	39299.9	Leucine zipper protein 2 OS=Homo sapiens OX=9606 GN=LUZP2 PE=2 SV=2	0	0	372.662	0	0	27.4548	0	149.833	38.1445	88.8286	6.93542	0.000818921	0
P34931	3	1	17.1204	0.582867	0.813726	1.92636	0.0830556	70774.3	Heat shock 70 kDa protein 1-like OS=Homo sapiens OX=9606 GN=HSPA1L PE=1 SV=2	466.356	32.3877	54.8423	20.3201	836.468	160.337	133.401	120.831	22.4498	42.7505	152.916	538.651	0.0972791
P00450	33	30	282.683	0.468428	0.787841	1.96043	0.108833	123061	Ceruloplasmin OS=Homo sapiens OX=9606 GN=CP PE=1 SV=1	1096.52	702.233	780.953	125.254	112249	3464.58	4866.6	16776	1628.62	367.72	266.23	40382.7	26067
P33981	5	2	35.1111	0.694927	0.838461	1.99165	0.0666074	98041.9	Dual specificity protein kinase TTK OS=Homo sapiens OX=9606 GN=TTK PE=1 SV=2	253.126	1707.09	5559.44	6231.14	146.529	2934.71	462.138	2921.34	779.494	3067.42	267.763	220.679	510.954
P02774	27	26	245.692	0.276284	0.715395	2.04835	0.189723	54514.4	Vitamin D-binding protein OS=Homo sapiens OX=9606 GN=GC PE=1 SV=2	3388.47	129019	7542.49	8831.19	13121	28295.6	155.633	54934.4	8974.12	29071.2	4567.54	431.047	35.1189
Q96E39	9	3	51.5288	0.455294	0.785899	2.06664	0.112564	42198.7	RNA binding motif protein_ X-linked-like-1 OS=Homo sapiens OX=9606 GN=RBMXL1 PE=1 SV=1	151.752	5152	2236.31	11101.8	477.35	3232.42	107.75	3021.05	106.123	3081.66	4802.46	239.594	211.11
Q9Y6H5	2	2	13.0798	0.764743	0.849942	2.07198	0.0596055	101378	Synphilin-1 OS=Homo sapiens OX=9606 GN=SNCAIP PE=1 SV=2	1.13698	312.252	16508.8	1079.66	1.32928	237.264	1.6177	852.246	54.7756	677.655	100.006	11832	69.4072
Q8TCX1	4	4	20.4964	0.410265	0.785432	2.13829	0.126898	39795.8	Cytoplasmic dynein 2 light intermediate chain 1 OS=Homo sapiens OX=9606 GN=DYNC2LI1 PE=1 SV=1	18046.5	2554.9	3648.28	1807.24	171192	1896.01	12216.7	3807.34	1714.67	701.783	1174.35	123466	2617.18
P38159	8	2	46.2034	0.581988	0.813726	2.14155	0.0832146	42331.9	RNA-binding motif protein_ X chromosome OS=Homo sapiens OX=9606 GN=RBMX PE=1 SV=3	63.2011	3109.2	1403.9	7549.68	67.8266	1521.9	13.2772	1896.04	31.844	2311.97	3057.47	144.3	133.452
Q5VTR2	3	2	17.3842	0.0973039	0.622729	2.18729	0.397692	114290	E3 ubiquitin-protein ligase BRE1A OS=Homo sapiens OX=9606 GN=RNF20 PE=1 SV=2	78973.6	5334.78	6767.97	6097.07	97911.6	4107.03	2226.28	1548.94	124068	5092.49	4885.74	233.997	542.13
P05156	2	2	11.2656	0.532699	0.794306	2.2078	0.0930185	68145.5	Complement factor I OS=Homo sapiens OX=9606 GN=CFI PE=1 SV=2	0	974.736	262.201	0	2.50795	159.349	2.11257	231.707	43.9937	268.673	180.462	11.9302	0
P04264	57	49	591.853	0.848951	0.867815	2.25126	0.0538687	66209.9	Keratin_ type II cytoskeletal 1 OS=Homo sapiens OX=9606 GN=KRT1 PE=1 SV=6	6475.91	5570.88	98342.8	206655	535.121	34054.3	23967.6	20616.4	6155.43	59025.3	75789.9	3188.83	2910.6
Q8NI27;Q9BYD9	9	7	54.0374	0.467364	0.787841	2.28103	0.109129	184657	THO complex subunit 2 OS=Homo sapiens OX=9606 GN=THOC2 PE=1 SV=2	473.85	32746.1	5749.08	10114.1	159.136	9014.12	399.089	9700.14	380.567	9987.31	4944.84	8.58972	105.62
Q9NY56	1	1	5.1591	0.064304	0.570445	2.28761	0.487222	19489.5	Odorant-binding protein 2a OS=Homo sapiens OX=9606 GN=OBP2A PE=1 SV=1	0	10.1961	6.16691	5.00618	19196.2	26.9034	7888.18	61.9624	696.347	812.363	2617.02	511.695	826.639
A6NDY2;A6NE21;A6NEW6;A6NJQ4;A6NKC0;A6NNJ1;A8MXJ8;D6RGX4;P0C7V4;P0C7W8;P0C7W9	1	1	12.3446	0.763915	0.849942	2.36395	0.059676	50205.7	Putative protein FAM90A10P OS=Homo sapiens OX=9606 GN=FAM90A10P PE=5 SV=1	31.4715	12.0479	355.56	4.53974	0.526392	119.647	0	5.92477	8.83112	0.502689	84.2784	47.5388	6.81637
Q14203	3	3	16.6648	0.741623	0.844073	2.36707	0.061683	142436	Dynactin subunit 1 OS=Homo sapiens OX=9606 GN=DCTN1 PE=1 SV=3	2019.57	794.182	235.185	793.705	5.36318	457.834	15.4382	411.36	849.549	197.872	154.276	445.134	69.5579
P62280	2	1	11.2007	0.574772	0.813726	2.37914	0.0845398	18601.8	40S ribosomal protein S11 OS=Homo sapiens OX=9606 GN=RPS11 PE=1 SV=3	43.9839	92.1664	525.719	14.0434	16.7847	16.1723	15.7637	33.1336	66.2565	119.56	169.127	7.44598	38.3881
Q14839	5	4	35.0645	0.184801	0.715395	2.38399	0.264464	219545	Chromodomain-helicase-DNA-binding protein 4 OS=Homo sapiens OX=9606 GN=CHD4 PE=1 SV=2	9785	3060.08	1920.01	3226.24	32267.7	2433.54	2332.13	394.651	1565.66	903.965	18427.5	2070.1	5603.53
Q9Y3P9	4	1	23.7097	0.208376	0.715395	2.47925	0.241213	122992	Rab GTPase-activating protein 1 OS=Homo sapiens OX=9606 GN=RABGAP1 PE=1 SV=3	438.298	4.3348	97.7609	205.571	0.00238631	1.27463	0.042723	0.913849	2.91838	147.711	328.555	0	0
Q15306	4	4	26.7858	0.714429	0.839073	2.49446	0.0644279	52513.9	Interferon regulatory factor 4 OS=Homo sapiens OX=9606 GN=IRF4 PE=1 SV=1	3615.22	34.0455	0	0	162.88	1272.15	2.87128	5.7815	332.867	0	64.168	686.797	80.5603
Q14515	9	9	61.9359	0.702963	0.838461	2.52441	0.0656874	76063.3	SPARC-like protein 1 OS=Homo sapiens OX=9606 GN=SPARCL1 PE=1 SV=2	16.5114	16501.6	1690.42	975.682	42.4783	2802.83	248.079	486.523	5773.15	1408.12	1149.38	223.18	94.8572
P19012	18	7	168.665	0.794555	0.85196	2.53333	0.0572562	49439.9	Keratin_ type I cytoskeletal 15 OS=Homo sapiens OX=9606 GN=KRT15 PE=1 SV=3	3110.76	565.697	1998.69	45356.6	424.973	1059.66	402.972	3960.48	1988.74	5649.28	8788.99	6058.68	4590.24
P06493	3	2	22.2902	0.324782	0.737228	2.5535	0.16255	34152.5	Cyclin-dependent kinase 1 OS=Homo sapiens OX=9606 GN=CDK1 PE=1 SV=3	13.815	555.466	6462.26	178.051	0	14.5301	0	3991.36	0	489.804	18.3152	0	3.46021
Q7Z3B1	5	5	28.3803	0.990046	0.898927	2.58234	0.0500165	39403.5	Neuronal growth regulator 1 OS=Homo sapiens OX=9606 GN=NEGR1 PE=1 SV=3	2767.1	340.504	38.9114	4.27805	22.4536	9.21153	5.35231	300.758	591.892	622.352	83.5939	342.272	10.691
Q9NSI8	2	1	16.6342	0.552834	0.799556	2.58813	0.0887953	41993.3	SAM domain-containing protein SAMSN-1 OS=Homo sapiens OX=9606 GN=SAMSN1 PE=1 SV=1	359.273	225.687	5088.12	6485.46	14.5525	200.304	94.3695	3246.37	268.411	2496.38	142.656	0	1077
P0DOY2;P0DOY3;A0M8Q6	10	3	138.867	0.514595	0.794306	2.61609	0.0970954	11464.7	Immunoglobulin lambda constant 2 OS=Homo sapiens OX=9606 GN=IGLC2 PE=1 SV=1	20.138	6179.78	113122	41541.4	0.364692	4328.36	2031.68	49791.7	1654.11	31583.7	6993.95	1955.65	44.8558
P00738;P00739	25	24	259.91	0.440914	0.785899	2.88495	0.116871	45889.7	Haptoglobin OS=Homo sapiens OX=9606 GN=HP PE=1 SV=1	353.716	95482	111047	81727.2	3475.37	21713.2	740.933	8729.61	96020.2	26593.2	6096.54	1564.62	532.669
Q8IUC0	1	1	11.5978	0.227444	0.715395	2.92259	0.224727	19517.9	Keratin-associated protein 13-1 OS=Homo sapiens OX=9606 GN=KRTAP13-1 PE=2 SV=2	985.153	240.2	50678.7	22176.9	35.5829	0	2.85729	41.8636	860.667	33213.4	5358.19	0	1098.77
P02765	11	11	92.8341	0.436798	0.785899	3.07418	0.118149	40139.2	Alpha-2-HS-glycoprotein OS=Homo sapiens OX=9606 GN=AHSG PE=1 SV=2	1883.13	15986.3	77.8324	318.698	234.37	27.7974	5737.93	2767.06	66.8758	155.036	152.426	117.619	604.006
B9A064	9	2	135.068	0.265704	0.715395	3.09891	0.196557	23405.4	Immunoglobulin lambda-like polypeptide 5 OS=Homo sapiens OX=9606 GN=IGLL5 PE=2 SV=2	0	277.859	359.739	2005.35	129.342	14.4955	51.9155	14.8644	2.94582	0	276.249	1070.89	0
Q8N4P6	2	1	12.8029	0.789955	0.85196	3.2535	0.0575953	62281.3	Leucine-rich repeat-containing protein 71 OS=Homo sapiens OX=9606 GN=LRRC71 PE=2 SV=1	0.740278	649.221	3.39631	0	178.506	34.711	16.6593	2.90219	246.414	0	0.55494	107.851	0
Q9UBP4	9	8	76.3685	0.490797	0.792056	3.25809	0.102891	39587.9	Dickkopf-related protein 3 OS=Homo sapiens OX=9606 GN=DKK3 PE=1 SV=2	1919.18	51.8397	4074.75	962.797	15804.1	1771.73	2023.58	820.81	137.201	2951.92	546.288	2931.02	20.4155
Q9NRD9	4	3	24.4743	0.51176	0.794306	3.32464	0.0977592	178832	Dual oxidase 1 OS=Homo sapiens OX=9606 GN=DUOX1 PE=1 SV=1	486.905	26.5353	46.8149	151.05	2644.3	29.3693	114.794	90.6765	68.8981	138.246	58.1882	137.793	976.942
Q9HBG6	2	1	11.4031	0.215872	0.715395	3.35331	0.234509	143878	Intraflagellar transport protein 122 homolog OS=Homo sapiens OX=9606 GN=IFT122 PE=1 SV=2	2229.37	2.77763	250.566	325.918	0.00152909	0.816751	0.0273758	0.585572	1.87003	944.811	392	0	0
P08779	23	6	248.97	0.982328	0.896271	3.5828	0.0500521	51610.1	Keratin_ type I cytoskeletal 16 OS=Homo sapiens OX=9606 GN=KRT16 PE=1 SV=4	14.1183	1703.52	1945.71	12109.6	0	884.497	2.73325	1730.68	782.459	1760.8	1858.62	8.86998	15.1801
P36222	4	3	22.9061	0.90702	0.888771	3.94363	0.0514514	43024.7	Chitinase-3-like protein 1 OS=Homo sapiens OX=9606 GN=CHI3L1 PE=1 SV=2	2679.63	40023.1	7242.25	5009.73	3.67398	2254.92	161.634	4532.9	277.139	7213.47	5706.85	1438.24	712.434
Q9P121	2	2	12.7766	0.131866	0.647561	3.95282	0.333088	38541.8	Neurotrimin OS=Homo sapiens OX=9606 GN=NTM PE=1 SV=1	917.428	995.701	0	395.774	21.0286	66.3649	0.711636	1.19039	15.5238	0	855.849	3.45604	0
Q96EU6	2	1	12.3416	0.235906	0.715395	4.05543	0.217977	29880.2	Ribosomal RNA processing protein 36 homolog OS=Homo sapiens OX=9606 GN=RRP36 PE=1 SV=1	123.222	23.0232	3.76099	1159.75	0.00104792	0.55974	0.0187614	4.80316	4.20372	0.353636	15.9151	0	490.886
P02675	7	6	51.4084	0.653022	0.831849	4.55999	0.0719317	56612.6	Fibrinogen beta chain OS=Homo sapiens OX=9606 GN=FGB PE=1 SV=2	402.774	2751.84	401.183	150.572	45967.6	2852	3954.51	179.63	7833.01	1137.75	65.1729	49.2323	1358.18
A0A0C4DH41;P01824;P01825;P06331;P0DP06;P0DP08;A0A075B6R2;A0A087WSY4;P0DP07	2	2	12.9964	0.147383	0.684802	4.73028	0.310012	13180	Immunoglobulin heavy variable 4-61 OS=Homo sapiens OX=9606 GN=IGHV4-61 PE=3 SV=1	819.037	14.1919	12.1119	33.8334	836.755	12.7598	48.9398	37.2764	4.90107	8.59452	0	4.24623	463.689
P01780	2	1	24.9347	0.525244	0.794306	4.9144	0.0946641	13113.8	Immunoglobulin heavy variable 3-7 OS=Homo sapiens OX=9606 GN=IGHV3-7 PE=1 SV=2	1.03463	114.582	3.37029	29.4495	0.296748	1.21365	0.0198334	3.50184	3.30444	6.75642	14.2243	0.882785	18.5205
P07197	2	1	11.5362	0.612447	0.824562	4.91465	0.078	102529	Neurofilament medium polypeptide OS=Homo sapiens OX=9606 GN=NEFM PE=1 SV=3	14010	0	4915.24	233.72	31398.4	0	261.836	59.588	872.879	11198.4	466.67	3439.05	160.904
A0A075B6Q5	3	1	31.1905	0.91762	0.893869	5.63711	0.0511378	13061.8	Immunoglobulin heavy variable 3-64 OS=Homo sapiens OX=9606 GN=IGHV3-64 PE=3 SV=1	393.329	0.383169	2.76598	5.33759	6.00902	1.37822	9.96468	12.2635	8.09147	0.878875	14.1259	39.9429	29.1087
A0A0B4J2H0;P01742;A0A0C4DH29;P01743;P0DP01	2	2	13.7732	0.273735	0.715395	5.69429	0.191336	12774.4	Immunoglobulin heavy variable 1-69D OS=Homo sapiens OX=9606 GN=IGHV1-69D PE=1 SV=1	1.43495	6523.72	6330.53	1965.68	1922.43	315.997	5.82346	2043.45	566.195	1608.16	34.5435	130.41	0.144188
A0A0C4DH55;P01624;A0A075B6H7	2	1	20.2195	0.0109546	0.503525	5.78723	0.815077	13261.9	Immunoglobulin kappa variable 3D-7 OS=Homo sapiens OX=9606 GN=IGKV3D-7 PE=3 SV=5	72.5293	208.659	222.196	391.801	1324.77	17.9475	262.567	38.6876	191.835	46.344	14.7983	21.0014	20.5711
Q9NSB2	7	2	73.844	0.969411	0.896271	5.80352	0.0501562	65983	Keratin_ type II cuticular Hb4 OS=Homo sapiens OX=9606 GN=KRT84 PE=2 SV=2	0.635461	239.426	0	1864.98	0	3.40531	297.761	1.34507	85.3184	34.0677	158.453	0	0
Q8TDI0	4	3	32.0124	0.77351	0.851117	5.86676	0.0588769	224647	Chromodomain-helicase-DNA-binding protein 5 OS=Homo sapiens OX=9606 GN=CHD5 PE=1 SV=1	1397.42	0	0	0	1279.42	0	283.053	1.33417	9.2238	21.2128	294.102	99.145	21.9665
Q04695	20	2	193.36	0.666937	0.836701	6.03693	0.0700628	48390.9	Keratin_ type I cytoskeletal 17 OS=Homo sapiens OX=9606 GN=KRT17 PE=1 SV=2	1.6865	82.2296	728.258	7131.71	49.0847	13.776	703.702	278.78	54.3591	766.889	279.717	21.1249	0.0715241
O95251	5	3	31.33	0.118297	0.647561	6.22032	0.355948	71326.8	Histone acetyltransferase KAT7 OS=Homo sapiens OX=9606 GN=KAT7 PE=1 SV=1	4995.47	5819.32	357.828	486.144	132.035	324.279	123.43	241.938	1546.33	570.746	226.125	0	0
Q12873	7	5	40.2463	0.175343	0.715395	7.2716	0.274853	228132	Chromodomain-helicase-DNA-binding protein 3 OS=Homo sapiens OX=9606 GN=CHD3 PE=1 SV=3	7003.36	27.9284	6190.03	6802.46	1719.09	577.634	68.1096	797.19	507.718	661.534	707.997	152.764	1311.22
P0DOX2;A0A0B4J1V1;A0A0J9YVY3;P01762;P01763	14	7	140.998	0.451096	0.785899	7.32211	0.113797	49846.7	Immunoglobulin alpha-2 heavy chain OS=Homo sapiens OX=9606 PE=1 SV=2	3239.9	212913	3520.9	2863.76	978.479	5304.12	401.847	6320.76	696.036	7383.55	3014.8	578.879	25141.8
A0A0C4DH31;P23083	1	1	8.2733	0.0484828	0.570445	7.51828	0.547545	12934.5	Immunoglobulin heavy variable 1-18 OS=Homo sapiens OX=9606 GN=IGHV1-18 PE=3 SV=1	1495.1	40.5211	1395.69	875.909	1888.67	274.481	0	285.916	214.709	349.041	31.1152	12.4633	44.4443
Q15113	2	2	11.5073	0.0717509	0.582182	7.9248	0.463548	48828	Procollagen C-endopeptidase enhancer 1 OS=Homo sapiens OX=9606 GN=PCOLCE PE=1 SV=2	110.553	1523.1	867.557	400.593	5.68185	55.9078	413.19	15.1302	57.6792	18.5779	26.5303	0	0
Q9H3S7	2	1	14.9587	0.361611	0.753242	8.15569	0.145594	179943	Tyrosine-protein phosphatase non-receptor type 23 OS=Homo sapiens OX=9606 GN=PTPN23 PE=1 SV=1	1.09219	0.000985714	0.0574215	0	8571.19	7.55492	286.185	22.6459	0.0225822	116.367	0	971.426	277.537
Q9UBB4	1	1	5.9797	0.336371	0.752743	8.20381	0.156915	54230.2	Ataxin-10 OS=Homo sapiens OX=9606 GN=ATXN10 PE=1 SV=1	676.948	2.38432	11.2252	0	48.6227	0	98.1067	21.8878	14.253	0	0	9.91573	0
Q9NNZ6	1	1	5.3736	0.676053	0.838461	8.57495	0.0688937	11346.1	Protamine-3 OS=Homo sapiens OX=9606 GN=PRM3 PE=3 SV=1	42.9418	39559.5	592850	42448.6	86200.4	45535.2	4575.53	22511.3	15833.2	26512.9	20768.2	4593.99	1683.55
Q92625	3	2	17.946	0.620254	0.826862	8.67146	0.0767576	124078	Ankyrin repeat and SAM domain-containing protein 1A OS=Homo sapiens OX=9606 GN=ANKS1A PE=1 SV=4	36597	34.7303	83.7827	0	3200.37	90.4464	76.5694	3064.5	868.405	0	8.01609	0	3257.08
P04216	1	1	7.0375	0.344233	0.753242	8.68606	0.153254	18162.9	Thy-1 membrane glycoprotein OS=Homo sapiens OX=9606 GN=THY1 PE=1 SV=2	0	5596.27	796.13	141.27	16.0423	343.002	0	0	322.877	298.939	241.659	0	0
P78334	2	1	6.9971	0.541523	0.794306	9.15591	0.0911288	58941.3	Gamma-aminobutyric acid receptor subunit epsilon OS=Homo sapiens OX=9606 GN=GABRE PE=2 SV=2	5105.23	20917.4	0	0	2064.41	27.0187	217.197	3.61025	4460.36	0.000285065	27.6555	160.935	11.4528
P13473	1	1	4.7105	0.161068	0.701917	9.51611	0.291894	45531.1	Lysosome-associated membrane glycoprotein 2 OS=Homo sapiens OX=9606 GN=LAMP2 PE=1 SV=2	16513.3	322.309	201552	335406	5976.91	75.0479	4848.62	1402.93	981.822	51177.3	32687.6	351.911	2592.36
P04259	27	1	273.562	0.708845	0.838461	9.70589	0.0650335	60352.2	Keratin_ type II cytoskeletal 6B OS=Homo sapiens OX=9606 GN=KRT6B PE=1 SV=5	0.114086	3.63379	0.627615	147.392	0	5.23726	0.0833261	1.63433	2.96452	0.61647	1.3319	0.00171994	13.1491
D6RIA3;Q9BRX9	4	2	22.3388	0.260734	0.715395	10.1511	0.199898	191101	Uncharacterized protein C4orf54 OS=Homo sapiens OX=9606 GN=C4orf54 PE=2 SV=1	4084.51	36553.7	440.211	74.3625	2532.31	758.947	826.947	332.939	3323.22	344.578	667.183	111.714	520.052
P51504	2	2	17.7062	0.42332	0.785899	10.432	0.122479	32308	Zinc finger protein 80 OS=Homo sapiens OX=9606 GN=ZNF80 PE=1 SV=2	129.472	0	0	0	9922.3	1.93804	274.619	583.081	6.36991	422.227	106.535	3.68293	143.233
P57789	2	2	12.9597	0.630496	0.826862	10.693	0.0751828	60106.9	Potassium channel subfamily K member 10 OS=Homo sapiens OX=9606 GN=KCNK10 PE=1 SV=1	18.6783	85689.3	1706.55	6960.99	0	3799.04	0	2630.16	3045.62	3087.39	1559.26	0	0
P02748	5	5	36.6029	0.837229	0.863832	11.0644	0.0545041	64656.2	Complement component C9 OS=Homo sapiens OX=9606 GN=C9 PE=1 SV=2	2.66553	2582.9	2.38149	158.664	0	192.752	1.04643	3.14919	109.465	59.7304	22.3071	0	8.73067
P10643	2	2	11.8168	0.243266	0.715395	11.1661	0.212362	96711.9	Complement component C7 OS=Homo sapiens OX=9606 GN=C7 PE=1 SV=2	657.798	25.1407	13317.4	137.159	153.902	5.42126	20.2437	14.6183	262.5	687.846	344.352	18.3252	694.525
Q13129	5	4	26.2994	0.771645	0.851117	11.6751	0.0590292	223029	Zinc finger protein Rlf OS=Homo sapiens OX=9606 GN=RLF PE=1 SV=2	15048.3	18.8838	2.95307	4.77759	1045.77	3.35553	8.02943	8.77003	61.6516	100.962	1278.4	704.567	43.4999
Q99435	16	16	116.91	0.253539	0.715395	13.1569	0.204891	96421.9	Protein kinase C-binding protein NELL2 OS=Homo sapiens OX=9606 GN=NELL2 PE=1 SV=1	902.003	3833.32	6601.15	5319.22	243190	3013.23	12958.3	3460.94	3898.57	2917.92	2493.22	1546.22	1311.31
P17677	1	1	6.0355	0.270659	0.715395	13.5599	0.193311	24916.7	Neuromodulin OS=Homo sapiens OX=9606 GN=GAP43 PE=1 SV=1	5.61832	59.0021	3817.81	4296.73	0	119.715	0	671.195	154.964	19.2238	0	0	0
P60903	1	1	5.1838	0.525555	0.794306	13.8265	0.0945946	11317.2	Protein S100-A10 OS=Homo sapiens OX=9606 GN=S100A10 PE=1 SV=2	0	0	0	1499.53	97.6688	0	141.453	0	0	36.9466	0	6.42767	0
O15550	2	1	13.1435	0.834359	0.863832	14.5415	0.0546675	156059	Lysine-specific demethylase 6A OS=Homo sapiens OX=9606 GN=KDM6A PE=1 SV=2	0.315828	0.0661649	0.0060926	0.00304522	5371.62	0.0174111	575.826	0.271362	0.359835	0.0209015	0.0310738	12.6535	1.90182
P52292	1	1	6.7255	0.251304	0.715395	15.3259	0.206481	58204.2	Importin subunit alpha-1 OS=Homo sapiens OX=9606 GN=KPNA2 PE=1 SV=1	46817.4	226.381	1710.19	3560.99	84.4557	152.796	1949.39	619.82	251.715	0	1328.65	638.778	529.272
P15515	1	1	4.8876	0.664686	0.836701	18.4074	0.0703581	6962.93	Histatin-1 OS=Homo sapiens OX=9606 GN=HTN1 PE=1 SV=2	0	0	16764.8	6679.83	54.2429	0	5.07353	116.346	279.123	1186.4	447.211	8.40419	0
P01593;P01594	1	1	7.167	0.200108	0.715395	19.5724	0.248974	13019.6	Immunoglobulin kappa variable 1D-33 OS=Homo sapiens OX=9606 GN=IGKV1D-33 PE=1 SV=2	0.433451	44.7884	0	2.90046	0	0	0	2.18493	1.74895	0	0	0	0
P07900	3	2	20.5077	0.0636005	0.570445	20.3935	0.489593	85059.1	Heat shock protein HSP 90-alpha OS=Homo sapiens OX=9606 GN=HSP90AA1 PE=1 SV=5	870.281	29.6386	73.3472	0	300.581	0	16.1525	3.60561	0.638123	1.30709	62.0957	0	16.1422
B7ZAP0	1	1	4.871	0.725584	0.842972	25.3764	0.0632614	29266.1	Rab GTPase-activating protein 1-like_ isoform 10 OS=Homo sapiens OX=9606 GN=RABGAP1L PE=1 SV=1	0	50.2618	593.044	421.584	82350.5	564.726	1058.45	1082.57	44.8863	783.269	910.306	777.82	37.3796
P05106	3	2	9.9642	0.429117	0.785899	27.7946	0.120588	90251.5	Integrin beta-3 OS=Homo sapiens OX=9606 GN=ITGB3 PE=1 SV=2	13644.1	13.4795	15.285	7.33612	623.197	33.0169	257.258	99.9037	6.72748	44.322	20.7684	361.381	0
A6NP11	2	2	18.7521	0.0506965	0.570445	32.8812	0.538104	58831	Zinc finger protein 716 OS=Homo sapiens OX=9606 GN=ZNF716 PE=2 SV=4	1371.69	4548.89	1443.51	593.058	105547	434.156	246.252	605.466	2412.21	574.07	554.867	690.159	5.9518
P78337	2	2	12.4043	0.0217353	0.514193	37.7713	0.705712	34413.3	Pituitary homeobox 1 OS=Homo sapiens OX=9606 GN=PITX1 PE=1 SV=2	1607.25	38.7977	39.0268	70.9697	2.76393	0.889538	0.0816314	11.9085	1.15424	32.0566	28.3931	0	0.0198839
Q96Q89	3	2	17.7669	0.449331	0.785899	58.6627	0.114321	211998	Kinesin-like protein KIF20B OS=Homo sapiens OX=9606 GN=KIF20B PE=1 SV=3	750.554	0	0	0	0	0	0	0	0	20.471	0	0	0
Q14114	2	2	11.0614	0.758354	0.849942	69.9684	0.0601568	109226	Low-density lipoprotein receptor-related protein 8 OS=Homo sapiens OX=9606 GN=LRP8 PE=1 SV=4	648.662	1.21809	17.9931	0	63297.2	66.8641	6.24125	69.0997	187.015	0	0	646.891	486.608
Q03938	1	1	6.6439	0.0842713	0.58522	70.6681	0.428732	71224.7	Zinc finger protein 90 OS=Homo sapiens OX=9606 GN=ZNF90 PE=2 SV=3	4.10422	17.4529	0	0	0	0	0	0	0.488076	0	0	0	0
A6NIH7	1	1	6.0165	0.350938	0.753242	327.959	0.15023	28364.7	Protein unc-119 homolog B OS=Homo sapiens OX=9606 GN=UNC119B PE=1 SV=1	0	0	0	0	1430.13	0	0	0	6.97714	0	0	0	0
O75363	2	1	14.8116	0.236954	0.715395	584.324	0.217164	61994.1	Breast carcinoma-amplified sequence 1 OS=Homo sapiens OX=9606 GN=BCAS1 PE=1 SV=2	1.49133	0.0131631	0.00121208	0.000605827	1217.1	0.00346383	0.301735	0.0539856	0.0715869	0.00415822	0.00618192	2.51733	0.378355
Q8TDX7	1	1	6.0733	0.094543	0.622729	842.869	0.403891	35007.3	Serine/threonine-protein kinase Nek7 OS=Homo sapiens OX=9606 GN=NEK7 PE=1 SV=1	17.6095	0	3417.81	17035.5	0.00724488	0	0	7.66994	0	12.7549	0	18.4348	0
Q8NG11	1	1	7.1524	0.0444549	0.570445	2320.3	0.565749	31375.2	Tetraspanin-14 OS=Homo sapiens OX=9606 GN=TSPAN14 PE=1 SV=1	3107.27	6.22064	0	0	10068.1	0	9.08956	0	0	0	0	0	0
P10155	2	1	14.9028	0.124074	0.647561	3106.73	0.345874	61412.1	60 kDa SS-A/Ro ribonucleoprotein OS=Homo sapiens OX=9606 GN=RO60 PE=1 SV=2	5262.37	0	7.0854	0	0.94845	0	0.697356	0.00100715	0.01421	0.0018038	0	1.52723	0.472706
P01766	1	1	6.6667	0.219888	0.715395	Infinity	0.231039	12677.3	Immunoglobulin heavy variable 3-13 OS=Homo sapiens OX=9606 GN=IGHV3-13 PE=1 SV=2	0	0	0	0	460.374	0	0	0	0	0	0	0	0
Q9H3J6	1	1	6.4703	0.219888	0.715395	Infinity	0.231039	18999.1	Probable peptide chain release factor C12orf65_ mitochondrial OS=Homo sapiens OX=9606 GN=C12orf65 PE=2 SV=1	0	0	0	0	27386.3	0	0	0	0	0	0	0	0
Q6UXB1	1	1	5.7742	0.0771252	0.58522	Infinity	0.447913	15053.2	Insulin growth factor-like family member 3 OS=Homo sapiens OX=9606 GN=IGFL3 PE=1 SV=1	0	625.658	17.4591	0	0	0	0	0	0	0	0	0	0
Q8NEY1	1	1	5.5471	0.0639885	0.570445	Infinity	0.488282	203213	Neuron navigator 1 OS=Homo sapiens OX=9606 GN=NAV1 PE=1 SV=2	52.0077	0	0	0	507.011	0	0	0	0	0	0	0	0
P08493	1	1	7.1777	0.219888	0.715395	Infinity	0.231039	12524.3	Matrix Gla protein OS=Homo sapiens OX=9606 GN=MGP PE=1 SV=2	0	0	0	0	1158.12	0	0	0	0	0	0	0	0
P01602	1	1	7.4247	0.219888	0.715395	Infinity	0.231039	12952.7	Immunoglobulin kappa variable 1-5 OS=Homo sapiens OX=9606 GN=IGKV1-5 PE=1 SV=2	0	0	0	0	2660.1	0	0	0	0	0	0	0	0
Q86U28	1	1	11.3552	0.211959	0.715395	Infinity	0.23797	16704.5	Iron-sulfur cluster assembly 2 homolog_ mitochondrial OS=Homo sapiens OX=9606 GN=ISCA2 PE=1 SV=2	7004.12	0	0	0	0.143756	0	0	0	0	0	0	0	0
Q8TED9	2	1	12.0771	0.219888	0.715395	Infinity	0.231039	87515.3	Actin filament-associated protein 1-like 1 OS=Homo sapiens OX=9606 GN=AFAP1L1 PE=1 SV=2	0	0	0	0	8808.33	0	0	0	0	0	0	0	0
P35663	2	1	18.6426	0.123153	0.647561	Infinity	0.347444	74527.4	Cylicin-1 OS=Homo sapiens OX=9606 GN=CYLC1 PE=2 SV=2	3.18764	0	0	0	1134.57	0	0	0	0	0	0	0	0
P23142	21	19	184.215	0.290369	0.715395	1.00425	0.18117	81320.1	Fibulin-1 OS=Homo sapiens OX=9606 GN=FBLN1 PE=1 SV=4	24803.3	1532.81	8705.03	1292.87	6811.85	26172.4	33982.8	5970.98	83.4064	915.038	164.103	1992.12	45.7963
P05067	10	8	70.0704	0.374846	0.758529	1.02707	0.14013	87969.9	Amyloid-beta precursor protein OS=Homo sapiens OX=9606 GN=APP PE=1 SV=3	32.1056	2479.03	2901.7	3982.75	4.65591	3954.56	145.548	2650.78	2059.27	2531.88	3533.7	434.044	137.663
Q4G0S7	1	1	5.7449	0.14887	0.684802	1.04022	0.307949	30149.7	Coiled-coil domain-containing protein 152 OS=Homo sapiens OX=9606 GN=CCDC152 PE=1 SV=3	0	91444.8	14700.1	14452.8	0	82483.1	5077.4	6423.2	64980	12289.4	25421.2	3335.77	707.705
Q92623	3	2	24.9699	0.760215	0.849942	1.04623	0.0599945	24721	Tetratricopeptide repeat protein 9A OS=Homo sapiens OX=9606 GN=TTC9 PE=1 SV=3	0.28757	177.997	3924.61	6251.96	0	3856.98	4.4109	4819.25	294.987	4391.81	3965.63	0.657483	0
Q14980	5	4	30.3094	0.419612	0.785899	1.04968	0.123711	239343	Nuclear mitotic apparatus protein 1 OS=Homo sapiens OX=9606 GN=NUMA1 PE=1 SV=2	0.992247	98.8301	94.8947	10613.5	218.956	85.1273	480.03	457.932	318.197	16577.4	148.49	379.571	73.1946
P00751	21	18	149.37	0.819886	0.863832	1.05093	0.0555384	86901.6	Complement factor B OS=Homo sapiens OX=9606 GN=CFB PE=1 SV=2	64.6573	46562.4	3129.23	962.447	47.4375	51799.6	264.062	4326.33	26346.6	1339.29	1174.22	90.3839	21.7678
Q12768	3	2	17.8415	0.285643	0.715395	1.05918	0.183974	135199	WASH complex subunit 5 OS=Homo sapiens OX=9606 GN=WASHC5 PE=1 SV=1	137.352	573.648	7447.38	3829.13	687.182	5142.74	55.148	201.058	10113.5	5.94592	5936.07	21.4594	3.73333
Q8NHQ9	4	3	31.174	0.38245	0.758529	1.06093	0.137125	69117.2	ATP-dependent RNA helicase DDX55 OS=Homo sapiens OX=9606 GN=DDX55 PE=1 SV=3	0	43212.8	32501.5	52605	56.8235	23005.5	880.467	102019	32115.9	16074.9	42577.2	1025.75	217.892
Q12805	15	15	120.57	0.540188	0.794306	1.06311	0.0914106	56921.7	EGF-containing fibulin-like extracellular matrix protein 1 OS=Homo sapiens OX=9606 GN=EFEMP1 PE=1 SV=2	179.12	2368.96	28859.7	33401.1	13322.4	7418.63	20925	44095.7	1311.8	30491.4	8357.8	2653.81	17644.6
P05155	13	12	114.362	0.265749	0.715395	1.06636	0.196527	55382.4	Plasma protease C1 inhibitor OS=Homo sapiens OX=9606 GN=SERPING1 PE=1 SV=2	2454.77	53327.6	32483	20128.5	3652.91	34860.9	15738.4	21027.1	39688.1	21378.4	13876.9	26230.1	18370.7
P02656	2	2	23.3643	0.954697	0.896271	1.07592	0.050343	10852.3	Apolipoprotein C-III OS=Homo sapiens OX=9606 GN=APOC3 PE=1 SV=1	0	28.9339	53.0894	51.4112	2892.7	483.54	0	220.61	349.798	2121.33	2034.12	0	0
Q17R98	4	3	32.9589	0.799999	0.85196	1.07634	0.0568659	120762	Zinc finger protein 827 OS=Homo sapiens OX=9606 GN=ZNF827 PE=1 SV=1	5660.17	635.666	12269.8	408.473	270.009	666.104	3938.51	1520.55	2215.63	530.496	1640.39	22219.1	410.361
Q2M2I5	5	1	51.1308	0.799274	0.85196	1.07729	0.0569172	55600.7	Keratin_ type I cytoskeletal 24 OS=Homo sapiens OX=9606 GN=KRT24 PE=1 SV=1	1156.58	248.529	36.1678	476.677	3031.25	3872.66	154.145	572.119	207.357	65.7386	2240.61	8.47077	1409.71
Q3V6T2	6	3	32.5575	0.163301	0.702404	1.10488	0.289112	216726	Girdin OS=Homo sapiens OX=9606 GN=CCDC88A PE=1 SV=2	212.882	81.3624	1170.9	490.004	1.58655	313.351	289.27	483.396	542.32	697.079	386.16	416.789	330.775
P23975	1	1	7.1197	0.630566	0.826862	1.10661	0.0751723	69902.4	Sodium-dependent noradrenaline transporter OS=Homo sapiens OX=9606 GN=SLC6A2 PE=1 SV=1	0	9.10394	626.023	2037.96	47238.8	63527.4	0	15.5315	29.8558	24234.2	565.761	0	0
P51814	2	1	13.9592	0.684373	0.838461	1.11282	0.0678639	96123.2	Zinc finger protein 41 OS=Homo sapiens OX=9606 GN=ZNF41 PE=1 SV=2	363.356	11202.9	13.8024	47.6794	167.099	156.278	27.3676	242.104	20317.6	98.7813	6.96748	129.748	22.0366
Q8IZL9	1	1	5.0223	0.498519	0.792056	1.12966	0.100954	38923	Cyclin-dependent kinase 20 OS=Homo sapiens OX=9606 GN=CDK20 PE=1 SV=1	2013.34	0	24.1896	33.6663	0	6.77017	1326.81	134.323	93.6651	3.91789	39.3118	2138.81	0
P0DKV0;B4DYI2	2	1	7.1806	0.247497	0.715395	1.13816	0.209235	131891	Putative spermatogenesis-associated protein 31C1 OS=Homo sapiens OX=9606 GN=SPATA31C1 PE=5 SV=1	15.5518	21183.6	862504	367369	12704.8	247838	116460	374240	3536.53	674280	578429	283920	22713.6
P02747	1	1	6.3637	0.69091	0.838461	1.14225	0.0670792	26001.8	Complement C1q subcomponent subunit C OS=Homo sapiens OX=9606 GN=C1QC PE=1 SV=3	0	917.984	0	901.091	0	0	0	0	0.796438	2155.04	1168.69	0	0
P18065	3	3	17.371	0.954609	0.896271	1.14589	0.0503443	35897.7	Insulin-like growth factor-binding protein 2 OS=Homo sapiens OX=9606 GN=IGFBP2 PE=1 SV=2	188.129	59.9101	185.934	430.873	897.247	490.516	61.4014	174.833	614.362	679.599	377.008	821.288	11.6619
P78386	21	6	264.169	0.600751	0.819987	1.15009	0.0799318	57341.9	Keratin_ type II cuticular Hb5 OS=Homo sapiens OX=9606 GN=KRT85 PE=1 SV=1	22.8637	877.765	3253.17	400.115	60.1915	5611.37	23.4402	915.672	702.387	671.078	565.412	0.0342593	1.23432
Q9BXI3	1	1	6.0152	0.470682	0.787841	1.1557	0.108211	41191.7	Cytosolic 5'-nucleotidase 1A OS=Homo sapiens OX=9606 GN=NT5C1A PE=1 SV=1	1480.42	2437.78	20366.2	10713	0.385872	6555.45	1123.5	7753.78	971.918	18467.5	19998.8	9794.58	49.7445
P01023	55	50	511.693	0.605805	0.822305	1.16758	0.0790865	164717	Alpha-2-macroglobulin OS=Homo sapiens OX=9606 GN=A2M PE=1 SV=3	8573.04	463087	11273.7	14765.3	1110.05	83435.3	222131	10869.6	571142	12237.9	11337	1123.87	19563.9
P02787	120	116	1296.55	0.274256	0.715395	1.16789	0.191005	79345.1	Serotransferrin OS=Homo sapiens OX=9606 GN=TF PE=1 SV=3	3416.02	146337	112239	77203	240948	171859	143590	97336.6	161892	75578	83732.6	221066	129015
P31948	3	3	24.8411	0.707555	0.838461	1.17243	0.0651755	63266.7	Stress-induced-phosphoprotein 1 OS=Homo sapiens OX=9606 GN=STIP1 PE=1 SV=1	124.199	4875.78	1503.89	8591.96	2.36785	1332.42	355.323	745.948	3753.11	21041.7	941.347	66.9898	85.672
A0A0C4DH38;A0A0J9YXX1	1	1	7.7961	0.956769	0.896271	1.17749	0.0503123	12845.7	Immunoglobulin heavy variable 5-51 OS=Homo sapiens OX=9606 GN=IGHV5-51 PE=3 SV=1	2.61555	1150.97	1660.28	9.70117	311.722	1055.84	0	1957.87	1383.24	231.699	286.308	991.869	0
Q9P2M7	3	2	19.7085	0.564808	0.809802	1.17863	0.0864295	136614	Cingulin OS=Homo sapiens OX=9606 GN=CGN PE=1 SV=2	0.0630276	0.101891	0	0	15.1981	2.95531	1.41838	0	0.431633	0	0	17.1678	6.99842
P01834	13	6	155.374	0.81655	0.863832	1.18577	0.0557504	11936.1	Immunoglobulin kappa constant OS=Homo sapiens OX=9606 GN=IGKC PE=1 SV=2	6462.97	4048.84	158822	151600	649.578	1475.88	63375.2	104833	197054	167824	73602.9	1583.35	371.229
P43652	16	15	122.382	0.241977	0.715395	1.19286	0.213328	71008.1	Afamin OS=Homo sapiens OX=9606 GN=AFM PE=1 SV=1	106.702	6353.86	2825.9	3765.07	0.324221	3657.75	1242.6	5616.71	5316.34	1466.2	6205.13	1226.11	179.522
Q9H2C0	3	2	16.8034	0.888508	0.878428	1.19506	0.0520924	68722.1	Gigaxonin OS=Homo sapiens OX=9606 GN=GAN PE=1 SV=1	2870.41	77.187	24.2176	17.8343	4355.23	1233.8	6916.82	266.422	62.2689	3285.94	10.9966	2.00977	2265.82
Q9NR56	2	2	7.1613	0.257652	0.715395	1.21379	0.202014	42558.7	Muscleblind-like protein 1 OS=Homo sapiens OX=9606 GN=MBNL1 PE=1 SV=2	0	5665.41	575812	252352	177.817	222392	48562.5	312238	1400.67	656409	369730	473.081	8495.84
P01009	33	33	446.028	0.678188	0.838461	1.21961	0.0686261	46907.7	Alpha-1-antitrypsin OS=Homo sapiens OX=9606 GN=SERPINA1 PE=1 SV=3	2512.59	5485.77	57860.8	145384	5172.6	190216	7456.06	89735.1	46889.5	18060.2	18023.4	562.205	51363.7
P02649	43	43	491.686	0.832844	0.863832	1.22897	0.0547549	36268.2	Apolipoprotein E OS=Homo sapiens OX=9606 GN=APOE PE=1 SV=1	656.43	29584.3	81303.2	23955.8	782.343	49348.7	432.294	77385.3	14546.7	50583.4	73211.7	858.495	1612.28
Q9NYG5	2	2	10.2382	0.507888	0.794175	1.23043	0.0986772	10525	Anaphase-promoting complex subunit 11 OS=Homo sapiens OX=9606 GN=ANAPC11 PE=1 SV=1	427.943	3377.88	1474.78	2227.53	0	4376.01	373.879	463.718	6612.31	816.21	1811.64	240.8	86.6192
P82970	1	1	5.1065	0.705084	0.838461	1.23521	0.0654496	31524.6	High mobility group nucleosome-binding domain-containing protein 5 OS=Homo sapiens OX=9606 GN=HMGN5 PE=1 SV=1	261.562	0.44218	34.0152	1.97502	0	214.816	31.0654	33.6244	2.14612	303.6	3.68259	0	0
P13645;Q99456	46	38	619.255	0.958078	0.896271	1.23738	0.0502936	59055.3	Keratin_ type I cytoskeletal 10 OS=Homo sapiens OX=9606 GN=KRT10 PE=1 SV=6	27310.2	6048.85	43595.5	34189.6	42356.7	34104.5	6309.35	23636.4	97909	46264.1	59874.1	32928.7	2874.77
A6NCN2	13	2	187.033	0.686051	0.838461	1.25684	0.0676605	29573.3	Putative keratin-87 protein OS=Homo sapiens OX=9606 GN=KRT87P PE=5 SV=4	3.34698	45.7022	9.5698	24.6146	2.80523	41.4843	1.84195	21.7645	58.9226	12.7546	20.9751	12.3016	2.9749
P02538	30	2	283.621	0.784413	0.85196	1.26172	0.058015	60330.2	Keratin_ type II cytoskeletal 6A OS=Homo sapiens OX=9606 GN=KRT6A PE=1 SV=3	68.09	4042.61	163.464	366.817	0.514246	60.1418	3.96449	46.9684	4042.88	4534.94	677.812	0	3.30571
P02790	26	25	247.345	0.444505	0.785899	1.26188	0.115773	52417.8	Hemopexin OS=Homo sapiens OX=9606 GN=HPX PE=1 SV=2	908.625	1074.59	36471.2	19724.5	213.294	65463.7	6792.67	14181.4	2240.9	267.903	5820.83	6460.7	16666.4
Q8N126	1	1	5.6138	0.755135	0.849942	1.26535	0.0604411	43756.2	Cell adhesion molecule 3 OS=Homo sapiens OX=9606 GN=CADM3 PE=1 SV=1	85.624	0	0	0	12.1812	0	0	78.8045	84.8265	0	6.7147	27.667	0
P01042	19	19	145.137	0.662612	0.836701	1.26817	0.0706326	73041	Kininogen-1 OS=Homo sapiens OX=9606 GN=KNG1 PE=1 SV=2	1672.37	30864.1	645.282	2070.15	7462.51	888.573	22762.4	7582	23971.2	12300.5	16303.2	293.144	2569.52
P55058	6	5	48.7875	0.561255	0.808206	1.27766	0.0871206	54967.7	Phospholipid transfer protein OS=Homo sapiens OX=9606 GN=PLTP PE=1 SV=1	20.3259	6709.87	2089.96	1511.27	38.052	6082.99	717.787	888.973	5522.1	2622.41	3531.47	1828.83	3.37486
Q96T23	6	4	42.1149	0.231966	0.715395	1.27862	0.22108	165360	Remodeling and spacing factor 1 OS=Homo sapiens OX=9606 GN=RSF1 PE=1 SV=2	3.09811	20889.5	36197.4	44376.2	20132	37977.7	20646.4	29739.9	17968.9	66830.4	31757.7	29219	14625.5
Q6ZUF6	1	1	5.0669	0.274078	0.715395	1.29885	0.191118	21130.9	Putative uncharacterized protein encoded by LINC00336 OS=Homo sapiens OX=9606 GN=LINC00336 PE=5 SV=1	7954.62	792.052	2111.23	73494.2	6299.37	0	488.153	264.223	1756.03	170258	2170.26	142.189	13308.7
Q6UWT4	1	1	5.9225	0.868599	0.869474	1.30287	0.0529162	9750.14	Uncharacterized protein C5orf46 OS=Homo sapiens OX=9606 GN=C5orf46 PE=1 SV=2	0	183.942	14299.4	29429.5	0	3376.46	0	32029.4	181.881	17415.7	38536.5	0	0
P01859	24	13	218.431	0.436305	0.785899	1.30946	0.118303	36528	Immunoglobulin heavy constant gamma 2 OS=Homo sapiens OX=9606 GN=IGHG2 PE=1 SV=2	131.247	2270.78	9231.45	116986	3276.08	56621.1	10006.5	4442.6	3053.63	168155	30527.6	1341.79	2189.88
P61916	3	3	20.501	0.847599	0.867815	1.3345	0.0539394	16912.4	NPC intracellular cholesterol transporter 2 OS=Homo sapiens OX=9606 GN=NPC2 PE=1 SV=1	0	2277.6	1222.66	458.081	0	2684.02	0	26.9928	472.784	1875.38	3368.44	24.259	0
P02768;A7E2U8;P40424;P40425;P40426;Q5JQF8;Q6IQ26;Q7Z5M8;Q9BPW4;Q9HBI1;Q9NVI1;Q9Y2R4	205	189	1921.38	0.228083	0.715395	1.33991	0.224206	71362.7	Albumin OS=Homo sapiens OX=9606 GN=ALB PE=1 SV=2	239083	688425	1.97299e+06	1.59457e+06	36701.9	1.7419e+06	422395	609291	2.43096e+06	1.22502e+06	1.89894e+06	524806	862121
Q7RTS7	8	2	68.6561	0.174464	0.715395	1.33995	0.275853	58264.7	Keratin_ type II cytoskeletal 74 OS=Homo sapiens OX=9606 GN=KRT74 PE=1 SV=2	93.9907	4939.73	6239.8	2558.04	507.43	2974.82	4194.36	1753.02	4303.63	3183.91	3520.08	9084.95	1726.85
P0CG47;P0CG48;P62979;P62987	3	3	20.8528	0.479437	0.789996	1.35379	0.105846	25818.7	Polyubiquitin-B OS=Homo sapiens OX=9606 GN=UBB PE=1 SV=1	922.452	690.201	293.032	234.222	1149.18	52.3612	4310.7	333.971	1651.83	159.737	150.131	311.926	153.708
Q13822	17	15	115.216	0.431434	0.785899	1.35476	0.119845	100876	Ectonucleotide pyrophosphatase/phosphodiesterase family member 2 OS=Homo sapiens OX=9606 GN=ENPP2 PE=1 SV=3	382.179	640.453	3119.43	1769.37	205.78	2606.52	308.109	1113.12	1503.84	837.857	4618.51	512.24	1759.54
Q14164	3	1	16.6116	0.158994	0.701917	1.35731	0.294521	81203.8	Inhibitor of nuclear factor kappa-B kinase subunit epsilon OS=Homo sapiens OX=9606 GN=IKBKE PE=1 SV=1	34.2111	1237.54	2936.58	1222.14	5.25773	467.105	675.555	3474.32	2589.08	1053.64	2274.14	890.194	380.746
Q9UBU2	3	2	17.0639	0.82853	0.863832	1.36482	0.0550087	29701.4	Dickkopf-related protein 2 OS=Homo sapiens OX=9606 GN=DKK2 PE=1 SV=1	0	55.0381	6.33806	1.71939	0	3.49002	0.43439	8.16308	124.517	1.10991	0.0672272	0	0
Q9BXS5	1	1	5.4017	0.398841	0.777035	1.39486	0.130959	48758.1	AP-1 complex subunit mu-1 OS=Homo sapiens OX=9606 GN=AP1M1 PE=1 SV=3	0	0	3606.29	0	0	11.8789	7546.51	80.9338	0	0	47.7368	361.356	0
P09871	6	6	38.3208	0.240623	0.715395	1.41676	0.214352	78224.3	Complement C1s subcomponent OS=Homo sapiens OX=9606 GN=C1S PE=1 SV=1	70.4433	4052.73	1277.64	1862.19	0	7894.88	2079.09	286.872	1899.76	1668.6	1749.73	144.222	740.754
P26038	3	3	24.343	0.468809	0.787841	1.42383	0.108728	67934.2	Moesin OS=Homo sapiens OX=9606 GN=MSN PE=1 SV=3	0	123.499	1774.11	253.785	0	79.7462	84.131	332.801	140.443	4.19205	7.14905	4138.24	114.453
Q68D91	1	1	6.1109	0.455594	0.785899	1.44027	0.112477	31542.6	Metallo-beta-lactamase domain-containing protein 2 OS=Homo sapiens OX=9606 GN=MBLAC2 PE=1 SV=3	0	560.749	3964.29	3833.28	0	7170.39	380.283	6926.04	153.673	2008.16	2554.22	68.417	0
A6NLU5	3	3	14.9914	0.892502	0.879751	1.4421	0.051944	30411.3	V-set and transmembrane domain-containing protein 2B OS=Homo sapiens OX=9606 GN=VSTM2B PE=3 SV=2	265.196	1656.35	1703.14	213.277	115.085	774.635	28.297	309.576	4554.04	1405.69	185.839	1524.6	338.406
A0A0A0MRZ8;P04433	2	1	14.2607	0.772589	0.851117	1.47188	0.0589519	12739.3	Immunoglobulin kappa variable 3D-11 OS=Homo sapiens OX=9606 GN=IGKV3D-11 PE=3 SV=6	789.375	176.817	464.339	201.957	1119.64	188.825	3417.77	212.043	379.579	191.884	1708.18	344.618	38.3831
P04217	11	11	96.0223	0.576102	0.813726	1.47721	0.0842928	54823.8	Alpha-1B-glycoprotein OS=Homo sapiens OX=9606 GN=A1BG PE=1 SV=4	181.841	1940.99	12362.8	10412.2	2.71128	10356.5	205.626	12107.2	4433.85	13208	18432.7	51.8145	57.5507
Q01546	22	11	174.327	0.242201	0.715395	1.48585	0.21316	66411.1	Keratin_ type II cytoskeletal 2 oral OS=Homo sapiens OX=9606 GN=KRT76 PE=1 SV=2	88.4184	2186.65	6695.98	869.836	378.028	740.959	8317.49	360.114	2266.94	1906.45	2545.21	5590.51	2566.41
Q9UKM9	1	1	11.8435	0.543376	0.794306	1.48931	0.0907396	32520.2	RNA-binding protein Raly OS=Homo sapiens OX=9606 GN=RALY PE=1 SV=1	449.762	338.508	0	158.321	2142.9	5.3268	46.1341	6716.9	1.30301	282.755	242.793	66.7226	0
P0DPK4;Q7Z3S9	1	1	6.6091	0.107173	0.622729	1.49096	0.376968	27716.8	Notch homolog 2 N-terminal-like protein C OS=Homo sapiens OX=9606 GN=NOTCH2NLC PE=1 SV=1	0	144863	236989	189572	1859.57	237212	148941	189238	118536	180471	168275	192847	132069
Q14525	8	1	97.9858	0.720212	0.842876	1.49388	0.063816	47354.2	Keratin_ type I cuticular Ha3-II OS=Homo sapiens OX=9606 GN=KRT33B PE=1 SV=3	68.3723	1018.26	243.235	221.801	18.8333	1443.7	432.453	301.533	897.473	224.716	280.19	171.337	2.41587
A0A0C4DH35	1	1	6.9924	0.521093	0.794306	1.49846	0.0956005	12981.5	Probable non-functional immunoglobulin heavy variable 3-35 OS=Homo sapiens OX=9606 GN=IGHV3-35 PE=1 SV=1	0	111.412	0	1417.38	0	2031.72	5.78248	1299.76	4.76226	56.1737	267.144	0	0
O94851	2	2	11.0637	0.09905	0.622729	1.50246	0.393867	128172	[F-actin]-monooxygenase MICAL2 OS=Homo sapiens OX=9606 GN=MICAL2 PE=1 SV=1	14.5347	4680.96	29592.7	11278.5	1.7061	10453.1	7392.39	13191.1	2660.07	29630.2	23052.9	22010.5	1153.47
P04004	5	5	33.5841	0.686466	0.838461	1.52332	0.0676103	55104	Vitronectin OS=Homo sapiens OX=9606 GN=VTN PE=1 SV=1	199.947	1814.62	3316.82	1528.07	812.008	2073.81	352.225	3415.55	647.02	3881.94	3576.97	4573.85	176.409
P01861	13	7	189.932	0.302441	0.725857	1.52338	0.174292	36453.8	Immunoglobulin heavy constant gamma 4 OS=Homo sapiens OX=9606 GN=IGHG4 PE=1 SV=1	72.3892	146.229	352.983	15865.7	294.196	11123	2852.36	637.382	81.698	13879.7	1624.59	10477.6	105.103
P04083	2	2	19.7101	0.413164	0.785899	1.53326	0.125897	38942.4	Annexin A1 OS=Homo sapiens OX=9606 GN=ANXA1 PE=1 SV=2	8.22569	264.331	1.59279	7.44489	5123.77	504.409	185.789	68.582	12200.7	13.0685	18.7009	194.831	74.4236
Q96KN7	2	2	10.5458	0.375028	0.758529	1.53413	0.140057	147423	X-linked retinitis pigmentosa GTPase regulator-interacting protein 1 OS=Homo sapiens OX=9606 GN=RPGRIP1 PE=1 SV=2	274.174	104.623	5364.2	3832.96	18.6936	7153.64	5719.97	1068.46	19.0917	409.83	1266.48	2502.85	5410.83
P81605	1	1	4.8219	0.254512	0.715395	1.56908	0.204205	11397.9	Dermcidin OS=Homo sapiens OX=9606 GN=DCD PE=1 SV=2	2129.68	691.984	7653.32	0	0	979.864	60.685	9281.71	5140.88	4.94038	2848.18	6858.08	1123.42
P08603;Q03591	39	37	298.121	0.105946	0.622729	1.58596	0.379431	143773	Complement factor H OS=Homo sapiens OX=9606 GN=CFH PE=1 SV=4	3726.42	2771.54	16173.8	5312.67	9066.63	9504.87	21752.2	5322.04	8103.71	7364.05	12595.6	11092	18283.7
P01019	12	12	108.817	0.503659	0.794175	1.61112	0.099695	53439.4	Angiotensinogen OS=Homo sapiens OX=9606 GN=AGT PE=1 SV=1	1271.98	7917.64	22319.8	92522.8	122.443	93027	671.971	9026.75	56451.6	9986.45	145011	4449.22	1420.95
Q9NQ66	4	4	28.1993	0.360623	0.753242	1.62518	0.146014	139423	1-phosphatidylinositol 4_5-bisphosphate phosphodiesterase beta-1 OS=Homo sapiens OX=9606 GN=PLCB1 PE=1 SV=1	0.000453683	44.0577	3686.85	4569.83	713.494	1795.16	42.3562	2949.62	47.0099	2656.78	4619.37	11010.3	319.007
P48742	1	1	5.1161	0.0671721	0.570445	1.63491	0.477805	45720.9	LIM/homeobox protein Lhx1 OS=Homo sapiens OX=9606 GN=LHX1 PE=1 SV=2	0	20477.3	30135.3	32454.1	0	33975.3	18017.7	40273.1	29608.1	20975.8	19462.9	48763.9	6213.58
P0DOX5;P01857	27	17	285.879	0.475781	0.787892	1.68754	0.106824	49956.2	Immunoglobulin gamma-1 heavy chain OS=Homo sapiens OX=9606 PE=1 SV=2	3510.67	9837.24	74274.9	118542	228.654	206344	6523.4	123721	22340.1	120664	73603.1	3200.46	878.836
Q15323;O76011;Q6A162	10	1	116.639	0.0569787	0.570445	1.69646	0.513214	48662.8	Keratin_ type I cuticular Ha1 OS=Homo sapiens OX=9606 GN=KRT31 PE=1 SV=3	4.62168	26.9961	112.84	152.834	0.910493	70.7334	83.9078	75.4739	111.763	93.1522	53.7848	95.8916	224.712
O60888	1	1	7.0588	0.0977571	0.622729	1.70041	0.396692	19230.4	Protein CutA OS=Homo sapiens OX=9606 GN=CUTA PE=1 SV=2	120.69	368.855	0	0	4.3248	83.8737	61.2205	353.717	4.39988	38.2582	211	518.235	72.9426
O76009	9	2	104.688	0.053501	0.570445	1.7128	0.526663	47195	Keratin_ type I cuticular Ha3-I OS=Homo sapiens OX=9606 GN=KRT33A PE=2 SV=2	17.4119	304.765	1102.59	1499.78	11.201	686.229	832.873	770.225	1110.94	935.858	516.253	954.671	2238.32
P01876	17	11	178.05	0.379264	0.758529	1.7244	0.138373	38510.1	Immunoglobulin heavy constant alpha 1 OS=Homo sapiens OX=9606 GN=IGHA1 PE=1 SV=2	2946.57	201.305	11220.4	18878.6	78520.9	80609.8	15856.3	40906.4	8861.47	1160.87	62277	2202.72	96497.5
Q9UHB7	4	4	19.9606	0.963577	0.896271	1.72887	0.0502216	127859	AF4/FMR2 family member 4 OS=Homo sapiens OX=9606 GN=AFF4 PE=1 SV=1	1489.78	3137.94	7131.63	3997.34	1492.93	8002.58	11230.2	12881.6	1607.39	5158.96	5523.05	38.2533	3273.8
P07998	7	7	42.5341	0.590026	0.817642	1.73792	0.0817798	18100.5	Ribonuclease pancreatic OS=Homo sapiens OX=9606 GN=RNASE1 PE=1 SV=4	223.538	4274.53	1570.13	3449.65	59503.6	18149.3	3800.41	1781.81	4218.05	7190.73	3301.35	152981	503.244
P01008	31	28	231.898	0.0798253	0.58522	1.75118	0.440463	53058.8	Antithrombin-III OS=Homo sapiens OX=9606 GN=SERPINC1 PE=1 SV=1	0	9687.35	7099.07	5139.43	0	10821.1	2173.8	1605.1	11089.8	5434.31	22147.4	5116.08	3046.22
P07864	2	1	7.325	0.132953	0.647561	1.75597	0.331371	36653.5	L-lactate dehydrogenase C chain OS=Homo sapiens OX=9606 GN=LDHC PE=1 SV=4	2307.06	39449.5	1.48192e+06	503852	0	246950	166815	953388	14806	1.17366e+06	1.46143e+06	1.64808e+06	31302.1
O94985	18	14	121.85	0.291602	0.715395	1.82839	0.180449	111047	Calsyntenin-1 OS=Homo sapiens OX=9606 GN=CLSTN1 PE=1 SV=1	7117.03	60.888	5276.97	3682.05	981.3	5607.87	794.182	5772.69	2236.1	1550.62	2570.08	23055.9	8490.56
P08729	12	6	127.708	0.872613	0.869474	1.84506	0.0527388	51442.8	Keratin_ type II cytoskeletal 7 OS=Homo sapiens OX=9606 GN=KRT7 PE=1 SV=5	4441.01	1665.96	2074.88	2800.92	36.1731	15746.3	77.3519	1842.54	3026.4	2347.12	3270.73	29.9647	6188.61
P05787	16	8	141.979	0.871187	0.869474	1.88142	0.0528011	53704.4	Keratin_ type II cytoskeletal 8 OS=Homo sapiens OX=9606 GN=KRT8 PE=1 SV=7	286.787	54.6227	1757.58	3758.33	176.512	182.52	57.7629	9492.4	11.6165	2114.77	609.933	36.1028	5658.38
O95678	11	1	106.668	0.841076	0.865106	1.89649	0.05429	59845.6	Keratin_ type II cytoskeletal 75 OS=Homo sapiens OX=9606 GN=KRT75 PE=1 SV=2	416.709	4492.56	28259	19581.2	11123.1	51951.6	166.549	29769.6	53479.3	26755.2	30485.8	1185.83	20.2786
P35908	40	26	422.855	0.495651	0.792056	1.89737	0.101667	65718.1	Keratin_ type II cytoskeletal 2 epidermal OS=Homo sapiens OX=9606 GN=KRT2 PE=1 SV=2	865.074	1273.36	13301	13192.1	2791.69	10426.4	8856.22	3908.53	544.809	7480.27	27726.3	35101.7	1349.86
P05546	4	3	24.8055	0.962148	0.896271	1.91626	0.0502393	57241.8	Heparin cofactor 2 OS=Homo sapiens OX=9606 GN=SERPIND1 PE=1 SV=3	58.2727	550.98	1207.78	1828.3	3.30896	5711.91	85.0038	1688.12	418.624	1281.64	1997.91	2.26748	1.32553
Q7L014;O75167	4	2	21.8485	0.350671	0.753242	1.9486	0.150349	117876	Probable ATP-dependent RNA helicase DDX46 OS=Homo sapiens OX=9606 GN=DDX46 PE=1 SV=2	110.484	4772.97	2088.93	3157.82	198.02	5977.83	7878.42	1879.73	4476.15	208.554	248.991	3626.6	7904.6
Q96NB3	1	1	6.4753	0.327212	0.737228	1.9529	0.161344	42169.8	Zinc finger protein 830 OS=Homo sapiens OX=9606 GN=ZNF830 PE=1 SV=2	82.079	293.674	484.142	0	22284.1	609.166	2024.02	1127.1	296.761	10.07	342.58	46166.7	21740.3
P0DOX8	9	1	127.24	0.313898	0.732132	1.98603	0.168119	23115.3	Immunoglobulin lambda-1 light chain OS=Homo sapiens OX=9606 PE=1 SV=1	0	0	29041.9	38394.7	0	2136.46	14094.3	41158.8	0	1302.86	0	101329	54268.9
Q9UDT6;O60264;Q5T2S8	3	2	17.1969	0.533781	0.794306	1.99208	0.0927834	116294	CAP-Gly domain-containing linker protein 2 OS=Homo sapiens OX=9606 GN=CLIP2 PE=1 SV=1	0	28.1907	1435.93	0	0	698.464	0	1989.73	15.3295	0	7.37066	1955.74	0
Q96KN2	19	16	143.202	0.381354	0.758529	2.00342	0.137552	56820.3	Beta-Ala-His dipeptidase OS=Homo sapiens OX=9606 GN=CNDP1 PE=1 SV=4	311.182	38917.3	2908.94	514.141	6946.32	9562.28	1268.83	118760	1453.86	2357.43	7719.07	4683.22	13180.3
P07858	1	1	5.3498	0.394138	0.772417	2.0216	0.132686	38791.1	Cathepsin B OS=Homo sapiens OX=9606 GN=CTSB PE=1 SV=3	0	127.887	77.6399	35.7504	0	182.982	8.31183	107.104	204.651	22.0806	241.367	13.9285	0
Q68E01	3	1	17.2149	0.0720697	0.582182	2.0287	0.462589	119610	Integrator complex subunit 3 OS=Homo sapiens OX=9606 GN=INTS3 PE=1 SV=1	36.307	2787.91	6421.8	311.162	382.754	8356.37	776.656	1090.56	8338.79	2164.22	2340.37	5224.73	3972.6
Q96LZ3	1	1	6.3744	0.230205	0.715395	2.05804	0.222489	19590.3	Calcineurin subunit B type 2 OS=Homo sapiens OX=9606 GN=PPP3R2 PE=1 SV=3	0	48141	365215	315339	3666.98	511662	212215	504320	403736	287294	281558	114.007	210675
P01024	113	105	1120.24	0.630006	0.826862	2.09099	0.0752567	188688	Complement C3 OS=Homo sapiens OX=9606 GN=C3 PE=1 SV=2	14829.1	34199.6	5520	229708	155260	8886.4	56195.7	13864.3	36083.3	516739	17622.3	659246	161804
P0CF74	5	1	59.9119	0.0471558	0.570445	2.10838	0.55339	11447.6	Immunoglobulin lambda constant 6 OS=Homo sapiens OX=9606 GN=IGLC6 PE=1 SV=1	2619.02	10326.4	14083.8	11221.3	17726.5	24688.3	56521.1	10177.9	24142.7	16202.4	12247.5	20572.5	24280.8
Q14624	9	8	58.8237	0.538336	0.794306	2.12056	0.0918042	103586	Inter-alpha-trypsin inhibitor heavy chain H4 OS=Homo sapiens OX=9606 GN=ITIH4 PE=1 SV=4	51.4046	1071.08	881.277	273.841	752.166	779.797	557.861	211.235	820.553	490.97	6702.33	578.373	138.579
O95801	1	1	11.6848	0.945525	0.896271	2.13019	0.0504962	45191.8	Tetratricopeptide repeat protein 4 OS=Homo sapiens OX=9606 GN=TTC4 PE=1 SV=3	90.6242	3144.35	23.6474	8666.39	0.329478	16045.5	11.8095	1296.19	0	10174.8	13073.2	43.719	0
A6NJZ7;A6NNM3;Q9UFD9	5	3	29.8354	0.474224	0.787892	2.15223	0.107245	183345	RIMS-binding protein 3C OS=Homo sapiens OX=9606 GN=RIMBP3C PE=1 SV=3	326.648	150.656	171.492	217.949	3.39933	5.48765	2298.36	173.177	5.64738	102.523	407.789	3.41916	0
Q6SA08	1	1	5.357	0.871279	0.869474	2.15804	0.0527971	37853.6	Testis-specific serine/threonine-protein kinase 4 OS=Homo sapiens OX=9606 GN=TSSK4 PE=1 SV=1	8.30248	263.028	149.32	949.968	1043.43	3.78665	9.95882	5401.87	522.68	175.537	1930.91	238.455	52.1661
O76015;O76014	5	2	43.2803	0.694433	0.838461	2.17508	0.066665	52076.8	Keratin_ type I cuticular Ha8 OS=Homo sapiens OX=9606 GN=KRT38 PE=1 SV=3	49.1648	243.5	112.846	42.9052	6.07404	24.7411	102.615	10.3007	237.589	419.511	671.398	4.9461	110.587
Q9Y6Y0	3	2	23.052	0.970142	0.896271	2.23973	0.0501489	72984.1	Influenza virus NS1A-binding protein OS=Homo sapiens OX=9606 GN=IVNS1ABP PE=1 SV=3	28.5249	2208.36	5348.82	4658.98	533.001	11675.8	362.681	1761.84	7251.28	11530.3	13103.2	0.025143	104.596
P02766	19	18	176.972	0.165762	0.703851	2.24095	0.286096	16001.1	Transthyretin OS=Homo sapiens OX=9606 GN=TTR PE=1 SV=1	51.9647	3256.34	45595.5	35091.5	729.88	12205.3	3203.97	55513.5	1632.04	15066	15299.5	50557.2	150306
Q14568	2	1	11.6757	0.96089	0.896271	2.26083	0.0502555	39478.9	Heat shock protein HSP 90-alpha A2 OS=Homo sapiens OX=9606 GN=HSP90AA2P PE=1 SV=2	166.031	21.529	39.8425	0	651.879	29.1199	2264.46	679.619	60.1874	0	0	83.0084	64.2522
P01860	17	5	216.694	0.184953	0.715395	2.26121	0.264303	42313.5	Immunoglobulin heavy constant gamma 3 OS=Homo sapiens OX=9606 GN=IGHG3 PE=1 SV=2	12.4019	413.889	862.951	4016.1	171.261	3151.87	6753.35	551.029	501.58	4617.73	961.125	86.2358	3191.04
Q8IWS0	4	2	18.5195	0.112773	0.643971	2.29337	0.366103	42431.1	PHD finger protein 6 OS=Homo sapiens OX=9606 GN=PHF6 PE=1 SV=1	30791.6	0	38849.8	87501.1	4843.26	132496	30285.5	64810.5	179395	59363.8	51836.7	51526.2	24674.8
P01034	18	17	177.532	0.830749	0.863832	2.31687	0.0548773	16027.4	Cystatin-C OS=Homo sapiens OX=9606 GN=CST3 PE=1 SV=1	373.281	50560.7	35268.1	191989	173.591	135834	439.059	70170.2	51851.2	455940	315731	5.73501	1925.05
P35527	38	36	414.203	0.106011	0.622729	2.46148	0.379299	62292.5	Keratin_ type I cytoskeletal 9 OS=Homo sapiens OX=9606 GN=KRT9 PE=1 SV=3	586.824	3242.38	17900	3787.65	62.1983	12649.2	17840.9	12287.4	1420.03	1840.18	3252.36	11734.8	39714.9
Q96PC5	3	1	19.2517	0.406309	0.78238	2.48818	0.128283	160463	Melanoma inhibitory activity protein 2 OS=Homo sapiens OX=9606 GN=MIA2 PE=1 SV=4	0.670904	1.08459	58.6571	2.18415	161.778	31.4581	61.2977	206.486	209.401	0	0	351.82	32.7905
Q8WXA9	2	2	12.081	0.921931	0.895434	2.52383	0.0510214	59437.4	Splicing regulatory glutamine/lysine-rich protein 1 OS=Homo sapiens OX=9606 GN=SREK1 PE=1 SV=1	62.741	0	1880.81	0	107.681	191.305	0	1068.59	4.48037	0	177.038	6841.74	0
Q7Z3Y8	11	5	78.4974	0.229168	0.715395	2.57112	0.223326	50449.7	Keratin_ type I cytoskeletal 27 OS=Homo sapiens OX=9606 GN=KRT27 PE=1 SV=2	651.456	259.306	377.332	412.694	1409.61	547.254	4038.16	994.096	451.369	350.64	341.025	3282.2	2790.81
P10909;Q9NZ56	32	29	332.793	0.155893	0.701917	2.59893	0.298525	53065	Clusterin OS=Homo sapiens OX=9606 GN=CLU PE=1 SV=1	5425.44	6126.78	31697	7540.84	86366.8	77451.5	16137.5	72441.9	277090	5750.69	40375.9	56463.7	24626
Q92823	21	20	144.862	0.539596	0.794306	2.71424	0.0915362	144745	Neuronal cell adhesion molecule OS=Homo sapiens OX=9606 GN=NRCAM PE=1 SV=3	4021.7	109.61	6362.43	9774.51	710.829	1842.36	102.772	2088.35	94.4429	18670.1	68169.1	131.77	8.69488
Q14532	6	2	55.7315	0.584744	0.813726	2.90876	0.0827178	51825.8	Keratin_ type I cuticular Ha2 OS=Homo sapiens OX=9606 GN=KRT32 PE=1 SV=3	396.585	2961.93	1302.53	1639.26	0	2108.43	1.15666	1279.46	19889.5	1866.81	2439.94	1596.26	140.135
Q6Y7W6	1	1	4.7445	0.0477637	0.570445	2.9778	0.550695	150412	GRB10-interacting GYF protein 2 OS=Homo sapiens OX=9606 GN=GIGYF2 PE=1 SV=1	0	0.87162	3515.93	100.672	13.4493	2311.52	5.4821	1595.21	468.462	636.702	4813.07	243.178	7225.88
P10276	1	1	6.997	0.404672	0.78238	3.05285	0.128863	51797.9	Retinoic acid receptor alpha OS=Homo sapiens OX=9606 GN=RARA PE=1 SV=2	1418.23	211.778	1471.79	7255.73	1626.91	11381.8	1281.39	9165.9	621.481	3794.14	28530	3583.2	180.768
O94964	3	3	16.5495	0.0437022	0.570445	3.0536	0.56931	161300	Protein SOGA1 OS=Homo sapiens OX=9606 GN=SOGA1 PE=1 SV=2	69.5303	22.5528	30.2297	0	4630.43	118.545	2207.99	2502.91	338.006	4742.71	38.8367	8532.78	4738.97
Q6KB66	4	3	36.5552	0.278515	0.715395	3.07184	0.188328	51038.6	Keratin_ type II cytoskeletal 80 OS=Homo sapiens OX=9606 GN=KRT80 PE=1 SV=2	831.637	1010.49	16193.7	5551.44	11506.7	26177.6	3201.94	37780.1	8247.95	4287.49	18581.9	689.735	73518.1
P14136	5	4	42.9758	0.352888	0.753242	3.08649	0.149367	49937.3	Glial fibrillary acidic protein OS=Homo sapiens OX=9606 GN=GFAP PE=1 SV=1	395.091	3455.81	2715.3	1349.25	126.485	761.017	19925.8	762.946	2599.13	751.126	5397.1	266.276	9250.8
Q13098	3	3	7.8205	0.0749949	0.58522	3.09619	0.453978	56107	COP9 signalosome complex subunit 1 OS=Homo sapiens OX=9606 GN=GPS1 PE=1 SV=4	9671.65	415.153	5718.69	1553.89	4578.88	3663.02	28881.1	9113.38	2498.24	6709.83	4993.75	28649.2	24171.3
C9J7I0	1	1	6.211	0.965168	0.896271	3.27265	0.0502026	15256.8	UBAP1-MVB12-associated (UMA)-domain containing protein 1 OS=Homo sapiens OX=9606 GN=UMAD1 PE=1 SV=2	0	74.2957	353.922	0	0	0	0	2134.59	4.73893	3.44365	0	99.4852	0
Q86YH2	1	1	5.3957	0.538714	0.794306	3.45548	0.0917236	62553	Zinc finger protein 280B OS=Homo sapiens OX=9606 GN=ZNF280B PE=1 SV=2	3237.77	378.319	5860.29	21.882	0	821.11	5509.7	41167.2	3906.27	764.22	191.619	0	153.567
Q5BKX8	1	1	5.9308	0.5984	0.819987	3.47216	0.0803306	42013.3	Caveolae-associated protein 4 OS=Homo sapiens OX=9606 GN=CAVIN4 PE=1 SV=2	288.425	13145.8	48.2972	0	3114.99	114.917	74082.4	140.309	13.1336	0	0	0	17855.7
Q9H963	1	1	6.2826	0.734848	0.842972	3.50798	0.0623357	15703.7	Putative zinc finger protein 702 OS=Homo sapiens OX=9606 GN=ZNF702P PE=5 SV=2	0	930.616	1432.01	4870.39	0	19827.2	0	3362.9	9324.5	2410.42	5672.27	0	0
Q92833	6	3	34.3409	0.856613	0.869474	3.71906	0.0534806	140388	Protein Jumonji OS=Homo sapiens OX=9606 GN=JARID2 PE=1 SV=2	38.5996	99.8658	5.63395	0.103165	105.827	3.30861	1299.65	85.3714	53.5201	1.75023	0.5293	43.6696	0
P04196	12	12	76.0231	0.119032	0.647561	3.8728	0.354635	60547.8	Histidine-rich glycoprotein OS=Homo sapiens OX=9606 GN=HRG PE=1 SV=1	390.692	1254.03	548.889	677.575	8.56505	1762.38	9441.48	199.666	1663.19	398.477	631.751	2563.78	1183.61
Q96ME7	3	1	12.0758	0.601621	0.819987	3.94668	0.0797851	65765.7	Zinc finger protein 512 OS=Homo sapiens OX=9606 GN=ZNF512 PE=1 SV=2	3.65594	0	0	0	88.333	0	142.61	2.19344	0	0	0	28.6133	407.465
P0C0L5	56	2	521.112	0.0184605	0.514193	3.98993	0.734281	194291	Complement C4-B OS=Homo sapiens OX=9606 GN=C4B PE=1 SV=2	122.62	344.539	6986.84	6627.23	10.1295	9765.46	7640.83	9559.89	957.805	21251.9	20138.3	5977.05	14666.4
P0C0L4	57	3	526.246	0.0184671	0.514193	3.98993	0.73422	194383	Complement C4-A OS=Homo sapiens OX=9606 GN=C4A PE=1 SV=2	497.189	1397	28329.5	26871.4	41.0721	39596	30981.3	38762.5	3883.61	86170.2	81654.8	24235.2	59467.9
P02042	7	1	94.6497	0.727469	0.842972	4.10443	0.0630699	16169.6	Hemoglobin subunit delta OS=Homo sapiens OX=9606 GN=HBD PE=1 SV=2	223.098	29.3314	92.1099	490.184	90.9028	51.2784	122.592	10.1595	308.536	15.8929	42.2842	5487.05	40.866
Q7Z794	26	20	227.801	0.032178	0.570445	4.22118	0.631562	62186.6	Keratin_ type II cytoskeletal 1b OS=Homo sapiens OX=9606 GN=KRT77 PE=1 SV=3	1.8651	518.488	16056.4	16476.4	678.339	43992.8	4470.86	12697	71837.4	9203.23	26934.7	8555.15	50127.3
Q5XKE5	13	4	113.514	0.993381	0.898927	4.23291	0.0500073	58120.8	Keratin_ type II cytoskeletal 79 OS=Homo sapiens OX=9606 GN=KRT79 PE=1 SV=2	389.359	39.0369	2056.39	352.274	2921.91	1228.59	97.4442	48.8661	154.943	111.308	6343.57	225.216	30793.6
P19013	11	6	101.495	0.168069	0.704611	4.29449	0.283319	56543.3	Keratin_ type II cytoskeletal 4 OS=Homo sapiens OX=9606 GN=KRT4 PE=1 SV=5	284.901	238.618	272.226	134.724	0	463.025	90.1411	136.192	101.655	241.598	316.547	974.66	4069.6
Q32NC0	1	1	6.7838	0.10065	0.622729	4.36874	0.390424	25168.9	UPF0711 protein C18orf21 OS=Homo sapiens OX=9606 GN=C18orf21 PE=1 SV=1	0	0	3.7102	0	416.997	199.458	1411.03	172.591	161.509	0	0	171.181	824.969
P69905	12	11	114.251	0.61711	0.826862	4.40397	0.0772535	15314.6	Hemoglobin subunit alpha OS=Homo sapiens OX=9606 GN=HBA1 PE=1 SV=2	3.21578	1019.47	16162.9	2060.81	1480.54	744.1	187.336	290.485	989.053	66428.2	2925.1	74413	72.2682
O00533	21	21	142.525	0.131296	0.647561	4.66566	0.333993	136155	Neural cell adhesion molecule L1-like protein OS=Homo sapiens OX=9606 GN=CHL1 PE=1 SV=4	2788.65	6520.8	2037.31	343.73	2362.68	2944.19	59324.8	2005.92	3127.74	2586.98	2471.72	10141.5	22304.9
P01011	21	21	242.136	0.342108	0.753242	4.68062	0.154231	47822.1	Alpha-1-antichymotrypsin OS=Homo sapiens OX=9606 GN=SERPINA3 PE=1 SV=2	5268.9	27276.9	3818.19	10653.2	18611.8	185299	1033.96	199580	47341.7	15715.2	12245	12951.6	17329
Q7Z3Y7	8	1	91.8443	0.309913	0.727964	4.84206	0.170228	51194.8	Keratin_ type I cytoskeletal 28 OS=Homo sapiens OX=9606 GN=KRT28 PE=1 SV=2	0.455498	7.48675	103.032	16.8186	14.7697	22.7315	858.661	36.4024	6.69195	47.8953	16.4273	2.35823	113.308
O60356	2	2	18.0492	0.124845	0.647561	4.92066	0.344569	8872.78	Nuclear protein 1 OS=Homo sapiens OX=9606 GN=NUPR1 PE=1 SV=1	5123.61	1150.61	56533.6	7071.79	2312.87	77214	454.861	141650	9853.76	15765.7	96889.8	76363.8	150183
Q96A98	1	1	12.1336	0.380998	0.758529	5.11803	0.137692	11202.3	Tuberoinfundibular peptide of 39 residues OS=Homo sapiens OX=9606 GN=PTH2 PE=1 SV=1	4.43231	0	470.492	241.677	270.902	0	4.33909	0	7985.43	2.90159	4.17636	89.6711	0
O43505	8	7	69.9418	0.355753	0.753242	5.38466	0.148112	47575.4	Beta-1_4-glucuronyltransferase 1 OS=Homo sapiens OX=9606 GN=B4GAT1 PE=1 SV=1	658.513	1159.68	8337.13	1162.56	352.083	2269.07	6578.38	13900.8	1904.75	953.611	1307.01	168.926	73459.6
P24592	8	7	53.2807	0.0202033	0.514193	5.42349	0.71868	26234.9	Insulin-like growth factor-binding protein 6 OS=Homo sapiens OX=9606 GN=IGFBP6 PE=1 SV=1	0	182.587	1583.04	12.1737	1.20182	2140.45	181.269	2552.27	266.123	255.647	89.5488	6986.29	2965.83
Q7Z3Y9	6	4	39.609	0.131494	0.647561	5.49681	0.333678	52652.1	Keratin_ type I cytoskeletal 26 OS=Homo sapiens OX=9606 GN=KRT26 PE=1 SV=2	27.6715	961.764	1834.32	6902.75	22.6692	4232.25	1505.99	54806.3	1189.66	7832.96	8802.65	44.1312	7329.01
P07339	10	7	60.9923	0.186367	0.715395	5.58205	0.262808	45065.5	Cathepsin D OS=Homo sapiens OX=9606 GN=CTSD PE=1 SV=1	118.679	4815.25	1415.74	2380.48	0	11303	1107.54	56651.5	5719.26	622.155	1809.08	195.211	563.671
Q96PX6	2	1	11.8608	0.781135	0.85196	5.81859	0.058269	60660	Coiled-coil domain-containing protein 85A OS=Homo sapiens OX=9606 GN=CCDC85A PE=1 SV=3	1222.78	5809.49	808.776	456.501	629.067	293.424	72418.3	3067.95	903.883	139.349	1896.67	316.924	4067.94
Q8IVN8	2	2	9.8173	0.639843	0.830232	6.00639	0.073799	31036.2	Somatomedin-B and thrombospondin type-1 domain-containing protein OS=Homo sapiens OX=9606 GN=SBSPON PE=1 SV=2	257.058	821.412	1110.37	4217.43	568.638	2482.14	6631.44	1930.49	670.879	1309.7	1938.28	11.3109	52056.2
A5A3E0;Q6S8J3;P60709;P62736;P63261;P63267;P68032;P68133;Q562R1;Q9BYX7	3	2	17.9571	0.931249	0.896271	6.02365	0.0507914	123099	POTE ankyrin domain family member F OS=Homo sapiens OX=9606 GN=POTEF PE=1 SV=2	68.5812	1970.84	5180.13	1158.09	0	35501.4	28.358	12.6571	43023.3	894.526	1222.69	0	59.305
Q99962	1	1	14.1242	0.28708	0.715395	6.23476	0.183114	40133.5	Endophilin-A1 OS=Homo sapiens OX=9606 GN=SH3GL2 PE=1 SV=1	0	173.181	595.271	7.24971	568.823	1652.65	1522.07	2852.83	1202.41	7.90837	0	3187.45	2987.16
P29622	5	3	27.2971	0.972064	0.896271	6.35379	0.0501303	48713.1	Kallistatin OS=Homo sapiens OX=9606 GN=SERPINA4 PE=1 SV=3	91.1091	12029	8588.28	3975.15	72.6096	231305	200.29	291.825	10299.4	5715.45	3788.85	19.7784	51.5456
P02763	13	11	120.933	0.0848146	0.58522	6.495	0.427342	23739.7	Alpha-1-acid glycoprotein 1 OS=Homo sapiens OX=9606 GN=ORM1 PE=1 SV=1	176.46	2217.05	1912.23	1354.11	1.82508	28813.5	14911.9	5960.39	2004.96	1712.08	1544.28	160.456	3728.55
Q3SY84;Q86Y46	7	3	62.1554	0.245984	0.715395	6.50207	0.210345	57804.9	Keratin_ type II cytoskeletal 71 OS=Homo sapiens OX=9606 GN=KRT71 PE=1 SV=3	31.429	1966.37	271.531	589.753	1.48305	22913.6	8.99386	731.245	2909.95	1221.71	301.049	107.535	1565.29
P78385	19	2	235.842	0.0412571	0.570445	6.62591	0.581255	55963.3	Keratin_ type II cuticular Hb3 OS=Homo sapiens OX=9606 GN=KRT83 PE=1 SV=2	42.1516	398.937	82.9121	227.764	24.3043	741.675	5342.18	628.087	675.019	113.51	238.756	129.032	359.209
P02671	15	14	91.1292	0.0106666	0.503525	6.98944	0.818748	95714.5	Fibrinogen alpha chain OS=Homo sapiens OX=9606 GN=FGA PE=1 SV=2	273.729	2944.61	13877.8	1142.95	2882.97	19026.3	33400	106020	37507.9	3056.49	6350.58	19804.9	11043.9
Q08378	4	3	29.5145	0.355919	0.753242	7.53803	0.14804	167868	Golgin subfamily A member 3 OS=Homo sapiens OX=9606 GN=GOLGA3 PE=1 SV=2	14.1677	861.738	50.0717	1.46814	2174.55	47.4656	41.2897	27383.8	350.268	8785.82	450.971	7.92677	345.161
P0DOX7	12	4	150.457	0.0800471	0.58522	7.72737	0.439862	23664.2	Immunoglobulin kappa light chain OS=Homo sapiens OX=9606 PE=1 SV=1	0	370.873	85.5747	208.568	0	4760.08	38.2201	180.397	394.168	120.427	349.167	2359.09	20.5733
Q96HH4	1	1	6.2761	0.835633	0.863832	7.74491	0.0545946	34010.4	Transmembrane protein 169 OS=Homo sapiens OX=9606 GN=TMEM169 PE=2 SV=1	0.264824	0	0	97.0768	0	0	0	4.59377	0	1199.89	1.76114	0	0
Q14533	22	4	220.345	0.286876	0.715395	7.95738	0.183236	56867.3	Keratin_ type II cuticular Hb1 OS=Homo sapiens OX=9606 GN=KRT81 PE=1 SV=3	20.9788	1898.68	2055.06	402.763	6.48767	10397.3	96.558	41872.9	1386.95	1153.17	714.862	143.885	50.1849
P54284	2	2	16.8942	0.787637	0.85196	8.11777	0.0577693	54760.1	Voltage-dependent L-type calcium channel subunit beta-3 OS=Homo sapiens OX=9606 GN=CACNB3 PE=1 SV=1	0.0224373	116.68	5488.98	5141.84	13.1231	286.572	0	1618.46	51487.8	81527.8	4838.56	4.75989	0
Q96MP5	2	1	11.8487	0.470992	0.787841	8.20638	0.108126	80594.8	Zinc finger SWIM domain-containing protein 3 OS=Homo sapiens OX=9606 GN=ZSWIM3 PE=1 SV=2	0	16.4954	0	0	0	0	89.4243	0	122.499	0	4.66556	0	0
Q9Y483	2	2	11.8178	0.53945	0.794306	8.4954	0.0915672	68344.3	Metal-response element-binding transcription factor 2 OS=Homo sapiens OX=9606 GN=MTF2 PE=1 SV=3	0	104.521	10.3705	17.8108	36.1036	7.59837	1731.97	0	255.318	31.5026	7.2775	8.01197	252.84
P17066;P54652;P0DMV8;P0DMV9;P11142	4	2	24.1693	0.103189	0.622729	9.06424	0.385078	71484.5	Heat shock 70 kDa protein 6 OS=Homo sapiens OX=9606 GN=HSPA6 PE=1 SV=2	174.355	587.954	2744.87	1537.99	25455.3	103232	98943.5	8891.91	2714.76	1167.15	475.798	98711.4	128206
P22680	1	1	6.518	0.599662	0.819987	9.2499	0.0801161	58288.2	Cytochrome P450 7A1 OS=Homo sapiens OX=9606 GN=CYP7A1 PE=1 SV=2	1664.66	1110.64	0	0	1633.41	239.531	38204.7	265.936	1037.4	0	0	393.19	25107.4
P00747	12	11	81.2223	0.738111	0.842972	10.1633	0.0620189	93306.4	Plasminogen OS=Homo sapiens OX=9606 GN=PLG PE=1 SV=2	2043.27	10217.4	1995.57	1272.68	1659.4	344.112	1009.3	268374	335.853	1459.15	3909.26	77.128	3995.68
Q6IQ22	1	1	6.495	0.0479767	0.570445	10.3771	0.549758	27590.6	Ras-related protein Rab-12 OS=Homo sapiens OX=9606 GN=RAB12 PE=1 SV=3	0	584.674	556.082	414.578	0.102748	69.5398	9471.47	145.675	763.502	672.195	663.229	2724.73	11315.1
P12036	3	2	17.4875	0.816855	0.863832	10.6465	0.0557309	112707	Neurofilament heavy polypeptide OS=Homo sapiens OX=9606 GN=NEFH PE=1 SV=4	23.9771	0	0	0	0	0	405.407	0	0	0	0	3.02659	0
P02652	6	5	53.7962	0.0214867	0.514193	10.7844	0.707771	11289.1	Apolipoprotein A-II OS=Homo sapiens OX=9606 GN=APOA2 PE=1 SV=1	0	0	1695.08	2404.18	0	519.105	2252.41	229.79	716.452	1661.29	63080.4	688.034	1585.28
P13591	10	8	65.9394	0.201772	0.715395	10.8113	0.247379	95429.7	Neural cell adhesion molecule 1 OS=Homo sapiens OX=9606 GN=NCAM1 PE=1 SV=3	433.669	207.504	586.623	2436.85	649.299	49070.8	86.6559	1485.41	2154.06	1980.79	13444.2	6091.9	309.415
P20774	7	7	62.6222	0.0204335	0.514193	11.0364	0.716689	34264.4	Mimecan OS=Homo sapiens OX=9606 GN=OGN PE=1 SV=1	39.911	501.987	5959.2	10004.4	58.2336	10640.2	6869.42	22924.6	2548.58	13102.9	1487.14	26036	208878
Q6ZUT9	2	1	13.4884	0.676149	0.838461	11.2888	0.0688816	146731	DENN domain-containing protein 5B OS=Homo sapiens OX=9606 GN=DENND5B PE=1 SV=2	9.87082	0	0	0	11.3745	0	33.4169	0.00036409	14.3523	0.000652083	0	335.793	0.170886
P02647	37	32	393.866	0.12712	0.647561	11.5368	0.340771	30777.9	Apolipoprotein A-I OS=Homo sapiens OX=9606 GN=APOA1 PE=1 SV=1	452.654	4703.52	7352.5	8151.03	1857.58	245472	7904.69	73294.8	74220.9	4332.73	3660.37	1466.55	5292.27
P52564	2	1	17.0328	0.0479715	0.570445	13.9772	0.54978	37834.6	Dual specificity mitogen-activated protein kinase kinase 6 OS=Homo sapiens OX=9606 GN=MAP2K6 PE=1 SV=1	0	62.1614	457.624	6.67924	1631.69	1229.26	127.028	32383.6	2114.12	80.483	162.768	3092.39	9074.35
Q7Z3Z3	3	1	19.5514	0.499819	0.792056	15.9807	0.100633	102059	Piwi-like protein 3 OS=Homo sapiens OX=9606 GN=PIWIL3 PE=2 SV=2	3.08486e-05	0.000368553	0.0214696	0.481169	92.8242	0.190162	2.19115	0.103452	0.00844335	0.0137346	13.7097	38.5812	2331.5
Q8IYD8	3	2	17.8376	0.382471	0.758529	16.2895	0.137117	234986	Fanconi anemia group M protein OS=Homo sapiens OX=9606 GN=FANCM PE=1 SV=2	773.045	121.408	26.2751	4.07311	1333.93	1170.98	9763.93	716.562	791.026	2.22786	1.82619	23317.2	23106.2
P08962	1	1	13.1602	0.95288	0.896271	17.0223	0.0503711	26492.1	CD63 antigen OS=Homo sapiens OX=9606 GN=CD63 PE=1 SV=2	86.4588	1.86369	4.56471	101.774	465.116	16178.4	114.389	48.114	16.4068	1606.8	5.42914	0	0
O43790	19	1	241.156	0.0258906	0.570445	18.2995	0.673549	55154.5	Keratin_ type II cuticular Hb6 OS=Homo sapiens OX=9606 GN=KRT86 PE=1 SV=1	248.564	4014.59	715.117	882.327	1854.67	6161.88	12323.1	7857.57	3119.29	1524.58	2069.46	184363	8477.45
P0DPE3	1	1	12.254	0.623848	0.826862	18.4678	0.0761978	33748.5	Transmembrane and death domain protein 1 OS=Homo sapiens OX=9606 GN=TMDD1 PE=3 SV=1	334.678	0	0	872.006	0	130.722	0	282.527	0	7136.84	28105.5	0	0
Q96HA8	2	2	16.2871	0.0453949	0.570445	19.8075	0.561375	24135.9	Protein N-terminal glutamine amidohydrolase OS=Homo sapiens OX=9606 GN=NTAQ1 PE=1 SV=2	0	131.366	8.05557	45.5062	0	461.963	0	823.229	44.6746	153.372	2550.24	1052.06	775.181
P00734	13	12	95.7418	0.185946	0.715395	20.9198	0.263251	71519.7	Prothrombin OS=Homo sapiens OX=9606 GN=F2 PE=1 SV=2	251.853	0	1038.55	193.026	954.042	1506.79	7.73612	467.798	2338.5	71554.2	1919.6	429.383	3362.37
Q6PD62	8	7	48.2321	0.0121625	0.503525	21.5344	0.800231	134415	RNA polymerase-associated protein CTR9 homolog OS=Homo sapiens OX=9606 GN=CTR9 PE=1 SV=1	416.907	8.61617	29.8307	0.308408	0	3906.43	2415	992.032	97.5071	20.4287	77.9534	7933.56	256.974
P58004	1	1	5.009	0.737493	0.842972	32.5445	0.0620784	54893	Sestrin-2 OS=Homo sapiens OX=9606 GN=SESN2 PE=1 SV=1	0	29.7305	0	0	26.5513	112.747	0	0	3.23491	2.04864	0	2812.62	0
O43639	2	2	16.7736	0.0622567	0.570445	41.1825	0.494193	43143.2	Cytoplasmic protein NCK2 OS=Homo sapiens OX=9606 GN=NCK2 PE=1 SV=2	42.2443	0	6.18802	0	2.42868	4.07151	302.937	1038.73	18.5595	0	717.313	1255.6	14.1215
P41227	2	2	11.7391	0.000764401	0.253169	44.7718	0.989968	26629.6	N-alpha-acetyltransferase 10 OS=Homo sapiens OX=9606 GN=NAA10 PE=1 SV=1	0	0	1078.34	98.2236	2.87824	40133.4	6710.77	895.281	5823.89	806.177	1126.07	16428.3	12565.3
Q02952	3	1	22.1038	0.1913	0.715395	59.1176	0.257699	192052	A-kinase anchor protein 12 OS=Homo sapiens OX=9606 GN=AKAP12 PE=1 SV=4	0	0	5.46853	0	0	0	0	112.069	4.65896	372.172	0	0	28.3576
P60006	1	1	6.2694	0.00393355	0.503525	64.9205	0.924038	14337.9	Anaphase-promoting complex subunit 15 OS=Homo sapiens OX=9606 GN=ANAPC15 PE=1 SV=1	0	0	0	3.56006	0	165.548	53.6024	30.933	34.0763	7.22812	72.2869	6.11841	0
P20742	5	1	34.2162	0.0121108	0.503525	69.176	0.800848	165346	Pregnancy zone protein OS=Homo sapiens OX=9606 GN=PZP PE=1 SV=4	0.208124	14.1454	40.8699	209.501	0.317167	11631.2	2640.52	645.783	6909.05	76.0931	2.91814	3838.26	3591.49
P40855	1	1	12.6218	0.0508874	0.570445	132.753	0.537308	33091.7	Peroxisomal biogenesis factor 19 OS=Homo sapiens OX=9606 GN=PEX19 PE=1 SV=1	0	0	350.525	66.4642	0	480.702	0.160962	339.434	39275.5	21.5422	88.6569	5510.26	42853.9
P19823	2	2	17.7134	0.21919	0.715395	156.429	0.231636	106920	Inter-alpha-trypsin inhibitor heavy chain H2 OS=Homo sapiens OX=9606 GN=ITIH2 PE=1 SV=2	10.3712	11.8624	3.64148	6.54576	6.56544	38.8579	4221.98	5.69146	26.437	3.38796	0.111657	5270.8	190.464
P02533	36	11	320.707	0.00730159	0.503525	235.858	0.866053	51903.7	Keratin_ type I cytoskeletal 14 OS=Homo sapiens OX=9606 GN=KRT14 PE=1 SV=4	0	3.15143	2582.89	50.7471	286.058	282387	57997	139306	450475	57.8492	158.263	111060	61562.6
P19827	2	2	12.0217	0.00578885	0.503525	241.53	0.890528	101846	Inter-alpha-trypsin inhibitor heavy chain H1 OS=Homo sapiens OX=9606 GN=ITIH1 PE=1 SV=3	0	0	4.10683	0	0	23.6077	962.231	27.4445	121.632	0	4.95846	392.026	55.1727
P0DMS9	1	1	6.2031	0.0577983	0.570445	243.762	0.510155	30897.4	Transmembrane domain-containing protein TMIGD3 OS=Homo sapiens OX=9606 GN=TMIGD3 PE=1 SV=1	0	0	18.3368	0	0	140.338	598.691	13.3027	0	5.39941	0	112.931	6281.02
Q96BT7	2	1	13.97	0.0520928	0.570445	7737.46	0.532338	76063.9	Alkylated DNA repair protein alkB homolog 8 OS=Homo sapiens OX=9606 GN=ALKBH8 PE=1 SV=2	0.00306752	0	0.114021	0	0	0	365.179	2.36086	0.00778052	0	24.7322	114.385	942.888
Q8IXQ9	1	1	6.7111	0.288806	0.715395	Infinity	0.18209	29859.9	Electron transfer flavoprotein beta subunit lysine methyltransferase OS=Homo sapiens OX=9606 GN=ETFBKMT PE=1 SV=1	0	0	0	0	0	0	0	0	110.669	0	0	17231.3	0
Q8N9L9	1	1	6.5605	0.0472849	0.570445	Infinity	0.552815	46839.9	Peroxisomal succinyl-coenzyme A thioesterase OS=Homo sapiens OX=9606 GN=ACOT4 PE=1 SV=2	0	0	0	0	0	28.4105	7431.93	369.531	0	0	0	187.673	9.53694
Q9Y3D5	1	1	5.8155	0.453301	0.785899	Infinity	0.113147	16248.9	28S ribosomal protein S18c_ mitochondrial OS=Homo sapiens OX=9606 GN=MRPS18C PE=1 SV=1	0	0	0	0	0	0	0	0	2770.52	0	0	0	0
Q9NSD5	1	1	5.0199	0.309225	0.727964	Infinity	0.170597	69320.6	Sodium- and chloride-dependent GABA transporter 2 OS=Homo sapiens OX=9606 GN=SLC6A13 PE=1 SV=3	0	0	0	0	0	0	0	245.436	0	0	0	0	6.05159
Q3LI60	1	1	4.7248	0.453301	0.785899	Infinity	0.113147	5136.62	Keratin-associated protein 20-3 OS=Homo sapiens OX=9606 GN=KRTAP20-3 PE=3 SV=1	0	0	0	0	0	0	0	0	0	0	0	966.671	0
Q8N9Z9	1	1	6.6221	0.453301	0.785899	Infinity	0.113147	43750.4	Lamin tail domain-containing protein 1 OS=Homo sapiens OX=9606 GN=LMNTD1 PE=2 SV=2	0	0	0	0	0	0	0	0	0	0	0	5.81179	0
P02745	1	1	6.2496	0.453301	0.785899	Infinity	0.113147	26301.7	Complement C1q subcomponent subunit A OS=Homo sapiens OX=9606 GN=C1QA PE=1 SV=2	0	0	0	0	0	0	0	0	0	0	28375	0	0
O43678	2	2	10.6896	0.0846209	0.58522	Infinity	0.427836	11035.6	NADH dehydrogenase [ubiquinone] 1 alpha subcomplex subunit 2 OS=Homo sapiens OX=9606 GN=NDUFA2 PE=1 SV=3	0	0	0	0	0	19.9954	2124.07	0	0	0	0	68.0723	314.851
Q96P66	2	2	10.5421	0.0461374	0.570445	Infinity	0.557976	57514.6	Probable G-protein coupled receptor 101 OS=Homo sapiens OX=9606 GN=GPR101 PE=1 SV=1	0	0	0	0	0	1322.49	636.314	0	2.01162	0	0	453.837	373.174
P54762	3	2	14.9874	0.19033	0.715395	Infinity	0.25869	111368	Ephrin type-B receptor 1 OS=Homo sapiens OX=9606 GN=EPHB1 PE=1 SV=1	0	0	0	0	0	8.53628	0	0	37.6403	0	0	1.71938	0
P02753	4	3	32.3285	0.0666682	0.570445	Infinity	0.479431	23352.2	Retinol-binding protein 4 OS=Homo sapiens OX=9606 GN=RBP4 PE=1 SV=3	0	0	0	0	0	0	19.0434	189.215	2.47883	9683.31	135.718	0	0
Q9Y4B5;Q8IX95;Q96RT6;P51858;Q9UPR0	6	3	35.2878	0.158452	0.701917	Infinity	0.295214	210781	Microtubule cross-linking factor 1 OS=Homo sapiens OX=9606 GN=MTCL1 PE=1 SV=5	0	0	0	0	0	0	4.80766	0	0	38.605	0	159.747	0.31747
[truncated: 76 more columns]

## Sheet: MS - Control vs SMA_baseline
Accession	Peptide count	Unique peptides	Confidence score	two-way ANOVA (p)	q Value	Max fold change	Power	Mass	Description	IIH8	IIH4	IIH10	IIH7	IIH5	IIH2	IIH6	SMA2-7_BL	SMA2-5_BL	SMA2-3_BL	SMA2-9_BL	SMA2-10_BL	SMA2-1_BL	SMA2-8_BL	SMA2-2_BL	Spalte1	Spalte2	Spalte3	Spalte4	Spalte5	Spalte6	Spalte7	Spalte8	Spalte9	Spalte10	Spalte11	Spalte12	Spalte13	Spalte14	Spalte15	Spalte16	Spalte17	Spalte18	Spalte19	Spalte20	Spalte21	Spalte22	Spalte23	Spalte24	Spalte25
Q04695	20	2	193.36	0.874696	0.948046	1.01135	0.0525696	48390.9	Keratin_ type I cytoskeletal 17 OS=Homo sapiens OX=9606 GN=KRT17 PE=1 SV=2	1.29405	756.864	228.724	17.7523	223.88	37.6502	566.645	13.776	703.702	278.78	54.3591	766.889	279.717	0.0715241	21.1249
P05452	9	8	61.3395	0.335532	0.947392	1.04563	0.153376	22936	Tetranectin OS=Homo sapiens OX=9606 GN=CLEC3B PE=1 SV=3	275.982	278.661	2312.9	141.812	1351.66	159.379	8558.06	937.403	171.753	1479.18	4670.69	1569.21	949.043	842.574	5009
P01860	17	5	216.694	0.500803	0.947392	1.05134	0.0987135	42313.5	Immunoglobulin heavy constant gamma 3 OS=Homo sapiens OX=9606 GN=IGHG3 PE=1 SV=2	810.996	10572.7	3514.1	69.8437	334.675	132.102	1056.12	3151.87	6753.35	551.029	501.58	4617.73	961.125	3191.04	86.2358
Q6ZWJ1	3	2	18.3276	0.276223	0.947392	1.05194	0.184398	62175.1	Syntaxin-binding protein 4 OS=Homo sapiens OX=9606 GN=STXBP4 PE=1 SV=2	82.3997	1383.35	1160.79	618.849	55.9238	6.69078	0.0100216	63.7091	1129.15	192.696	379.077	48.0179	1550.33	386.032	227.927
P07225	3	3	23.0354	0.770081	0.947392	1.05968	0.0588793	77175.7	Vitamin K-dependent protein S OS=Homo sapiens OX=9606 GN=PROS1 PE=1 SV=1	392.45	917.257	466.296	28.2382	260.532	790.477	3351.85	4437.07	1132.13	278.523	449.338	782.729	360.518	20.0618	56.8268
P00738;P00739	25	24	259.91	0.677078	0.947392	1.06236	0.0681806	45889.7	Haptoglobin OS=Homo sapiens OX=9606 GN=HP PE=1 SV=1	7130.64	30710.7	39860.5	349.984	11018.3	3419.74	40932.2	21713.2	740.933	8729.61	96020.2	26593.2	6096.54	532.669	1564.62
P18065	3	3	17.371	0.269865	0.947392	1.07623	0.188277	35897.7	Insulin-like growth factor-binding protein 2 OS=Homo sapiens OX=9606 GN=IGFBP2 PE=1 SV=2	6.65085	67.8114	547.417	10.7428	360.401	9.15739	1624.42	490.516	61.4014	174.833	614.362	679.599	377.008	11.6619	821.288
P07602	7	4	40.0608	0.590872	0.947392	1.08498	0.0806178	59937.6	Prosaposin OS=Homo sapiens OX=9606 GN=PSAP PE=1 SV=2	237.328	249.165	1773.52	325.653	424.68	85.8304	1400.56	401.142	123.307	668.756	2707.9	706.326	906.469	5.5451	56.4137
P68871	12	8	182.536	0.438556	0.947392	1.08617	0.115276	16112.5	Hemoglobin subunit beta OS=Homo sapiens OX=9606 GN=HBB PE=1 SV=2	16751.1	32714.7	97246.9	8828.8	155333	43272.9	11253	2804.41	10847.8	20762.3	6045.42	133406	5533.6	16974.3	257212
O95678	11	1	106.668	0.870649	0.948046	1.11057	0.0527402	59845.6	Keratin_ type II cytoskeletal 75 OS=Homo sapiens OX=9606 GN=KRT75 PE=1 SV=2	2808.58	23757.4	3141.5	0	37860.6	31064.7	54070.4	51951.6	166.549	29769.6	53479.3	26755.2	30485.8	20.2786	1185.83
P05155	13	12	114.362	0.273412	0.947392	1.11698	0.186098	55382.4	Plasma protease C1 inhibitor OS=Homo sapiens OX=9606 GN=SERPING1 PE=1 SV=2	31090.5	51573.2	11589.3	491.771	19581.3	5665.28	29764.8	34860.9	15738.4	21027.1	39688.1	21378.4	13876.9	18370.7	26230.1
P81605	1	1	4.8219	0.563564	0.947392	1.11738	0.0854828	11397.9	Dermcidin OS=Homo sapiens OX=9606 GN=DCD PE=1 SV=2	0	1116.36	165.558	13660.9	119.968	851.44	4679.18	979.864	60.685	9281.71	5140.88	4.94038	2848.18	1123.42	6858.08
O94851	2	2	11.0637	0.667851	0.947392	1.13523	0.069321	128172	[F-actin]-monooxygenase MICAL2 OS=Homo sapiens OX=9606 GN=MICAL2 PE=1 SV=1	11734.6	18610.7	8667.02	219.747	31991.9	6641.36	6567.8	10453.1	7392.39	13191.1	2660.07	29630.2	23052.9	1153.47	22010.5
P01019	12	12	108.817	0.45748	0.947392	1.1404	0.109823	53439.4	Angiotensinogen OS=Homo sapiens OX=9606 GN=AGT PE=1 SV=1	1290.86	219200	7481.28	8404.32	1125.69	805.287	7254.08	93027	671.971	9026.75	56451.6	9986.45	145011	1420.95	4449.22
P24592	8	7	53.2807	0.628862	0.947392	1.14971	0.0746261	26234.9	Insulin-like growth factor-binding protein 6 OS=Homo sapiens OX=9606 GN=IGFBP6 PE=1 SV=1	81.1412	2466.98	54.5076	45.0784	5172.54	743.309	3185.24	2140.45	181.269	2552.27	266.123	255.647	89.5488	2965.83	6986.29
Q8IUC0	1	1	11.5978	0.548396	0.947392	1.17726	0.0884053	19517.9	Keratin-associated protein 13-1 OS=Homo sapiens OX=9606 GN=KRTAP13-1 PE=2 SV=2	79.673	31.8111	18541	0	8114.7	2420.08	970.842	0	2.85729	41.8636	860.667	33213.4	5358.19	1098.77	0
Q9BXI3	1	1	6.0152	0.729006	0.947392	1.19394	0.0625182	41191.7	Cytosolic 5'-nucleotidase 1A OS=Homo sapiens OX=9606 GN=NT5C1A PE=1 SV=1	3148.85	12131.4	10096.2	1254.64	16169.8	933.787	3693.16	6555.45	1123.5	7753.78	971.918	18467.5	19998.8	49.7445	9794.58
Q96LZ3	1	1	6.3744	0.649634	0.947392	1.20133	0.0716993	19590.3	Calcineurin subunit B type 2 OS=Homo sapiens OX=9606 GN=PPP3R2 PE=1 SV=3	356968	334243	239249	3.31949	400658	60900.7	364472	511662	212215	504320	403736	287294	281558	210675	114.007
P04264	57	49	591.853	0.536086	0.947392	1.20365	0.0909003	66209.9	Keratin_ type II cytoskeletal 1 OS=Homo sapiens OX=9606 GN=KRT1 PE=1 SV=6	22876.1	1591.51	96001.6	2257.91	22096.6	14704.8	4550.77	34054.3	23967.6	20616.4	6155.43	59025.3	75789.9	2910.6	3188.83
P02749	9	8	66.8703	0.139119	0.947392	1.209	0.310051	39609.8	Beta-2-glycoprotein 1 OS=Homo sapiens OX=9606 GN=APOH PE=1 SV=3	477.544	778.397	533.973	683.557	2087.18	131.719	2420.05	7573.11	0	598.673	1118.96	119.653	24.7298	390.778	1.42947
O76015;O76014	5	2	43.2803	0.780348	0.947392	1.21926	0.0580776	52076.8	Keratin_ type I cuticular Ha8 OS=Homo sapiens OX=9606 GN=KRT38 PE=1 SV=3	62.9103	353.023	281.665	68.5139	7.46239	289.771	71.751	24.7411	102.615	10.3007	237.589	419.511	671.398	110.587	4.9461
P0DPK4;Q7Z3S9	1	1	6.6091	0.133758	0.947392	1.23501	0.317801	27716.8	Notch homolog 2 N-terminal-like protein C OS=Homo sapiens OX=9606 GN=NOTCH2NLC PE=1 SV=1	180602	160488	114793	97080.5	154836	75034.1	186099	237212	148941	189238	118536	180471	168275	132069	192847
P17066;P54652;P0DMV8;P0DMV9;P11142	4	2	24.1693	0.595926	0.947392	1.25327	0.0797704	71484.5	Heat shock 70 kDa protein 6 OS=Homo sapiens OX=9606 GN=HSPA6 PE=1 SV=2	120457	68227.8	18086.5	98910.7	2745.15	41.165	363.811	103232	98943.5	8891.91	2714.76	1167.15	475.798	128206	98711.4
P02675	7	6	51.4084	0.550894	0.947392	1.25371	0.0879127	56612.6	Fibrinogen beta chain OS=Homo sapiens OX=9606 GN=FGB PE=1 SV=2	3421.34	6603.75	4.64051	1165.44	64.7022	780.519	124.151	2852	3954.51	179.63	7833.01	1137.75	65.1729	1358.18	49.2323
Q9UBU2	3	2	17.0639	0.367622	0.947392	1.26796	0.139734	29701.4	Dickkopf-related protein 2 OS=Homo sapiens OX=9606 GN=DKK2 PE=1 SV=1	0	65.9783	12.7327	4.63371	3.41214	6.6125	1.71178	3.49002	0.43439	8.16308	124.517	1.10991	0.0672272	0	0
Q7L014;O75167	4	2	21.8485	0.749252	0.947392	1.27336	0.0606367	117876	Probable ATP-dependent RNA helicase DDX46 OS=Homo sapiens OX=9606 GN=DDX46 PE=1 SV=2	9429.22	329.792	1086.59	7237.41	1225.39	1844.19	974.435	5977.83	7878.42	1879.73	4476.15	208.554	248.991	7904.6	3626.6
Q7Z3Z3	3	1	19.5514	0.711741	0.947392	1.2819	0.0642636	102059	Piwi-like protein 3 OS=Homo sapiens OX=9606 GN=PIWIL3 PE=2 SV=2	1624.19	0.8546	0	0.0248403	2.15346	0	1.61942	0.190162	2.19115	0.103452	0.00844335	0.0137346	13.7097	2331.5	38.5812
P0DOX2;A0A0B4J1V1;A0A0J9YVY3;P01762;P01763	14	7	140.998	0.984671	0.971327	1.2822	0.0500381	49846.7	Immunoglobulin alpha-2 heavy chain OS=Homo sapiens OX=9606 PE=1 SV=2	10762.6	1531.92	14236.3	1008.64	3536.46	1369.34	885.346	5304.12	401.847	6320.76	696.036	7383.55	3014.8	25141.8	578.879
A0A075B6P5;A0A075B6S2;A0A075B6S6;A0A087WW87;A0A0A0MRZ7;A2NJV5;P01614;P01615;P06310	1	1	7.3839	0.887953	0.95949	1.29562	0.0520502	13070.8	Immunoglobulin kappa variable 2-28 OS=Homo sapiens OX=9606 GN=IGKV2-28 PE=3 SV=1	3782.47	536.303	1719	8.37775	31.0216	323.944	1101.82	696.782	18.2982	3448.79	827.076	2437.19	3663.74	6.03223	11.7944
P25311	18	17	179.393	0.621461	0.947392	1.32758	0.0757267	34486.9	Zinc-alpha-2-glycoprotein OS=Homo sapiens OX=9606 GN=AZGP1 PE=1 SV=2	56106.5	113045	96606.6	9.00996	9888.36	18883	18547.7	22681.7	108445	28644.1	167162	3322.86	4720.25	138240	1808.12
P41222	23	22	252.894	0.32861	0.947392	1.33959	0.156576	21257	Prostaglandin-H2 D-isomerase OS=Homo sapiens OX=9606 GN=PTGDS PE=1 SV=1	197261	23942.2	203314	3501.51	470921	11735.2	22591.6	404766	21863.7	164794	154733	411749	134722	127421	8748.37
Q16270	11	11	85.4495	0.58079	0.947392	1.34072	0.0823568	30156.8	Insulin-like growth factor-binding protein 7 OS=Homo sapiens OX=9606 GN=IGFBP7 PE=1 SV=1	3354.67	6815.21	66958.4	787.995	1971.79	1844.77	5428.21	7493.84	1358.38	4266.29	15716.8	8625.18	91712.2	2239.27	2140.26
P04156	3	2	13.8993	0.547156	0.947392	1.3597	0.0886516	27889.4	Major prion protein OS=Homo sapiens OX=9606 GN=PRNP PE=1 SV=1	1.84822	179.991	5796.08	6.43394	963.717	9.2935	916.736	3939.25	40.5402	34.9828	447.848	4855.73	2753.72	2.88556	160.974
P01024	113	105	1120.24	0.365639	0.947392	1.36138	0.140524	188688	Complement C3 OS=Homo sapiens OX=9606 GN=C3 PE=1 SV=2	33212.5	7446.03	25385.8	1728.49	11708.1	775385	90230.4	8886.4	56195.7	13864.3	36083.3	516739	17622.3	161804	659246
P05546	4	3	24.8055	0.81272	0.947392	1.39281	0.0558179	57241.8	Heparin cofactor 2 OS=Homo sapiens OX=9606 GN=SERPIND1 PE=1 SV=3	75.6014	725.31	414.877	3.95476	1578.53	305.309	3924.28	5711.91	85.0038	1688.12	418.624	1281.64	1997.91	1.32553	2.26748
P06396	23	22	186.579	0.493742	0.947392	1.40198	0.100404	86096.8	Gelsolin OS=Homo sapiens OX=9606 GN=GSN PE=1 SV=1	1196.57	7354.4	26862.3	3437.06	4126.16	2181.35	39721.9	59118.5	750.453	11632.4	3957.15	11934.9	48385.5	216.214	4.97613
Q7Z3Y9	6	4	39.609	0.778021	0.947392	1.41669	0.0582556	52652.1	Keratin_ type I cytoskeletal 26 OS=Homo sapiens OX=9606 GN=KRT26 PE=1 SV=2	3722.8	16970.2	10812.2	530.668	14510.2	647.6	5764.38	4232.25	1505.99	54806.3	1189.66	7832.96	8802.65	7329.01	44.1312
P13647	29	14	256.103	0.801216	0.947392	1.45072	0.0565751	62606.6	Keratin_ type II cytoskeletal 5 OS=Homo sapiens OX=9606 GN=KRT5 PE=1 SV=3	72.4076	4643.27	1993.2	1975.85	3649.51	1027.01	3381.14	3967.24	229.222	2281.67	2383.83	3525.29	14970.9	44.8635	355.388
A0A0A0MRZ8;P04433	2	1	14.2607	0.725604	0.947392	1.4778	0.0628518	12739.3	Immunoglobulin kappa variable 3D-11 OS=Homo sapiens OX=9606 GN=IGKV3D-11 PE=3 SV=6	556.894	1279.82	243.701	120.195	641.111	679.714	316.11	188.825	3417.77	212.043	379.579	191.884	1708.18	38.3831	344.618
Q8IVU3	4	2	30.7011	0.472696	0.947392	1.49177	0.105714	116609	Probable E3 ubiquitin-protein ligase HERC6 OS=Homo sapiens OX=9606 GN=HERC6 PE=1 SV=2	220.204	1424.34	88.7552	60.8302	601.669	3.30441	228.382	115.322	972.467	262.569	175.499	273.179	1918.8	11.3057	750.413
Q3SY84;Q86Y46	7	3	62.1554	0.837946	0.948046	1.50156	0.0543295	57804.9	Keratin_ type II cytoskeletal 71 OS=Homo sapiens OX=9606 GN=KRT71 PE=1 SV=3	308.745	210.11	1652.41	220.798	605.121	1001.82	13342.6	22913.6	8.99386	731.245	2909.95	1221.71	301.049	1565.29	107.535
O94892	5	5	29.2385	0.837739	0.948046	1.50175	0.0543407	76889.3	Zinc finger protein 432 OS=Homo sapiens OX=9606 GN=ZNF432 PE=1 SV=1	7029.29	543.306	45.9777	20.1531	10497.5	14561.8	20632.7	31113.7	227.302	21533.2	2882.18	15771.9	19366.7	633.177	2.55271
P0DOX8	9	1	127.24	0.220326	0.947392	1.50467	0.223388	23115.3	Immunoglobulin lambda-1 light chain OS=Homo sapiens OX=9606 PE=1 SV=1	77097.8	0	0	189.204	47327.2	0	0	2136.46	14094.3	41158.8	0	1302.86	0	54268.9	101329
Q15113	2	2	11.5073	0.697571	0.947392	1.51609	0.0657966	48828	Procollagen C-endopeptidase enhancer 1 OS=Homo sapiens OX=9606 GN=PCOLCE PE=1 SV=2	38.4231	26.2551	18.1751	0	34.1981	145.277	76.4635	55.9078	413.19	15.1302	57.6792	18.5779	26.5303	0	0
Q96T23	6	4	42.1149	0.120823	0.947392	1.51991	0.33804	165360	Remodeling and spacing factor 1 OS=Homo sapiens OX=9606 GN=RSF1 PE=1 SV=2	23746.9	24680.7	14166.6	11797.1	26617.4	12205.2	29998.9	37977.7	20646.4	29739.9	17968.9	66830.4	31757.7	14625.5	29219
P02787	120	116	1296.55	0.0552127	0.947392	1.52537	0.497667	79345.1	Serotransferrin OS=Homo sapiens OX=9606 GN=TF PE=1 SV=3	282893	116777	6513.07	1462.19	57018.8	1591.49	155600	171859	143590	97336.6	161892	75578	83732.6	129015	221066
Q17R98	4	3	32.9589	0.847521	0.948046	1.52606	0.053825	120762	Zinc finger protein 827 OS=Homo sapiens OX=9606 GN=ZNF827 PE=1 SV=1	1018.38	887.386	1829.76	2795.43	239.227	10794.3	1437.77	666.104	3938.51	1520.55	2215.63	530.496	1640.39	410.361	22219.1
Q9NR56	2	2	7.1613	0.850525	0.948046	1.53367	0.0536734	42558.7	Muscleblind-like protein 1 OS=Homo sapiens OX=9606 GN=MBNL1 PE=1 SV=2	80883	265057	869.964	124.815	140932	220012	216202	222392	48562.5	312238	1400.67	656409	369730	8495.84	473.081
P02671	15	14	91.1292	0.222428	0.947392	1.54503	0.221695	95714.5	Fibrinogen alpha chain OS=Homo sapiens OX=9606 GN=FGA PE=1 SV=2	45664.7	66948.1	8586.2	2606.12	3137.61	1166.45	5663.94	19026.3	33400	106020	37507.9	3056.49	6350.58	11043.9	19804.9
O43678	2	2	10.6896	0.953268	0.968684	1.54712	0.0503541	11035.6	NADH dehydrogenase [ubiquinone] 1 alpha subcomplex subunit 2 OS=Homo sapiens OX=9606 GN=NDUFA2 PE=1 SV=3	14.6523	0	0	818.485	581.688	0	14.3534	19.9954	2124.07	0	0	0	0	314.851	68.0723
Q68D91	1	1	6.1109	0.421446	0.947392	1.54906	0.120561	31542.6	Metallo-beta-lactamase domain-containing protein 2 OS=Homo sapiens OX=9606 GN=MBLAC2 PE=1 SV=3	443.188	48.2415	20.8303	0	11.2674	4816.63	5539.7	7170.39	380.283	6926.04	153.673	2008.16	2554.22	0	68.417
P48742	1	1	5.1161	0.110304	0.947392	1.55152	0.356355	45720.9	LIM/homeobox protein Lhx1 OS=Homo sapiens OX=9606 GN=LHX1 PE=1 SV=2	36015.3	29019.5	0	5053.63	20798.5	0	31657.1	33975.3	18017.7	40273.1	29608.1	20975.8	19462.9	6213.58	48763.9
P08729	12	6	127.708	0.859044	0.948046	1.56184	0.053261	51442.8	Keratin_ type II cytoskeletal 7 OS=Homo sapiens OX=9606 GN=KRT7 PE=1 SV=5	570.693	2667.88	4421.62	1475.98	1221.33	253.301	7613.16	15746.3	77.3519	1842.54	3026.4	2347.12	3270.73	6188.61	29.9647
P62280	2	1	11.2007	0.363557	0.947392	1.56703	0.14136	18601.8	40S ribosomal protein S11 OS=Homo sapiens OX=9606 GN=RPS11 PE=1 SV=3	20.6106	72.5294	88.5981	0	27.5229	8.55864	42.3012	16.1723	15.7637	33.1336	66.2565	119.56	169.127	38.3881	7.44598
P10643	2	2	11.8168	0.692524	0.947392	1.59157	0.0663652	96711.9	Complement component C7 OS=Homo sapiens OX=9606 GN=C7 PE=1 SV=2	271.639	490.254	161.963	0	72.2889	6.95492	122.743	5.42126	20.2437	14.6183	262.5	687.846	344.352	694.525	18.3252
Q96KN7	2	2	10.5458	0.126075	0.947392	1.59411	0.329543	147423	X-linked retinitis pigmentosa GTPase regulator-interacting protein 1 OS=Homo sapiens OX=9606 GN=RPGRIP1 PE=1 SV=2	7319.56	60.516	20.3802	4248.36	1264.2	0	14.0945	7153.64	5719.97	1068.46	19.0917	409.83	1266.48	5410.83	2502.85
P51504	2	2	17.7062	0.333977	0.947392	1.64216	0.154086	32308	Zinc finger protein 80 OS=Homo sapiens OX=9606 GN=ZNF80 PE=1 SV=2	313.061	169.099	0	314.176	25.1261	0	0	1.93804	274.619	583.081	6.36991	422.227	106.535	143.233	3.68293
P23975	1	1	7.1197	0.502381	0.947392	1.64559	0.0983419	69902.4	Sodium-dependent noradrenaline transporter OS=Homo sapiens OX=9606 GN=SLC6A2 PE=1 SV=1	0	38.1089	0	0.111161	82.5742	0	46869.2	63527.4	0	15.5315	29.8558	24234.2	565.761	0	0
P02768;A7E2U8;P40424;P40425;P40426;Q5JQF8;Q6IQ26;Q7Z5M8;Q9BPW4;Q9HBI1;Q9NVI1;Q9Y2R4	205	189	1921.38	0.163476	0.947392	1.65422	0.278722	71362.7	Albumin OS=Homo sapiens OX=9606 GN=ALB PE=1 SV=2	690388	721870	1.68035e+06	234332	580247	396916	834891	1.7419e+06	422395	609291	2.43096e+06	1.22502e+06	1.89894e+06	862121	524806
Q9NPR2	2	1	14.7518	0.800026	0.947392	1.68108	0.0566562	94134.7	Semaphorin-4B OS=Homo sapiens OX=9606 GN=SEMA4B PE=1 SV=4	8.34598	142.941	49.6789	873.056	20.2094	755.985	588.894	303.295	2.58007	1209.16	1297.67	401.489	1462.71	0	9.18709
P26038	3	3	24.343	0.32046	0.947392	1.68683	0.160473	67934.2	Moesin OS=Homo sapiens OX=9606 GN=MSN PE=1 SV=3	189.199	1247.71	181.613	461.137	212.464	213.289	36.931	79.7462	84.131	332.801	140.443	4.19205	7.14905	114.453	4138.24
P00450	33	30	282.683	0.472633	0.947392	1.69075	0.10573	123061	Ceruloplasmin OS=Homo sapiens OX=9606 GN=CP PE=1 SV=1	37342.1	4033.13	849.853	1609.01	819.148	154.975	3745.41	3464.58	4866.6	16776	1628.62	367.72	266.23	26067	40382.7
P02656	2	2	23.3643	0.978092	0.971327	1.69978	0.0500777	10852.3	Apolipoprotein C-III OS=Homo sapiens OX=9606 GN=APOC3 PE=1 SV=1	0	699.233	24.8745	0	902.589	184.836	870.12	483.54	0	220.61	349.798	2121.33	2034.12	0	0
P04004	5	5	33.5841	0.279788	0.947392	1.71273	0.182276	55104	Vitronectin OS=Homo sapiens OX=9606 GN=VTN PE=1 SV=1	256.996	1524.41	3883.35	144.707	540.034	162.827	3040	2073.81	352.225	3415.55	647.02	3881.94	3576.97	176.409	4573.85
Q99435	16	16	116.91	0.177938	0.947392	1.71885	0.262623	96421.9	Protein kinase C-binding protein NELL2 OS=Homo sapiens OX=9606 GN=NELL2 PE=1 SV=1	3640.98	3453.21	968.904	11.3502	2240.37	605.205	5166.16	3013.23	12958.3	3460.94	3898.57	2917.92	2493.22	1311.31	1546.22
Q7Z3Z0	7	1	67.2259	0.757941	0.947392	1.72066	0.059882	49888.3	Keratin_ type I cytoskeletal 25 OS=Homo sapiens OX=9606 GN=KRT25 PE=1 SV=1	632.715	156.553	68.5544	5.55129	846.364	24.0851	342.753	40.8384	671.709	224.497	32.8605	800.967	1341.59	969.046	2.02527
P0CG47;P0CG48;P62979;P62987	3	3	20.8528	0.655112	0.947392	1.73787	0.0709659	25818.7	Polyubiquitin-B OS=Homo sapiens OX=9606 GN=UBB PE=1 SV=1	618.992	363.666	581.097	1806.62	20.8766	51.6928	144.091	52.3612	4310.7	333.971	1651.83	159.737	150.131	153.708	311.926
P08294	5	5	38.5554	0.350276	0.947392	1.743	0.146874	26307.2	Extracellular superoxide dismutase [Cu-Zn] OS=Homo sapiens OX=9606 GN=SOD3 PE=1 SV=2	844.753	380.838	187.77	0.159018	102.617	1355.29	2072.78	3537.18	59.4843	1561.5	1236.16	1719.84	1486.75	166.571	81.3553
Q96MU6	4	4	30.5969	0.308156	0.947392	1.76083	0.166635	84929.1	Zinc finger protein 778 OS=Homo sapiens OX=9606 GN=ZNF778 PE=1 SV=3	2374.21	3730.21	1088.28	1166.35	3879.88	6815.5	1186.8	345.223	1629.44	2230.93	31277.8	3238.33	1885.85	2.98892	122.277
Q4G0S7	1	1	5.7449	0.0667479	0.947392	1.76224	0.458972	30149.7	Coiled-coil domain-containing protein 152 OS=Homo sapiens OX=9606 GN=CCDC152 PE=1 SV=3	13280.6	33119.2	0	0	1497.61	0	51764.4	82483.1	5077.4	6423.2	64980	12289.4	25421.2	707.705	3335.77
P01011	21	21	242.136	0.269898	0.947392	1.77838	0.188257	47822.1	Alpha-1-antichymotrypsin OS=Homo sapiens OX=9606 GN=SERPINA3 PE=1 SV=2	167831	32141.6	6025.45	520.892	6904.91	222.995	28178.9	185299	1033.96	199580	47341.7	15715.2	12245	17329	12951.6
P0DP03;P01764;P01768	5	2	47.3148	0.790609	0.947392	1.80568	0.0573178	13117.9	Immunoglobulin heavy variable 3-30-5 OS=Homo sapiens OX=9606 GN=IGHV3-30-5 PE=3 SV=1	2936.32	6919.59	992.002	3474.42	8526.06	1038.66	14421.7	7201.09	2014.05	9127.83	1182.68	9325.26	5751.2	374.938	44078.4
Q14141	2	2	19.6629	0.895043	0.96422	1.83495	0.0517971	50115.9	Septin-6 OS=Homo sapiens OX=9606 GN=SEPTIN6 PE=1 SV=4	1754.66	1073.23	1338.61	71.7713	1117.35	13053.9	34499	11155.8	1109.57	15865	471.501	42673.2	39457.8	21.7399	198.707
P54284	2	2	16.8942	0.966118	0.971327	1.86214	0.050186	54760.1	Voltage-dependent L-type calcium channel subunit beta-3 OS=Homo sapiens OX=9606 GN=CACNB3 PE=1 SV=1	0	1009.13	60868.2	2.10294	351.01	308.845	3134.3	286.572	0	1618.46	51487.8	81527.8	4838.56	0	4.75989
P07339	10	7	60.9923	0.933058	0.967536	1.86742	0.0507278	45065.5	Cathepsin D OS=Homo sapiens OX=9606 GN=CTSD PE=1 SV=1	385.845	9216.78	3501.48	3339.56	18959.7	176.802	954.1	11303	1107.54	56651.5	5719.26	622.155	1809.08	563.671	195.211
P0DP02;P01772;A0A0C4DH42;P01767;A0A0B4J1X5;A0A0B4J1X8	6	3	59.0808	0.739279	0.947392	1.87396	0.0615417	13159.9	Immunoglobulin heavy variable 3-30-3 OS=Homo sapiens OX=9606 GN=IGHV3-30-3 PE=3 SV=1	566.358	952.459	745.589	308.809	497.965	222.955	62.0105	88.8595	1676.53	41.0599	1397.91	80.8643	51.0856	332.156	3519.3
P29622	5	3	27.2971	0.621822	0.947392	1.87767	0.0756724	48713.1	Kallistatin OS=Homo sapiens OX=9606 GN=SERPINA4 PE=1 SV=3	68.4033	286.657	114957	121.097	73.0809	560.379	1213.15	231305	200.29	291.825	10299.4	5715.45	3788.85	51.5456	19.7784
Q14203	3	3	16.6648	0.111358	0.947392	1.88373	0.354437	142436	Dynactin subunit 1 OS=Homo sapiens OX=9606 GN=DCTN1 PE=1 SV=3	364.409	45.5715	17.9395	14.4712	70.1481	0	695.643	457.834	15.4382	411.36	849.549	197.872	154.276	69.5579	445.134
Q6UXV1	3	1	13.2434	0.747282	0.947392	1.89426	0.0608121	25368.9	Izumo sperm-egg fusion protein 2 OS=Homo sapiens OX=9606 GN=IZUMO2 PE=2 SV=1	359.148	3721.15	89.4472	32.5615	1269.01	61.7942	973.101	1577.1	253.577	3345.32	985.044	4839.44	2771.11	0	313.529
Q14533	22	4	220.345	0.951664	0.968684	1.93795	0.0503789	56867.3	Keratin_ type II cuticular Hb1 OS=Homo sapiens OX=9606 GN=KRT81 PE=1 SV=3	134.812	623.063	2223.99	33.8592	908.045	19069	2208.61	10397.3	96.558	41872.9	1386.95	1153.17	714.862	50.1849	143.885
P02533	36	11	320.707	0.531827	0.947392	1.97383	0.0917905	51903.7	Keratin_ type I cytoskeletal 14 OS=Homo sapiens OX=9606 GN=KRT14 PE=1 SV=4	121416	208795	4814.33	59745.3	93853.2	337.036	1.36569	282387	57997	139306	450475	57.8492	158.263	61562.6	111060
Q6SA08	1	1	5.357	0.809114	0.947392	1.99048	0.0560499	37853.6	Testis-specific serine/threonine-protein kinase 4 OS=Homo sapiens OX=9606 GN=TSSK4 PE=1 SV=1	320.566	244.328	2475.35	36.3932	215.14	372.383	0	3.78665	9.95882	5401.87	522.68	175.537	1930.91	52.1661	238.455
Q9H3S7	2	1	14.9587	0.600343	0.947392	2.00409	0.0790429	179943	Tyrosine-protein phosphatase non-receptor type 23 OS=Homo sapiens OX=9606 GN=PTPN23 PE=1 SV=1	276.312	64.5752	0	337.188	56.1838	0	0	7.55492	286.185	22.6459	0.0225822	116.367	0	277.537	971.426
Q9ULM0	2	2	11.2968	0.165934	0.947392	2.00442	0.275867	152829	Pleckstrin homology domain-containing family H member 1 OS=Homo sapiens OX=9606 GN=PLEKHH1 PE=2 SV=2	2618.99	892.603	56.1811	4.4258	4438.46	4367.33	2834.36	2512.3	808.392	3157.21	3843.42	1229.69	1988.74	2144.34	19163.9
Q02952	3	1	22.1038	0.686395	0.947392	2.08738	0.0670718	192052	A-kinase anchor protein 12 OS=Homo sapiens OX=9606 GN=AKAP12 PE=1 SV=4	18.7568	167.523	14.5356	3.93898	0	2.69215	9.38074	0	0	112.069	4.65896	372.172	0	28.3576	0
P22680	1	1	6.518	0.761171	0.947392	2.14156	0.0596093	58288.2	Cytochrome P450 7A1 OS=Homo sapiens OX=9606 GN=CYP7A1 PE=1 SV=2	20873	3831.67	0	96.8257	1788.13	0	69.4573	239.531	38204.7	265.936	1037.4	0	0	25107.4	393.19
Q5VSL9	4	4	21.921	0.27577	0.947392	2.15788	0.18467	96317.4	Striatin-interacting protein 1 OS=Homo sapiens OX=9606 GN=STRIP1 PE=1 SV=1	2056.28	1044	35461.2	1320.48	824.415	0	19921.3	6055.77	2872.67	61097.2	897.85	28238.2	49048.9	677.612	628.387
Q8IVN8	2	2	9.8173	0.871124	0.948046	2.16306	0.0527199	31036.2	Somatomedin-B and thrombospondin type-1 domain-containing protein OS=Homo sapiens OX=9606 GN=SBSPON PE=1 SV=2	12727.8	1843.91	2193.8	2.335	2157.41	4890.07	3299.72	2482.14	6631.44	1930.49	670.879	1309.7	1938.28	52056.2	11.3109
Q5BKX8	1	1	5.9308	0.808633	0.947392	2.17297	0.0560812	42013.3	Caveolae-associated protein 4 OS=Homo sapiens OX=9606 GN=CAVIN4 PE=1 SV=2	32327	4009.34	0	312.358	0	471.815	8.6356	114.917	74082.4	140.309	13.1336	0	0	17855.7	0
Q6Y7W6	1	1	4.7445	0.430825	0.947392	2.176	0.117621	150412	GRB10-interacting GYF protein 2 OS=Homo sapiens OX=9606 GN=GIGYF2 PE=1 SV=1	902.156	56.0994	0	3587.59	990.603	332.725	1087.21	2311.52	5.4821	1595.21	468.462	636.702	4813.07	7225.88	243.178
P04217	11	11	96.0223	0.821358	0.948046	2.20853	0.0552819	54823.8	Alpha-1B-glycoprotein OS=Homo sapiens OX=9606 GN=A1BG PE=1 SV=4	2015.26	1403.17	1179.01	187.611	16728.4	1028.08	775.569	10356.5	205.626	12107.2	4433.85	13208	18432.7	57.5507	51.8145
P02753	4	3	32.3285	0.938944	0.967536	2.21534	0.0506051	23352.2	Retinol-binding protein 4 OS=Homo sapiens OX=9606 GN=RBP4 PE=1 SV=3	1976.02	1821.84	4.27411	0	0	159.361	0	0	19.0434	189.215	2.47883	9683.31	135.718	0	0
Q14515	9	9	61.9359	0.225285	0.947392	2.23017	0.219425	76063.3	SPARC-like protein 1 OS=Homo sapiens OX=9606 GN=SPARCL1 PE=1 SV=2	829.485	637.043	0	235.588	228.462	121.686	2728.93	2802.83	248.079	486.523	5773.15	1408.12	1149.38	94.8572	223.18
P0DOX5;P01857	27	17	285.879	0.417913	0.947392	2.27623	0.121697	49956.2	Immunoglobulin gamma-1 heavy chain OS=Homo sapiens OX=9606 PE=1 SV=2	811.467	5125.41	67893.6	14935.5	3893.82	7326.98	114233	206344	6523.4	123721	22340.1	120664	73603.1	878.836	3200.46
O94985	18	14	121.85	0.165911	0.947392	2.28998	0.275894	111047	Calsyntenin-1 OS=Homo sapiens OX=9606 GN=CLSTN1 PE=1 SV=1	5315.68	3395.8	850.102	376.405	3925.29	73.9847	5197.5	5607.87	794.182	5772.69	2236.1	1550.62	2570.08	8490.56	23055.9
P10909;Q9NZ56	32	29	332.793	0.153193	0.947392	2.29295	0.291236	53065	Clusterin OS=Homo sapiens OX=9606 GN=CLU PE=1 SV=1	55124	62666.5	27018.8	2779.75	64692.3	230.438	5131.82	77451.5	16137.5	72441.9	277090	5750.69	40375.9	24626	56463.7
P05783	2	1	27.9064	0.333875	0.947392	2.31793	0.154133	48057.9	Keratin_ type I cytoskeletal 18 OS=Homo sapiens OX=9606 GN=KRT18 PE=1 SV=2	5599.32	1322.61	1685.22	6.09719	5.1532	115.713	3779.83	1891.39	17094.2	3355.64	3758.37	2714.99	2344.09	1990.17	1.38493
P01876	17	11	178.05	0.220022	0.947392	2.35103	0.223634	38510.1	Immunoglobulin heavy constant alpha 1 OS=Homo sapiens OX=9606 GN=IGHA1 PE=1 SV=2	67357.1	5606.35	6403.32	1602.68	28300.8	5368.69	130.238	80609.8	15856.3	40906.4	8861.47	1160.87	62277	96497.5	2202.72
P01834	13	6	155.374	0.923551	0.966403	2.35566	0.05095	11936.1	Immunoglobulin kappa constant OS=Homo sapiens OX=9606 GN=IGKC PE=1 SV=2	73541.2	10303.7	36414	10871.9	62776.6	578.594	32140.1	1475.88	63375.2	104833	197054	167824	73602.9	371.229	1583.35
Q8NHQ9	4	3	31.174	0.383508	0.947392	2.35973	0.133634	69117.2	ATP-dependent RNA helicase DDX55 OS=Homo sapiens OX=9606 GN=DDX55 PE=1 SV=3	325.049	2184.33	29095	112.491	40433.8	1427.04	7226.75	23005.5	880.467	102019	32115.9	16074.9	42577.2	217.892	1025.75
Q8NB78	4	3	25.155	0.770196	0.947392	2.3713	0.0588701	93524.1	Lysine-specific histone demethylase 1B OS=Homo sapiens OX=9606 GN=KDM1B PE=1 SV=3	1312.16	253.659	2737.76	29689	268.548	11.2037	47.7832	46.8179	6855.4	184.464	21.8373	2921.31	39.452	4983.83	77956.4
Q9Y6H5	2	2	13.0798	0.483733	0.947392	2.38163	0.102877	101378	Synphilin-1 OS=Homo sapiens OX=9606 GN=SNCAIP PE=1 SV=2	680.197	1548.76	222.616	130.103	75.0407	268.301	2154.22	237.264	1.6177	852.246	54.7756	677.655	100.006	69.4072	11832
P06493	3	2	22.2902	0.982381	0.971327	2.38612	0.0500503	34152.5	Cyclin-dependent kinase 1 OS=Homo sapiens OX=9606 GN=CDK1 PE=1 SV=3	9.63	60.7051	0	0	14.0463	8.26209	1563.93	14.5301	0	3991.36	0	489.804	18.3152	3.46021	0
Q9NQ38	8	7	45.0639	0.558486	0.947392	2.42069	0.086443	124421	Serine protease inhibitor Kazal-type 5 OS=Homo sapiens OX=9606 GN=SPINK5 PE=1 SV=2	2178.28	10873	10793.6	13558	2553.41	9178.53	3368.4	42426	7379.84	13650.2	56681.1	1001.03	18915.6	2792.85	2403.33
P02649	43	43	491.686	0.723051	0.947392	2.47076	0.0631054	36268.2	Apolipoprotein E OS=Homo sapiens OX=9606 GN=APOE PE=1 SV=1	49987.5	3554.98	2560.4	6071.93	16731.1	1764.34	14232.2	49348.7	432.294	77385.3	14546.7	50583.4	73211.7	1612.28	858.495
O60356	2	2	18.0492	0.156959	0.947392	2.4793	0.286541	8872.78	Nuclear protein 1 OS=Homo sapiens OX=9606 GN=NUPR1 PE=1 SV=1	53748	2454.05	3.52963	87700.1	25245.8	71.3145	31369.1	77214	454.861	141650	9853.76	15765.7	96889.8	150183	76363.8
P05787	16	8	141.979	0.857155	0.948046	2.4836	0.0533503	53704.4	Keratin_ type II cytoskeletal 8 OS=Homo sapiens OX=9606 GN=KRT8 PE=1 SV=7	398.158	145.048	2205.47	26.2678	1364.2	404.522	1855.54	182.52	57.7629	9492.4	11.6165	2114.77	609.933	5658.38	36.1028
P01023	55	50	511.693	0.853276	0.948046	2.4843	0.0535375	164717	Alpha-2-macroglobulin OS=Homo sapiens OX=9606 GN=A2M PE=1 SV=3	48085.5	34566.6	6895.79	3789.68	12011.2	181183	41673.4	83435.3	222131	10869.6	571142	12237.9	11337	19563.9	1123.87
P57789	2	2	12.9597	0.773062	0.947392	2.52032	0.0586422	60106.9	Potassium channel subfamily K member 10 OS=Homo sapiens OX=9606 GN=KCNK10 PE=1 SV=1	13.8779	196.967	38.1159	0	402.769	33.2152	4217.72	3799.04	0	2630.16	3045.62	3087.39	1559.26	0	0
O75363	2	1	14.8116	0.51984	0.947392	2.53868	0.0943716	61994.1	Breast carcinoma-amplified sequence 1 OS=Homo sapiens OX=9606 GN=BCAS1 PE=1 SV=2	0.560864	0.0656881	0.0485347	0.228729	0.109642	0.136153	0.000471601	0.00346383	0.301735	0.0539856	0.0715869	0.00415822	0.00618192	0.378355	2.51733
Q6UWT4	1	1	5.9225	0.517791	0.947392	2.57845	0.0948244	9750.14	Uncharacterized protein C5orf46 OS=Homo sapiens OX=9606 GN=C5orf46 PE=1 SV=2	0	4.42684	27095.7	0	1307.9	0	2656.14	3376.46	0	32029.4	181.881	17415.7	38536.5	0	0
P41227	2	2	11.7391	0.114782	0.947392	2.63843	0.348334	26629.6	N-alpha-acetyltransferase 10 OS=Homo sapiens OX=9606 GN=NAA10 PE=1 SV=1	15076.8	127.988	119.459	7154.53	2274.6	29.1137	3237.27	40133.4	6710.77	895.281	5823.89	806.177	1126.07	12565.3	16428.3
P0C0L4	57	3	526.246	0.0222736	0.947392	2.70346	0.671618	194383	Complement C4-A OS=Homo sapiens OX=9606 GN=C4A PE=1 SV=2	64359.2	3468.84	1843.73	5728.72	37061	4390.85	1202.91	39596	30981.3	38762.5	3883.61	86170.2	81654.8	59467.9	24235.2
P0C0L5	56	2	521.112	0.0222737	0.947392	2.70346	0.671618	194291	Complement C4-B OS=Homo sapiens OX=9606 GN=C4B PE=1 SV=2	15872.7	855.512	454.714	1412.86	9140.25	1082.9	296.671	9765.46	7640.83	9559.89	957.805	21251.9	20138.3	14666.4	5977.05
P01008	31	28	231.898	0.0593206	0.947392	2.70399	0.483073	53058.8	Antithrombin-III OS=Homo sapiens OX=9606 GN=SERPINC1 PE=1 SV=1	4859.01	5493.59	6.10891	234.269	1240.37	460.158	7586.23	10821.1	2173.8	1605.1	11089.8	5434.31	22147.4	3046.22	5116.08
P40855	1	1	12.6218	0.419824	0.947392	2.74584	0.121081	33091.7	Peroxisomal biogenesis factor 19 OS=Homo sapiens OX=9606 GN=PEX19 PE=1 SV=1	8669.5	0	3.83683	10782.6	8755.63	12.5514	0	480.702	0.160962	339.434	39275.5	21.5422	88.6569	42853.9	5510.26
O15550	2	1	13.1435	0.795585	0.947392	2.79804	0.0569639	156059	Lysine-specific demethylase 6A OS=Homo sapiens OX=9606 GN=KDM6A PE=1 SV=2	181.881	0.330185	0.243962	1.14972	0.551124	0.68438	0.00237053	0.0174111	575.826	0.271362	0.359835	0.0209015	0.0310738	1.90182	12.6535
Q7Z3Y7	8	1	91.8443	0.784608	0.947392	2.81101	0.0577571	51194.8	Keratin_ type I cytoskeletal 28 OS=Homo sapiens OX=9606 GN=KRT28 PE=1 SV=2	99.8043	29.7573	6.86801	130.666	57.6609	2.3444	16.6953	22.7315	858.661	36.4024	6.69195	47.8953	16.4273	113.308	2.35823
P17677	1	1	6.0355	0.868165	0.948046	2.81314	0.0528478	24916.7	Neuromodulin OS=Homo sapiens OX=9606 GN=GAP43 PE=1 SV=1	0	14.6393	228.815	0	0	25.1413	31.589	119.715	0	671.195	154.964	19.2238	0	0	0
Q8IWS0	4	2	18.5195	0.0508795	0.947392	2.81798	0.514202	42431.1	PHD finger protein 6 OS=Homo sapiens OX=9606 GN=PHF6 PE=1 SV=1	57120.7	1084.02	56649.9	28540.8	41166.1	0	0	132496	30285.5	64810.5	179395	59363.8	51836.7	24674.8	51526.2
P07197	2	1	11.5362	0.362292	0.947392	2.82386	0.141872	102529	Neurofilament medium polypeptide OS=Homo sapiens OX=9606 GN=NEFM PE=1 SV=3	468.117	172.267	4298.8	0	136.39	18.9153	5.5987	0	261.836	59.588	872.879	11198.4	466.67	160.904	3439.05
P00734	13	12	95.7418	0.646792	0.947392	2.82648	0.0720858	71519.7	Prothrombin OS=Homo sapiens OX=9606 GN=F2 PE=1 SV=2	2423.86	386.112	158.614	294.166	203.489	265.742	21524.8	1506.79	7.73612	467.798	2338.5	71554.2	1919.6	3362.37	429.383
P20774	7	7	62.6222	0.299546	0.947392	2.86756	0.171162	34264.4	Mimecan OS=Homo sapiens OX=9606 GN=OGN PE=1 SV=1	9368.7	365.04	8838.18	22207.9	37148.8	65.7412	11254.6	10640.2	6869.42	22924.6	2548.58	13102.9	1487.14	208878	26036
Q04917	2	2	11.5641	0.212695	0.947392	2.89251	0.229714	28389.9	14-3-3 protein eta OS=Homo sapiens OX=9606 GN=YWHAH PE=1 SV=4	64.6489	10.1039	4.59138	32.6086	0	0	19369.5	4776.71	8.03766	10291.6	93.7999	24919.3	24308.3	2.70868	0
P01009	33	33	446.028	0.270146	0.947392	2.92611	0.188103	46907.7	Alpha-1-antitrypsin OS=Homo sapiens OX=9606 GN=SERPINA1 PE=1 SV=3	69113.1	21581.8	21103	1637.78	3058.62	2748.84	7039.77	190216	7456.06	89735.1	46889.5	18060.2	18023.4	51363.7	562.205
P14136	5	4	42.9758	0.312963	0.947392	2.95021	0.164186	49937.3	Glial fibrillary acidic protein OS=Homo sapiens OX=9606 GN=GFAP PE=1 SV=1	153.475	4554.3	597.756	617.01	3589.62	493.27	1773.38	761.017	19925.8	762.946	2599.13	751.126	5397.1	9250.8	266.276
C9J7I0	1	1	6.211	0.545267	0.947392	3.25211	0.0890287	15256.8	UBAP1-MVB12-associated (UMA)-domain containing protein 1 OS=Homo sapiens OX=9606 GN=UMAD1 PE=1 SV=2	0	167.913	28.5237	0	2.97504	23.2935	380.587	0	0	2134.59	4.73893	3.44365	0	0	99.4852
A6NJZ7;A6NNM3;Q9UFD9	5	3	29.8354	0.587793	0.947392	3.27434	0.0811419	183345	RIMS-binding protein 3C OS=Homo sapiens OX=9606 GN=RIMBP3C PE=1 SV=3	107.508	119.571	6.80272	302.634	209.318	41.7445	13.1471	5.48765	2298.36	173.177	5.64738	102.523	407.789	0	3.41916
P01034	18	17	177.532	0.727953	0.947392	3.29842	0.062621	16027.4	Cystatin-C OS=Homo sapiens OX=9606 GN=CST3 PE=1 SV=1	11995	19540.8	64650.9	983.369	16321.2	88577.1	71671.2	135834	439.059	70170.2	51851.2	455940	315731	1925.05	5.73501
P20742	5	1	34.2162	0.337235	0.947392	3.41449	0.152603	165346	Pregnancy zone protein OS=Homo sapiens OX=9606 GN=PZP PE=1 SV=4	4661.45	89.7261	109.617	1934.51	600.598	9.81256	111.773	11631.2	2640.52	645.783	6909.05	76.0931	2.91814	3591.49	3838.26
P19827	2	2	12.0217	0.202851	0.947392	3.44957	0.238314	101846	Inter-alpha-trypsin inhibitor heavy chain H1 OS=Homo sapiens OX=9606 GN=ITIH1 PE=1 SV=3	49.9183	95.379	2.61469	254.656	0	0	0	23.6077	962.231	27.4445	121.632	0	4.95846	55.1727	392.026
P02042	7	1	94.6497	0.561578	0.947392	3.46369	0.0858563	16169.6	Hemoglobin subunit delta OS=Homo sapiens OX=9606 GN=HBD PE=1 SV=2	17.1897	578.427	124.566	355.972	126.918	90.8311	241.692	51.2784	122.592	10.1595	308.536	15.8929	42.2842	40.866	5487.05
Q14568	2	1	11.6757	0.663207	0.947392	3.53488	0.0699109	39478.9	Heat shock protein HSP 90-alpha A2 OS=Homo sapiens OX=9606 GN=HSP90AA2P PE=1 SV=2	361.05	62.7372	17.2441	92.617	139.976	105.276	8.41464	29.1199	2264.46	679.619	60.1874	0	0	64.2522	83.0084
Q92623	3	2	24.9699	0.655586	0.947392	3.59902	0.0709032	24721	Tetratricopeptide repeat protein 9A OS=Homo sapiens OX=9606 GN=TTC9 PE=1 SV=3	1.82618	534.908	3026.63	21.8545	42.7774	2.05657	584.152	3856.98	4.4109	4819.25	294.987	4391.81	3965.63	0	0.657483
Q08378	4	3	29.5145	0.477317	0.947392	3.63006	0.104512	167868	Golgin subfamily A member 3 OS=Homo sapiens OX=9606 GN=GOLGA3 PE=1 SV=2	324.021	1282.26	583.664	611.068	4810.32	193.511	1213.22	47.4656	41.2897	27383.8	350.268	8785.82	450.971	345.161	7.92677
P13645;Q99456	46	38	619.255	0.0562612	0.947392	3.71752	0.493848	59055.3	Keratin_ type I cytoskeletal 10 OS=Homo sapiens OX=9606 GN=KRT10 PE=1 SV=6	3070.94	23501.6	9376.23	7476.19	4279.25	11507.3	12318.4	34104.5	6309.35	23636.4	97909	46264.1	59874.1	2874.77	32928.7
Q9H963	1	1	6.2826	0.826421	0.948046	3.72181	0.0549806	15703.7	Putative zinc finger protein 702 OS=Homo sapiens OX=9606 GN=ZNF702P PE=5 SV=2	0	126.704	6292.31	2.12652	199.985	400.718	2522.59	19827.2	0	3362.9	9324.5	2410.42	5672.27	0	0
P01861	13	7	189.932	0.28045	0.947392	3.75717	0.181886	36453.8	Immunoglobulin heavy constant gamma 4 OS=Homo sapiens OX=9606 GN=IGHG4 PE=1 SV=1	1552.11	313.042	5931.15	523.044	48.8197	224.861	904.477	11123	2852.36	637.382	81.698	13879.7	1624.59	105.103	10477.6
Q8IYD8	3	2	17.8376	0.651242	0.947392	3.81913	0.0714823	234986	Fanconi anemia group M protein OS=Homo sapiens OX=9606 GN=FANCM PE=1 SV=2	6499.83	1988.71	131.099	207.648	4594.12	0.374303	65.8771	1170.98	9763.93	716.562	791.026	2.22786	1.82619	23106.2	23317.2
P02647	37	32	393.866	0.258276	0.947392	3.83354	0.195678	30777.9	Apolipoprotein A-I OS=Homo sapiens OX=9606 GN=APOA1 PE=1 SV=1	55817.4	7278.43	10922.3	84.7094	16706	2917.22	1144.29	245472	7904.69	73294.8	74220.9	4332.73	3660.37	5292.27	1466.55
Q9NQ66	4	4	28.1993	0.267636	0.947392	3.95293	0.189666	139423	1-phosphatidylinositol 4_5-bisphosphate phosphodiesterase beta-1 OS=Homo sapiens OX=9606 GN=PLCB1 PE=1 SV=1	77.002	671.276	2928.03	1096.24	244.783	33.8565	137.297	1795.16	42.3562	2949.62	47.0099	2656.78	4619.37	319.007	11010.3
Q96HA8	2	2	16.2871	0.276344	0.947392	3.98438	0.184325	24135.9	Protein N-terminal glutamine amidohydrolase OS=Homo sapiens OX=9606 GN=NTAQ1 PE=1 SV=2	113.179	3.7905	345.877	35.2035	650.127	0	138.882	461.963	0	823.229	44.6746	153.372	2550.24	775.181	1052.06
P0DOX7	12	4	150.457	0.0711318	0.947392	3.99623	0.445939	23664.2	Immunoglobulin kappa light chain OS=Homo sapiens OX=9606 PE=1 SV=1	1310.1	220.509	0	0	56.1677	0	213.507	4760.08	38.2201	180.397	394.168	120.427	349.167	20.5733	2359.09
P04216	1	1	7.0375	0.807762	0.947392	4.06876	0.0561382	18162.9	Thy-1 membrane glycoprotein OS=Homo sapiens OX=9606 GN=THY1 PE=1 SV=2	0	3.42939	104.076	102.676	7.23056	42.0457	0	343.002	0	0	322.877	298.939	241.659	0	0
Q7Z794	26	20	227.801	0.0167868	0.947392	4.2009	0.719512	62186.6	Keratin_ type II cytoskeletal 1b OS=Homo sapiens OX=9606 GN=KRT77 PE=1 SV=3	16965.3	2963.11	3095.27	5227.36	12610	5706.38	884.633	43992.8	4470.86	12697	71837.4	9203.23	26934.7	50127.3	8555.15
P19013	11	6	101.495	0.091938	0.947392	4.44512	0.393369	56543.3	Keratin_ type II cytoskeletal 4 OS=Homo sapiens OX=9606 GN=KRT4 PE=1 SV=5	83.2307	467.065	19.4935	0	64.4519	253.595	370.678	463.025	90.1411	136.192	101.655	241.598	316.547	4069.6	974.66
Q96PX6	2	1	11.8608	0.678114	0.947392	4.62797	0.0680553	60660	Coiled-coil domain-containing protein 85A OS=Homo sapiens OX=9606 GN=CCDC85A PE=1 SV=3	7131.13	3345.01	25.9512	686.969	3015.45	815.87	692.007	293.424	72418.3	3067.95	903.883	139.349	1896.67	4067.94	316.924
Q9NSB2	7	2	73.844	0.482962	0.947392	5.10947	0.103071	65983	Keratin_ type II cuticular Hb4 OS=Homo sapiens OX=9606 GN=KRT84 PE=2 SV=2	12.7983	0	0	0	29.5826	39.1447	17.8598	3.40531	297.761	1.34507	85.3184	34.0677	158.453	0	0
P00747	12	11	81.2223	0.606867	0.947392	5.32454	0.07799	93306.4	Plasminogen OS=Homo sapiens OX=9606 GN=PLG PE=1 SV=2	3470.58	28431.2	4982.41	4749.57	177.302	1947.33	2173.54	344.112	1009.3	268374	335.853	1459.15	3909.26	3995.68	77.128
P02790	26	25	247.345	0.0505938	0.947392	5.8417	0.515337	52417.8	Hemopexin OS=Homo sapiens OX=9606 GN=HPX PE=1 SV=2	7964.58	453.364	584.848	6256	1180.11	207.428	1012.53	65463.7	6792.67	14181.4	2240.9	267.903	5820.83	16666.4	6460.7
P23142	21	19	184.215	0.407613	0.947392	5.90149	0.1251	81320.1	Fibulin-1 OS=Homo sapiens OX=9606 GN=FBLN1 PE=1 SV=4	179.425	169.085	2962.31	17.8834	296.116	1622.7	5031.37	26172.4	33982.8	5970.98	83.4064	915.038	164.103	45.7963	1992.12
P02652	6	5	53.7962	0.195187	0.947392	6.23458	0.245381	11289.1	Apolipoprotein A-II OS=Homo sapiens OX=9606 GN=APOA2 PE=1 SV=1	3210.2	0	3408.07	366.296	193.643	70.6902	2678.18	519.105	2252.41	229.79	716.452	1661.29	63080.4	1585.28	688.034
P13591	10	8	65.9394	0.0853792	0.947392	6.25626	0.408508	95429.7	Neural cell adhesion molecule 1 OS=Homo sapiens OX=9606 GN=NCAM1 PE=1 SV=3	40.5161	306.078	3453.82	51.0018	70.0745	6111.6	403.718	49070.8	86.6559	1485.41	2154.06	1980.79	13444.2	309.415	6091.9
Q9Y6Y0	3	2	23.052	0.429518	0.947392	6.33413	0.118024	72984.1	Influenza virus NS1A-binding protein OS=Homo sapiens OX=9606 GN=IVNS1ABP PE=1 SV=3	640.999	214.081	1907.47	66.9303	31.3641	55.2407	3409.33	11675.8	362.681	1761.84	7251.28	11530.3	13103.2	104.596	0.025143
Q8WXA9	2	2	12.081	0.806558	0.947392	6.56664	0.0562173	59437.4	Splicing regulatory glutamine/lysine-rich protein 1 OS=Homo sapiens OX=9606 GN=SREK1 PE=1 SV=1	1.37484	354.564	13.6713	678.47	0	53.8427	1.80208	191.305	0	1068.59	4.48037	0	177.038	0	6841.74
Q9BXS5	1	1	5.4017	0.804502	0.947392	6.84801	0.0563537	48758.1	AP-1 complex subunit mu-1 OS=Homo sapiens OX=9606 GN=AP1M1 PE=1 SV=3	0	64.1416	0	789.672	49.0768	0	125.491	11.8789	7546.51	80.9338	0	0	47.7368	0	361.356
Q96BT7	2	1	13.97	0.130788	0.947392	7.25241	0.322248	76063.9	Alkylated DNA repair protein alkB homolog 8 OS=Homo sapiens OX=9606 GN=ALKBH8 PE=1 SV=2	174.888	0	0	0	0	0	0	0	365.179	2.36086	0.00778052	0	24.7322	942.888	114.385
Q8TCX1	4	4	20.4964	0.204137	0.947392	7.60833	0.237161	39795.8	Cytoplasmic dynein 2 light intermediate chain 1 OS=Homo sapiens OX=9606 GN=DYNC2LI1 PE=1 SV=1	4955.28	2941.4	4366.86	79.334	3354.65	211.786	1064.81	1896.01	12216.7	3807.34	1714.67	701.783	1174.35	2617.18	123466
Q9NSD5	1	1	5.0199	0.619226	0.947392	7.85856	0.0760653	69320.6	Sodium- and chloride-dependent GABA transporter 2 OS=Homo sapiens OX=9606 GN=SLC6A13 PE=1 SV=3	0	0	0	0	28.0015	0	0	0	0	245.436	0	0	0	6.05159	0
Q5VTR2	3	2	17.3842	0.147033	0.947392	7.9645	0.299214	114290	E3 ubiquitin-protein ligase BRE1A OS=Homo sapiens OX=9606 GN=RNF20 PE=1 SV=2	1599.27	4460.83	0	4144.34	836.189	1.4242	4635.81	4107.03	2226.28	1548.94	124068	5092.49	4885.74	542.13	233.997
A5A3E0;Q6S8J3;P60709;P62736;P63261;P63267;P68032;P68133;Q562R1;Q9BYX7	3	2	17.9571	0.706351	0.947392	8.40832	0.0648359	123099	POTE ankyrin domain family member F OS=Homo sapiens OX=9606 GN=POTEF PE=1 SV=2	468.727	27.8293	2948.51	185.854	148.149	2042.41	2580.84	35501.4	28.358	12.6571	43023.3	894.526	1222.69	59.305	0
P07998	7	7	42.5341	0.12233	0.947392	8.5534	0.335561	18100.5	Ribonuclease pancreatic OS=Homo sapiens OX=9606 GN=RNASE1 PE=1 SV=4	3442.11	8578.34	956.132	255.037	719.966	839.865	4842.32	18149.3	3800.41	1781.81	4218.05	7190.73	3301.35	503.244	152981
P69905	12	11	114.251	0.690328	0.947392	9.0113	0.0666162	15314.6	Hemoglobin subunit alpha OS=Homo sapiens OX=9606 GN=HBA1 PE=1 SV=2	247.971	2914.85	4136.64	4189.72	1996.99	66.1489	629.127	744.1	187.336	290.485	989.053	66428.2	2925.1	72.2682	74413
Q92823	21	20	144.862	0.588528	0.947392	9.01878	0.0810163	144745	Neuronal cell adhesion molecule OS=Homo sapiens OX=9606 GN=NRCAM PE=1 SV=3	1.92944	14.1165	1371.26	741.199	3837.44	1026.72	1846.57	1842.36	102.772	2088.35	94.4429	18670.1	68169.1	8.69488	131.77
Q96NB3	1	1	6.4753	0.169896	0.947392	13.0608	0.271373	42169.8	Zinc finger protein 830 OS=Homo sapiens OX=9606 GN=ZNF830 PE=1 SV=2	3908.48	72.8834	73.8236	240.698	297.878	205.859	45.1896	609.166	2024.02	1127.1	296.761	10.07	342.58	21740.3	46166.7
Q08380	9	8	69.5755	0.0850854	0.947392	14.1458	0.409214	66243.5	Galectin-3-binding protein OS=Homo sapiens OX=9606 GN=LGALS3BP PE=1 SV=1	515.351	707.409	471.429	452.197	1839.18	18.9165	49.782	112.683	2020.93	721.413	4085.82	29968.2	668.934	200.107	27765.9
Q5XKE5	13	4	113.514	0.313893	0.947392	14.7762	0.163719	58120.8	Keratin_ type II cytoskeletal 79 OS=Homo sapiens OX=9606 GN=KRT79 PE=1 SV=2	904.142	639.532	430.848	124.095	26.782	73.2428	111.026	1228.59	97.4442	48.8661	154.943	111.308	6343.57	30793.6	225.216
Q8IXQ9	1	1	6.7111	0.937278	0.967536	14.9571	0.0506387	29859.9	Electron transfer flavoprotein beta subunit lysine methyltransferase OS=Homo sapiens OX=9606 GN=ETFBKMT PE=1 SV=1	0	101.305	0	913.213	0	0	0	0	0	0	110.669	0	0	0	17231.3
Q9UDT6;O60264;Q5T2S8	3	2	17.1969	0.507216	0.947392	16.632	0.0972166	116294	CAP-Gly domain-containing linker protein 2 OS=Homo sapiens OX=9606 GN=CLIP2 PE=1 SV=1	3.53996	12.016	37.3336	0	0	180.859	11.7599	698.464	0	1989.73	15.3295	0	7.37066	0	1955.74
P04083	2	2	19.7101	0.142254	0.947392	16.7488	0.305676	38942.4	Annexin A1 OS=Homo sapiens OX=9606 GN=ANXA1 PE=1 SV=2	415.539	51.4774	37.8045	164.741	17.4384	1.30478	4.45874	504.409	185.789	68.582	12200.7	13.0685	18.7009	74.4236	194.831
Q96ME7	3	1	12.0758	0.406466	0.947392	17.1137	0.125488	65765.7	Zinc finger protein 512 OS=Homo sapiens OX=9606 GN=ZNF512 PE=1 SV=2	15.7605	0	0	10.3999	0	3.53938	0	0	142.61	2.19344	0	0	0	407.465	28.6133
P19823	2	2	17.7134	0.155399	0.947392	17.7179	0.28847	106920	Inter-alpha-trypsin inhibitor heavy chain H2 OS=Homo sapiens OX=9606 GN=ITIH2 PE=1 SV=2	4.74952	457.412	0	6.24912	8.58101	0	4.89573	38.8579	4221.98	5.69146	26.437	3.38796	0.111657	190.464	5270.8
Q9NRW1	1	1	6.0783	0.215627	0.947392	19.3157	0.22725	23575.8	Ras-related protein Rab-6B OS=Homo sapiens OX=9606 GN=RAB6B PE=1 SV=1	922.043	12.3271	0	0	0	0	330.779	500.601	8595.74	560.578	0	524.031	0	17747.3	0
P58004	1	1	5.009	0.320999	0.947392	29.6405	0.160211	54893	Sestrin-2 OS=Homo sapiens OX=9606 GN=SESN2 PE=1 SV=1	0	0	86.514	0	0	0	0	112.747	0	0	3.23491	2.04864	0	0	2812.62
P08962	1	1	13.1602	0.329662	0.947392	35.5683	0.156083	26492.1	CD63 antigen OS=Homo sapiens OX=9606 GN=CD63 PE=1 SV=2	117.626	31.2389	290.321	0	0.716804	0	2.15852	16178.4	114.389	48.114	16.4068	1606.8	5.42914	0	0
P02747	1	1	6.3637	0.522741	0.947392	59.532	0.0937363	26001.8	Complement C1q subcomponent subunit C OS=Homo sapiens OX=9606 GN=C1QC PE=1 SV=3	0	1.18875	4.85206	0	0	42.8231	0	0	0	0	0.796438	2155.04	1168.69	0	0
P0DPE3	1	1	12.254	0.145573	0.947392	342.439	0.301162	33748.5	Transmembrane and death domain protein 1 OS=Homo sapiens OX=9606 GN=TMDD1 PE=3 SV=1	0	6.80376	0	0	0	84.3033	0	130.722	0	282.527	0	7136.84	28105.5	0	0
P17181	1	1	10.279	0.117307	0.947392	753.243	0.343961	64152.7	Interferon alpha/beta receptor 1 OS=Homo sapiens OX=9606 GN=IFNAR1 PE=1 SV=3	0	2.39845	0	0	0	0	0	240.128	147.767	0	1676.81	0	0	0	0
P02745	1	1	6.2496	0.513964	0.947392	4102.65	0.0956793	26301.7	Complement C1q subcomponent subunit A OS=Homo sapiens OX=9606 GN=C1QA PE=1 SV=2	0	6.05173	0	0	0	0	0	0	0	0	0	0	28375	0	0
Q8NG11	1	1	7.1524	0.368846	0.947392	Infinity	0.139249	31375.2	Tetraspanin-14 OS=Homo sapiens OX=9606 GN=TSPAN14 PE=1 SV=1	0	0	0	0	0	0	0	0	9.08956	0	0	0	0	0	0
Q3LI60	1	1	4.7248	0.368846	0.947392	Infinity	0.139249	5136.62	Keratin-associated protein 20-3 OS=Homo sapiens OX=9606 GN=KRTAP20-3 PE=3 SV=1	0	0	0	0	0	0	0	0	0	0	0	0	0	0	966.671
Q9NSI8	2	1	16.6342	0.358504	0.947392	1.01857	0.143422	41993.3	SAM domain-containing protein SAMSN-1 OS=Homo sapiens OX=9606 GN=SAMSN1 PE=1 SV=1	36.605	260.068	8.10214	10.0519	288.438	0	6103.8	200.304	94.3695	3246.37	268.411	2496.38	142.656	1077	0
P35908	40	26	422.855	0.544538	0.947392	1.02344	0.0891751	65718.1	Keratin_ type II cytoskeletal 2 epidermal OS=Homo sapiens OX=9606 GN=KRT2 PE=1 SV=2	2422.57	43312.1	552.103	277.043	23150.3	14388.8	1323.38	10426.4	8856.22	3908.53	544.809	7480.27	27726.3	1349.86	35101.7
P02750	3	3	25.3934	0.659076	0.947392	1.02701	0.0704451	38406.1	Leucine-rich alpha-2-glycoprotein OS=Homo sapiens OX=9606 GN=LRG1 PE=1 SV=2	203.858	1063.2	537.739	44.6379	108.613	601.758	165.117	177.91	594.847	207.279	1014.59	171.255	157.611	395.923	312.883
A6NP11	2	2	18.7521	0.386714	0.947392	1.03299	0.13245	58831	Zinc finger protein 716 OS=Homo sapiens OX=9606 GN=ZNF716 PE=2 SV=4	793.874	877.976	1060.93	312.95	397.133	1099.8	449.491	434.156	246.252	605.466	2412.21	574.07	554.867	5.9518	690.159
Q14532	6	2	55.7315	0.870396	0.948046	1.05043	0.0527511	51825.8	Keratin_ type I cuticular Ha2 OS=Homo sapiens OX=9606 GN=KRT32 PE=1 SV=3	20.2963	506.157	1278.83	836.453	424.351	18287.2	5597.11	2108.43	1.15666	1279.46	19889.5	1866.81	2439.94	140.135	1596.26
P19012	18	7	168.665	0.414169	0.947392	1.06385	0.122918	49439.9	Keratin_ type I cytoskeletal 15 OS=Homo sapiens OX=9606 GN=KRT15 PE=1 SV=3	17053.7	814.433	958.825	6573.9	4086.83	91.1114	673.475	1059.66	402.972	3960.48	1988.74	5649.28	8788.99	4590.24	6058.68
O95801	1	1	11.6848	0.597758	0.947392	1.06465	0.0794672	45191.8	Tetratricopeptide repeat protein 4 OS=Homo sapiens OX=9606 GN=TTC4 PE=1 SV=3	3.41661	0	185.746	2.83495	37372.7	199.648	99.5375	16045.5	11.8095	1296.19	0	10174.8	13073.2	0	43.719
Q5TFQ8;P78324	3	2	23.2925	0.683319	0.947392	1.07015	0.0674332	43701.5	Signal-regulatory protein beta-1 isoform 3 OS=Homo sapiens OX=9606 GN=SIRPB1 PE=1 SV=1	137.766	0	901.968	38.1073	0	2703.61	48.7904	219.225	19.8414	31.2174	1324.52	22.1357	2211.67	261.868	0
P05156	2	2	11.2656	0.341628	0.947392	1.07721	0.150637	68145.5	Complement factor I OS=Homo sapiens OX=9606 GN=CFI PE=1 SV=2	3.86034	0	27.7581	0	522.19	0	292.826	159.349	2.11257	231.707	43.9937	268.673	180.462	0	11.9302
B9A064	9	2	135.068	0.605666	0.947392	1.081	0.0781819	23405.4	Immunoglobulin lambda-like polypeptide 5 OS=Homo sapiens OX=9606 GN=IGLL5 PE=2 SV=2	60.1537	824.83	112.587	7.71074	4.02157	0	344.585	14.4955	51.9155	14.8644	2.94582	0	276.249	0	1070.89
P10276	1	1	6.997	0.437077	0.947392	1.08522	0.115719	51797.9	Retinoic acid receptor alpha OS=Homo sapiens OX=9606 GN=RARA PE=1 SV=2	1565.41	267.027	49597.7	1432.12	508.042	644.746	1571.17	11381.8	1281.39	9165.9	621.481	3794.14	28530	180.768	3583.2
O75521	1	1	5.8835	0.56594	0.947392	1.09877	0.0850397	43984.4	Enoyl-CoA delta isomerase 2 OS=Homo sapiens OX=9606 GN=ECI2 PE=1 SV=4	616.19	721.756	1038.14	0.00187477	51275.4	3674.28	1102.84	526.107	742.829	9.29316	134.661	16875.6	42461.7	22.9567	0
P12035	14	2	132.277	0.528931	0.947392	1.1381	0.0924036	64588.2	Keratin_ type II cytoskeletal 3 OS=Homo sapiens OX=9606 GN=KRT3 PE=1 SV=3	292.248	164.624	2.02768	99.0934	328.292	0.114317	5.73667	2.69214	434.516	18.6782	66.6933	57.5289	69.8776	76.5193	169.361
Q14624	9	8	58.8237	0.35933	0.947392	1.14516	0.143082	103586	Inter-alpha-trypsin inhibitor heavy chain H4 OS=Homo sapiens OX=9606 GN=ITIH4 PE=1 SV=4	85.8007	59.6834	655.653	8290.51	867.443	13.681	327.624	779.797	557.861	211.235	820.553	490.97	6702.33	138.579	578.373
P36222	4	3	22.9061	0.805661	0.947392	1.15446	0.0562766	43024.7	Chitinase-3-like protein 1 OS=Homo sapiens OX=9606 GN=CHI3L1 PE=1 SV=2	152.325	4177.83	372.281	5259.4	2802.55	1766.73	7992.89	2254.92	161.634	4532.9	277.139	7213.47	5706.85	712.434	1438.24
P0DKV0;B4DYI2	2	1	7.1806	0.953682	0.968684	1.16149	0.0503479	131891	Putative spermatogenesis-associated protein 31C1 OS=Homo sapiens OX=9606 GN=SPATA31C1 PE=5 SV=1	111338	631287	416293	959.745	908752	137229	133074	247838	116460	374240	3536.53	674280	578429	22713.6	283920
P01042	19	19	145.137	0.616297	0.947392	1.18485	0.0765133	73041	Kininogen-1 OS=Homo sapiens OX=9606 GN=KNG1 PE=1 SV=2	6345.51	18058.5	5311.17	2197.07	1480.46	30979.5	25482.7	888.573	22762.4	7582	23971.2	12300.5	16303.2	2569.52	293.144
P51693	22	21	160.518	0.80567	0.947392	1.19347	0.056276	72860.8	Amyloid-like protein 1 OS=Homo sapiens OX=9606 GN=APLP1 PE=1 SV=3	781.2	2460.36	15408.8	5652.26	945.165	2270.68	6052.69	8147.56	3789.38	5158.27	541.623	5134.28	5484.1	209.489	3682.85
O43790	19	1	241.156	0.937849	0.967536	1.22684	0.0506271	55154.5	Keratin_ type II cuticular Hb6 OS=Homo sapiens OX=9606 GN=KRT86 PE=1 SV=1	8052.41	5535.6	2635.97	529.035	3180.78	203555	19008.6	6161.88	12323.1	7857.57	3119.29	1524.58	2069.46	8477.45	184363
P05067	10	8	70.0704	0.663536	0.947392	1.24738	0.0698689	87969.9	Amyloid-beta precursor protein OS=Homo sapiens OX=9606 GN=APP PE=1 SV=3	19.888	872.724	4203.52	1198.72	152.131	732.313	9680.93	3954.56	145.548	2650.78	2059.27	2531.88	3533.7	137.663	434.044
P51814	2	1	13.9592	0.654622	0.947392	1.253	0.0710309	96123.2	Zinc finger protein 41 OS=Homo sapiens OX=9606 GN=ZNF41 PE=1 SV=2	25.8847	375.179	30.0206	200.677	50.0924	22073.6	269.447	156.278	27.3676	242.104	20317.6	98.7813	6.96748	22.0366	129.748
P01344	2	2	11.9111	0.721219	0.947392	1.28603	0.0632891	20596.6	Insulin-like growth factor II OS=Homo sapiens OX=9606 GN=IGF2 PE=1 SV=1	19.4816	31.6508	1268.91	0	8962.56	0	827.605	772.997	0	3035.51	4115.6	376.931	1555.11	17.1409	0
Q12768	3	2	17.8415	0.382615	0.947392	1.30667	0.133966	135199	WASH complex subunit 5 OS=Homo sapiens OX=9606 GN=WASHC5 PE=1 SV=1	53.4646	6359.83	8990.92	637.979	7984.28	15.387	516.618	5142.74	55.148	201.058	10113.5	5.94592	5936.07	3.73333	21.4594
P07864	2	1	7.325	0.788585	0.947392	1.31197	0.0574644	36653.5	L-lactate dehydrogenase C chain OS=Homo sapiens OX=9606 GN=LDHC PE=1 SV=4	215964	1.09976e+06	1.58756e+06	1208.99	3.37604e+06	195674	63124.9	246950	166815	953388	14806	1.17366e+06	1.46143e+06	31302.1	1.64808e+06
P33981	5	2	35.1111	0.501404	0.947392	1.31258	0.0985719	98041.9	Dual specificity protein kinase TTK OS=Homo sapiens OX=9606 GN=TTK PE=1 SV=2	925.464	2063.48	1842.1	1162.39	175.742	1272.69	5380.63	2934.71	462.138	2921.34	779.494	3067.42	267.763	510.954	220.679
P13646	23	12	197.062	0.565614	0.947392	1.32813	0.0851003	49930.5	Keratin_ type I cytoskeletal 13 OS=Homo sapiens OX=9606 GN=KRT13 PE=1 SV=4	18632.1	2834.3	97292.1	8340.82	6940.83	10696	1943.16	3713.83	10475.2	30608.8	40925.3	394.274	76.2377	18348.5	21675.3
P02760	11	9	84.1276	0.428807	0.947392	1.3285	0.118244	39912	Protein AMBP OS=Homo sapiens OX=9606 GN=AMBP PE=1 SV=1	1532.3	1894.63	5012.81	103.869	5587.75	1141.89	2687.21	1169.53	143.123	1990.9	840.254	3908.03	1607.49	5780.91	10.4326
Q15306	4	4	26.7858	0.322904	0.947392	1.35025	0.159289	52513.9	Interferon regulatory factor 4 OS=Homo sapiens OX=9606 GN=IRF4 PE=1 SV=1	0	0	107.692	111.051	0	0	2670.17	1272.15	2.87128	5.7815	332.867	0	64.168	80.5603	686.797
Q9NYG5	2	2	10.2382	0.707391	0.947392	1.35802	0.0647244	10525	Anaphase-promoting complex subunit 11 OS=Homo sapiens OX=9606 GN=ANAPC11 PE=1 SV=1	1429.57	9317.92	703.336	170.979	120.539	2999.48	2822.19	4376.01	373.879	463.718	6612.31	816.21	1811.64	86.6192	240.8
Q8IZL9	1	1	5.0223	0.906634	0.966403	1.36992	0.0514198	38923	Cyclin-dependent kinase 20 OS=Homo sapiens OX=9606 GN=CDK20 PE=1 SV=1	726.619	58.3161	3161.49	527.911	7.69149	0.0431414	5.30657	6.77017	1326.81	134.323	93.6651	3.91789	39.3118	0	2138.81
Q9Y483	2	2	11.8178	0.786779	0.947392	1.37428	0.0575965	68344.3	Metal-response element-binding transcription factor 2 OS=Homo sapiens OX=9606 GN=MTF2 PE=1 SV=3	597.805	44.5985	0	11.5533	6.25316	1882.4	216.528	7.59837	1731.97	0	255.318	31.5026	7.2775	252.84	8.01197
P36955	21	19	222.866	0.163676	0.947392	1.37525	0.278487	46483.3	Pigment epithelium-derived factor OS=Homo sapiens OX=9606 GN=SERPINF1 PE=1 SV=4	1000.49	3370.17	13812.5	12622.9	1344.7	3390.49	37140.4	2596.48	576.753	2117	7417.08	46685.7	841.948	3.58122	160.917
P61916	3	3	20.501	0.359931	0.947392	1.42464	0.142835	16912.4	NPC intracellular cholesterol transporter 2 OS=Homo sapiens OX=9606 GN=NPC2 PE=1 SV=1	0	0	18.9412	8433.1	0	0	2083.72	2684.02	0	26.9928	472.784	1875.38	3368.44	0	24.259
P0DP04;P01782	2	1	13.597	0.869278	0.948046	1.43023	0.0527993	13187.9	Immunoglobulin heavy variable 3-43D OS=Homo sapiens OX=9606 GN=IGHV3-43D PE=3 SV=1	480.125	1764.9	2452.18	431.414	1042.52	412.386	6931.4	1010.14	570.096	1906.2	694.585	3359.34	2085.55	395.781	777.747
P06727	17	17	147.3	0.217559	0.947392	1.43162	0.225649	45372.1	Apolipoprotein A-IV OS=Homo sapiens OX=9606 GN=APOA4 PE=1 SV=4	2572.88	1553.69	1128.5	7036.45	2253.45	5595.52	1409.95	1520.17	458.898	1675.6	6551.07	433.483	2553.2	3804.86	206.331
P61769	2	2	29.4876	0.96725	0.971327	1.44136	0.0501738	13828.6	Beta-2-microglobulin OS=Homo sapiens OX=9606 GN=B2M PE=1 SV=1	493.682	772.982	50.75	7577.45	246.868	3.74674	12.5898	262.422	389.971	399.162	90.1678	43.0834	0	1042.85	5033.81
Q9BYH1	1	1	6.1919	0.76704	0.947392	1.46209	0.0591249	113322	Seizure 6-like protein OS=Homo sapiens OX=9606 GN=SEZ6L PE=1 SV=1	0	1660.85	217.972	0	500.111	6123.56	2441.06	283.981	0	2397.98	2773.03	1289.29	1809.85	0	0
Q86YH2	1	1	5.3957	0.709467	0.947392	1.47195	0.0645035	62553	Zinc finger protein 280B OS=Homo sapiens OX=9606 GN=ZNF280B PE=1 SV=2	42534.6	16950	815.533	8.85376	6253.22	39.6186	1033.45	821.11	5509.7	41167.2	3906.27	764.22	191.619	153.567	0
P07858	1	1	5.3498	0.793388	0.947392	1.48184	0.057119	38791.1	Cathepsin B OS=Homo sapiens OX=9606 GN=CTSB PE=1 SV=3	6.49632	143.617	258.745	0	37.2359	343.31	222.5	182.982	8.31183	107.104	204.651	22.0806	241.367	0	13.9285
Q6KB66	4	3	36.5552	0.616188	0.947392	1.48861	0.07653	51038.6	Keratin_ type II cytoskeletal 80 OS=Homo sapiens OX=9606 GN=KRT80 PE=1 SV=2	39872.1	9363.12	4943.33	405.885	166379	2507.08	1197.08	26177.6	3201.94	37780.1	8247.95	4287.49	18581.9	73518.1	689.735
P01859	24	13	218.431	0.873968	0.948046	1.50741	0.0525999	36528	Immunoglobulin heavy constant gamma 2 OS=Homo sapiens OX=9606 GN=IGHG2 PE=1 SV=2	9574.11	195757	109011	1185.3	649.91	5273.6	43035	56621.1	10006.5	4442.6	3053.63	168155	30527.6	2189.88	1341.79
Q8NI27;Q9BYD9	9	7	54.0374	0.364624	0.947392	1.50778	0.140931	184657	THO complex subunit 2 OS=Homo sapiens OX=9606 GN=THOC2 PE=1 SV=2	2754.55	5149.84	201.271	10698.2	6382.51	336.527	20046.2	9014.12	399.089	9700.14	380.567	9987.31	4944.84	105.62	8.58972
Q68E01	3	1	17.2149	0.413045	0.947392	1.51091	0.123288	119610	Integrator complex subunit 3 OS=Homo sapiens OX=9606 GN=INTS3 PE=1 SV=1	959.671	1398.15	14803.6	21312	39.1299	186.775	3955.43	8356.37	776.656	1090.56	8338.79	2164.22	2340.37	3972.6	5224.73
Q3V6T2	6	3	32.5575	0.868354	0.948046	1.51706	0.0528395	216726	Girdin OS=Homo sapiens OX=9606 GN=CCDC88A PE=1 SV=2	328.41	139.16	583.208	2731.84	308.694	225.974	274.469	313.351	289.27	483.396	542.32	697.079	386.16	330.775	416.789
Q12860	10	10	70.82	0.506587	0.947392	1.56692	0.0973619	114176	Contactin-1 OS=Homo sapiens OX=9606 GN=CNTN1 PE=1 SV=1	6261.96	16262.5	7630	521.104	19528.3	5593.99	5742.69	3705.1	3433.69	8292.81	2991.29	11928.5	6958.64	284.843	7290.53
P17900	1	1	13.9734	0.367924	0.947392	1.58759	0.139614	21294.6	Ganglioside GM2 activator OS=Homo sapiens OX=9606 GN=GM2A PE=1 SV=4	1.13714	29.0645	0	548.023	0	0	0	1.38646	85.5257	3.48597	258.148	1.25945	0	54.4593	11.9811
Q6ZUF6	1	1	5.0669	0.444181	0.947392	1.59082	0.113614	21130.9	Putative uncharacterized protein encoded by LINC00336 OS=Homo sapiens OX=9606 GN=LINC00336 PE=5 SV=1	902.998	39.0095	0	2958.66	258237	0	92.6532	0	488.153	264.223	1756.03	170258	2170.26	13308.7	142.189
Q14164	3	1	16.6116	0.598415	0.947392	1.59126	0.079359	81203.8	Inhibitor of nuclear factor kappa-B kinase subunit epsilon OS=Homo sapiens OX=9606 GN=IKBKE PE=1 SV=1	203.582	5550.26	1618.54	4720.35	553.01	2599.01	1191.72	467.105	675.555	3474.32	2589.08	1053.64	2274.14	380.746	890.194
A0A0C4DH55;P01624;A0A075B6H7	2	1	20.2195	0.717257	0.947392	1.60228	0.0636916	13261.9	Immunoglobulin kappa variable 3D-7 OS=Homo sapiens OX=9606 GN=IGKV3D-7 PE=3 SV=5	172.03	164.448	2.30489	23.7712	18.2172	228.224	251.479	17.9475	262.567	38.6876	191.835	46.344	14.7983	20.5711	21.0014
O60888	1	1	7.0588	0.812799	0.947392	1.63353	0.0558129	19230.4	Protein CutA OS=Homo sapiens OX=9606 GN=CUTA PE=1 SV=2	106.171	74.6685	26.3648	0	127.147	298.027	1288.15	83.8737	61.2205	353.717	4.39988	38.2582	211	72.9426	518.235
Q92876	9	8	84.8647	0.661291	0.947392	1.64154	0.0701576	27540.1	Kallikrein-6 OS=Homo sapiens OX=9606 GN=KLK6 PE=1 SV=1	675.096	88.2988	20039.9	6112.08	1171.5	4810.13	1335.97	7238.3	1939.94	198.619	1004.51	9662.01	1553.44	37.2228	2199.29
Q96KN2	19	16	143.202	0.702334	0.947392	1.67154	0.065271	56820.3	Beta-Ala-His dipeptidase OS=Homo sapiens OX=9606 GN=CNDP1 PE=1 SV=4	103087	4568.29	19747.9	13378.2	90449	595.535	704.209	9562.28	1268.83	118760	1453.86	2357.43	7719.07	13180.3	4683.22
P04259	27	1	273.562	0.617398	0.947392	1.71962	0.0763443	60352.2	Keratin_ type II cytoskeletal 6B OS=Homo sapiens OX=9606 GN=KRT6B PE=1 SV=5	8.54991	2.42566	0.501296	0.0813045	2.66672	22.4051	1.0147	5.23726	0.0833261	1.63433	2.96452	0.61647	1.3319	13.1491	0.00171994
P00751	21	18	149.37	0.807899	0.947392	1.72176	0.0561292	86901.6	Complement factor B OS=Homo sapiens OX=9606 GN=CFB PE=1 SV=2	12.7005	21402.2	2185.25	66.027	1269.43	12030.9	91634.9	51799.6	264.062	4326.33	26346.6	1339.29	1174.22	21.7678	90.3839
P0CF74	5	1	59.9119	0.339486	0.947392	1.75269	0.151591	11447.6	Immunoglobulin lambda constant 6 OS=Homo sapiens OX=9606 GN=IGLC6 PE=1 SV=1	40409.1	40056.2	6626.56	33115.6	10946.7	71650.2	86790.2	24688.3	56521.1	10177.9	24142.7	16202.4	12247.5	24280.8	20572.5
P02748	5	5	36.6029	0.0801894	0.947392	1.80035	0.42136	64656.2	Complement component C9 OS=Homo sapiens OX=9606 GN=C9 PE=1 SV=2	66.4809	127.389	108.887	10.8424	112.013	28.6511	171.416	192.752	1.04643	3.14919	109.465	59.7304	22.3071	8.73067	0
P0DMS9	1	1	6.2031	0.872297	0.948046	1.81298	0.0526701	30897.4	Transmembrane domain-containing protein TMIGD3 OS=Homo sapiens OX=9606 GN=TMIGD3 PE=1 SV=1	0	106.502	27.2238	10184.8	1026.6	0	0	140.338	598.691	13.3027	0	5.39941	0	6281.02	112.931
P78337	2	2	12.4043	0.334107	0.947392	1.85012	0.154027	34413.3	Pituitary homeobox 1 OS=Homo sapiens OX=9606 GN=PITX1 PE=1 SV=2	0	13.3224	39.4741	0.265674	41.4611	4.38992	21.697	0.889538	0.0816314	11.9085	1.15424	32.0566	28.3931	0.0198839	0
Q96E39	9	3	51.5288	0.921143	0.966403	1.89307	0.0510111	42198.7	RNA binding motif protein_ X-linked-like-1 OS=Homo sapiens OX=9606 GN=RBMXL1 PE=1 SV=1	3082.4	3122.8	61.0527	0	6311.3	9560.96	2380.27	3232.42	107.75	3021.05	106.123	3081.66	4802.46	211.11	239.594
Q01546	22	11	174.327	0.407156	0.947392	1.90838	0.125254	66411.1	Keratin_ type II cytoskeletal 2 oral OS=Homo sapiens OX=9606 GN=KRT76 PE=1 SV=2	8347.67	6476.68	2486.89	8590.71	12681.5	1723.44	260.093	740.959	8317.49	360.114	2266.94	1906.45	2545.21	2566.41	5590.51
P05090	14	13	170.644	0.148097	0.947392	1.917	0.297809	21560.7	Apolipoprotein D OS=Homo sapiens OX=9606 GN=APOD PE=1 SV=1	8992.37	48951	35755.6	72382.3	18428.9	101510	64805.6	68417.9	2604.56	37613.8	11733.9	35555.7	41849.9	114.463	11261
Q7RTS7	8	2	68.6561	0.207699	0.947392	1.98218	0.234015	58264.7	Keratin_ type II cytoskeletal 74 OS=Homo sapiens OX=9606 GN=KRT74 PE=1 SV=2	5658.02	8385.72	2270.81	1513.43	19183.2	12041.5	4265.79	2974.82	4194.36	1753.02	4303.63	3183.91	3520.08	1726.85	9084.95
O43505	8	7	69.9418	0.61725	0.947392	1.98971	0.076367	47575.4	Beta-1_4-glucuronyltransferase 1 OS=Homo sapiens OX=9606 GN=B4GAT1 PE=1 SV=1	149148	11819.5	928.676	5747.72	5118.88	1330.94	949.814	2269.07	6578.38	13900.8	1904.75	953.611	1307.01	73459.6	168.926
O00533	21	21	142.525	0.597332	0.947392	1.99276	0.0795375	136155	Neural cell adhesion molecule L1-like protein OS=Homo sapiens OX=9606 GN=CHL1 PE=1 SV=4	13535	20596.6	1651.6	7967.26	6219.28	131574	1380.22	2944.19	59324.8	2005.92	3127.74	2586.98	2471.72	22304.9	10141.5
P34931	3	1	17.1204	0.381206	0.947392	1.99995	0.134493	70774.3	Heat shock 70 kDa protein 1-like OS=Homo sapiens OX=9606 GN=HSPA1L PE=1 SV=2	578.728	14.5853	0	1434.32	10.4208	0.0140676	11.8839	160.337	133.401	120.831	22.4498	42.7505	152.916	0.0972791	538.651
P09871	6	6	38.3208	0.249583	0.947392	2.00787	0.201529	78224.3	Complement C1s subcomponent OS=Homo sapiens OX=9606 GN=C1S PE=1 SV=1	1447.32	15705.9	929.259	1080.57	1325.8	2082.95	6353.46	7894.88	2079.09	286.872	1899.76	1668.6	1749.73	740.754	144.222
Q6IQ22	1	1	6.495	0.919495	0.966403	2.04065	0.051054	27590.6	Ras-related protein Rab-12 OS=Homo sapiens OX=9606 GN=RAB12 PE=1 SV=3	7798	12052.3	0	18315.2	7185.67	80.5927	681.311	69.5398	9471.47	145.675	763.502	672.195	663.229	11315.1	2724.73
P19652	7	5	79.0954	0.953504	0.968684	2.04209	0.0503505	23887.8	Alpha-1-acid glycoprotein 2 OS=Homo sapiens OX=9606 GN=ORM2 PE=1 SV=2	922.182	659.759	1034.39	23116.1	50.1881	320.505	148.081	472.593	985.723	517.589	5433.52	46.5401	100.043	329.123	6806.37
O43639	2	2	16.7736	0.980962	0.971327	2.06174	0.0500587	43143.2	Cytoplasmic protein NCK2 OS=Homo sapiens OX=9606 GN=NCK2 PE=1 SV=2	191.234	5554.56	157.454	26.9276	101.035	14.665	0	4.07151	302.937	1038.73	18.5595	0	717.313	14.1215	1255.6
Q13098	3	3	7.8205	0.253937	0.947392	2.11802	0.198565	56107	COP9 signalosome complex subunit 1 OS=Homo sapiens OX=9606 GN=GPS1 PE=1 SV=4	28092.6	18313.5	95993.8	21921	14964.2	20277.6	1850.4	3663.02	28881.1	9113.38	2498.24	6709.83	4993.75	24171.3	28649.2
A0A0C4DH35	1	1	6.9924	0.597015	0.947392	2.15352	0.0795899	12981.5	Probable non-functional immunoglobulin heavy variable 3-35 OS=Homo sapiens OX=9606 GN=IGHV3-35 PE=1 SV=1	0	4.11219	133.146	126.672	172.196	137.791	6332.78	2031.72	5.78248	1299.76	4.76226	56.1737	267.144	0	0
P02763	13	11	120.933	0.453848	0.947392	2.2118	0.110839	23739.7	Alpha-1-acid glycoprotein 1 OS=Homo sapiens OX=9606 GN=ORM1 PE=1 SV=1	826.297	19241.8	6352.45	927.282	2594.02	14308.8	69616.3	28813.5	14911.9	5960.39	2004.96	1712.08	1544.28	3728.55	160.456
P38159	8	2	46.2034	0.665515	0.947392	2.28473	0.0696164	42331.9	RNA-binding motif protein_ X chromosome OS=Homo sapiens OX=9606 GN=RBMX PE=1 SV=3	1344.37	324.055	6035.53	0	4074.66	4953.47	1480.54	1521.9	13.2772	1896.04	31.844	2311.97	3057.47	133.452	144.3
P0DOY2;P0DOY3;A0M8Q6	10	3	138.867	0.758203	0.947392	2.34203	0.0598597	11464.7	Immunoglobulin lambda constant 2 OS=Homo sapiens OX=9606 GN=IGLC2 PE=1 SV=1	3768.51	19296.4	118604	68.2253	1531.67	1211.75	57135.6	4328.36	2031.68	49791.7	1654.11	31583.7	6993.95	44.8558	1955.65
P20848	4	2	23.0169	0.663515	0.947392	2.3581	0.0698715	48119.2	Putative alpha-1-antitrypsin-related protein OS=Homo sapiens OX=9606 GN=SERPINA2 PE=1 SV=1	21.5307	24.9542	2541	3135.13	450.427	10.748	170.729	128.077	134.969	66.0617	1781.06	42.994	685.21	0	241.354
A0A0C4DH38;A0A0J9YXX1	1	1	7.7961	0.526822	0.947392	2.41983	0.0928542	12845.7	Immunoglobulin heavy variable 5-51 OS=Homo sapiens OX=9606 GN=IGHV5-51 PE=3 SV=1	53.7617	1861.07	806.607	0	1689.53	4240.95	3854.9	1055.84	0	1957.87	1383.24	231.699	286.308	0	991.869
Q14980	5	4	30.3094	0.651824	0.947392	2.4343	0.0714042	239343	Nuclear mitotic apparatus protein 1 OS=Homo sapiens OX=9606 GN=NUMA1 PE=1 SV=2	137.795	174.373	17612	469.717	138.484	59.6123	20855.8	85.1273	480.03	457.932	318.197	16577.4	148.49	73.1946	379.571
Q9P121	2	2	12.7766	0.32987	0.947392	2.55297	0.155986	38541.8	Neurotrimin OS=Homo sapiens OX=9606 GN=NTM PE=1 SV=1	0	33.5014	38.7178	68.9712	5.34072	1954.4	5.79697	66.3649	0.711636	1.19039	15.5238	0	855.849	0	3.45604
P04196	12	12	76.0231	0.793387	0.947392	2.56896	0.057119	60547.8	Histidine-rich glycoprotein OS=Homo sapiens OX=9606 GN=HRG PE=1 SV=1	2448.54	24929.5	1.65741	8886.39	3017.5	204.414	623.304	1762.38	9441.48	199.666	1663.19	398.477	631.751	1183.61	2563.78
P01700	1	1	6.4736	0.709331	0.947392	2.58017	0.0645179	12454.7	Immunoglobulin lambda variable 1-47 OS=Homo sapiens OX=9606 GN=IGLV1-47 PE=1 SV=2	0	2.7894	249.544	0	0	83.4086	2356.34	175.547	0	62.6514	262.295	197.599	494.335	0	0
P08603;Q03591	39	37	298.121	0.139616	0.947392	2.64581	0.30935	143773	Complement factor H OS=Homo sapiens OX=9606 GN=CFH PE=1 SV=4	8475.01	61665.2	8098.68	20722	47283.9	66033	5382.35	9504.87	21752.2	5322.04	8103.71	7364.05	12595.6	18283.7	11092
P02765	11	11	92.8341	0.497596	0.947392	2.76782	0.0994759	40139.2	Alpha-2-HS-glycoprotein OS=Homo sapiens OX=9606 GN=AHSG PE=1 SV=2	395.016	1949.09	534.611	3471.82	32.3943	40.397	16896	27.7974	5737.93	2767.06	66.8758	155.036	152.426	604.006	117.619
P55058	6	5	48.7875	0.968363	0.971327	2.82533	0.0501622	54967.7	Phospholipid transfer protein OS=Homo sapiens OX=9606 GN=PLTP PE=1 SV=1	1368.97	5281.49	2688.06	0	483.908	38236.7	4345.56	6082.99	717.787	888.973	5522.1	2622.41	3531.47	3.37486	1828.83
P08779	23	6	248.97	0.283472	0.947392	2.9583	0.180122	51610.1	Keratin_ type I cytoskeletal 16 OS=Homo sapiens OX=9606 GN=KRT16 PE=1 SV=4	305.218	463.002	1125.19	81.1402	174.334	4002.27	12081.9	884.497	2.73325	1730.68	782.459	1760.8	1858.62	15.1801	8.86998
P02766	19	18	176.972	0.694228	0.947392	2.96686	0.0661718	16001.1	Transthyretin OS=Homo sapiens OX=9606 GN=TTR PE=1 SV=1	7780.87	53.375	192845	19544.6	554674	1051.06	12674.3	12205.3	3203.97	55513.5	1632.04	15066	15299.5	150306	50557.2
P31948	3	3	24.8411	0.701269	0.947392	2.99843	0.0653876	63266.7	Stress-induced-phosphoprotein 1 OS=Homo sapiens OX=9606 GN=STIP1 PE=1 SV=1	377.428	357.182	11301.5	424.693	1556.42	63.4928	60227	1332.42	355.323	745.948	3753.11	21041.7	941.347	85.672	66.9898
Q9NNZ6	1	1	5.3736	0.992426	0.971327	3.00059	0.0500093	11346.1	Protamine-3 OS=Homo sapiens OX=9606 GN=PRM3 PE=3 SV=1	3660.42	9075.04	87844	333.24	249003	8057.73	14886.6	45535.2	4575.53	22511.3	15833.2	26512.9	20768.2	1683.55	4593.99
P02538	30	2	283.621	0.864049	0.948046	3.40019	0.0530307	60330.2	Keratin_ type II cytoskeletal 6A OS=Homo sapiens OX=9606 GN=KRT6A PE=1 SV=3	0	18.9164	33.7135	0	297.265	298.589	27228.8	60.1418	3.96449	46.9684	4042.88	4534.94	677.812	3.30571	0
Q8N9L9	1	1	6.5605	0.959326	0.971327	3.40169	0.0502682	46839.9	Peroxisomal succinyl-coenzyme A thioesterase OS=Homo sapiens OX=9606 GN=ACOT4 PE=1 SV=2	25.3012	124.853	2.2347	23698.2	41.8609	0	0	28.4105	7431.93	369.531	0	0	0	9.53694	187.673
B7ZAP0	1	1	4.871	0.324687	0.947392	3.49311	0.158434	29266.1	Rab GTPase-activating protein 1-like_ isoform 10 OS=Homo sapiens OX=9606 GN=RABGAP1L PE=1 SV=1	14605.5	58.932	284.018	0.707912	941.195	180.134	4.69129	564.726	1058.45	1082.57	44.8863	783.269	910.306	37.3796	777.82
Q96A98	1	1	12.1336	0.932359	0.967536	3.70497	0.0507431	11202.3	Tuberoinfundibular peptide of 39 residues OS=Homo sapiens OX=9606 GN=PTH2 PE=1 SV=1	7.27918	0	26201	1.69313	0	0	5.29842	0	4.33909	0	7985.43	2.90159	4.17636	0	89.6711
P02679	12	10	96.7372	0.27909	0.947392	3.7477	0.182689	52139	Fibrinogen gamma chain OS=Homo sapiens OX=9606 GN=FGG PE=1 SV=3	1615.61	370.243	2270.7	378.749	512.013	1823.91	23317.6	810.788	1517.59	722.375	38.303	2991.34	1496.01	1627.2	32.9438
Q92833	6	3	34.3409	0.470753	0.947392	3.77455	0.106225	140388	Protein Jumonji OS=Homo sapiens OX=9606 GN=JARID2 PE=1 SV=2	3980.95	666.357	10.8934	193.075	0	0.794111	61.7328	3.30861	1299.65	85.3714	53.5201	1.75023	0.5293	0	43.6696
Q9HBG6	2	1	11.4031	0.920905	0.966403	3.84035	0.0510172	143878	Intraflagellar transport protein 122 homolog OS=Homo sapiens OX=9606 GN=IFT122 PE=1 SV=2	0	2.03374	4463.4	36.4068	0.0316493	0.0866954	1.22483	0.816751	0.0273758	0.585572	1.87003	944.811	392	0	0
P52292	1	1	6.7255	0.74238	0.947392	3.85387	0.0612558	58204.2	Importin subunit alpha-1 OS=Homo sapiens OX=9606 GN=KPNA2 PE=1 SV=1	250.759	6112.76	11736.9	290.526	47.9434	0	8.14697	152.796	1949.39	619.82	251.715	0	1328.65	529.272	638.778
Q2M2I5	5	1	51.1308	0.591854	0.947392	3.85963	0.080452	55600.7	Keratin_ type I cytoskeletal 24 OS=Homo sapiens OX=9606 GN=KRT24 PE=1 SV=1	644.859	27781	195.602	42.0177	4.75464	84.5418	57.2568	3872.66	154.145	572.119	207.357	65.7386	2240.61	1409.71	8.47077
Q92625	3	2	17.946	0.628325	0.947392	4.01849	0.0747049	124078	Ankyrin repeat and SAM domain-containing protein 1A OS=Homo sapiens OX=9606 GN=ANKS1A PE=1 SV=4	23891.4	1257.69	277.862	364.482	7.90579	97.3348	0	90.4464	76.5694	3064.5	868.405	0	8.01609	3257.08	0
Q9NRD9	4	3	24.4743	0.13774	0.947392	4.10941	0.312012	178832	Dual oxidase 1 OS=Homo sapiens OX=9606 GN=DUOX1 PE=1 SV=1	500.342	617.333	1578.41	2046.09	994.921	15.5992	54.08	29.3693	114.794	90.6765	68.8981	138.246	58.1882	976.942	137.793
P35527	38	36	414.203	0.124845	0.947392	4.15183	0.331497	62292.5	Keratin_ type I cytoskeletal 9 OS=Homo sapiens OX=9606 GN=KRT9 PE=1 SV=3	28371.5	132715	9903.66	12749.3	165798	13277.4	3157.71	12649.2	17840.9	12287.4	1420.03	1840.18	3252.36	39714.9	11734.8
Q86TE4	2	1	14.1388	0.824174	0.948046	4.39827	0.0551132	39299.9	Leucine zipper protein 2 OS=Homo sapiens OX=9606 GN=LUZP2 PE=2 SV=2	0	18.6271	1038.87	128.882	2.35911	0	8.89879	27.4548	0	149.833	38.1445	88.8286	6.93542	0	0.000818921
Q7Z3Y8	11	5	78.4974	0.339305	0.947392	4.44011	0.151672	50449.7	Keratin_ type I cytoskeletal 27 OS=Homo sapiens OX=9606 GN=KRT27 PE=1 SV=2	2739.28	1819.28	1566.12	21769.9	2363.71	19410.4	43.3154	547.254	4038.16	994.096	451.369	350.64	341.025	2790.81	3282.2
Q9UBP4	9	8	76.3685	0.678689	0.947392	4.47214	0.0679859	39587.9	Dickkopf-related protein 3 OS=Homo sapiens OX=9606 GN=DKK3 PE=1 SV=2	43.6332	142.108	825.211	42012.6	221.592	124.422	469.01	1771.73	2023.58	820.81	137.201	2951.92	546.288	20.4155	2931.02
Q6ZUT9	2	1	13.4884	0.652365	0.947392	4.52209	0.0713316	146731	DENN domain-containing protein 5B OS=Homo sapiens OX=9606 GN=DENND5B PE=1 SV=2	0.0181938	0	0.000747389	1458.08	1.28902	38.3209	20.6588	0	33.4169	0.00036409	14.3523	0.000652083	0	0.170886	335.793
Q99962	1	1	14.1242	0.675406	0.947392	4.67943	0.0683842	40133.5	Endophilin-A1 OS=Homo sapiens OX=9606 GN=SH3GL2 PE=1 SV=1	2054.44	2429.77	45345.6	2015.78	2781.55	290.142	0	1652.65	1522.07	2852.83	1202.41	7.90837	0	2987.16	3187.45
Q12805	15	15	120.57	0.0300083	0.947392	4.89541	0.617398	56921.7	EGF-containing fibulin-like extracellular matrix protein 1 OS=Homo sapiens OX=9606 GN=EFEMP1 PE=1 SV=2	245636	19904.2	14799.2	173048	49131.3	12305.2	54445.3	7418.63	20925	44095.7	1311.8	30491.4	8357.8	17644.6	2653.81
P07900	3	2	20.5077	0.0790069	0.947392	4.90416	0.424406	85059.1	Heat shock protein HSP 90-alpha OS=Homo sapiens OX=9606 GN=HSP90AA1 PE=1 SV=5	2.35111	20.4034	232.484	104.67	2.66356	58.7792	7.51088	0	16.1525	3.60561	0.638123	1.30709	62.0957	16.1422	0
Q9P0W8	4	2	28.3796	0.843017	0.948046	5.03258	0.0540582	68232.4	Spermatogenesis-associated protein 7 OS=Homo sapiens OX=9606 GN=SPATA7 PE=1 SV=3	0	7212.99	45.8806	0	2.33465	256.925	20.4615	3.34045	0	14.8911	647.463	259.455	321.423	0	465.378
Q9H2C0	3	2	16.8034	0.543875	0.947392	5.03583	0.0893086	68722.1	Gigaxonin OS=Homo sapiens OX=9606 GN=GAN PE=1 SV=1	1021.65	207.905	1476.71	194.496	196.666	52.1581	58733.6	1233.8	6916.82	266.422	62.2689	3285.94	10.9966	2265.82	2.00977
Q92764	8	3	89.8489	0.2871	0.947392	5.09764	0.178039	51672.4	Keratin_ type I cuticular Ha5 OS=Homo sapiens OX=9606 GN=KRT35 PE=1 SV=5	586.981	590.994	33128.6	5429.84	5222.41	151994	169157	1453.8	328.358	5164.64	13382.4	56592.2	2074.34	1199.83	1883.79
Q9Y4B5;Q8IX95;Q96RT6;P51858;Q9UPR0	6	3	35.2878	0.915168	0.966403	5.15164	0.0511709	210781	Microtubule cross-linking factor 1 OS=Homo sapiens OX=9606 GN=MTCL1 PE=1 SV=5	0	6.54299	0	910.652	0.0175097	0	0	0	4.80766	0	0	38.605	0	0.31747	159.747
Q3SY46	1	1	6.2082	0.699369	0.947392	5.64082	0.065597	20490.2	Keratin-associated protein 13-3 OS=Homo sapiens OX=9606 GN=KRTAP13-3 PE=1 SV=1	242.766	24.1862	132.493	0	36.8335	3038.53	362.614	72.8052	74.2678	78.2355	109.708	212.353	213.188	16.3859	0.537144
A0A0C4DH41;P01824;P01825;P06331;P0DP06;P0DP08;A0A075B6R2;A0A087WSY4;P0DP07	2	2	12.9964	0.608184	0.947392	5.6782	0.0777806	13180	Immunoglobulin heavy variable 4-61 OS=Homo sapiens OX=9606 GN=IGHV4-61 PE=3 SV=1	161.94	10.7874	0	16.5649	1563.43	0	1130.99	12.7598	48.9398	37.2764	4.90107	8.59452	0	463.689	4.24623
Q96MP5	2	1	11.8487	0.909539	0.966403	5.7127	0.0513323	80594.8	Zinc finger SWIM domain-containing protein 3 OS=Homo sapiens OX=9606 GN=ZSWIM3 PE=1 SV=2	64.8876	0	1017.75	0	0	0	0	0	89.4243	0	122.499	0	4.66556	0	0
A0A075B6Q5	3	1	31.1905	0.85436	0.948046	5.721	0.0534846	13061.8	Immunoglobulin heavy variable 3-64 OS=Homo sapiens OX=9606 GN=IGHV3-64 PE=3 SV=1	5.40257	111.99	5.54296	446.966	1.24276	0.26678	8.04001	1.37822	9.96468	12.2635	8.09147	0.878875	14.1259	29.1087	39.9429
Q32NC0	1	1	6.7838	0.702583	0.947392	6.08125	0.0652438	25168.9	UPF0711 protein C18orf21 OS=Homo sapiens OX=9606 GN=C18orf21 PE=1 SV=1	761.249	995.845	60.8354	13741.1	71.5812	0	17.3531	199.458	1411.03	172.591	161.509	0	0	824.969	171.181
Q13822	17	15	115.216	0.345456	0.947392	6.31116	0.148954	100876	Ectonucleotide pyrophosphatase/phosphodiesterase family member 2 OS=Homo sapiens OX=9606 GN=ENPP2 PE=1 SV=3	4454.11	5311.14	51140.7	10441.3	1289.92	111.462	475.156	2606.52	308.109	1113.12	1503.84	837.857	4618.51	1759.54	512.24
Q14114	2	2	11.0614	0.409538	0.947392	6.38609	0.124454	109226	Low-density lipoprotein receptor-related protein 8 OS=Homo sapiens OX=9606 GN=LRP8 PE=1 SV=4	817.292	1257.06	256.693	3948.1	1894.28	0	0	66.8641	6.24125	69.0997	187.015	0	0	486.608	646.891
A6NLU5	3	3	14.9914	0.53955	0.947392	6.46276	0.0901868	30411.3	V-set and transmembrane domain-containing protein 2B OS=Homo sapiens OX=9606 GN=VSTM2B PE=3 SV=2	460.192	1599.06	16408.5	20554.8	0.422048	10760.7	1795.25	774.635	28.297	309.576	4554.04	1405.69	185.839	338.406	1524.6
Q9UBB4	1	1	5.9797	0.298852	0.947392	6.50017	0.171534	54230.2	Ataxin-10 OS=Homo sapiens OX=9606 GN=ATXN10 PE=1 SV=1	0	0	109.629	1.42377	26.2626	235.603	447.031	0	98.1067	21.8878	14.253	0	0	0	9.91573
Q9UHB7	4	4	19.9606	0.278565	0.947392	6.90194	0.182999	127859	AF4/FMR2 family member 4 OS=Homo sapiens OX=9606 GN=AFF4 PE=1 SV=1	226477	18613.3	16016.6	308.377	16834.8	2552.28	7363.38	8002.58	11230.2	12881.6	1607.39	5158.96	5523.05	3273.8	38.2533
P52564	2	1	17.0328	0.490755	0.947392	6.96778	0.101132	37834.6	Dual specificity mitogen-activated protein kinase kinase 6 OS=Homo sapiens OX=9606 GN=MAP2K6 PE=1 SV=1	185569	45587.3	2166.88	3223.57	57459.3	244.277	6.75827	1229.26	127.028	32383.6	2114.12	80.483	162.768	9074.35	3092.39
Q6PD62	8	7	48.2321	0.703775	0.947392	7.00295	0.0651141	134415	RNA polymerase-associated protein CTR9 homolog OS=Homo sapiens OX=9606 GN=CTR9 PE=1 SV=1	2086.11	58.343	108.711	93713.1	172.374	17.266	46.3217	3906.43	2415	992.032	97.5071	20.4287	77.9534	256.974	7933.56
Q7Z3B1	5	5	28.3803	0.313832	0.947392	7.48078	0.163749	39403.5	Neuronal growth regulator 1 OS=Homo sapiens OX=9606 GN=NEGR1 PE=1 SV=3	10.4169	149.476	44.2932	73.633	839.492	9698.05	2054.25	9.21153	5.35231	300.758	591.892	622.352	83.5939	10.691	342.272
Q9UHG2	1	1	7.1821	0.615681	0.947392	7.60406	0.0766082	27429.4	ProSAAS OS=Homo sapiens OX=9606 GN=PCSK1N PE=1 SV=1	0	122.872	11369.8	0	150.465	808.294	407.453	294.627	0	186.549	284.835	566.067	600.561	0	0
P01780	2	1	24.9347	0.240894	0.947392	7.76211	0.207656	13113.8	Immunoglobulin heavy variable 3-7 OS=Homo sapiens OX=9606 GN=IGHV3-7 PE=1 SV=2	1.55688	1.02281	11.3429	25.4538	3.45404	277.298	8.75822	1.21365	0.0198334	3.50184	3.30444	6.75642	14.2243	18.5205	0.882785
P43652	16	15	122.382	0.659599	0.947392	7.8986	0.070377	71008.1	Afamin OS=Homo sapiens OX=9606 GN=AFM PE=1 SV=1	2913.99	76091.9	4.14596	259.745	90373.9	29.8799	2488.72	3657.75	1242.6	5616.71	5316.34	1466.2	6205.13	179.522	1226.11
P05106	3	2	9.9642	0.950376	0.968684	8.1577	0.0503994	90251.5	Integrin beta-3 OS=Homo sapiens OX=9606 GN=ITGB3 PE=1 SV=2	0	5.47111	194.166	5594.35	4.66437	20.4659	58.1392	33.0169	257.258	99.9037	6.72748	44.322	20.7684	0	361.381
P54762	3	2	14.9874	0.66903	0.947392	8.36331	0.0691728	111368	Ephrin type-B receptor 1 OS=Homo sapiens OX=9606 GN=EPHB1 PE=1 SV=1	45.6769	0	0	304.821	0	0	0	8.53628	0	0	37.6403	0	0	0	1.71938
A0A0B4J2H0;P01742;A0A0C4DH29;P01743;P0DP01	2	2	13.7732	0.264069	0.947392	8.80613	0.191924	12774.4	Immunoglobulin heavy variable 1-69D OS=Homo sapiens OX=9606 GN=IGHV1-69D PE=1 SV=1	212.572	2592.05	25824.4	0	746.81	2742.08	4133.71	315.997	5.82346	2043.45	566.195	1608.16	34.5435	0.144188	130.41
P02774	27	26	245.692	0.106772	0.947392	8.99432	0.362936	54514.4	Vitamin D-binding protein OS=Homo sapiens OX=9606 GN=GC PE=1 SV=2	254545	75086.7	18672.1	117.829	150977	478874	17008.6	28295.6	155.633	54934.4	8974.12	29071.2	4567.54	35.1189	431.047
Q9UKM9	1	1	11.8435	0.505061	0.947392	9.02645	0.0977158	32520.2	RNA-binding protein Raly OS=Homo sapiens OX=9606 GN=RALY PE=1 SV=1	14.6597	31.7064	23.5842	9.73121	57372.7	612.413	80.8621	5.3268	46.1341	6716.9	1.30301	282.755	242.793	0	66.7226
Q96EU6	2	1	12.3416	0.0679739	0.947392	9.07422	0.455245	29880.2	Ribosomal RNA processing protein 36 homolog OS=Homo sapiens OX=9606 GN=RRP36 PE=1 SV=1	1.04759	268.88	2821.6	14.5844	5.80362	13.0286	977.948	0.55974	0.0187614	4.80316	4.20372	0.353636	15.9151	490.886	0
D6RIA3;Q9BRX9	4	2	22.3388	0.544312	0.947392	9.12604	0.0892206	191101	Uncharacterized protein C4orf54 OS=Homo sapiens OX=9606 GN=C4orf54 PE=2 SV=1	3361.65	568.403	176.332	745.74	49635.6	123.489	372.119	758.947	826.947	332.939	3323.22	344.578	667.183	520.052	111.714
O94964	3	3	16.5495	0.664055	0.947392	9.27451	0.0698025	161300	Protein SOGA1 OS=Homo sapiens OX=9606 GN=SOGA1 PE=1 SV=2	2484.31	535.54	72.3358	183463	900.455	0.684232	984.449	118.545	2207.99	2502.91	338.006	4742.71	38.8367	4738.97	8532.78
Q96P66	2	2	10.5421	0.787036	0.947392	9.7901	0.0575777	57514.6	Probable G-protein coupled receptor 101 OS=Homo sapiens OX=9606 GN=GPR101 PE=1 SV=1	499.915	0	45.8806	23335.7	0	0	0	1322.49	636.314	0	2.01162	0	0	373.174	453.837
Q96Q89	3	2	17.7669	0.0736963	0.947392	9.8963	0.438677	211998	Kinesin-like protein KIF20B OS=Homo sapiens OX=9606 GN=KIF20B PE=1 SV=3	0	11.4064	0	78.5867	10.2723	0	76.9987	0	0	0	0	20.471	0	0	0
P78385	19	2	235.842	0.809738	0.947392	9.96082	0.0560094	55963.3	Keratin_ type II cuticular Hb3 OS=Homo sapiens OX=9606 GN=KRT83 PE=1 SV=2	548.054	153.651	2424.67	5.56769	167.708	65896	2512.63	741.675	5342.18	628.087	675.019	113.51	238.756	359.209	129.032
Q9NSB4	6	3	66.2273	0.128235	0.947392	10.8859	0.326162	58021.4	Keratin_ type II cuticular Hb2 OS=Homo sapiens OX=9606 GN=KRT82 PE=1 SV=3	3097.88	3366.38	4349.43	2481.61	1691.61	164382	3624.18	2283.72	1650.94	3224.3	2938.78	2448.02	5268.84	1066.07	330.955
P78334	2	1	6.9971	0.73859	0.947392	11.64	0.0616058	58941.3	Gamma-aminobutyric acid receptor subunit epsilon OS=Homo sapiens OX=9606 GN=GABRE PE=2 SV=2	505.862	69.3425	0	38.164	49089.5	287.569	0	27.0187	217.197	3.61025	4460.36	0.000285065	27.6555	11.4528	160.935
P15515	1	1	4.8876	0.910604	0.966403	11.8695	0.051301	6962.93	Histatin-1 OS=Homo sapiens OX=9606 GN=HTN1 PE=1 SV=2	0	0.871922	17936.7	3.05591	0	2278.51	994.475	0	5.07353	116.346	279.123	1186.4	447.211	0	8.40419
P82970	1	1	5.1065	0.924253	0.966403	12.5531	0.0509326	31524.6	High mobility group nucleosome-binding domain-containing protein 5 OS=Homo sapiens OX=9606 GN=HMGN5 PE=1 SV=1	25.3854	58.3458	0	6351.26	0	0	33.8266	214.816	31.0654	33.6244	2.14612	303.6	3.68259	0	0
A0A0C4DH31;P23083	1	1	8.2733	0.163148	0.947392	12.851	0.279106	12934.5	Immunoglobulin heavy variable 1-18 OS=Homo sapiens OX=9606 GN=IGHV1-18 PE=3 SV=1	18.6824	2228.53	1191.43	6.78773	9419.99	229.399	535.613	274.481	0	285.916	214.709	349.041	31.1152	44.4443	12.4633
P13473	1	1	4.7105	0.259868	0.947392	13.6704	0.194635	45531.1	Lysosome-associated membrane glycoprotein 2 OS=Homo sapiens OX=9606 GN=LAMP2 PE=1 SV=2	4481.09	130.771	1.07171e+06	5991.93	10606.9	11598.9	21274.5	75.0479	4848.62	1402.93	981.822	51177.3	32687.6	2592.36	351.911
Q6ZMR5	2	2	12.1843	0.673996	0.947392	13.6969	0.0685568	48024.9	Transmembrane protease serine 11A OS=Homo sapiens OX=9606 GN=TMPRSS11A PE=1 SV=1	9.23455	23.86	1505.15	0	4.34572	31.2431	83.3264	45.728	8.48737	28.8725	11.9823	13.3134	11.0522	9.78158	9.05489
Q13129	5	4	26.2994	0.399782	0.947392	14.3188	0.127782	223029	Zinc finger protein Rlf OS=Homo sapiens OX=9606 GN=RLF PE=1 SV=2	134.152	6330.27	7.71242	20090.1	1095.49	2.73499	18.9406	3.35553	8.02943	8.77003	61.6516	100.962	1278.4	43.4999	704.567
Q14839	5	4	35.0645	0.913482	0.966403	14.7621	0.0512181	219545	Chromodomain-helicase-DNA-binding protein 4 OS=Homo sapiens OX=9606 GN=CHD4 PE=1 SV=2	1333.62	1318.74	1819.81	424801	5773.33	170.853	480.42	2433.54	2332.13	394.651	1565.66	903.965	18427.5	5603.53	2070.1
Q0VF96	4	2	26.3365	0.759364	0.947392	15.7335	0.0597614	149650	Cingulin-like protein 1 OS=Homo sapiens OX=9606 GN=CGNL1 PE=1 SV=2	37.5409	13.3637	2.50044	23490.3	39.7186	15.9948	0.393696	132.462	97.9135	254.44	26.2608	0	5.3397	61.1154	1136.72
O95251	5	3	31.33	0.0793041	0.947392	15.9907	0.423636	71326.8	Histone acetyltransferase KAT7 OS=Homo sapiens OX=9606 GN=KAT7 PE=1 SV=1	748.873	32332	4306.17	10.6433	556.891	3375.05	1105.39	324.279	123.43	241.938	1546.33	570.746	226.125	0	0
Q8N126	1	1	5.6138	0.417256	0.947392	18.2827	0.12191	43756.2	Cell adhesion molecule 3 OS=Homo sapiens OX=9606 GN=CADM3 PE=1 SV=1	0	351.473	9.29421	0	156.543	0	2650.37	0	0	78.8045	84.8265	0	6.7147	0	27.667
Q12873	7	5	40.2463	0.283146	0.947392	19.0975	0.180311	228132	Chromodomain-helicase-DNA-binding protein 3 OS=Homo sapiens OX=9606 GN=CHD3 PE=1 SV=3	14843.9	4309.84	46917.9	17.9899	164.479	160.168	13530.6	577.634	68.1096	797.19	507.718	661.534	707.997	1311.22	152.764
P10155	2	1	14.9028	0.220342	0.947392	19.9092	0.223375	61412.1	60 kDa SS-A/Ro ribonucleoprotein OS=Homo sapiens OX=9606 GN=RO60 PE=1 SV=2	0.0503279	0	28.6134	18.2536	0.000886109	0.366552	0	0	0.697356	0.00100715	0.01421	0.0018038	0	0.472706	1.52723
Q8TDX7	1	1	6.0733	0.444814	0.947392	20.1928	0.113429	35007.3	Serine/threonine-protein kinase Nek7 OS=Homo sapiens OX=9606 GN=NEK7 PE=1 SV=1	0	0	607.735	0	0	68.4955	10.368	0	0	7.66994	0	12.7549	0	0	18.4348
Q8TDI0	4	3	32.0124	0.798126	0.947392	20.6126	0.056787	224647	Chromodomain-helicase-DNA-binding protein 5 OS=Homo sapiens OX=9606 GN=CHD5 PE=1 SV=1	233.802	12215.1	3.41382	700.103	14.5913	0	0	0	283.053	1.33417	9.2238	21.2128	294.102	21.9665	99.145
P78386	21	6	264.169	0.207679	0.947392	21.181	0.234032	57341.9	Keratin_ type II cuticular Hb5 OS=Homo sapiens OX=9606 GN=KRT85 PE=1 SV=1	63.3489	1289.68	3173.98	33.2636	672.542	151402	725.881	5611.37	23.4402	915.672	702.387	671.078	565.412	1.23432	0.0342593
Q14525	8	1	97.9858	0.406908	0.947392	22.1157	0.125338	47354.2	Keratin_ type I cuticular Ha3-II OS=Homo sapiens OX=9606 GN=KRT33B PE=1 SV=3	325.981	224.439	71.545	16.7296	589.902	59425.9	11986.4	1443.7	432.453	301.533	897.473	224.716	280.19	2.41587	171.337
P60006	1	1	6.2694	0.6703	0.947392	29.0525	0.0690141	14337.9	Anaphase-promoting complex subunit 15 OS=Homo sapiens OX=9606 GN=ANAPC15 PE=1 SV=1	43.7463	274.843	0	0	9081.88	0	0	165.548	53.6024	30.933	34.0763	7.22812	72.2869	0	6.11841
Q9Y3P9	4	1	23.7097	0.347561	0.947392	29.14	0.14804	122992	Rab GTPase-activating protein 1 OS=Homo sapiens OX=9606 GN=RABGAP1 PE=1 SV=3	215.312	3.17388	19.9273	9.24754	0.0493922	0.135298	12027	1.27463	0.042723	0.913849	2.91838	147.711	328.555	0	0
Q9NY56	1	1	5.1591	0.191902	0.947392	31.228	0.248516	19489.5	Odorant-binding protein 2a OS=Homo sapiens OX=9606 GN=OBP2A PE=1 SV=1	66.3663	324241	2173.77	36665.6	692.988	2898.72	532.792	26.9034	7888.18	61.9624	696.347	812.363	2617.02	826.639	511.695
Q8N4P6	2	1	12.8029	0.510485	0.947392	31.5244	0.096467	62281.3	Leucine-rich repeat-containing protein 71 OS=Homo sapiens OX=9606 GN=LRRC71 PE=2 SV=1	3.18246	2.8769	0	3807.44	0	60.1908	7410.65	34.711	16.6593	2.90219	246.414	0	0.55494	0	107.851
Q96HH4	1	1	6.2761	0.284276	0.947392	32.8531	0.179657	34010.4	Transmembrane protein 169 OS=Homo sapiens OX=9606 GN=TMEM169 PE=2 SV=1	0	4.15449	0	0	6.04001	27897.2	6767.86	0	0	4.59377	0	1199.89	1.76114	0	0
Q9Y3D5	1	1	5.8155	0.7507	0.947392	34.4142	0.0605087	16248.9	28S ribosomal protein S18c_ mitochondrial OS=Homo sapiens OX=9606 GN=MRPS18C PE=1 SV=1	0	0	83427	0	0	0	0	0	0	0	2770.52	0	0	0	0
O76009	9	2	104.688	0.785168	0.947392	37.3514	0.0577155	47195	Keratin_ type I cuticular Ha3-I OS=Homo sapiens OX=9606 GN=KRT33A PE=2 SV=2	1361.22	156.446	51.6987	370.564	1094.32	256678	3230.06	686.229	832.873	770.225	1110.94	935.858	516.253	2238.32	954.671
Q15323;O76011;Q6A162	10	1	116.639	0.847456	0.948046	37.8113	0.0538283	48662.8	Keratin_ type I cuticular Ha1 OS=Homo sapiens OX=9606 GN=KRT31 PE=1 SV=3	137.483	4.19555	9.01962	39.6249	130.874	26128.7	329.658	70.7334	83.9078	75.4739	111.763	93.1522	53.7848	224.712	95.8916
P12036	3	2	17.4875	0.679705	0.947392	39.5831	0.0678638	112707	Neurofilament heavy polypeptide OS=Homo sapiens OX=9606 GN=NEFH PE=1 SV=4	0	3.57506	0	14142.6	0	0	0	0	405.407	0	0	0	0	0	3.02659
Q96PC5	3	1	19.2517	0.692254	0.947392	40.0168	0.0663959	160463	Melanoma inhibitory activity protein 2 OS=Homo sapiens OX=9606 GN=MIA2 PE=1 SV=4	43.696	36.525	6885.53	24299.4	0.591344	11.2573	0	31.4581	61.2977	206.486	209.401	0	0	32.7905	351.82
P60903	1	1	5.1838	0.40853	0.947392	44.401	0.124791	11317.2	Protein S100-A10 OS=Homo sapiens OX=9606 GN=S100A10 PE=1 SV=2	0	12.4037	0	70.4307	7092.99	0	4.88683	0	141.453	0	0	36.9466	0	0	6.42767
P08727	14	5	144.46	0.366517	0.947392	47.4457	0.140173	44106.1	Keratin_ type I cytoskeletal 19 OS=Homo sapiens OX=9606 GN=KRT19 PE=1 SV=4	0	10752.9	18.7302	2.5264	20.0947	5493.08	17094.2	233.823	46.5695	0	132.741	50.499	325.275	0	15.1754
O76013	6	2	78.4925	0.0789734	0.947392	51.4287	0.424493	53387.7	Keratin_ type I cuticular Ha6 OS=Homo sapiens OX=9606 GN=KRT36 PE=1 SV=1	325.779	454.339	1038.31	360.577	2846.87	133120	930.116	545.744	275.731	567.32	451.592	350.741	465.705	175.876	257.864
A6NCN2	13	2	187.033	0.553038	0.947392	68.269	0.0874935	29573.3	Putative keratin-87 protein OS=Homo sapiens OX=9606 GN=KRT87P PE=5 SV=4	5.03434	4.55384	26.6844	0.0290782	17.5968	10037.6	243.893	41.4843	1.84195	21.7645	58.9226	12.7546	20.9751	2.9749	12.3016
Q9P2M7	3	2	19.7085	0.437871	0.947392	68.3878	0.115481	136614	Cingulin OS=Homo sapiens OX=9606 GN=CGN PE=1 SV=2	5.13067	16.3854	0	1711.06	0	1.05756	0	2.95531	1.41838	0	0.431633	0	0	6.99842	17.1678
Q8N1N4	2	2	22.8692	0.536228	0.947392	72.7102	0.0908709	57664.3	Keratin_ type II cytoskeletal 78 OS=Homo sapiens OX=9606 GN=KRT78 PE=1 SV=2	504.4	232.759	22.6746	31.4178	2.37864e+06	4439.19	410.009	2459.38	199.451	5848.19	529.336	18356.8	6365.38	2228.58	1488.91
A6NDY2;A6NE21;A6NEW6;A6NJQ4;A6NKC0;A6NNJ1;A8MXJ8;D6RGX4;P0C7V4;P0C7W8;P0C7W9	1	1	12.3446	0.752287	0.947392	125.158	0.0603695	50205.7	Putative protein FAM90A10P OS=Homo sapiens OX=9606 GN=FAM90A10P PE=5 SV=1	0	1.98217	181.322	2.47903	25.4945	29744.4	0.337164	119.647	0	5.92477	8.83112	0.502689	84.2784	6.81637	47.5388
A6NIH7	1	1	6.0165	0.201919	0.947392	221.519	0.239155	28364.7	Protein unc-119 homolog B OS=Homo sapiens OX=9606 GN=UNC119B PE=1 SV=1	0	728.894	0	623.481	0	0	0	0	0	0	6.97714	0	0	0	0
Q8N9Z9	1	1	6.6221	0.28791	0.947392	446.779	0.177578	43750.4	Lamin tail domain-containing protein 1 OS=Homo sapiens OX=9606 GN=LMNTD1 PE=2 SV=2	0	8.01164	0	2264	0	0	0	0	0	0	0	0	0	0	5.81179
P01593;P01594	1	1	7.167	0.138574	0.947392	803.414	0.310823	13019.6	Immunoglobulin kappa variable 1D-33 OS=Homo sapiens OX=9606 GN=IGKV1D-33 PE=1 SV=2	0	0	0	0	35.447	7.36799	2722.65	0	0	2.18493	1.74895	0	0	0	0
Q03938	1	1	6.6439	0.326342	0.947392	4719.78	0.157646	71224.7	Zinc finger protein 90 OS=Homo sapiens OX=9606 GN=ZNF90 PE=2 SV=3	2015.66	0	0	0	0	0	0	0	0	0	0.488076	0	0	0	0
P35663	2	1	18.6426	0.301936	0.947392	Infinity	0.169887	74527.4	Cylicin-1 OS=Homo sapiens OX=9606 GN=CYLC1 PE=2 SV=2	0	0.0169198	0	0	0	0	0	0	0	0	0	0	0	0	0
Q6UXB1	1	1	5.7742	0.301936	0.947392	Infinity	0.169887	15053.2	Insulin growth factor-like family member 3 OS=Homo sapiens OX=9606 GN=IGFL3 PE=1 SV=1	0	2087.07	0	0	0	0	0	0	0	0	0	0	0	0	0
[truncated: 76 more columns]

## Sheet: MS - Control vs SMA_6mo
Accession	Peptide count	Unique peptides	Confidence score	two-way ANOVA (p)	q Value	Max fold change	Power	Mass	Description	IIH8	IIH4	IIH10	IIH7	IIH5	IIH2	IIH6	SMA2-1_6mo	SMA2-9_6mo	SMA2-5_6mo	SMA2-7_6mo	SMA2-3_6mo	Spalte1	Spalte2	Spalte3	Spalte4	Spalte5	Spalte6	Spalte7	Spalte8	Spalte9	Spalte10	Spalte11	Spalte12	Spalte13	Spalte14	Spalte15	Spalte16	Spalte17	Spalte18	Spalte19	Spalte20	Spalte21	Spalte22	Spalte23	Spalte24	Spalte25	Spalte26	Spalte27	Spalte28
A0A0A0MRZ8;P04433	2	1	14.2607	0.985486	1	1.00402	0.0500338	12739.3	Immunoglobulin kappa variable 3D-11 OS=Homo sapiens OX=9606 GN=IGKV3D-11 PE=3 SV=6	556.894	1279.82	243.701	120.195	641.111	679.714	316.11	789.375	176.817	464.339	201.957	1119.64
P17900	1	1	13.9734	0.754933	0.974155	1.01834	0.060055	21294.6	Ganglioside GM2 activator OS=Homo sapiens OX=9606 GN=GM2A PE=1 SV=4	1.13714	29.0645	0	548.023	0	0	0	0	402.784	1.23648	0	16.5701
P12035	14	2	132.277	0.669368	0.974155	1.02296	0.0689877	64588.2	Keratin_ type II cytoskeletal 3 OS=Homo sapiens OX=9606 GN=KRT3 PE=1 SV=3	292.248	164.624	2.02768	99.0934	328.292	0.114317	5.73667	4.79487	64.1497	201.866	12.7003	368.358
Q9BXI3	1	1	6.0152	0.351988	0.946036	1.03308	0.146166	41191.7	Cytosolic 5'-nucleotidase 1A OS=Homo sapiens OX=9606 GN=NT5C1A PE=1 SV=1	3148.85	12131.4	10096.2	1254.64	16169.8	933.787	3693.16	1480.42	2437.78	20366.2	10713	0.385872
P19013	11	6	101.495	0.935674	1	1.03508	0.0506656	56543.3	Keratin_ type II cytoskeletal 4 OS=Homo sapiens OX=9606 GN=KRT4 PE=1 SV=5	83.2307	467.065	19.4935	0	64.4519	253.595	370.678	284.901	238.618	272.226	134.724	0
Q96KN7	2	2	10.5458	0.515902	0.966379	1.0391	0.0950246	147423	X-linked retinitis pigmentosa GTPase regulator-interacting protein 1 OS=Homo sapiens OX=9606 GN=RPGRIP1 PE=1 SV=2	7319.56	60.516	20.3802	4248.36	1264.2	0	14.0945	274.174	104.623	5364.2	3832.96	18.6936
P05155	13	12	114.362	0.93754	1	1.04747	0.0506274	55382.4	Plasma protease C1 inhibitor OS=Homo sapiens OX=9606 GN=SERPING1 PE=1 SV=2	31090.5	51573.2	11589.3	491.771	19581.3	5665.28	29764.8	2454.77	53327.6	32483	20128.5	3652.91
Q9H963	1	1	6.2826	0.849879	0.984729	1.06096	0.0536725	15703.7	Putative zinc finger protein 702 OS=Homo sapiens OX=9606 GN=ZNF702P PE=5 SV=2	0	126.704	6292.31	2.12652	199.985	400.718	2522.59	0	930.616	1432.01	4870.39	0
Q68D91	1	1	6.1109	0.914906	1	1.07553	0.0511673	31542.6	Metallo-beta-lactamase domain-containing protein 2 OS=Homo sapiens OX=9606 GN=MBLAC2 PE=1 SV=3	443.188	48.2415	20.8303	0	11.2674	4816.63	5539.7	0	560.749	3964.29	3833.28	0
Q96E39	9	3	51.5288	0.617037	0.974155	1.09169	0.0762216	42198.7	RNA binding motif protein_ X-linked-like-1 OS=Homo sapiens OX=9606 GN=RBMXL1 PE=1 SV=1	3082.4	3122.8	61.0527	0	6311.3	9560.96	2380.27	151.752	5152	2236.31	11101.8	477.35
P07602	7	4	40.0608	0.622734	0.974155	1.10152	0.0753607	59937.6	Prosaposin OS=Homo sapiens OX=9606 GN=PSAP PE=1 SV=2	237.328	249.165	1773.52	325.653	424.68	85.8304	1400.56	178.44	2275.78	725.786	346.815	11.2212
P02765	11	11	92.8341	0.9132	1	1.11068	0.0512148	40139.2	Alpha-2-HS-glycoprotein OS=Homo sapiens OX=9606 GN=AHSG PE=1 SV=2	395.016	1949.09	534.611	3471.82	32.3943	40.397	16896	1883.13	15986.3	77.8324	318.698	234.37
D6RIA3;Q9BRX9	4	2	22.3388	0.657369	0.974155	1.11232	0.0705173	191101	Uncharacterized protein C4orf54 OS=Homo sapiens OX=9606 GN=C4orf54 PE=2 SV=1	3361.65	568.403	176.332	745.74	49635.6	123.489	372.119	4084.51	36553.7	440.211	74.3625	2532.31
P0DOY2;P0DOY3;A0M8Q6	10	3	138.867	0.453055	0.966379	1.11702	0.110862	11464.7	Immunoglobulin lambda constant 2 OS=Homo sapiens OX=9606 GN=IGLC2 PE=1 SV=1	3768.51	19296.4	118604	68.2253	1531.67	1211.75	57135.6	20.138	6179.78	113122	41541.4	0.364692
P04004	5	5	33.5841	0.526703	0.968196	1.12434	0.092661	55104	Vitronectin OS=Homo sapiens OX=9606 GN=VTN PE=1 SV=1	256.996	1524.41	3883.35	144.707	540.034	162.827	3040	199.947	1814.62	3316.82	1528.07	812.008
P01344	2	2	11.9111	0.880362	1	1.17028	0.0523189	20596.6	Insulin-like growth factor II OS=Homo sapiens OX=9606 GN=IGF2 PE=1 SV=1	19.4816	31.6508	1268.91	0	8962.56	0	827.605	0	1721.86	6385.52	1179.84	0
P26038	3	3	24.343	0.176656	0.946036	1.18471	0.266451	67934.2	Moesin OS=Homo sapiens OX=9606 GN=MSN PE=1 SV=3	189.199	1247.71	181.613	461.137	212.464	213.289	36.931	0	123.499	1774.11	253.785	0
Q96T23	6	4	42.1149	0.373681	0.956415	1.1887	0.137302	165360	Remodeling and spacing factor 1 OS=Homo sapiens OX=9606 GN=RSF1 PE=1 SV=2	23746.9	24680.7	14166.6	11797.1	26617.4	12205.2	29998.9	3.09811	20889.5	36197.4	44376.2	20132
P08779	23	6	248.97	0.466745	0.966379	1.2111	0.107082	51610.1	Keratin_ type I cytoskeletal 16 OS=Homo sapiens OX=9606 GN=KRT16 PE=1 SV=4	305.218	463.002	1125.19	81.1402	174.334	4002.27	12081.9	14.1183	1703.52	1945.71	12109.6	0
Q8IWS0	4	2	18.5195	0.72578	0.974155	1.22875	0.0627306	42431.1	PHD finger protein 6 OS=Homo sapiens OX=9606 GN=PHF6 PE=1 SV=1	57120.7	1084.02	56649.9	28540.8	41166.1	0	0	30791.6	0	38849.8	87501.1	4843.26
P02768;A7E2U8;P40424;P40425;P40426;Q5JQF8;Q6IQ26;Q7Z5M8;Q9BPW4;Q9HBI1;Q9NVI1;Q9Y2R4	205	189	1921.38	0.636364	0.974155	1.23457	0.0733762	71362.7	Albumin OS=Homo sapiens OX=9606 GN=ALB PE=1 SV=2	690388	721870	1.68035e+06	234332	580247	396916	834891	239083	688425	1.97299e+06	1.59457e+06	36701.9
O94985	18	14	121.85	0.915188	1	1.25246	0.0511595	111047	Calsyntenin-1 OS=Homo sapiens OX=9606 GN=CLSTN1 PE=1 SV=1	5315.68	3395.8	850.102	376.405	3925.29	73.9847	5197.5	7117.03	60.888	5276.97	3682.05	981.3
Q9UBB4	1	1	5.9797	0.976966	1	1.26209	0.0500851	54230.2	Ataxin-10 OS=Homo sapiens OX=9606 GN=ATXN10 PE=1 SV=1	0	0	109.629	1.42377	26.2626	235.603	447.031	676.948	2.38432	11.2252	0	48.6227
Q9NR56	2	2	7.1613	0.351023	0.946036	1.26354	0.14658	42558.7	Muscleblind-like protein 1 OS=Homo sapiens OX=9606 GN=MBNL1 PE=1 SV=2	80883	265057	869.964	124.815	140932	220012	216202	0	5665.41	575812	252352	177.817
P0CG47;P0CG48;P62979;P62987	3	3	20.8528	0.279088	0.946036	1.28371	0.183195	25818.7	Polyubiquitin-B OS=Homo sapiens OX=9606 GN=UBB PE=1 SV=1	618.992	363.666	581.097	1806.62	20.8766	51.6928	144.091	922.452	690.201	293.032	234.222	1149.18
P02749	9	8	66.8703	0.290789	0.946036	1.29616	0.176354	39609.8	Beta-2-glycoprotein 1 OS=Homo sapiens OX=9606 GN=APOH PE=1 SV=3	477.544	778.397	533.973	683.557	2087.18	131.719	2420.05	253.744	59.1105	576.779	23.649	5671.62
P02787	120	116	1296.55	0.428462	0.966379	1.30609	0.118176	79345.1	Serotransferrin OS=Homo sapiens OX=9606 GN=TF PE=1 SV=3	282893	116777	6513.07	1462.19	57018.8	1591.49	155600	3416.02	146337	112239	77203	240948
P05787	16	8	141.979	0.991656	1	1.32007	0.0500112	53704.4	Keratin_ type II cytoskeletal 8 OS=Homo sapiens OX=9606 GN=KRT8 PE=1 SV=7	398.158	145.048	2205.47	26.2678	1364.2	404.522	1855.54	286.787	54.6227	1757.58	3758.33	176.512
P0DOX5;P01857	27	17	285.879	0.92439	1	1.34885	0.0509206	49956.2	Immunoglobulin gamma-1 heavy chain OS=Homo sapiens OX=9606 PE=1 SV=2	811.467	5125.41	67893.6	14935.5	3893.82	7326.98	114233	3510.67	9837.24	74274.9	118542	228.654
P01876	17	11	178.05	0.854869	0.984729	1.36339	0.0534288	38510.1	Immunoglobulin heavy constant alpha 1 OS=Homo sapiens OX=9606 GN=IGHA1 PE=1 SV=2	67357.1	5606.35	6403.32	1602.68	28300.8	5368.69	130.238	2946.57	201.305	11220.4	18878.6	78520.9
Q6ZWJ1	3	2	18.3276	0.783556	0.97542	1.38988	0.0577684	62175.1	Syntaxin-binding protein 4 OS=Homo sapiens OX=9606 GN=STXBP4 PE=1 SV=2	82.3997	1383.35	1160.79	618.849	55.9238	6.69078	0.0100216	475.348	0.0869819	1920.37	805.387	82.9008
A5A3E0;Q6S8J3;P60709;P62736;P63261;P63267;P68032;P68133;Q562R1;Q9BYX7	3	2	17.9571	0.618749	0.974155	1.39589	0.0759609	123099	POTE ankyrin domain family member F OS=Homo sapiens OX=9606 GN=POTEF PE=1 SV=2	468.727	27.8293	2948.51	185.854	148.149	2042.41	2580.84	68.5812	1970.84	5180.13	1158.09	0
Q17R98	4	3	32.9589	0.915268	1	1.41782	0.0511574	120762	Zinc finger protein 827 OS=Homo sapiens OX=9606 GN=ZNF827 PE=1 SV=1	1018.38	887.386	1829.76	2795.43	239.227	10794.3	1437.77	5660.17	635.666	12269.8	408.473	270.009
P01034	18	17	177.532	0.471593	0.966379	1.42366	0.105791	16027.4	Cystatin-C OS=Homo sapiens OX=9606 GN=CST3 PE=1 SV=1	11995	19540.8	64650.9	983.369	16321.2	88577.1	71671.2	373.281	50560.7	35268.1	191989	173.591
O75521	1	1	5.8835	0.627395	0.974155	1.47796	0.0746704	43984.4	Enoyl-CoA delta isomerase 2 OS=Homo sapiens OX=9606 GN=ECI2 PE=1 SV=4	616.19	721.756	1038.14	0.00187477	51275.4	3674.28	1102.84	0.260405	1969.71	1082.15	58626.5	3.74683
A6NIH7	1	1	6.0165	0.825881	0.978228	1.4805	0.0549679	28364.7	Protein unc-119 homolog B OS=Homo sapiens OX=9606 GN=UNC119B PE=1 SV=1	0	728.894	0	623.481	0	0	0	0	0	0	0	1430.13
P07225	3	3	23.0354	0.687399	0.974155	1.48302	0.0668245	77175.7	Vitamin K-dependent protein S OS=Homo sapiens OX=9606 GN=PROS1 PE=1 SV=1	392.45	917.257	466.296	28.2382	260.532	790.477	3351.85	12.4827	5232.19	274.681	948.886	106.96
P23975	1	1	7.1197	0.278664	0.946036	1.48705	0.18345	69902.4	Sodium-dependent noradrenaline transporter OS=Homo sapiens OX=9606 GN=SLC6A2 PE=1 SV=1	0	38.1089	0	0.111161	82.5742	0	46869.2	0	9.10394	626.023	2037.96	47238.8
P04217	11	11	96.0223	0.627725	0.974155	1.49507	0.0746219	54823.8	Alpha-1B-glycoprotein OS=Homo sapiens OX=9606 GN=A1BG PE=1 SV=4	2015.26	1403.17	1179.01	187.611	16728.4	1028.08	775.569	181.841	1940.99	12362.8	10412.2	2.71128
Q8NI27;Q9BYD9	9	7	54.0374	0.97771	1	1.51285	0.0500797	184657	THO complex subunit 2 OS=Homo sapiens OX=9606 GN=THOC2 PE=1 SV=2	2754.55	5149.84	201.271	10698.2	6382.51	336.527	20046.2	473.85	32746.1	5749.08	10114.1	159.136
P33981	5	2	35.1111	0.931168	1	1.51735	0.0507624	98041.9	Dual specificity protein kinase TTK OS=Homo sapiens OX=9606 GN=TTK PE=1 SV=2	925.464	2063.48	1842.1	1162.39	175.742	1272.69	5380.63	253.126	1707.09	5559.44	6231.14	146.529
A6NJZ7;A6NNM3;Q9UFD9	5	3	29.8354	0.673777	0.974155	1.52137	0.068444	183345	RIMS-binding protein 3C OS=Homo sapiens OX=9606 GN=RIMBP3C PE=1 SV=3	107.508	119.571	6.80272	302.634	209.318	41.7445	13.1471	326.648	150.656	171.492	217.949	3.39933
P01008	31	28	231.898	0.490259	0.966379	1.54409	0.101035	53058.8	Antithrombin-III OS=Homo sapiens OX=9606 GN=SERPINC1 PE=1 SV=1	4859.01	5493.59	6.10891	234.269	1240.37	460.158	7586.23	0	9687.35	7099.07	5139.43	0
Q9P121	2	2	12.7766	0.454867	0.966379	1.54832	0.11035	38541.8	Neurotrimin OS=Homo sapiens OX=9606 GN=NTM PE=1 SV=1	0	33.5014	38.7178	68.9712	5.34072	1954.4	5.79697	917.428	995.701	0	395.774	21.0286
P15515	1	1	4.8876	0.788213	0.97542	1.55082	0.057427	6962.93	Histatin-1 OS=Homo sapiens OX=9606 GN=HTN1 PE=1 SV=2	0	0.871922	17936.7	3.05591	0	2278.51	994.475	0	0	16764.8	6679.83	54.2429
Q14568	2	1	11.6757	0.597322	0.974155	1.56353	0.0793492	39478.9	Heat shock protein HSP 90-alpha A2 OS=Homo sapiens OX=9606 GN=HSP90AA2P PE=1 SV=2	361.05	62.7372	17.2441	92.617	139.976	105.276	8.41464	166.031	21.529	39.8425	0	651.879
P02656	2	2	23.3643	0.93034	1	1.57984	0.050781	10852.3	Apolipoprotein C-III OS=Homo sapiens OX=9606 GN=APOC3 PE=1 SV=1	0	699.233	24.8745	0	902.589	184.836	870.12	0	28.9339	53.0894	51.4112	2892.7
A0A075B6P5;A0A075B6S2;A0A075B6S6;A0A087WW87;A0A0A0MRZ7;A2NJV5;P01614;P01615;P06310	1	1	7.3839	0.320792	0.946036	1.61927	0.160489	13070.8	Immunoglobulin kappa variable 2-28 OS=Homo sapiens OX=9606 GN=IGKV2-28 PE=3 SV=1	3782.47	536.303	1719	8.37775	31.0216	323.944	1101.82	1360.37	224.383	2749.29	4027.56	316.427
O94892	5	5	29.2385	0.182991	0.946036	1.63136	0.259631	76889.3	Zinc finger protein 432 OS=Homo sapiens OX=9606 GN=ZNF432 PE=1 SV=1	7029.29	543.306	45.9777	20.1531	10497.5	14561.8	20632.7	3158.83	13607.6	15031.3	25125.1	5221.28
Q5TFQ8;P78324	3	2	23.2925	0.515943	0.966379	1.65852	0.0950156	43701.5	Signal-regulatory protein beta-1 isoform 3 OS=Homo sapiens OX=9606 GN=SIRPB1 PE=1 SV=1	137.766	0	901.968	38.1073	0	2703.61	48.7904	102.265	3018.89	648.065	768.297	0
P05452	9	8	61.3395	0.296888	0.946036	1.68421	0.172942	22936	Tetranectin OS=Homo sapiens OX=9606 GN=CLEC3B PE=1 SV=3	275.982	278.661	2312.9	141.812	1351.66	159.379	8558.06	10974.7	1483.34	484.957	2116.38	674.115
Q4G0S7	1	1	5.7449	0.839269	0.982958	1.6941	0.0542198	30149.7	Coiled-coil domain-containing protein 152 OS=Homo sapiens OX=9606 GN=CCDC152 PE=1 SV=3	13280.6	33119.2	0	0	1497.61	0	51764.4	0	91444.8	14700.1	14452.8	0
P04156	3	2	13.8993	0.128558	0.946036	1.70697	0.330352	27889.4	Major prion protein OS=Homo sapiens OX=9606 GN=PRNP PE=1 SV=1	1.84822	179.991	5796.08	6.43394	963.717	9.2935	916.736	3065.64	333.135	264.92	1585.29	4351.63
P02750	3	3	25.3934	0.964214	1	1.75833	0.0502056	38406.1	Leucine-rich alpha-2-glycoprotein OS=Homo sapiens OX=9606 GN=LRG1 PE=1 SV=2	203.858	1063.2	537.739	44.6379	108.613	601.758	165.117	109.124	2851.64	190.623	126.046	144.948
P25311	18	17	179.393	0.546328	0.974155	1.79059	0.0886026	34486.9	Zinc-alpha-2-glycoprotein OS=Homo sapiens OX=9606 GN=AZGP1 PE=1 SV=2	56106.5	113045	96606.6	9.00996	9888.36	18883	18547.7	139282	19536.3	8235.11	4735.63	228647
Q15306	4	4	26.7858	0.650253	0.974155	1.84741	0.0714594	52513.9	Interferon regulatory factor 4 OS=Homo sapiens OX=9606 GN=IRF4 PE=1 SV=1	0	0	107.692	111.051	0	0	2670.17	3615.22	34.0455	0	0	162.88
P68871	12	8	182.536	0.997385	1	1.85728	0.0500011	16112.5	Hemoglobin subunit beta OS=Homo sapiens OX=9606 GN=HBB PE=1 SV=2	16751.1	32714.7	97246.9	8828.8	155333	43272.9	11253	2483.32	8705.16	45798.8	321109	106655
P41222	23	22	252.894	0.67651	0.974155	1.88465	0.0681117	21257	Prostaglandin-H2 D-isomerase OS=Homo sapiens OX=9606 GN=PTGDS PE=1 SV=1	197261	23942.2	203314	3501.51	470921	11735.2	22591.6	10870.3	27077.8	731679	466294	20420.8
Q6UWT4	1	1	5.9225	0.686779	0.974155	1.97906	0.0668963	9750.14	Uncharacterized protein C5orf46 OS=Homo sapiens OX=9606 GN=C5orf46 PE=1 SV=2	0	4.42684	27095.7	0	1307.9	0	2656.14	0	183.942	14299.4	29429.5	0
P01834	13	6	155.374	0.850431	0.984729	1.98661	0.053645	11936.1	Immunoglobulin kappa constant OS=Homo sapiens OX=9606 GN=IGKC PE=1 SV=2	73541.2	10303.7	36414	10871.9	62776.6	578.594	32140.1	6462.97	4048.84	158822	151600	649.578
P02649	43	43	491.686	0.949513	1	2.01043	0.0504096	36268.2	Apolipoprotein E OS=Homo sapiens OX=9606 GN=APOE PE=1 SV=1	49987.5	3554.98	2560.4	6071.93	16731.1	1764.34	14232.2	656.43	29584.3	81303.2	23955.8	782.343
P69905	12	11	114.251	0.796719	0.97542	2.04618	0.056825	15314.6	Hemoglobin subunit alpha OS=Homo sapiens OX=9606 GN=HBA1 PE=1 SV=2	247.971	2914.85	4136.64	4189.72	1996.99	66.1489	629.127	3.21578	1019.47	16162.9	2060.81	1480.54
P05156	2	2	11.2656	0.868195	0.996111	2.04955	0.0528206	68145.5	Complement factor I OS=Homo sapiens OX=9606 GN=CFI PE=1 SV=2	3.86034	0	27.7581	0	522.19	0	292.826	0	974.736	262.201	0	2.50795
P06396	23	22	186.579	0.355295	0.946036	2.05632	0.144761	86096.8	Gelsolin OS=Homo sapiens OX=9606 GN=GSN PE=1 SV=1	1196.57	7354.4	26862.3	3437.06	4126.16	2181.35	39721.9	2587.7	3968.48	13041.3	41164.2	63909.6
P08962	1	1	13.1602	0.308552	0.946036	2.0895	0.16669	26492.1	CD63 antigen OS=Homo sapiens OX=9606 GN=CD63 PE=1 SV=2	117.626	31.2389	290.321	0	0.716804	0	2.15852	86.4588	1.86369	4.56471	101.774	465.116
Q16270	11	11	85.4495	0.479336	0.966379	2.11582	0.103777	30156.8	Insulin-like growth factor-binding protein 7 OS=Homo sapiens OX=9606 GN=IGFBP7 PE=1 SV=1	3354.67	6815.21	66958.4	787.995	1971.79	1844.77	5428.21	35.1799	2541.38	61314.7	67827.9	7.35011
P01023	55	50	511.693	0.659863	0.974155	2.12773	0.0701932	164717	Alpha-2-macroglobulin OS=Homo sapiens OX=9606 GN=A2M PE=1 SV=3	48085.5	34566.6	6895.79	3789.68	12011.2	181183	41673.4	8573.04	463087	11273.7	14765.3	1110.05
Q92625	3	2	17.946	0.925607	1	2.15789	0.0508911	124078	Ankyrin repeat and SAM domain-containing protein 1A OS=Homo sapiens OX=9606 GN=ANKS1A PE=1 SV=4	23891.4	1257.69	277.862	364.482	7.90579	97.3348	0	36597	34.7303	83.7827	0	3200.37
Q5VSL9	4	4	21.921	0.583994	0.974155	2.19466	0.0815996	96317.4	Striatin-interacting protein 1 OS=Homo sapiens OX=9606 GN=STRIP1 PE=1 SV=1	2056.28	1044	35461.2	1320.48	824.415	0	19921.3	487.658	485.427	35562.4	58115.7	389.574
Q8IVU3	4	2	30.7011	0.13603	0.946036	2.19584	0.318719	116609	Probable E3 ubiquitin-protein ligase HERC6 OS=Homo sapiens OX=9606 GN=HERC6 PE=1 SV=2	220.204	1424.34	88.7552	60.8302	601.669	3.30441	228.382	972.234	1484.15	617.255	120.275	927.182
Q8NHQ9	4	3	31.174	0.708303	0.974155	2.22421	0.0645113	69117.2	ATP-dependent RNA helicase DDX55 OS=Homo sapiens OX=9606 GN=DDX55 PE=1 SV=3	325.049	2184.33	29095	112.491	40433.8	1427.04	7226.75	0	43212.8	32501.5	52605	56.8235
Q9NPR2	2	1	14.7518	0.972688	1	2.31905	0.0501197	94134.7	Semaphorin-4B OS=Homo sapiens OX=9606 GN=SEMA4B PE=1 SV=4	8.34598	142.941	49.6789	873.056	20.2094	755.985	588.894	27.8861	696.859	801.638	2513.75	0.163587
P0DP02;P01772;A0A0C4DH42;P01767;A0A0B4J1X5;A0A0B4J1X8	6	3	59.0808	0.557513	0.974155	2.34111	0.0864194	13159.9	Immunoglobulin heavy variable 3-30-3 OS=Homo sapiens OX=9606 GN=IGHV3-30-3 PE=3 SV=1	566.358	952.459	745.589	308.809	497.965	222.955	62.0105	1575.09	432.964	240.065	93.3107	3270.8
Q14141	2	2	19.6629	0.52101	0.967968	2.37932	0.0938949	50115.9	Septin-6 OS=Homo sapiens OX=9606 GN=SEPTIN6 PE=1 SV=4	1754.66	1073.23	1338.61	71.7713	1117.35	13053.9	34499	3.21905	1075.91	47854.4	40979.6	5.68086
P19012	18	7	168.665	0.709021	0.974155	2.38129	0.0644355	49439.9	Keratin_ type I cytoskeletal 15 OS=Homo sapiens OX=9606 GN=KRT15 PE=1 SV=3	17053.7	814.433	958.825	6573.9	4086.83	91.1114	673.475	3110.76	565.697	1998.69	45356.6	424.973
P01009	33	33	446.028	0.569225	0.974155	2.39923	0.0842286	46907.7	Alpha-1-antitrypsin OS=Homo sapiens OX=9606 GN=SERPINA1 PE=1 SV=3	69113.1	21581.8	21103	1637.78	3058.62	2748.84	7039.77	2512.59	5485.77	57860.8	145384	5172.6
Q9NQ66	4	4	28.1993	0.794769	0.97542	2.4323	0.0569605	139423	1-phosphatidylinositol 4_5-bisphosphate phosphodiesterase beta-1 OS=Homo sapiens OX=9606 GN=PLCB1 PE=1 SV=1	77.002	671.276	2928.03	1096.24	244.783	33.8565	137.297	0.000453683	44.0577	3686.85	4569.83	713.494
P01861	13	7	189.932	0.844259	0.984073	2.46634	0.0539574	36453.8	Immunoglobulin heavy constant gamma 4 OS=Homo sapiens OX=9606 GN=IGHG4 PE=1 SV=1	1552.11	313.042	5931.15	523.044	48.8197	224.861	904.477	72.3892	146.229	352.983	15865.7	294.196
Q9NSI8	2	1	16.6342	0.186785	0.946036	2.54095	0.255685	41993.3	SAM domain-containing protein SAMSN-1 OS=Homo sapiens OX=9606 GN=SAMSN1 PE=1 SV=1	36.605	260.068	8.10214	10.0519	288.438	0	6103.8	359.273	225.687	5088.12	6485.46	14.5525
P13647	29	14	256.103	0.215533	0.946036	2.59168	0.228765	62606.6	Keratin_ type II cytoskeletal 5 OS=Homo sapiens OX=9606 GN=KRT5 PE=1 SV=3	72.4076	4643.27	1993.2	1975.85	3649.51	1027.01	3381.14	14341.1	2703.68	3959.94	9145.6	843.262
Q8WXA9	2	2	12.081	0.905497	1	2.60185	0.0514414	59437.4	Splicing regulatory glutamine/lysine-rich protein 1 OS=Homo sapiens OX=9606 GN=SREK1 PE=1 SV=1	1.37484	354.564	13.6713	678.47	0	53.8427	1.80208	62.741	0	1880.81	0	107.681
Q7Z3Z0	7	1	67.2259	0.714894	0.974155	2.64624	0.0638237	49888.3	Keratin_ type I cytoskeletal 25 OS=Homo sapiens OX=9606 GN=KRT25 PE=1 SV=1	632.715	156.553	68.5544	5.55129	846.364	24.0851	342.753	52.4749	55.1149	685.573	3105.23	26.6821
Q6UXV1	3	1	13.2434	0.908315	1	2.68846	0.0513562	25368.9	Izumo sperm-egg fusion protein 2 OS=Homo sapiens OX=9606 GN=IZUMO2 PE=2 SV=1	359.148	3721.15	89.4472	32.5615	1269.01	61.7942	973.101	0	2137.47	7317.3	2656.28	383.022
P04264	57	49	591.853	0.825372	0.978228	2.70974	0.0549976	66209.9	Keratin_ type II cytoskeletal 1 OS=Homo sapiens OX=9606 GN=KRT1 PE=1 SV=6	22876.1	1591.51	96001.6	2257.91	22096.6	14704.8	4550.77	6475.91	5570.88	98342.8	206655	535.121
Q9ULM0	2	2	11.2968	0.349737	0.946036	2.82602	0.147135	152829	Pleckstrin homology domain-containing family H member 1 OS=Homo sapiens OX=9606 GN=PLEKHH1 PE=2 SV=2	2618.99	892.603	56.1811	4.4258	4438.46	4367.33	2834.36	739.167	6473.11	21722.5	1315.42	457.283
Q9Y6Y0	3	2	23.052	0.295932	0.946036	2.82808	0.17347	72984.1	Influenza virus NS1A-binding protein OS=Homo sapiens OX=9606 GN=IVNS1ABP PE=1 SV=3	640.999	214.081	1907.47	66.9303	31.3641	55.2407	3409.33	28.5249	2208.36	5348.82	4658.98	533.001
Q9NNZ6	1	1	5.3736	0.738376	0.974155	2.85776	0.0615303	11346.1	Protamine-3 OS=Homo sapiens OX=9606 GN=PRM3 PE=3 SV=1	3660.42	9075.04	87844	333.24	249003	8057.73	14886.6	42.9418	39559.5	592850	42448.6	86200.4
B9A064	9	2	135.068	0.48629	0.966379	2.86671	0.102018	23405.4	Immunoglobulin lambda-like polypeptide 5 OS=Homo sapiens OX=9606 GN=IGLL5 PE=2 SV=2	60.1537	824.83	112.587	7.71074	4.02157	0	344.585	0	277.859	359.739	2005.35	129.342
Q96MU6	4	4	30.5969	0.760032	0.974155	2.90289	0.0596235	84929.1	Zinc finger protein 778 OS=Homo sapiens OX=9606 GN=ZNF778 PE=1 SV=3	2374.21	3730.21	1088.28	1166.35	3879.88	6815.5	1186.8	2993.46	29790.4	7940.96	926.109	319.14
P13645;Q99456	46	38	619.255	0.0299567	0.946036	3.00436	0.638279	59055.3	Keratin_ type I cytoskeletal 10 OS=Homo sapiens OX=9606 GN=KRT10 PE=1 SV=6	3070.94	23501.6	9376.23	7476.19	4279.25	11507.3	12318.4	27310.2	6048.85	43595.5	34189.6	42356.7
P00738;P00739	25	24	259.91	0.646741	0.974155	3.06485	0.0719343	45889.7	Haptoglobin OS=Homo sapiens OX=9606 GN=HP PE=1 SV=1	7130.64	30710.7	39860.5	349.984	11018.3	3419.74	40932.2	353.716	95482	111047	81727.2	3475.37
P0DP03;P01764;P01768	5	2	47.3148	0.0352806	0.946036	3.16574	0.605312	13117.9	Immunoglobulin heavy variable 3-30-5 OS=Homo sapiens OX=9606 GN=IGHV3-30-5 PE=3 SV=1	2936.32	6919.59	992.002	3474.42	8526.06	1038.66	14421.7	20557.8	9448.91	6570.89	9195.71	40852.1
P08294	5	5	38.5554	0.985074	1	3.19304	0.0500357	26307.2	Extracellular superoxide dismutase [Cu-Zn] OS=Homo sapiens OX=9606 GN=SOD3 PE=1 SV=2	844.753	380.838	187.77	0.159018	102.617	1355.29	2072.78	1.69909	3624.73	1959.84	5685.83	4.35599
P00450	33	30	282.683	0.855584	0.984729	3.31459	0.0533946	123061	Ceruloplasmin OS=Homo sapiens OX=9606 GN=CP PE=1 SV=1	37342.1	4033.13	849.853	1609.01	819.148	154.975	3745.41	1096.52	702.233	780.953	125.254	112249
Q92823	21	20	144.862	0.246531	0.946036	3.32277	0.204546	144745	Neuronal cell adhesion molecule OS=Homo sapiens OX=9606 GN=NRCAM PE=1 SV=3	1.92944	14.1165	1371.26	741.199	3837.44	1026.72	1846.57	4021.7	109.61	6362.43	9774.51	710.829
P05106	3	2	9.9642	0.492953	0.966379	3.40717	0.100376	90251.5	Integrin beta-3 OS=Homo sapiens OX=9606 GN=ITGB3 PE=1 SV=2	0	5.47111	194.166	5594.35	4.66437	20.4659	58.1392	13644.1	13.4795	15.285	7.33612	623.197
P36222	4	3	22.9061	0.988796	1	3.41599	0.0500201	43024.7	Chitinase-3-like protein 1 OS=Homo sapiens OX=9606 GN=CHI3L1 PE=1 SV=2	152.325	4177.83	372.281	5259.4	2802.55	1766.73	7992.89	2679.63	40023.1	7242.25	5009.73	3.67398
Q92623	3	2	24.9699	0.969822	1	3.43998	0.0501462	24721	Tetratricopeptide repeat protein 9A OS=Homo sapiens OX=9606 GN=TTC9 PE=1 SV=3	1.82618	534.908	3026.63	21.8545	42.7774	2.05657	584.152	0.28757	177.997	3924.61	6251.96	0
Q8IUC0	1	1	11.5978	0.459251	0.966379	3.44064	0.109127	19517.9	Keratin-associated protein 13-1 OS=Homo sapiens OX=9606 GN=KRTAP13-1 PE=2 SV=2	79.673	31.8111	18541	0	8114.7	2420.08	970.842	985.153	240.2	50678.7	22176.9	35.5829
Q8NB78	4	3	25.155	0.770306	0.974155	3.48238	0.0587862	93524.1	Lysine-specific histone demethylase 1B OS=Homo sapiens OX=9606 GN=KDM1B PE=1 SV=3	1312.16	253.659	2737.76	29689	268.548	11.2037	47.7832	4104.28	39.9555	233.651	75.0048	80915.5
Q5XKE5	13	4	113.514	0.265867	0.946036	3.49078	0.191428	58120.8	Keratin_ type II cytoskeletal 79 OS=Homo sapiens OX=9606 GN=KRT79 PE=1 SV=2	904.142	639.532	430.848	124.095	26.782	73.2428	111.026	389.359	39.0369	2056.39	352.274	2921.91
Q04917	2	2	11.5641	0.575541	0.974155	3.58734	0.0830865	28389.9	14-3-3 protein eta OS=Homo sapiens OX=9606 GN=YWHAH PE=1 SV=4	64.6489	10.1039	4.59138	32.6086	0	0	19369.5	0	19.2612	26145.1	23754.8	0
A0A0C4DH55;P01624;A0A075B6H7	2	1	20.2195	0.0992368	0.946036	3.61188	0.384791	13261.9	Immunoglobulin kappa variable 3D-7 OS=Homo sapiens OX=9606 GN=IGKV3D-7 PE=3 SV=5	172.03	164.448	2.30489	23.7712	18.2172	228.224	251.479	72.5293	208.659	222.196	391.801	1324.77
P62280	2	1	11.2007	0.281197	0.946036	3.72818	0.181932	18601.8	40S ribosomal protein S11 OS=Homo sapiens OX=9606 GN=RPS11 PE=1 SV=3	20.6106	72.5294	88.5981	0	27.5229	8.55864	42.3012	43.9839	92.1664	525.719	14.0434	16.7847
Q9NQ38	8	7	45.0639	0.117543	0.946036	3.82661	0.348998	124421	Serine protease inhibitor Kazal-type 5 OS=Homo sapiens OX=9606 GN=SPINK5 PE=1 SV=2	2178.28	10873	10793.6	13558	2553.41	9178.53	3368.4	12355.6	18009.9	11690.1	3711.2	97739.9
P52292	1	1	6.7255	0.241077	0.946036	3.97675	0.208503	58204.2	Importin subunit alpha-1 OS=Homo sapiens OX=9606 GN=KPNA2 PE=1 SV=1	250.759	6112.76	11736.9	290.526	47.9434	0	8.14697	46817.4	226.381	1710.19	3560.99	84.4557
P07900	3	2	20.5077	0.527432	0.968196	4.15841	0.0925047	85059.1	Heat shock protein HSP 90-alpha OS=Homo sapiens OX=9606 GN=HSP90AA1 PE=1 SV=5	2.35111	20.4034	232.484	104.67	2.66356	58.7792	7.51088	870.281	29.6386	73.3472	0	300.581
P05783	2	1	27.9064	0.428803	0.966379	4.28683	0.11807	48057.9	Keratin_ type I cytoskeletal 18 OS=Homo sapiens OX=9606 GN=KRT18 PE=1 SV=2	5599.32	1322.61	1685.22	6.09719	5.1532	115.713	3779.83	1187.58	8.38453	3791.27	30902	2428.83
Q96ME7	3	1	12.0758	0.840617	0.982958	4.33621	0.054148	65765.7	Zinc finger protein 512 OS=Homo sapiens OX=9606 GN=ZNF512 PE=1 SV=2	15.7605	0	0	10.3999	0	3.53938	0	3.65594	0	0	0	88.333
Q14203	3	3	16.6648	0.179791	0.946036	4.45893	0.263039	142436	Dynactin subunit 1 OS=Homo sapiens OX=9606 GN=DCTN1 PE=1 SV=3	364.409	45.5715	17.9395	14.4712	70.1481	0	695.643	2019.57	794.182	235.185	793.705	5.36318
P02790	26	25	247.345	0.431574	0.966379	4.62935	0.117211	52417.8	Hemopexin OS=Homo sapiens OX=9606 GN=HPX PE=1 SV=2	7964.58	453.364	584.848	6256	1180.11	207.428	1012.53	908.625	1074.59	36471.2	19724.5	213.294
Q9BXS5	1	1	5.4017	0.503972	0.966379	4.90946	0.097749	48758.1	AP-1 complex subunit mu-1 OS=Homo sapiens OX=9606 GN=AP1M1 PE=1 SV=3	0	64.1416	0	789.672	49.0768	0	125.491	0	0	3606.29	0	0
P07998	7	7	42.5341	0.465176	0.966379	4.92162	0.107506	18100.5	Ribonuclease pancreatic OS=Homo sapiens OX=9606 GN=RNASE1 PE=1 SV=4	3442.11	8578.34	956.132	255.037	719.966	839.865	4842.32	223.538	4274.53	1570.13	3449.65	59503.6
Q9Y6H5	2	2	13.0798	0.435496	0.966379	4.93469	0.116012	101378	Synphilin-1 OS=Homo sapiens OX=9606 GN=SNCAIP PE=1 SV=2	680.197	1548.76	222.616	130.103	75.0407	268.301	2154.22	1.13698	312.252	16508.8	1079.66	1.32928
Q14515	9	9	61.9359	0.570181	0.974155	5.62984	0.084054	76063.3	SPARC-like protein 1 OS=Homo sapiens OX=9606 GN=SPARCL1 PE=1 SV=2	829.485	637.043	0	235.588	228.462	121.686	2728.93	16.5114	16501.6	1690.42	975.682	42.4783
P04259	27	1	273.562	0.966121	1	5.64421	0.0501842	60352.2	Keratin_ type II cytoskeletal 6B OS=Homo sapiens OX=9606 GN=KRT6B PE=1 SV=5	8.54991	2.42566	0.501296	0.0813045	2.66672	22.4051	1.0147	0.114086	3.63379	0.627615	147.392	0
P02675	7	6	51.4084	0.401166	0.966379	5.71691	0.127173	56612.6	Fibrinogen beta chain OS=Homo sapiens OX=9606 GN=FGB PE=1 SV=2	3421.34	6603.75	4.64051	1165.44	64.7022	780.519	124.151	402.774	2751.84	401.183	150.572	45967.6
P23142	21	19	184.215	0.0392139	0.946036	5.87653	0.583526	81320.1	Fibulin-1 OS=Homo sapiens OX=9606 GN=FBLN1 PE=1 SV=4	179.425	169.085	2962.31	17.8834	296.116	1622.7	5031.37	24803.3	1532.81	8705.03	1292.87	6811.85
Q96Q89	3	2	17.7669	0.604051	0.974155	5.92774	0.0782552	211998	Kinesin-like protein KIF20B OS=Homo sapiens OX=9606 GN=KIF20B PE=1 SV=3	0	11.4064	0	78.5867	10.2723	0	76.9987	750.554	0	0	0	0
P06493	3	2	22.2902	0.30397	0.946036	6.09295	0.169104	34152.5	Cyclin-dependent kinase 1 OS=Homo sapiens OX=9606 GN=CDK1 PE=1 SV=3	9.63	60.7051	0	0	14.0463	8.26209	1563.93	13.815	555.466	6462.26	178.051	0
Q04695	20	2	193.36	0.756435	0.974155	6.10547	0.0599268	48390.9	Keratin_ type I cytoskeletal 17 OS=Homo sapiens OX=9606 GN=KRT17 PE=1 SV=2	1.29405	756.864	228.724	17.7523	223.88	37.6502	566.645	1.6865	82.2296	728.258	7131.71	49.0847
P02748	5	5	36.6029	0.347234	0.946036	6.14572	0.148222	64656.2	Complement component C9 OS=Homo sapiens OX=9606 GN=C9 PE=1 SV=2	66.4809	127.389	108.887	10.8424	112.013	28.6511	171.416	2.66553	2582.9	2.38149	158.664	0
Q96NB3	1	1	6.4753	0.905169	1	6.68788	0.0514515	42169.8	Zinc finger protein 830 OS=Homo sapiens OX=9606 GN=ZNF830 PE=1 SV=2	3908.48	72.8834	73.8236	240.698	297.878	205.859	45.1896	82.079	293.674	484.142	0	22284.1
B7ZAP0	1	1	4.871	0.755123	0.974155	7.2647	0.0600388	29266.1	Rab GTPase-activating protein 1-like_ isoform 10 OS=Homo sapiens OX=9606 GN=RABGAP1L PE=1 SV=1	14605.5	58.932	284.018	0.707912	941.195	180.134	4.69129	0	50.2618	593.044	421.584	82350.5
Q9UDT6;O60264;Q5T2S8	3	2	17.1969	0.883879	1	8.34909	0.0521833	116294	CAP-Gly domain-containing linker protein 2 OS=Homo sapiens OX=9606 GN=CLIP2 PE=1 SV=1	3.53996	12.016	37.3336	0	0	180.859	11.7599	0	28.1907	1435.93	0	0
P0DOX2;A0A0B4J1V1;A0A0J9YVY3;P01762;P01763	14	7	140.998	0.421236	0.966379	9.38842	0.120463	49846.7	Immunoglobulin alpha-2 heavy chain OS=Homo sapiens OX=9606 PE=1 SV=2	10762.6	1531.92	14236.3	1008.64	3536.46	1369.34	885.346	3239.9	212913	3520.9	2863.76	978.479
P04083	2	2	19.7101	0.791222	0.97542	10.9236	0.0572108	38942.4	Annexin A1 OS=Homo sapiens OX=9606 GN=ANXA1 PE=1 SV=2	415.539	51.4774	37.8045	164.741	17.4384	1.30478	4.45874	8.22569	264.331	1.59279	7.44489	5123.77
Q14114	2	2	11.0614	0.749473	0.974155	10.9564	0.0605288	109226	Low-density lipoprotein receptor-related protein 8 OS=Homo sapiens OX=9606 GN=LRP8 PE=1 SV=4	817.292	1257.06	256.693	3948.1	1894.28	0	0	648.662	1.21809	17.9931	0	63297.2
Q15113	2	2	11.5073	0.0928023	0.946036	12.0147	0.399119	48828	Procollagen C-endopeptidase enhancer 1 OS=Homo sapiens OX=9606 GN=PCOLCE PE=1 SV=2	38.4231	26.2551	18.1751	0	34.1981	145.277	76.4635	110.553	1523.1	867.557	400.593	5.68185
P07197	2	1	11.5362	0.262761	0.946036	13.8783	0.193445	102529	Neurofilament medium polypeptide OS=Homo sapiens OX=9606 GN=NEFM PE=1 SV=3	468.117	172.267	4298.8	0	136.39	18.9153	5.5987	14010	0	4915.24	233.72	31398.4
Q08380	9	8	69.5755	0.82191	0.978228	14.3969	0.0552023	66243.5	Galectin-3-binding protein OS=Homo sapiens OX=9606 GN=LGALS3BP PE=1 SV=1	515.351	707.409	471.429	452.197	1839.18	18.9165	49.782	34.4626	83.8536	468.087	40972	133.589
Q8TCX1	4	4	20.4964	0.079709	0.946036	16.2688	0.431838	39795.8	Cytoplasmic dynein 2 light intermediate chain 1 OS=Homo sapiens OX=9606 GN=DYNC2LI1 PE=1 SV=1	4955.28	2941.4	4366.86	79.334	3354.65	211.786	1064.81	18046.5	2554.9	3648.28	1807.24	171192
Q9H3S7	2	1	14.9587	0.628435	0.974155	16.3447	0.074518	179943	Tyrosine-protein phosphatase non-receptor type 23 OS=Homo sapiens OX=9606 GN=PTPN23 PE=1 SV=1	276.312	64.5752	0	337.188	56.1838	0	0	1.09219	0.000985714	0.0574215	0	8571.19
P51504	2	2	17.7062	0.949807	1	17.131	0.0504048	32308	Zinc finger protein 80 OS=Homo sapiens OX=9606 GN=ZNF80 PE=1 SV=2	313.061	169.099	0	314.176	25.1261	0	0	129.472	0	0	0	9922.3
Q5VTR2	3	2	17.3842	0.0490095	0.946036	17.4207	0.536588	114290	E3 ubiquitin-protein ligase BRE1A OS=Homo sapiens OX=9606 GN=RNF20 PE=1 SV=2	1599.27	4460.83	0	4144.34	836.189	1.4242	4635.81	78973.6	5334.78	6767.97	6097.07	97911.6
P10643	2	2	11.8168	0.196704	0.946036	17.7716	0.24583	96711.9	Complement component C7 OS=Homo sapiens OX=9606 GN=C7 PE=1 SV=2	271.639	490.254	161.963	0	72.2889	6.95492	122.743	657.798	25.1407	13317.4	137.159	153.902
P0DPE3	1	1	12.254	0.342247	0.946036	18.5426	0.150426	33748.5	Transmembrane and death domain protein 1 OS=Homo sapiens OX=9606 GN=TMDD1 PE=3 SV=1	0	6.80376	0	0	0	84.3033	0	334.678	0	0	872.006	0
P78337	2	2	12.4043	0.10985	0.946036	20.4156	0.363232	34413.3	Pituitary homeobox 1 OS=Homo sapiens OX=9606 GN=PITX1 PE=1 SV=2	0	13.3224	39.4741	0.265674	41.4611	4.38992	21.697	1607.25	38.7977	39.0268	70.9697	2.76393
Q99435	16	16	116.91	0.124006	0.946036	22.6147	0.337829	96421.9	Protein kinase C-binding protein NELL2 OS=Homo sapiens OX=9606 GN=NELL2 PE=1 SV=1	3640.98	3453.21	968.904	11.3502	2240.37	605.205	5166.16	902.003	3833.32	6601.15	5319.22	243190
Q9NRW1	1	1	6.0783	0.586856	0.974155	24.467	0.0811067	23575.8	Ras-related protein Rab-6B OS=Homo sapiens OX=9606 GN=RAB6B PE=1 SV=1	922.043	12.3271	0	0	0	0	330.779	19045.9	0	0	0	3064.48
P57789	2	2	12.9597	0.415094	0.966379	26.9498	0.12246	60106.9	Potassium channel subfamily K member 10 OS=Homo sapiens OX=9606 GN=KCNK10 PE=1 SV=1	13.8779	196.967	38.1159	0	402.769	33.2152	4217.72	18.6783	85689.3	1706.55	6960.99	0
Q9NSB2	7	2	73.844	0.645332	0.974155	29.6529	0.0721267	65983	Keratin_ type II cuticular Hb4 OS=Homo sapiens OX=9606 GN=KRT84 PE=2 SV=2	12.7983	0	0	0	29.5826	39.1447	17.8598	0.635461	239.426	0	1864.98	0
A6NP11	2	2	18.7521	0.0549577	0.946036	31.8312	0.512091	58831	Zinc finger protein 716 OS=Homo sapiens OX=9606 GN=ZNF716 PE=2 SV=4	793.874	877.976	1060.93	312.95	397.133	1099.8	449.491	1371.69	4548.89	1443.51	593.058	105547
P04216	1	1	7.0375	0.196741	0.946036	35.3415	0.245796	18162.9	Thy-1 membrane glycoprotein OS=Homo sapiens OX=9606 GN=THY1 PE=1 SV=2	0	3.42939	104.076	102.676	7.23056	42.0457	0	0	5596.27	796.13	141.27	16.0423
P17677	1	1	6.0355	0.204001	0.946036	38.146	0.238977	24916.7	Neuromodulin OS=Homo sapiens OX=9606 GN=GAP43 PE=1 SV=1	0	14.6393	228.815	0	0	25.1413	31.589	5.61832	59.0021	3817.81	4296.73	0
O15550	2	1	13.1435	0.702913	0.974155	40.6877	0.0650884	156059	Lysine-specific demethylase 6A OS=Homo sapiens OX=9606 GN=KDM6A PE=1 SV=2	181.881	0.330185	0.243962	1.14972	0.551124	0.68438	0.00237053	0.315828	0.0661649	0.0060926	0.00304522	5371.62
Q8TDX7	1	1	6.0733	0.306717	0.946036	41.7411	0.16765	35007.3	Serine/threonine-protein kinase Nek7 OS=Homo sapiens OX=9606 GN=NEK7 PE=1 SV=1	0	0	607.735	0	0	68.4955	10.368	17.6095	0	3417.81	17035.5	0.00724488
P02747	1	1	6.3637	0.292838	0.946036	52.1183	0.175197	26001.8	Complement C1q subcomponent subunit C OS=Homo sapiens OX=9606 GN=C1QC PE=1 SV=3	0	1.18875	4.85206	0	0	42.8231	0	0	917.984	0	901.091	0
P10155	2	1	14.9028	0.420408	0.966379	156.045	0.12073	61412.1	60 kDa SS-A/Ro ribonucleoprotein OS=Homo sapiens OX=9606 GN=RO60 PE=1 SV=2	0.0503279	0	28.6134	18.2536	0.000886109	0.366552	0	5262.37	0	7.0854	0	0.94845
P17181	1	1	10.279	0.331288	0.946036	1222.73	0.155444	64152.7	Interferon alpha/beta receptor 1 OS=Homo sapiens OX=9606 GN=IFNAR1 PE=1 SV=3	0	2.39845	0	0	0	0	0	0	2094.75	0	0	0
O75363	2	1	14.8116	0.221704	0.946036	1483.41	0.22359	61994.1	Breast carcinoma-amplified sequence 1 OS=Homo sapiens OX=9606 GN=BCAS1 PE=1 SV=2	0.560864	0.0656881	0.0485347	0.228729	0.109642	0.136153	0.000471601	1.49133	0.0131631	0.00121208	0.000605827	1217.1
P35663	2	1	18.6426	0.15265	0.946036	94141.8	0.295325	74527.4	Cylicin-1 OS=Homo sapiens OX=9606 GN=CYLC1 PE=2 SV=2	0	0.0169198	0	0	0	0	0	3.18764	0	0	0	1134.57
Q8NG11	1	1	7.1524	0.0376926	0.946036	Infinity	0.591721	31375.2	Tetraspanin-14 OS=Homo sapiens OX=9606 GN=TSPAN14 PE=1 SV=1	0	0	0	0	0	0	0	3107.27	6.22064	0	0	10068.1
Q8NEY1	1	1	5.5471	0.0850274	0.946036	Infinity	0.417914	203213	Neuron navigator 1 OS=Homo sapiens OX=9606 GN=NAV1 PE=1 SV=2	0	0	0	0	0	0	0	52.0077	0	0	0	507.011
Q86U28	1	1	11.3552	0.246769	0.946036	Infinity	0.204377	16704.5	Iron-sulfur cluster assembly 2 homolog_ mitochondrial OS=Homo sapiens OX=9606 GN=ISCA2 PE=1 SV=2	0	0	0	0	0	0	0	7004.12	0	0	0	0.143756
P08493	1	1	7.1777	0.254981	0.946036	Infinity	0.198646	12524.3	Matrix Gla protein OS=Homo sapiens OX=9606 GN=MGP PE=1 SV=2	0	0	0	0	0	0	0	0	0	0	0	1158.12
Q8TED9	2	1	12.0771	0.254981	0.946036	Infinity	0.198646	87515.3	Actin filament-associated protein 1-like 1 OS=Homo sapiens OX=9606 GN=AFAP1L1 PE=1 SV=2	0	0	0	0	0	0	0	0	0	0	0	8808.33
P01602	1	1	7.4247	0.254981	0.946036	Infinity	0.198646	12952.7	Immunoglobulin kappa variable 1-5 OS=Homo sapiens OX=9606 GN=IGKV1-5 PE=1 SV=2	0	0	0	0	0	0	0	0	0	0	0	2660.1
P01766	1	1	6.6667	0.254981	0.946036	Infinity	0.198646	12677.3	Immunoglobulin heavy variable 3-13 OS=Homo sapiens OX=9606 GN=IGHV3-13 PE=1 SV=2	0	0	0	0	0	0	0	0	0	0	0	460.374
Q9H3J6	1	1	6.4703	0.254981	0.946036	Infinity	0.198646	18999.1	Probable peptide chain release factor C12orf65_ mitochondrial OS=Homo sapiens OX=9606 GN=C12orf65 PE=2 SV=1	0	0	0	0	0	0	0	0	0	0	0	27386.3
Q7Z794	26	20	227.801	0.217798	0.946036	1.00483	0.226844	62186.6	Keratin_ type II cytoskeletal 1b OS=Homo sapiens OX=9606 GN=KRT77 PE=1 SV=3	16965.3	2963.11	3095.27	5227.36	12610	5706.38	884.633	1.8651	518.488	16056.4	16476.4	678.339
C9J7I0	1	1	6.211	0.625774	0.974155	1.00632	0.0749091	15256.8	UBAP1-MVB12-associated (UMA)-domain containing protein 1 OS=Homo sapiens OX=9606 GN=UMAD1 PE=1 SV=2	0	167.913	28.5237	0	2.97504	23.2935	380.587	0	74.2957	353.922	0	0
Q92876	9	8	84.8647	0.294191	0.946036	1.01254	0.174438	27540.1	Kallikrein-6 OS=Homo sapiens OX=9606 GN=KLK6 PE=1 SV=1	675.096	88.2988	20039.9	6112.08	1171.5	4810.13	1335.97	80.5877	16222.2	179.827	7665.65	0.900051
A0A075B6Q5	3	1	31.1905	0.840056	0.982958	1.01488	0.0541778	13061.8	Immunoglobulin heavy variable 3-64 OS=Homo sapiens OX=9606 GN=IGHV3-64 PE=3 SV=1	5.40257	111.99	5.54296	446.966	1.24276	0.26678	8.04001	393.329	0.383169	2.76598	5.33759	6.00902
Q9BYH1	1	1	6.1919	0.82099	0.978228	1.03703	0.0552574	113322	Seizure 6-like protein OS=Homo sapiens OX=9606 GN=SEZ6L PE=1 SV=1	0	1660.85	217.972	0	500.111	6123.56	2441.06	0	1027.43	4654.72	1855.53	0
P34931	3	1	17.1204	0.254319	0.946036	1.0382	0.199099	70774.3	Heat shock 70 kDa protein 1-like OS=Homo sapiens OX=9606 GN=HSPA1L PE=1 SV=2	578.728	14.5853	0	1434.32	10.4208	0.0140676	11.8839	466.356	32.3877	54.8423	20.3201	836.468
P61769	2	2	29.4876	0.222498	0.946036	1.04396	0.222937	13828.6	Beta-2-microglobulin OS=Homo sapiens OX=9606 GN=B2M PE=1 SV=1	493.682	772.982	50.75	7577.45	246.868	3.74674	12.5898	37.9369	4.04732	0.817647	0	6223.2
P14136	5	4	42.9758	0.936563	1	1.04619	0.0506473	49937.3	Glial fibrillary acidic protein OS=Homo sapiens OX=9606 GN=GFAP PE=1 SV=1	153.475	4554.3	597.756	617.01	3589.62	493.27	1773.38	395.091	3455.81	2715.3	1349.25	126.485
P48742	1	1	5.1161	0.754996	0.974155	1.05375	0.0600496	45720.9	LIM/homeobox protein Lhx1 OS=Homo sapiens OX=9606 GN=LHX1 PE=1 SV=2	36015.3	29019.5	0	5053.63	20798.5	0	31657.1	0	20477.3	30135.3	32454.1	0
P18065	3	3	17.371	0.309679	0.946036	1.06472	0.166104	35897.7	Insulin-like growth factor-binding protein 2 OS=Homo sapiens OX=9606 GN=IGFBP2 PE=1 SV=2	6.65085	67.8114	547.417	10.7428	360.401	9.15739	1624.42	188.129	59.9101	185.934	430.873	897.247
P38159	8	2	46.2034	0.967665	1	1.06685	0.0501678	42331.9	RNA-binding motif protein_ X chromosome OS=Homo sapiens OX=9606 GN=RBMX PE=1 SV=3	1344.37	324.055	6035.53	0	4074.66	4953.47	1480.54	63.2011	3109.2	1403.9	7549.68	67.8266
P06727	17	17	147.3	0.622458	0.974155	1.07141	0.075402	45372.1	Apolipoprotein A-IV OS=Homo sapiens OX=9606 GN=APOA4 PE=1 SV=4	2572.88	1553.69	1128.5	7036.45	2253.45	5595.52	1409.95	728.58	8459.51	2202.6	1861.97	1114.56
Q9UBU2	3	2	17.0639	0.563994	0.974155	1.07639	0.0851952	29701.4	Dickkopf-related protein 2 OS=Homo sapiens OX=9606 GN=DKK2 PE=1 SV=1	0	65.9783	12.7327	4.63371	3.41214	6.6125	1.71178	0	55.0381	6.33806	1.71939	0
Q6SA08	1	1	5.357	0.70867	0.974155	1.08418	0.0644725	37853.6	Testis-specific serine/threonine-protein kinase 4 OS=Homo sapiens OX=9606 GN=TSSK4 PE=1 SV=1	320.566	244.328	2475.35	36.3932	215.14	372.383	0	8.30248	263.028	149.32	949.968	1043.43
P58004	1	1	5.009	0.483693	0.966379	1.09797	0.10267	54893	Sestrin-2 OS=Homo sapiens OX=9606 GN=SESN2 PE=1 SV=1	0	0	86.514	0	0	0	0	0	29.7305	0	0	26.5513
Q12860	10	10	70.82	0.455113	0.966379	1.12958	0.110281	114176	Contactin-1 OS=Homo sapiens OX=9606 GN=CNTN1 PE=1 SV=1	6261.96	16262.5	7630	521.104	19528.3	5593.99	5742.69	15234.3	4625.85	13792.4	5250.4	12.0529
P10909;Q9NZ56	32	29	332.793	0.792354	0.97542	1.13344	0.0571304	53065	Clusterin OS=Homo sapiens OX=9606 GN=CLU PE=1 SV=1	55124	62666.5	27018.8	2779.75	64692.3	230.438	5131.82	5425.44	6126.78	31697	7540.84	86366.8
Q9HBG6	2	1	11.4031	0.281948	0.946036	1.14524	0.181486	143878	Intraflagellar transport protein 122 homolog OS=Homo sapiens OX=9606 GN=IFT122 PE=1 SV=2	0	2.03374	4463.4	36.4068	0.0316493	0.0866954	1.22483	2229.37	2.77763	250.566	325.918	0.00152909
P51693	22	21	160.518	0.135807	0.946036	1.14896	0.319054	72860.8	Amyloid-like protein 1 OS=Homo sapiens OX=9606 GN=APLP1 PE=1 SV=3	781.2	2460.36	15408.8	5652.26	945.165	2270.68	6052.69	55.351	734.041	17971.6	2108.71	0.912993
P13646	23	12	197.062	0.135712	0.946036	1.17411	0.319198	49930.5	Keratin_ type I cytoskeletal 13 OS=Homo sapiens OX=9606 GN=KRT13 PE=1 SV=4	18632.1	2834.3	97292.1	8340.82	6940.83	10696	1943.16	237.66	24.0817	9092.58	382.358	79497.7
P08729	12	6	127.708	0.69409	0.974155	1.18134	0.0660618	51442.8	Keratin_ type II cytoskeletal 7 OS=Homo sapiens OX=9606 GN=KRT7 PE=1 SV=5	570.693	2667.88	4421.62	1475.98	1221.33	253.301	7613.16	4441.01	1665.96	2074.88	2800.92	36.1731
P0DP04;P01782	2	1	13.597	0.691351	0.974155	1.18355	0.0663715	13187.9	Immunoglobulin heavy variable 3-43D OS=Homo sapiens OX=9606 GN=IGHV3-43D PE=3 SV=1	480.125	1764.9	2452.18	431.414	1042.52	412.386	6931.4	640.528	1222.38	3207.38	1683.31	1402.83
P02042	7	1	94.6497	0.809284	0.978228	1.18499	0.0559859	16169.6	Hemoglobin subunit delta OS=Homo sapiens OX=9606 GN=HBD PE=1 SV=2	17.1897	578.427	124.566	355.972	126.918	90.8311	241.692	223.098	29.3314	92.1099	490.184	90.9028
A0A0C4DH41;P01824;P01825;P06331;P0DP06;P0DP08;A0A075B6R2;A0A087WSY4;P0DP07	2	2	12.9964	0.53436	0.968196	1.20039	0.0910422	13180	Immunoglobulin heavy variable 4-61 OS=Homo sapiens OX=9606 GN=IGHV4-61 PE=3 SV=1	161.94	10.7874	0	16.5649	1563.43	0	1130.99	819.037	14.1919	12.1119	33.8334	836.755
P0DPK4;Q7Z3S9	1	1	6.6091	0.161449	0.946036	1.20725	0.284138	27716.8	Notch homolog 2 N-terminal-like protein C OS=Homo sapiens OX=9606 GN=NOTCH2NLC PE=1 SV=1	180602	160488	114793	97080.5	154836	75034.1	186099	0	144863	236989	189572	1859.57
Q13129	5	4	26.2994	0.711793	0.974155	1.22644	0.0641448	223029	Zinc finger protein Rlf OS=Homo sapiens OX=9606 GN=RLF PE=1 SV=2	134.152	6330.27	7.71242	20090.1	1095.49	2.73499	18.9406	15048.3	18.8838	2.95307	4.77759	1045.77
Q9NRD9	4	3	24.4743	0.557232	0.974155	1.23605	0.086473	178832	Dual oxidase 1 OS=Homo sapiens OX=9606 GN=DUOX1 PE=1 SV=1	500.342	617.333	1578.41	2046.09	994.921	15.5992	54.08	486.905	26.5353	46.8149	151.05	2644.3
Q96PX6	2	1	11.8608	0.87548	1	1.25727	0.0525141	60660	Coiled-coil domain-containing protein 85A OS=Homo sapiens OX=9606 GN=CCDC85A PE=1 SV=3	7131.13	3345.01	25.9512	686.969	3015.45	815.87	692.007	1222.78	5809.49	808.776	456.501	629.067
P78334	2	1	6.9971	0.77627	0.97542	1.27131	0.0583195	58941.3	Gamma-aminobutyric acid receptor subunit epsilon OS=Homo sapiens OX=9606 GN=GABRE PE=2 SV=2	505.862	69.3425	0	38.164	49089.5	287.569	0	5105.23	20917.4	0	0	2064.41
P05067	10	8	70.0704	0.622931	0.974155	1.28114	0.0753314	87969.9	Amyloid-beta precursor protein OS=Homo sapiens OX=9606 GN=APP PE=1 SV=3	19.888	872.724	4203.52	1198.72	152.131	732.313	9680.93	32.1056	2479.03	2901.7	3982.75	4.65591
P02760	11	9	84.1276	0.768686	0.974155	1.28915	0.0589154	39912	Protein AMBP OS=Homo sapiens OX=9606 GN=AMBP PE=1 SV=1	1532.3	1894.63	5012.81	103.869	5587.75	1141.89	2687.21	1545.18	1824.59	3433.85	3045.44	102.368
P36955	21	19	222.866	0.825424	0.978228	1.30885	0.0549946	46483.3	Pigment epithelium-derived factor OS=Homo sapiens OX=9606 GN=SERPINF1 PE=1 SV=4	1000.49	3370.17	13812.5	12622.9	1344.7	3390.49	37140.4	6108.1	3981.3	15826.2	12005	1744.18
P0DOX8	9	1	127.24	0.942078	1	1.31991	0.0505394	23115.3	Immunoglobulin lambda-1 light chain OS=Homo sapiens OX=9606 PE=1 SV=1	77097.8	0	0	189.204	47327.2	0	0	0	0	29041.9	38394.7	0
P0DKV0;B4DYI2	2	1	7.1806	0.316913	0.946036	1.32196	0.162416	131891	Putative spermatogenesis-associated protein 31C1 OS=Homo sapiens OX=9606 GN=SPATA31C1 PE=5 SV=1	111338	631287	416293	959.745	908752	137229	133074	15.5518	21183.6	862504	367369	12704.8
O94851	2	2	11.0637	0.182047	0.946036	1.32349	0.260628	128172	[F-actin]-monooxygenase MICAL2 OS=Homo sapiens OX=9606 GN=MICAL2 PE=1 SV=1	11734.6	18610.7	8667.02	219.747	31991.9	6641.36	6567.8	14.5347	4680.96	29592.7	11278.5	1.7061
Q6Y7W6	1	1	4.7445	0.221535	0.946036	1.36848	0.223729	150412	GRB10-interacting GYF protein 2 OS=Homo sapiens OX=9606 GN=GIGYF2 PE=1 SV=1	902.156	56.0994	0	3587.59	990.603	332.725	1087.21	0	0.87162	3515.93	100.672	13.4493
Q9UBP4	9	8	76.3685	0.369738	0.956415	1.37263	0.138853	39587.9	Dickkopf-related protein 3 OS=Homo sapiens OX=9606 GN=DKK3 PE=1 SV=2	43.6332	142.108	825.211	42012.6	221.592	124.422	469.01	1919.18	51.8397	4074.75	962.797	15804.1
P05546	4	3	24.8055	0.767036	0.974155	1.37583	0.0590481	57241.8	Heparin cofactor 2 OS=Homo sapiens OX=9606 GN=SERPIND1 PE=1 SV=3	75.6014	725.31	414.877	3.95476	1578.53	305.309	3924.28	58.2727	550.98	1207.78	1828.3	3.30896
Q12768	3	2	17.8415	0.771871	0.974155	1.384	0.0586623	135199	WASH complex subunit 5 OS=Homo sapiens OX=9606 GN=WASHC5 PE=1 SV=1	53.4646	6359.83	8990.92	637.979	7984.28	15.387	516.618	137.352	573.648	7447.38	3829.13	687.182
P51814	2	1	13.9592	0.987207	1	1.39437	0.0500263	96123.2	Zinc finger protein 41 OS=Homo sapiens OX=9606 GN=ZNF41 PE=1 SV=2	25.8847	375.179	30.0206	200.677	50.0924	22073.6	269.447	363.356	11202.9	13.8024	47.6794	167.099
P81605	1	1	4.8219	0.530321	0.968196	1.40425	0.0918903	11397.9	Dermcidin OS=Homo sapiens OX=9606 GN=DCD PE=1 SV=2	0	1116.36	165.558	13660.9	119.968	851.44	4679.18	2129.68	691.984	7653.32	0	0
P01019	12	12	108.817	0.940743	1	1.41276	0.0505646	53439.4	Angiotensinogen OS=Homo sapiens OX=9606 GN=AGT PE=1 SV=1	1290.86	219200	7481.28	8404.32	1125.69	805.287	7254.08	1271.98	7917.64	22319.8	92522.8	122.443
P13473	1	1	4.7105	0.707047	0.974155	1.43656	0.0646446	45531.1	Lysosome-associated membrane glycoprotein 2 OS=Homo sapiens OX=9606 GN=LAMP2 PE=1 SV=2	4481.09	130.771	1.07171e+06	5991.93	10606.9	11598.9	21274.5	16513.3	322.309	201552	335406	5976.91
P0C0L4	57	3	526.246	0.33471	0.946036	1.47586	0.153851	194383	Complement C4-A OS=Homo sapiens OX=9606 GN=C4A PE=1 SV=2	64359.2	3468.84	1843.73	5728.72	37061	4390.85	1202.91	497.189	1397	28329.5	26871.4	41.0721
P0C0L5	56	2	521.112	0.334789	0.946036	1.47586	0.153814	194291	Complement C4-B OS=Homo sapiens OX=9606 GN=C4B PE=1 SV=2	15872.7	855.512	454.714	1412.86	9140.25	1082.9	296.671	122.62	344.539	6986.84	6627.23	10.1295
P01042	19	19	145.137	0.333268	0.946036	1.50259	0.154519	73041	Kininogen-1 OS=Homo sapiens OX=9606 GN=KNG1 PE=1 SV=2	6345.51	18058.5	5311.17	2197.07	1480.46	30979.5	25482.7	1672.37	30864.1	645.282	2070.15	7462.51
Q7L014;O75167	4	2	21.8485	0.455737	0.966379	1.53028	0.110106	117876	Probable ATP-dependent RNA helicase DDX46 OS=Homo sapiens OX=9606 GN=DDX46 PE=1 SV=2	9429.22	329.792	1086.59	7237.41	1225.39	1844.19	974.435	110.484	4772.97	2088.93	3157.82	198.02
P01024	113	105	1120.24	0.705056	0.974155	1.53593	0.0648573	188688	Complement C3 OS=Homo sapiens OX=9606 GN=C3 PE=1 SV=2	33212.5	7446.03	25385.8	1728.49	11708.1	775385	90230.4	14829.1	34199.6	5520	229708	155260
A0A0B4J2H0;P01742;A0A0C4DH29;P01743;P0DP01	2	2	13.7732	0.953384	1	1.54649	0.0503491	12774.4	Immunoglobulin heavy variable 1-69D OS=Homo sapiens OX=9606 GN=IGHV1-69D PE=1 SV=1	212.572	2592.05	25824.4	0	746.81	2742.08	4133.71	1.43495	6523.72	6330.53	1965.68	1922.43
Q8IZL9	1	1	5.0223	0.474878	0.966379	1.54755	0.104929	38923	Cyclin-dependent kinase 20 OS=Homo sapiens OX=9606 GN=CDK20 PE=1 SV=1	726.619	58.3161	3161.49	527.911	7.69149	0.0431414	5.30657	2013.34	0	24.1896	33.6663	0
P01780	2	1	24.9347	0.753739	0.974155	1.57946	0.0601576	13113.8	Immunoglobulin heavy variable 3-7 OS=Homo sapiens OX=9606 GN=IGHV3-7 PE=1 SV=2	1.55688	1.02281	11.3429	25.4538	3.45404	277.298	8.75822	1.03463	114.582	3.37029	29.4495	0.296748
P20848	4	2	23.0169	0.718426	0.974155	1.58527	0.0634633	48119.2	Putative alpha-1-antitrypsin-related protein OS=Homo sapiens OX=9606 GN=SERPINA2 PE=1 SV=1	21.5307	24.9542	2541	3135.13	450.427	10.748	170.729	63.8241	2082.59	197.311	519.482	0
Q5BKX8	1	1	5.9308	0.752409	0.974155	1.59788	0.0602725	42013.3	Caveolae-associated protein 4 OS=Homo sapiens OX=9606 GN=CAVIN4 PE=1 SV=2	32327	4009.34	0	312.358	0	471.815	8.6356	288.425	13145.8	48.2972	0	3114.99
P05090	14	13	170.644	0.333052	0.946036	1.65286	0.15462	21560.7	Apolipoprotein D OS=Homo sapiens OX=9606 GN=APOD PE=1 SV=1	8992.37	48951	35755.6	72382.3	18428.9	101510	64805.6	9100.4	59558.8	35978.2	36902.7	10069.3
Q9NYG5	2	2	10.2382	0.423651	0.966379	1.67095	0.119692	10525	Anaphase-promoting complex subunit 11 OS=Homo sapiens OX=9606 GN=ANAPC11 PE=1 SV=1	1429.57	9317.92	703.336	170.979	120.539	2999.48	2822.19	427.943	3377.88	1474.78	2227.53	0
Q3V6T2	6	3	32.5575	0.252286	0.946036	1.67617	0.200498	216726	Girdin OS=Homo sapiens OX=9606 GN=CCDC88A PE=1 SV=2	328.41	139.16	583.208	2731.84	308.694	225.974	274.469	212.882	81.3624	1170.9	490.004	1.58655
O95678	11	1	106.668	0.760365	0.974155	1.70768	0.0595957	59845.6	Keratin_ type II cytoskeletal 75 OS=Homo sapiens OX=9606 GN=KRT75 PE=1 SV=2	2808.58	23757.4	3141.5	0	37860.6	31064.7	54070.4	416.709	4492.56	28259	19581.2	11123.1
A0A0C4DH31;P23083	1	1	8.2733	0.592192	0.974155	1.70931	0.080202	12934.5	Immunoglobulin heavy variable 1-18 OS=Homo sapiens OX=9606 GN=IGHV1-18 PE=3 SV=1	18.6824	2228.53	1191.43	6.78773	9419.99	229.399	535.613	1495.1	40.5211	1395.69	875.909	1888.67
Q96LZ3	1	1	6.3744	0.481046	0.966379	1.71314	0.10334	19590.3	Calcineurin subunit B type 2 OS=Homo sapiens OX=9606 GN=PPP3R2 PE=1 SV=3	356968	334243	239249	3.31949	400658	60900.7	364472	0	48141	365215	315339	3666.98
Q7Z3Y7	8	1	91.8443	0.385788	0.966379	1.72253	0.132698	51194.8	Keratin_ type I cytoskeletal 28 OS=Homo sapiens OX=9606 GN=KRT28 PE=1 SV=2	99.8043	29.7573	6.86801	130.666	57.6609	2.3444	16.6953	0.455498	7.48675	103.032	16.8186	14.7697
P13591	10	8	65.9394	0.531971	0.968196	1.72808	0.0915422	95429.7	Neural cell adhesion molecule 1 OS=Homo sapiens OX=9606 GN=NCAM1 PE=1 SV=3	40.5161	306.078	3453.82	51.0018	70.0745	6111.6	403.718	433.669	207.504	586.623	2436.85	649.299
P02652	6	5	53.7962	0.215482	0.946036	1.72977	0.228809	11289.1	Apolipoprotein A-II OS=Homo sapiens OX=9606 GN=APOA2 PE=1 SV=1	3210.2	0	3408.07	366.296	193.643	70.6902	2678.18	0	0	1695.08	2404.18	0
O76015;O76014	5	2	43.2803	0.461887	0.966379	1.78394	0.108401	52076.8	Keratin_ type I cuticular Ha8 OS=Homo sapiens OX=9606 GN=KRT38 PE=1 SV=3	62.9103	353.023	281.665	68.5139	7.46239	289.771	71.751	49.1648	243.5	112.846	42.9052	6.07404
P00751	21	18	149.37	0.68766	0.974155	1.80944	0.0667944	86901.6	Complement factor B OS=Homo sapiens OX=9606 GN=CFB PE=1 SV=2	12.7005	21402.2	2185.25	66.027	1269.43	12030.9	91634.9	64.6573	46562.4	3129.23	962.447	47.4375
P19652	7	5	79.0954	0.608413	0.974155	1.8757	0.0775609	23887.8	Alpha-1-acid glycoprotein 2 OS=Homo sapiens OX=9606 GN=ORM2 PE=1 SV=2	922.182	659.759	1034.39	23116.1	50.1881	320.505	148.081	223.488	227.472	288.001	31.1267	9226.64
P61916	3	3	20.501	0.559574	0.974155	1.90118	0.0860269	16912.4	NPC intracellular cholesterol transporter 2 OS=Homo sapiens OX=9606 GN=NPC2 PE=1 SV=1	0	0	18.9412	8433.1	0	0	2083.72	0	2277.6	1222.66	458.081	0
P00747	12	11	81.2223	0.824339	0.978228	1.90877	0.0550582	93306.4	Plasminogen OS=Homo sapiens OX=9606 GN=PLG PE=1 SV=2	3470.58	28431.2	4982.41	4749.57	177.302	1947.33	2173.54	2043.27	10217.4	1995.57	1272.68	1659.4
P0DOX7	12	4	150.457	0.990968	1	1.93366	0.0500131	23664.2	Immunoglobulin kappa light chain OS=Homo sapiens OX=9606 PE=1 SV=1	1310.1	220.509	0	0	56.1677	0	213.507	0	370.873	85.5747	208.568	0
P35908	40	26	422.855	0.99367	1	1.94184	0.0500064	65718.1	Keratin_ type II cytoskeletal 2 epidermal OS=Homo sapiens OX=9606 GN=KRT2 PE=1 SV=2	2422.57	43312.1	552.103	277.043	23150.3	14388.8	1323.38	865.074	1273.36	13301	13192.1	2791.69
P01859	24	13	218.431	0.436682	0.966379	1.97389	0.115653	36528	Immunoglobulin heavy constant gamma 2 OS=Homo sapiens OX=9606 GN=IGHG2 PE=1 SV=2	9574.11	195757	109011	1185.3	649.91	5273.6	43035	131.247	2270.78	9231.45	116986	3276.08
O60356	2	2	18.0492	0.745117	0.974155	1.98469	0.0609158	8872.78	Nuclear protein 1 OS=Homo sapiens OX=9606 GN=NUPR1 PE=1 SV=1	53748	2454.05	3.52963	87700.1	25245.8	71.3145	31369.1	5123.61	1150.61	56533.6	7071.79	2312.87
Q6ZUF6	1	1	5.0669	0.121618	0.946036	2.06623	0.341878	21130.9	Putative uncharacterized protein encoded by LINC00336 OS=Homo sapiens OX=9606 GN=LINC00336 PE=5 SV=1	902.998	39.0095	0	2958.66	258237	0	92.6532	7954.62	792.052	2111.23	73494.2	6299.37
Q08378	4	3	29.5145	0.0768499	0.946036	2.07656	0.439726	167868	Golgin subfamily A member 3 OS=Homo sapiens OX=9606 GN=GOLGA3 PE=1 SV=2	324.021	1282.26	583.664	611.068	4810.32	193.511	1213.22	14.1677	861.738	50.0717	1.46814	2174.55
P01860	17	5	216.694	0.480768	0.966379	2.15078	0.103411	42313.5	Immunoglobulin heavy constant gamma 3 OS=Homo sapiens OX=9606 GN=IGHG3 PE=1 SV=2	810.996	10572.7	3514.1	69.8437	334.675	132.102	1056.12	12.4019	413.889	862.951	4016.1	171.261
Q14164	3	1	16.6116	0.145436	0.946036	2.15985	0.30509	81203.8	Inhibitor of nuclear factor kappa-B kinase subunit epsilon OS=Homo sapiens OX=9606 GN=IKBKE PE=1 SV=1	203.582	5550.26	1618.54	4720.35	553.01	2599.01	1191.72	34.2111	1237.54	2936.58	1222.14	5.25773
Q96EU6	2	1	12.3416	0.642201	0.974155	2.23755	0.0725581	29880.2	Ribosomal RNA processing protein 36 homolog OS=Homo sapiens OX=9606 GN=RRP36 PE=1 SV=1	1.04759	268.88	2821.6	14.5844	5.80362	13.0286	977.948	123.222	23.0232	3.76099	1159.75	0.00104792
O95801	1	1	11.6848	0.664587	0.974155	2.26791	0.0695883	45191.8	Tetratricopeptide repeat protein 4 OS=Homo sapiens OX=9606 GN=TTC4 PE=1 SV=3	3.41661	0	185.746	2.83495	37372.7	199.648	99.5375	90.6242	3144.35	23.6474	8666.39	0.329478
Q86TE4	2	1	14.1388	0.333564	0.946036	2.29552	0.154382	39299.9	Leucine zipper protein 2 OS=Homo sapiens OX=9606 GN=LUZP2 PE=2 SV=2	0	18.6271	1038.87	128.882	2.35911	0	8.89879	0	0	372.662	0	0
P07864	2	1	7.325	0.22334	0.946036	2.30377	0.222249	36653.5	L-lactate dehydrogenase C chain OS=Homo sapiens OX=9606 GN=LDHC PE=1 SV=4	215964	1.09976e+06	1.58756e+06	1208.99	3.37604e+06	195674	63124.9	2307.06	39449.5	1.48192e+06	503852	0
P02679	12	10	96.7372	0.627555	0.974155	2.31454	0.0746469	52139	Fibrinogen gamma chain OS=Homo sapiens OX=9606 GN=FGG PE=1 SV=3	1615.61	370.243	2270.7	378.749	512.013	1823.91	23317.6	3862.25	65.6008	3267.02	1765.24	387.299
Q6UXB1	1	1	5.7742	0.620831	0.974155	2.31803	0.0756462	15053.2	Insulin growth factor-like family member 3 OS=Homo sapiens OX=9606 GN=IGFL3 PE=1 SV=1	0	2087.07	0	0	0	0	0	0	625.658	17.4591	0	0
Q14624	9	8	58.8237	0.725151	0.974155	2.42838	0.0627924	103586	Inter-alpha-trypsin inhibitor heavy chain H4 OS=Homo sapiens OX=9606 GN=ITIH4 PE=1 SV=4	85.8007	59.6834	655.653	8290.51	867.443	13.681	327.624	51.4046	1071.08	881.277	273.841	752.166
Q14980	5	4	30.3094	0.339923	0.946036	2.55524	0.15147	239343	Nuclear mitotic apparatus protein 1 OS=Homo sapiens OX=9606 GN=NUMA1 PE=1 SV=2	137.795	174.373	17612	469.717	138.484	59.6123	20855.8	0.992247	98.8301	94.8947	10613.5	218.956
P01700	1	1	6.4736	0.993571	1	2.55604	0.0500066	12454.7	Immunoglobulin lambda variable 1-47 OS=Homo sapiens OX=9606 GN=IGLV1-47 PE=1 SV=2	0	2.7894	249.544	0	0	83.4086	2356.34	0	7.27067	149.733	595.301	0
O95251	5	3	31.33	0.878931	1	2.57071	0.0523753	71326.8	Histone acetyltransferase KAT7 OS=Homo sapiens OX=9606 GN=KAT7 PE=1 SV=1	748.873	32332	4306.17	10.6433	556.891	3375.05	1105.39	4995.47	5819.32	357.828	486.144	132.035
Q12873	7	5	40.2463	0.947855	1	2.62631	0.050437	228132	Chromodomain-helicase-DNA-binding protein 3 OS=Homo sapiens OX=9606 GN=CHD3 PE=1 SV=3	14843.9	4309.84	46917.9	17.9899	164.479	160.168	13530.6	7003.36	27.9284	6190.03	6802.46	1719.09
P01011	21	21	242.136	0.731993	0.974155	2.63196	0.06213	47822.1	Alpha-1-antichymotrypsin OS=Homo sapiens OX=9606 GN=SERPINA3 PE=1 SV=2	167831	32141.6	6025.45	520.892	6904.91	222.995	28178.9	5268.9	27276.9	3818.19	10653.2	18611.8
Q7RTS7	8	2	68.6561	0.0900054	0.946036	2.65602	0.405681	58264.7	Keratin_ type II cytoskeletal 74 OS=Homo sapiens OX=9606 GN=KRT74 PE=1 SV=2	5658.02	8385.72	2270.81	1513.43	19183.2	12041.5	4265.79	93.9907	4939.73	6239.8	2558.04	507.43
Q8IVN8	2	2	9.8173	0.812354	0.978228	2.7768	0.05579	31036.2	Somatomedin-B and thrombospondin type-1 domain-containing protein OS=Homo sapiens OX=9606 GN=SBSPON PE=1 SV=2	12727.8	1843.91	2193.8	2.335	2157.41	4890.07	3299.72	257.058	821.412	1110.37	4217.43	568.638
O60888	1	1	7.0588	0.233804	0.946036	2.77768	0.213971	19230.4	Protein CutA OS=Homo sapiens OX=9606 GN=CUTA PE=1 SV=2	106.171	74.6685	26.3648	0	127.147	298.027	1288.15	120.69	368.855	0	0	4.3248
Q01546	22	11	174.327	0.130786	0.946036	2.83557	0.326803	66411.1	Keratin_ type II cytoskeletal 2 oral OS=Homo sapiens OX=9606 GN=KRT76 PE=1 SV=2	8347.67	6476.68	2486.89	8590.71	12681.5	1723.44	260.093	88.4184	2186.65	6695.98	869.836	378.028
P09871	6	6	38.3208	0.120877	0.946036	2.84467	0.343152	78224.3	Complement C1s subcomponent OS=Homo sapiens OX=9606 GN=C1S PE=1 SV=1	1447.32	15705.9	929.259	1080.57	1325.8	2082.95	6353.46	70.4433	4052.73	1277.64	1862.19	0
A0A0C4DH38;A0A0J9YXX1	1	1	7.7961	0.513475	0.966379	2.84932	0.095569	12845.7	Immunoglobulin heavy variable 5-51 OS=Homo sapiens OX=9606 GN=IGHV5-51 PE=3 SV=1	53.7617	1861.07	806.607	0	1689.53	4240.95	3854.9	2.61555	1150.97	1660.28	9.70117	311.722
Q7Z3B1	5	5	28.3803	0.431468	0.966379	2.8969	0.117244	39403.5	Neuronal growth regulator 1 OS=Homo sapiens OX=9606 GN=NEGR1 PE=1 SV=3	10.4169	149.476	44.2932	73.633	839.492	9698.05	2054.25	2767.1	340.504	38.9114	4.27805	22.4536
P07339	10	7	60.9923	0.216723	0.946036	2.98918	0.227752	45065.5	Cathepsin D OS=Homo sapiens OX=9606 GN=CTSD PE=1 SV=1	385.845	9216.78	3501.48	3339.56	18959.7	176.802	954.1	118.679	4815.25	1415.74	2380.48	0
P07858	1	1	5.3498	0.334872	0.946036	2.99568	0.153776	38791.1	Cathepsin B OS=Homo sapiens OX=9606 GN=CTSB PE=1 SV=3	6.49632	143.617	258.745	0	37.2359	343.31	222.5	0	127.887	77.6399	35.7504	0
P02647	37	32	393.866	0.763134	0.974155	3.00945	0.0593662	30777.9	Apolipoprotein A-I OS=Homo sapiens OX=9606 GN=APOA1 PE=1 SV=1	55817.4	7278.43	10922.3	84.7094	16706	2917.22	1144.29	452.654	4703.52	7352.5	8151.03	1857.58
Q14532	6	2	55.7315	0.471812	0.966379	3.05545	0.105733	51825.8	Keratin_ type I cuticular Ha2 OS=Homo sapiens OX=9606 GN=KRT32 PE=1 SV=3	20.2963	506.157	1278.83	836.453	424.351	18287.2	5597.11	396.585	2961.93	1302.53	1639.26	0
Q68E01	3	1	17.2149	0.511246	0.966379	3.06518	0.0960734	119610	Integrator complex subunit 3 OS=Homo sapiens OX=9606 GN=INTS3 PE=1 SV=1	959.671	1398.15	14803.6	21312	39.1299	186.775	3955.43	36.307	2787.91	6421.8	311.162	382.754
P60903	1	1	5.1838	0.925733	1	3.21129	0.0508881	11317.2	Protein S100-A10 OS=Homo sapiens OX=9606 GN=S100A10 PE=1 SV=2	0	12.4037	0	70.4307	7092.99	0	4.88683	0	0	0	1499.53	97.6688
A0A0C4DH35	1	1	6.9924	0.285167	0.946036	3.22696	0.179591	12981.5	Probable non-functional immunoglobulin heavy variable 3-35 OS=Homo sapiens OX=9606 GN=IGHV3-35 PE=1 SV=1	0	4.11219	133.146	126.672	172.196	137.791	6332.78	0	111.412	0	1417.38	0
P10276	1	1	6.997	0.948717	1	3.313	0.0504226	51797.9	Retinoic acid receptor alpha OS=Homo sapiens OX=9606 GN=RARA PE=1 SV=2	1565.41	267.027	49597.7	1432.12	508.042	644.746	1571.17	1418.23	211.778	1471.79	7255.73	1626.91
Q96KN2	19	16	143.202	0.329058	0.946036	3.34879	0.156496	56820.3	Beta-Ala-His dipeptidase OS=Homo sapiens OX=9606 GN=CNDP1 PE=1 SV=4	103087	4568.29	19747.9	13378.2	90449	595.535	704.209	311.182	38917.3	2908.94	514.141	6946.32
P29622	5	3	27.2971	0.598606	0.974155	3.38387	0.0791383	48713.1	Kallistatin OS=Homo sapiens OX=9606 GN=SERPINA4 PE=1 SV=3	68.4033	286.657	114957	121.097	73.0809	560.379	1213.15	91.1091	12029	8588.28	3975.15	72.6096
Q8TDI0	4	3	32.0124	0.69398	0.974155	3.51346	0.0660743	224647	Chromodomain-helicase-DNA-binding protein 5 OS=Homo sapiens OX=9606 GN=CHD5 PE=1 SV=1	233.802	12215.1	3.41382	700.103	14.5913	0	0	1397.42	0	0	0	1279.42
P31948	3	3	24.8411	0.560417	0.974155	3.51545	0.0858671	63266.7	Stress-induced-phosphoprotein 1 OS=Homo sapiens OX=9606 GN=STIP1 PE=1 SV=1	377.428	357.182	11301.5	424.693	1556.42	63.4928	60227	124.199	4875.78	1503.89	8591.96	2.36785
P55058	6	5	48.7875	0.686276	0.974155	3.60982	0.0669547	54967.7	Phospholipid transfer protein OS=Homo sapiens OX=9606 GN=PLTP PE=1 SV=1	1368.97	5281.49	2688.06	0	483.908	38236.7	4345.56	20.3259	6709.87	2089.96	1511.27	38.052
P0CF74	5	1	59.9119	0.0451212	0.946036	3.69532	0.554122	11447.6	Immunoglobulin lambda constant 6 OS=Homo sapiens OX=9606 GN=IGLC6 PE=1 SV=1	40409.1	40056.2	6626.56	33115.6	10946.7	71650.2	86790.2	2619.02	10326.4	14083.8	11221.3	17726.5
P20774	7	7	62.6222	0.203038	0.946036	3.84872	0.239863	34264.4	Mimecan OS=Homo sapiens OX=9606 GN=OGN PE=1 SV=1	9368.7	365.04	8838.18	22207.9	37148.8	65.7412	11254.6	39.911	501.987	5959.2	10004.4	58.2336
Q9P0W8	4	2	28.3796	0.99475	1	3.85729	0.0500044	68232.4	Spermatogenesis-associated protein 7 OS=Homo sapiens OX=9606 GN=SPATA7 PE=1 SV=3	0	7212.99	45.8806	0	2.33465	256.925	20.4615	0	1192.02	120.381	83.5848	0
Q7Z3Y9	6	4	39.609	0.0654025	0.946036	3.88004	0.474593	52652.1	Keratin_ type I cytoskeletal 26 OS=Homo sapiens OX=9606 GN=KRT26 PE=1 SV=2	3722.8	16970.2	10812.2	530.668	14510.2	647.6	5764.38	27.6715	961.764	1834.32	6902.75	22.6692
Q14533	22	4	220.345	0.29667	0.946036	4.10608	0.173062	56867.3	Keratin_ type II cuticular Hb1 OS=Homo sapiens OX=9606 GN=KRT81 PE=1 SV=3	134.812	623.063	2223.99	33.8592	908.045	19069	2208.61	20.9788	1898.68	2055.06	402.763	6.48767
Q2M2I5	5	1	51.1308	0.502539	0.966379	4.15796	0.0980845	55600.7	Keratin_ type I cytoskeletal 24 OS=Homo sapiens OX=9606 GN=KRT24 PE=1 SV=1	644.859	27781	195.602	42.0177	4.75464	84.5418	57.2568	1156.58	248.529	36.1678	476.677	3031.25
P08603;Q03591	39	37	298.121	0.0499665	0.946036	4.19614	0.532467	143773	Complement factor H OS=Homo sapiens OX=9606 GN=CFH PE=1 SV=4	8475.01	61665.2	8098.68	20722	47283.9	66033	5382.35	3726.42	2771.54	16173.8	5312.67	9066.63
Q8IYD8	3	2	17.8376	0.609548	0.974155	4.26525	0.0773821	234986	Fanconi anemia group M protein OS=Homo sapiens OX=9606 GN=FANCM PE=1 SV=2	6499.83	1988.71	131.099	207.648	4594.12	0.374303	65.8771	773.045	121.408	26.2751	4.07311	1333.93
P02538	30	2	283.621	0.692365	0.974155	4.29008	0.0662564	60330.2	Keratin_ type II cytoskeletal 6A OS=Homo sapiens OX=9606 GN=KRT6A PE=1 SV=3	0	18.9164	33.7135	0	297.265	298.589	27228.8	68.09	4042.61	163.464	366.817	0.514246
P22680	1	1	6.518	0.80269	0.976028	4.31923	0.0564188	58288.2	Cytochrome P450 7A1 OS=Homo sapiens OX=9606 GN=CYP7A1 PE=1 SV=2	20873	3831.67	0	96.8257	1788.13	0	69.4573	1664.66	1110.64	0	0	1633.41
Q3SY84;Q86Y46	7	3	62.1554	0.140428	0.946036	4.33022	0.312213	57804.9	Keratin_ type II cytoskeletal 71 OS=Homo sapiens OX=9606 GN=KRT71 PE=1 SV=3	308.745	210.11	1652.41	220.798	605.121	1001.82	13342.6	31.429	1966.37	271.531	589.753	1.48305
P54284	2	2	16.8942	0.798796	0.97542	4.35938	0.0566821	54760.1	Voltage-dependent L-type calcium channel subunit beta-3 OS=Homo sapiens OX=9606 GN=CACNB3 PE=1 SV=1	0	1009.13	60868.2	2.10294	351.01	308.845	3134.3	0.0224373	116.68	5488.98	5141.84	13.1231
P02774	27	26	245.692	0.500805	0.966379	4.39102	0.0984928	54514.4	Vitamin D-binding protein OS=Homo sapiens OX=9606 GN=GC PE=1 SV=2	254545	75086.7	18672.1	117.829	150977	478874	17008.6	3388.47	129019	7542.49	8831.19	13121
Q92764	8	3	89.8489	0.343403	0.946036	4.5179	0.149911	51672.4	Keratin_ type I cuticular Ha5 OS=Homo sapiens OX=9606 GN=KRT35 PE=1 SV=5	586.981	590.994	33128.6	5429.84	5222.41	151994	169157	447.118	14013	4686.38	38680.8	54.9975
Q3SY46	1	1	6.2082	0.577864	0.974155	4.5182	0.0826731	20490.2	Keratin-associated protein 13-3 OS=Homo sapiens OX=9606 GN=KRTAP13-3 PE=1 SV=1	242.766	24.1862	132.493	0	36.8335	3038.53	362.614	39.9467	292.385	19.9116	254.419	0
P02671	15	14	91.1292	0.162872	0.946036	4.52381	0.282398	95714.5	Fibrinogen alpha chain OS=Homo sapiens OX=9606 GN=FGA PE=1 SV=2	45664.7	66948.1	8586.2	2606.12	3137.61	1166.45	5663.94	273.729	2944.61	13877.8	1142.95	2882.97
Q6KB66	4	3	36.5552	0.661668	0.974155	4.57278	0.0699608	51038.6	Keratin_ type II cytoskeletal 80 OS=Homo sapiens OX=9606 GN=KRT80 PE=1 SV=2	39872.1	9363.12	4943.33	405.885	166379	2507.08	1197.08	831.637	1010.49	16193.7	5551.44	11506.7
P24592	8	7	53.2807	0.0641327	0.946036	4.71726	0.478829	26234.9	Insulin-like growth factor-binding protein 6 OS=Homo sapiens OX=9606 GN=IGFBP6 PE=1 SV=1	81.1412	2466.98	54.5076	45.0784	5172.54	743.309	3185.24	0	182.587	1583.04	12.1737	1.20182
Q96HA8	2	2	16.2871	0.242935	0.946036	4.97127	0.207142	24135.9	Protein N-terminal glutamine amidohydrolase OS=Homo sapiens OX=9606 GN=NTAQ1 PE=1 SV=2	113.179	3.7905	345.877	35.2035	650.127	0	138.882	0	131.366	8.05557	45.5062	0
Q86YH2	1	1	5.3957	0.359809	0.947412	5.08629	0.142874	62553	Zinc finger protein 280B OS=Homo sapiens OX=9606 GN=ZNF280B PE=1 SV=2	42534.6	16950	815.533	8.85376	6253.22	39.6186	1033.45	3237.77	378.319	5860.29	21.882	0
Q12805	15	15	120.57	0.056002	0.946036	5.20434	0.508048	56921.7	EGF-containing fibulin-like extracellular matrix protein 1 OS=Homo sapiens OX=9606 GN=EFEMP1 PE=1 SV=2	245636	19904.2	14799.2	173048	49131.3	12305.2	54445.3	179.12	2368.96	28859.7	33401.1	13322.4
Q9H2C0	3	2	16.8034	0.465119	0.966379	6.01811	0.107521	68722.1	Gigaxonin OS=Homo sapiens OX=9606 GN=GAN PE=1 SV=1	1021.65	207.905	1476.71	194.496	196.666	52.1581	58733.6	2870.41	77.187	24.2176	17.8343	4355.23
Q14839	5	4	35.0645	0.517515	0.966379	6.19217	0.0946657	219545	Chromodomain-helicase-DNA-binding protein 4 OS=Homo sapiens OX=9606 GN=CHD4 PE=1 SV=2	1333.62	1318.74	1819.81	424801	5773.33	170.853	480.42	9785	3060.08	1920.01	3226.24	32267.7
Q13098	3	3	7.8205	0.0243702	0.946036	6.55779	0.678333	56107	COP9 signalosome complex subunit 1 OS=Homo sapiens OX=9606 GN=GPS1 PE=1 SV=4	28092.6	18313.5	95993.8	21921	14964.2	20277.6	1850.4	9671.65	415.153	5718.69	1553.89	4578.88
P02766	19	18	176.972	0.487105	0.966379	6.64859	0.101815	16001.1	Transthyretin OS=Homo sapiens OX=9606 GN=TTR PE=1 SV=1	7780.87	53.375	192845	19544.6	554674	1051.06	12674.3	51.9647	3256.34	45595.5	35091.5	729.88
Q9UHG2	1	1	7.1821	0.649445	0.974155	7.14453	0.0715682	27429.4	ProSAAS OS=Homo sapiens OX=9606 GN=PCSK1N PE=1 SV=1	0	122.872	11369.8	0	150.465	808.294	407.453	0	365.17	613.345	307.075	0
P17066;P54652;P0DMV8;P0DMV9;P11142	4	2	24.1693	0.383706	0.966379	7.23249	0.133473	71484.5	Heat shock 70 kDa protein 6 OS=Homo sapiens OX=9606 GN=HSPA6 PE=1 SV=2	120457	68227.8	18086.5	98910.7	2745.15	41.165	363.811	174.355	587.954	2744.87	1537.99	25455.3
P00734	13	12	95.7418	0.258447	0.946036	7.40135	0.196302	71519.7	Prothrombin OS=Homo sapiens OX=9606 GN=F2 PE=1 SV=2	2423.86	386.112	158.614	294.166	203.489	265.742	21524.8	251.853	0	1038.55	193.026	954.042
Q9NSB4	6	3	66.2273	0.247667	0.946036	8.27016	0.203737	58021.4	Keratin_ type II cuticular Hb2 OS=Homo sapiens OX=9606 GN=KRT82 PE=1 SV=3	3097.88	3366.38	4349.43	2481.61	1691.61	164382	3624.18	1737.44	7497.87	3502.26	2974.05	93.3431
Q13822	17	15	115.216	0.25473	0.946036	8.5501	0.198817	100876	Ectonucleotide pyrophosphatase/phosphodiesterase family member 2 OS=Homo sapiens OX=9606 GN=ENPP2 PE=1 SV=3	4454.11	5311.14	51140.7	10441.3	1289.92	111.462	475.156	382.179	640.453	3119.43	1769.37	205.78
P19823	2	2	17.7134	0.795015	0.97542	8.82889	0.0569434	106920	Inter-alpha-trypsin inhibitor heavy chain H2 OS=Homo sapiens OX=9606 GN=ITIH2 PE=1 SV=2	4.74952	457.412	0	6.24912	8.58101	0	4.89573	10.3712	11.8624	3.64148	6.54576	6.56544
O00533	21	21	142.525	0.09518	0.946036	9.29755	0.393703	136155	Neural cell adhesion molecule L1-like protein OS=Homo sapiens OX=9606 GN=CHL1 PE=1 SV=4	13535	20596.6	1651.6	7967.26	6219.28	131574	1380.22	2788.65	6520.8	2037.31	343.73	2362.68
A6NLU5	3	3	14.9914	0.569319	0.974155	9.31992	0.0842115	30411.3	V-set and transmembrane domain-containing protein 2B OS=Homo sapiens OX=9606 GN=VSTM2B PE=3 SV=2	460.192	1599.06	16408.5	20554.8	0.422048	10760.7	1795.25	265.196	1656.35	1703.14	213.277	115.085
P43652	16	15	122.382	0.621505	0.974155	9.42189	0.0755449	71008.1	Afamin OS=Homo sapiens OX=9606 GN=AFM PE=1 SV=1	2913.99	76091.9	4.14596	259.745	90373.9	29.8799	2488.72	106.702	6353.86	2825.9	3765.07	0.324221
Q8N4P6	2	1	12.8029	0.747699	0.974155	9.68938	0.0606855	62281.3	Leucine-rich repeat-containing protein 71 OS=Homo sapiens OX=9606 GN=LRRC71 PE=2 SV=1	3.18246	2.8769	0	3807.44	0	60.1908	7410.65	0.740278	649.221	3.39631	0	178.506
P04196	12	12	76.0231	0.490332	0.966379	9.94908	0.101017	60547.8	Histidine-rich glycoprotein OS=Homo sapiens OX=9606 GN=HRG PE=1 SV=1	2448.54	24929.5	1.65741	8886.39	3017.5	204.414	623.304	390.692	1254.03	548.889	677.575	8.56505
P35527	38	36	414.203	0.0248953	0.946036	10.2197	0.674284	62292.5	Keratin_ type I cytoskeletal 9 OS=Homo sapiens OX=9606 GN=KRT9 PE=1 SV=3	28371.5	132715	9903.66	12749.3	165798	13277.4	3157.71	586.824	3242.38	17900	3787.65	62.1983
O43505	8	7	69.9418	0.168195	0.946036	10.7139	0.27605	47575.4	Beta-1_4-glucuronyltransferase 1 OS=Homo sapiens OX=9606 GN=B4GAT1 PE=1 SV=1	149148	11819.5	928.676	5747.72	5118.88	1330.94	949.814	658.513	1159.68	8337.13	1162.56	352.083
Q6ZMR5	2	2	12.1843	0.437927	0.966379	11.0313	0.115278	48024.9	Transmembrane protease serine 11A OS=Homo sapiens OX=9606 GN=TMPRSS11A PE=1 SV=1	9.23455	23.86	1505.15	0	4.34572	31.2431	83.3264	1.46592	65.06	31.0804	9.53631	0.16006
Q7Z3Y8	11	5	78.4974	0.154375	0.946036	11.4161	0.293072	50449.7	Keratin_ type I cytoskeletal 27 OS=Homo sapiens OX=9606 GN=KRT27 PE=1 SV=2	2739.28	1819.28	1566.12	21769.9	2363.71	19410.4	43.3154	651.456	259.306	377.332	412.694	1409.61
Q9Y483	2	2	11.8178	0.418429	0.966379	11.6751	0.12137	68344.3	Metal-response element-binding transcription factor 2 OS=Homo sapiens OX=9606 GN=MTF2 PE=1 SV=3	597.805	44.5985	0	11.5533	6.25316	1882.4	216.528	0	104.521	10.3705	17.8108	36.1036
Q9Y3P9	4	1	23.7097	0.799525	0.97542	11.7536	0.0566325	122992	Rab GTPase-activating protein 1 OS=Homo sapiens OX=9606 GN=RABGAP1 PE=1 SV=3	215.312	3.17388	19.9273	9.24754	0.0493922	0.135298	12027	438.298	4.3348	97.7609	205.571	0.00238631
Q9UHB7	4	4	19.9606	0.242023	0.946036	11.9326	0.207808	127859	AF4/FMR2 family member 4 OS=Homo sapiens OX=9606 GN=AFF4 PE=1 SV=1	226477	18613.3	16016.6	308.377	16834.8	2552.28	7363.38	1489.78	3137.94	7131.63	3997.34	1492.93
Q7Z3Z3	3	1	19.5514	0.745137	0.974155	12.4665	0.060914	102059	Piwi-like protein 3 OS=Homo sapiens OX=9606 GN=PIWIL3 PE=2 SV=2	1624.19	0.8546	0	0.0248403	2.15346	0	1.61942	3.08486e-05	0.000368553	0.0214696	0.481169	92.8242
Q0VF96	4	2	26.3365	0.830447	0.980463	12.8547	0.0547055	149650	Cingulin-like protein 1 OS=Homo sapiens OX=9606 GN=CGNL1 PE=1 SV=2	37.5409	13.3637	2.50044	23490.3	39.7186	15.9948	0.393696	226.821	1.52583	0	10.6957	1072.31
Q9UKM9	1	1	11.8435	0.986911	1	13.4432	0.0500275	32520.2	RNA-binding protein Raly OS=Homo sapiens OX=9606 GN=RALY PE=1 SV=1	14.6597	31.7064	23.5842	9.73121	57372.7	612.413	80.8621	449.762	338.508	0	158.321	2142.9
Q9NY56	1	1	5.1591	0.0291953	0.946036	13.6509	0.643375	19489.5	Odorant-binding protein 2a OS=Homo sapiens OX=9606 GN=OBP2A PE=1 SV=1	66.3663	324241	2173.77	36665.6	692.988	2898.72	532.792	0	10.1961	6.16691	5.00618	19196.2
Q92833	6	3	34.3409	0.616335	0.974155	14.0378	0.0763289	140388	Protein Jumonji OS=Homo sapiens OX=9606 GN=JARID2 PE=1 SV=2	3980.95	666.357	10.8934	193.075	0	0.794111	61.7328	38.5996	99.8658	5.63395	0.103165	105.827
P02763	13	11	120.933	0.0467015	0.946036	14.3656	0.546836	23739.7	Alpha-1-acid glycoprotein 1 OS=Homo sapiens OX=9606 GN=ORM1 PE=1 SV=1	826.297	19241.8	6352.45	927.282	2594.02	14308.8	69616.3	176.46	2217.05	1912.23	1354.11	1.82508
P82970	1	1	5.1065	0.707175	0.974155	15.5056	0.064631	31524.6	High mobility group nucleosome-binding domain-containing protein 5 OS=Homo sapiens OX=9606 GN=HMGN5 PE=1 SV=1	25.3854	58.3458	0	6351.26	0	0	33.8266	261.562	0.44218	34.0152	1.97502	0
P41227	2	2	11.7391	0.0221341	0.946036	16.9691	0.696337	26629.6	N-alpha-acetyltransferase 10 OS=Homo sapiens OX=9606 GN=NAA10 PE=1 SV=1	15076.8	127.988	119.459	7154.53	2274.6	29.1137	3237.27	0	0	1078.34	98.2236	2.87824
Q96A98	1	1	12.1336	0.397909	0.966379	18.9622	0.128314	11202.3	Tuberoinfundibular peptide of 39 residues OS=Homo sapiens OX=9606 GN=PTH2 PE=1 SV=1	7.27918	0	26201	1.69313	0	0	5.29842	4.43231	0	470.492	241.677	270.902
P20742	5	1	34.2162	0.0318332	0.946036	20.2596	0.62615	165346	Pregnancy zone protein OS=Homo sapiens OX=9606 GN=PZP PE=1 SV=4	4661.45	89.7261	109.617	1934.51	600.598	9.81256	111.773	0.208124	14.1454	40.8699	209.501	0.317167
Q6IQ22	1	1	6.495	0.171972	0.946036	21.176	0.271694	27590.6	Ras-related protein Rab-12 OS=Homo sapiens OX=9606 GN=RAB12 PE=1 SV=3	7798	12052.3	0	18315.2	7185.67	80.5927	681.311	0	584.674	556.082	414.578	0.102748
O43790	19	1	241.156	0.0669549	0.946036	22.4506	0.469523	55154.5	Keratin_ type II cuticular Hb6 OS=Homo sapiens OX=9606 GN=KRT86 PE=1 SV=1	8052.41	5535.6	2635.97	529.035	3180.78	203555	19008.6	248.564	4014.59	715.117	882.327	1854.67
Q8N126	1	1	5.6138	0.371197	0.956415	23.134	0.138275	43756.2	Cell adhesion molecule 3 OS=Homo sapiens OX=9606 GN=CADM3 PE=1 SV=1	0	351.473	9.29421	0	156.543	0	2650.37	85.624	0	0	0	12.1812
P78386	21	6	264.169	0.420204	0.966379	24.3601	0.120795	57341.9	Keratin_ type II cuticular Hb5 OS=Homo sapiens OX=9606 GN=KRT85 PE=1 SV=1	63.3489	1289.68	3173.98	33.2636	672.542	151402	725.881	22.8637	877.765	3253.17	400.115	60.1915
Q32NC0	1	1	6.7838	0.0693842	0.946036	26.5674	0.461818	25168.9	UPF0711 protein C18orf21 OS=Homo sapiens OX=9606 GN=C18orf21 PE=1 SV=1	761.249	995.845	60.8354	13741.1	71.5812	0	17.3531	0	0	3.7102	0	416.997
O94964	3	3	16.5495	0.23487	0.946036	28.3206	0.213155	161300	Protein SOGA1 OS=Homo sapiens OX=9606 GN=SOGA1 PE=1 SV=2	2484.31	535.54	72.3358	183463	900.455	0.684232	984.449	69.5303	22.5528	30.2297	0	4630.43
Q02952	3	1	22.1038	0.0296215	0.946036	28.3214	0.640509	192052	A-kinase anchor protein 12 OS=Homo sapiens OX=9606 GN=AKAP12 PE=1 SV=4	18.7568	167.523	14.5356	3.93898	0	2.69215	9.38074	0	0	5.46853	0	0
Q99962	1	1	14.1242	0.184132	0.946036	29.1751	0.258433	40133.5	Endophilin-A1 OS=Homo sapiens OX=9606 GN=SH3GL2 PE=1 SV=1	2054.44	2429.77	45345.6	2015.78	2781.55	290.142	0	0	173.181	595.271	7.24971	568.823
P08727	14	5	144.46	0.709069	0.974155	29.4214	0.0644304	44106.1	Keratin_ type I cytoskeletal 19 OS=Homo sapiens OX=9606 GN=KRT19 PE=1 SV=4	0	10752.9	18.7302	2.5264	20.0947	5493.08	17094.2	60.2861	651.857	65.4806	11.8573	20.9463
Q14525	8	1	97.9858	0.330287	0.946036	33.038	0.155915	47354.2	Keratin_ type I cuticular Ha3-II OS=Homo sapiens OX=9606 GN=KRT33B PE=1 SV=3	325.981	224.439	71.545	16.7296	589.902	59425.9	11986.4	68.3723	1018.26	243.235	221.801	18.8333
P01593;P01594	1	1	7.167	0.604643	0.974155	41.0482	0.0781604	13019.6	Immunoglobulin kappa variable 1D-33 OS=Homo sapiens OX=9606 GN=IGKV1D-33 PE=1 SV=2	0	0	0	0	35.447	7.36799	2722.65	0.433451	44.7884	0	2.90046	0
O76013	6	2	78.4925	0.162256	0.946036	46.2341	0.283149	53387.7	Keratin_ type I cuticular Ha6 OS=Homo sapiens OX=9606 GN=KRT36 PE=1 SV=1	325.779	454.339	1038.31	360.577	2846.87	133120	930.116	505.977	283.538	666.785	632.356	59.9755
Q96MP5	2	1	11.8487	0.497738	0.966379	46.8806	0.099222	80594.8	Zinc finger SWIM domain-containing protein 3 OS=Homo sapiens OX=9606 GN=ZSWIM3 PE=1 SV=2	64.8876	0	1017.75	0	0	0	0	0	16.4954	0	0	0
Q8N1N4	2	2	22.8692	0.72499	0.974155	48.1129	0.0628081	57664.3	Keratin_ type II cytoskeletal 78 OS=Homo sapiens OX=9606 GN=KRT78 PE=1 SV=2	504.4	232.759	22.6746	31.4178	2.37864e+06	4439.19	410.009	608.316	1166.31	330.585	31260	2031.87
P40855	1	1	12.6218	0.296299	0.946036	48.3468	0.173267	33091.7	Peroxisomal biogenesis factor 19 OS=Homo sapiens OX=9606 GN=PEX19 PE=1 SV=1	8669.5	0	3.83683	10782.6	8755.63	12.5514	0	0	0	350.525	66.4642	0
Q6ZUT9	2	1	13.4884	0.437093	0.966379	51.049	0.115529	146731	DENN domain-containing protein 5B OS=Homo sapiens OX=9606 GN=DENND5B PE=1 SV=2	0.0181938	0	0.000747389	1458.08	1.28902	38.3209	20.6588	9.87082	0	0	0	11.3745
A6NDY2;A6NE21;A6NEW6;A6NJQ4;A6NKC0;A6NNJ1;A8MXJ8;D6RGX4;P0C7V4;P0C7W8;P0C7W9	1	1	12.3446	0.945518	1	52.9442	0.0504771	50205.7	Putative protein FAM90A10P OS=Homo sapiens OX=9606 GN=FAM90A10P PE=5 SV=1	0	1.98217	181.322	2.47903	25.4945	29744.4	0.337164	31.4715	12.0479	355.56	4.53974	0.526392
O76009	9	2	104.688	0.207611	0.946036	63.9756	0.235702	47195	Keratin_ type I cuticular Ha3-I OS=Homo sapiens OX=9606 GN=KRT33A PE=2 SV=2	1361.22	156.446	51.6987	370.564	1094.32	256678	3230.06	17.4119	304.765	1102.59	1499.78	11.201
Q15323;O76011;Q6A162	10	1	116.639	0.265029	0.946036	64.1453	0.191969	48662.8	Keratin_ type I cuticular Ha1 OS=Homo sapiens OX=9606 GN=KRT31 PE=1 SV=3	137.483	4.19555	9.01962	39.6249	130.874	26128.7	329.658	4.62168	26.9961	112.84	152.834	0.910493
P78385	19	2	235.842	0.211585	0.946036	65.9996	0.23218	55963.3	Keratin_ type II cuticular Hb3 OS=Homo sapiens OX=9606 GN=KRT83 PE=1 SV=2	548.054	153.651	2424.67	5.56769	167.708	65896	2512.63	42.1516	398.937	82.9121	227.764	24.3043
Q03938	1	1	6.6439	0.974167	1	66.788	0.0501071	71224.7	Zinc finger protein 90 OS=Homo sapiens OX=9606 GN=ZNF90 PE=2 SV=3	2015.66	0	0	0	0	0	0	4.10422	17.4529	0	0	0
P19827	2	2	12.0217	0.13343	0.946036	70.0172	0.32268	101846	Inter-alpha-trypsin inhibitor heavy chain H1 OS=Homo sapiens OX=9606 GN=ITIH1 PE=1 SV=3	49.9183	95.379	2.61469	254.656	0	0	0	0	0	4.10683	0	0
Q9P2M7	3	2	19.7085	0.356702	0.946036	80.6036	0.144169	136614	Cingulin OS=Homo sapiens OX=9606 GN=CGN PE=1 SV=2	5.13067	16.3854	0	1711.06	0	1.05756	0	0.0630276	0.101891	0	0	15.1981
O43639	2	2	16.7736	0.0605373	0.946036	84.9075	0.491282	43143.2	Cytoplasmic protein NCK2 OS=Homo sapiens OX=9606 GN=NCK2 PE=1 SV=2	191.234	5554.56	157.454	26.9276	101.035	14.665	0	42.2443	0	6.18802	0	2.42868
A6NCN2	13	2	187.033	0.517396	0.966379	85.8034	0.0946919	29573.3	Putative keratin-87 protein OS=Homo sapiens OX=9606 GN=KRT87P PE=5 SV=4	5.03434	4.55384	26.6844	0.0290782	17.5968	10037.6	243.893	3.34698	45.7022	9.5698	24.6146	2.80523
P52564	2	1	17.0328	0.0556177	0.946036	97.3902	0.509528	37834.6	Dual specificity mitogen-activated protein kinase kinase 6 OS=Homo sapiens OX=9606 GN=MAP2K6 PE=1 SV=1	185569	45587.3	2166.88	3223.57	57459.3	244.277	6.75827	0	62.1614	457.624	6.67924	1631.69
Q96PC5	3	1	19.2517	0.367537	0.956415	99.5689	0.13973	160463	Melanoma inhibitory activity protein 2 OS=Homo sapiens OX=9606 GN=MIA2 PE=1 SV=4	43.696	36.525	6885.53	24299.4	0.591344	11.2573	0	0.670904	1.08459	58.6571	2.18415	161.778
P02533	36	11	320.707	0.0514148	0.946036	119.493	0.526367	51903.7	Keratin_ type I cytoskeletal 14 OS=Homo sapiens OX=9606 GN=KRT14 PE=1 SV=4	121416	208795	4814.33	59745.3	93853.2	337.036	1.36569	0	3.15143	2582.89	50.7471	286.058
Q6PD62	8	7	48.2321	0.0612304	0.946036	150.804	0.488827	134415	RNA polymerase-associated protein CTR9 homolog OS=Homo sapiens OX=9606 GN=CTR9 PE=1 SV=1	2086.11	58.343	108.711	93713.1	172.374	17.266	46.3217	416.907	8.61617	29.8307	0.308408	0
Q96HH4	1	1	6.2761	0.30458	0.946036	254.444	0.16878	34010.4	Transmembrane protein 169 OS=Homo sapiens OX=9606 GN=TMEM169 PE=2 SV=1	0	4.15449	0	0	6.04001	27897.2	6767.86	0.264824	0	0	97.0768	0
P12036	3	2	17.4875	0.609681	0.974155	421.42	0.0773612	112707	Neurofilament heavy polypeptide OS=Homo sapiens OX=9606 GN=NEFH PE=1 SV=4	0	3.57506	0	14142.6	0	0	0	23.9771	0	0	0	0
P0DMS9	1	1	6.2031	0.136089	0.946036	441.935	0.31863	30897.4	Transmembrane domain-containing protein TMIGD3 OS=Homo sapiens OX=9606 GN=TMIGD3 PE=1 SV=1	0	106.502	27.2238	10184.8	1026.6	0	0	0	0	18.3368	0	0
Q96BT7	2	1	13.97	0.436835	0.966379	1066.88	0.115607	76063.9	Alkylated DNA repair protein alkB homolog 8 OS=Homo sapiens OX=9606 GN=ALKBH8 PE=1 SV=2	174.888	0	0	0	0	0	0	0.00306752	0	0.114021	0	0
P60006	1	1	6.2694	0.196398	0.946036	1886.1	0.246125	14337.9	Anaphase-promoting complex subunit 15 OS=Homo sapiens OX=9606 GN=ANAPC15 PE=1 SV=1	43.7463	274.843	0	0	9081.88	0	0	0	0	0	3.56006	0
Q8N9L9	1	1	6.5605	0.0542233	0.946036	Infinity	0.514978	46839.9	Peroxisomal succinyl-coenzyme A thioesterase OS=Homo sapiens OX=9606 GN=ACOT4 PE=1 SV=2	25.3012	124.853	2.2347	23698.2	41.8609	0	0	0	0	0	0	0
O43678	2	2	10.6896	0.0665406	0.946036	Infinity	0.470865	11035.6	NADH dehydrogenase [ubiquinone] 1 alpha subcomplex subunit 2 OS=Homo sapiens OX=9606 GN=NDUFA2 PE=1 SV=3	14.6523	0	0	818.485	581.688	0	14.3534	0	0	0	0	0
P02753	4	3	32.3285	0.0733853	0.946036	Infinity	0.449696	23352.2	Retinol-binding protein 4 OS=Homo sapiens OX=9606 GN=RBP4 PE=1 SV=3	1976.02	1821.84	4.27411	0	0	159.361	0	0	0	0	0	0
Q96P66	2	2	10.5421	0.139269	0.946036	Infinity	0.313904	57514.6	Probable G-protein coupled receptor 101 OS=Homo sapiens OX=9606 GN=GPR101 PE=1 SV=1	499.915	0	45.8806	23335.7	0	0	0	0	0	0	0	0
Q8IXQ9	1	1	6.7111	0.234482	0.946036	Infinity	0.213451	29859.9	Electron transfer flavoprotein beta subunit lysine methyltransferase OS=Homo sapiens OX=9606 GN=ETFBKMT PE=1 SV=1	0	101.305	0	913.213	0	0	0	0	0	0	0	0
P54762	3	2	14.9874	0.234703	0.946036	Infinity	0.213282	111368	Ephrin type-B receptor 1 OS=Homo sapiens OX=9606 GN=EPHB1 PE=1 SV=1	45.6769	0	0	304.821	0	0	0	0	0	0	0	0
Q9Y4B5;Q8IX95;Q96RT6;P51858;Q9UPR0	6	3	35.2878	0.288879	0.946036	Infinity	0.177444	210781	Microtubule cross-linking factor 1 OS=Homo sapiens OX=9606 GN=MTCL1 PE=1 SV=5	0	6.54299	0	910.652	0.0175097	0	0	0	0	0	0	0
Q8N9Z9	1	1	6.6221	0.293412	0.946036	Infinity	0.174874	43750.4	Lamin tail domain-containing protein 1 OS=Homo sapiens OX=9606 GN=LMNTD1 PE=2 SV=2	0	8.01164	0	2264	0	0	0	0	0	0	0	0
Q9NSD5	1	1	5.0199	0.424114	0.966379	Infinity	0.119545	69320.6	Sodium- and chloride-dependent GABA transporter 2 OS=Homo sapiens OX=9606 GN=SLC6A13 PE=1 SV=3	0	0	0	0	28.0015	0	0	0	0	0	0	0
Q9Y3D5	1	1	5.8155	0.424114	0.966379	Infinity	0.119545	16248.9	28S ribosomal protein S18c_ mitochondrial OS=Homo sapiens OX=9606 GN=MRPS18C PE=1 SV=1	0	0	83427	0	0	0	0	0	0	0	0	0
P02745	1	1	6.2496	0.424114	0.966379	Infinity	0.119545	26301.7	Complement C1q subcomponent subunit A OS=Homo sapiens OX=9606 GN=C1QA PE=1 SV=2	0	6.05173	0	0	0	0	0	0	0	0	0	0
[truncated: 76 more columns]
