# Supplementary material for: Cell-mediated cytotoxicity within CSF and brain parenchyma in spinal muscular atrophy unaltered by nusinersen treatment
Source: Nat Commun. 2024 May 15;15:4120. doi: 10.1038/s41467-024-48195-3 (PMC11096380; doi:10.1038/s41467-024-48195-3)
Supplement: Supplementary file 11 — Supplementary Data 8 [file 41467_2024_48195_MOESM11_ESM.xlsx]

## Sheet: NPX 
Sample	Group	IL8	VEGFA	CD8A	MCP-3	GDNF	CDCP1	CD244	IL7	OPG	LAP TGF-beta-1	uPA	IL6	IL-17C	MCP-1	IL-17A	CXCL11	AXIN1	TRAIL	IL-20RA	CXCL9	CST5	IL-2RB	IL-1 alpha	OSM	IL2	CXCL1	TSLP	CCL4	CD6	SCF	IL18	SLAMF1	TGF-alpha	MCP-4	CCL11	TNFSF14	FGF-23	IL-10RA	FGF-5	MMP-1	LIF-R	FGF-21	CCL19	IL-15RA	IL-10RB	IL-22 RA1	IL-18R1	PD-L1
IIH8	Control	7.18902	9.71814	4.7362	0.68313	1.44083	2.97085	1.77994	1.66416	10.3297	4.76862	7.6306	5.52655	1.25211	13.2566	2.78933	3.3698	0.85428	1.88907	1.61669	2.47717	4.98109	1.24788	-1.0741	1.04706	1.77179	6.06055	1.30242	4.22735	1.24351	4.23183	2.3472	1.72337	4.61733	6.01308	3.05698	2.41373	1.10958	1.19648	4.12208	5.79767	3.44587	1.91678	7.12634	1.22565	3.58186	1.0007	2.51783	4.42256
IIH4	Control	6.83683	10.422	5.64066	0.66001	1.28331	3.34185	1.95111	1.16041	9.72162	4.70828	7.68251	3.22678	1.30039	13.0079	2.44352	4.44622	0.71293	1.96217	1.76183	3.78447	5.1508	1.38184	-1.21142	0.70878	1.67023	6.18977	1.34397	4.27095	1.70063	4.60466	3.32903	1.41936	5.21577	5.96019	2.63051	3.01038	0.64023	1.0833	4.76652	6.61473	4.17377	1.69668	8.00885	1.38452	3.62276	0.49676	3.08132	4.47751
IIH10	Control	7.06825	10.1036	5.95254	0.52771	1.31569	3.65289	1.86605	0.88861	9.96038	4.8851	7.51852	3.74396	0.72205	12.8268	2.32519	4.14405	0.79691	2.24979	1.56755	3.04715	5.09158	1.05494	-1.0942	0.87028	1.9517	6.39313	1.40856	4.10934	1.30441	4.66865	2.51328	1.52417	5.14532	6.15548	2.59888	2.63487	0.46663	1.2198	4.4073	5.98605	4.00478	1.5616	8.83611	1.10763	3.73479	1.09455	3.08758	4.85083
IIH10	Control	6.83798	9.64027	5.56513	0.5039	1.27049	3.05766	1.81391	1.08861	9.81152	5.48577	7.13571	3.30006	0.97317	13.2965	2.14119	4.0291	0.72399	1.85322	1.37822	3.1582	4.95534	1.07586	-1.5903	0.98841	1.58377	6.31766	0.40039	4.29618	1.32581	4.28443	2.70969	1.52112	4.94528	6.55542	2.72851	2.32534	-0.08369	0.97607	3.69797	5.94043	3.53611	1.56192	8.29803	0.77776	3.51366	0.64684	2.63155	4.62258
IIH7	Control	6.89907	10.3311	5.53289	0.46314	0.94749	2.85439	1.57122	0.88846	10.2481	5.4342	7.92741	4.92738	1.11582	13.1324	2.29323	2.97866	0.80674	1.92328	1.66566	2.88192	5.14471	1.37092	-1.06523	0.87302	1.43287	6.45072	1.22539	4.01233	0.99758	4.69283	3.52562	1.46711	5.03717	5.72187	2.6158	2.55443	0.51941	1.11521	4.65464	6.39645	3.81223	1.72491	9.17511	1.05469	3.73254	0.49475	3.86621	4.44974
IIH9	Control	7.46409	10.7181	5.27828	0.73416	1.12959	3.16593	2.19861	1.21966	10.7398	4.99863	8.12936	4.28783	1.27743	13.1079	2.16055	3.2666	0.90892	2.08504	1.7967	2.94093	5.15573	1.37626	-1.07192	0.91437	1.52842	6.36894	0.55824	6.38195	1.3001	5.18168	3.8809	1.46813	5.47204	6.20049	3.00395	2.62709	0.59821	1.34251	4.96483	6.78298	4.30402	2.05049	9.57353	1.52109	4.25506	1.18212	4.08684	5.16645
IIH5	Control	7.34087	10.1733	4.63337	0.78448	0.70963	3.06605	2.28448	1.06832	10.3763	5.78042	7.94941	4.82058	0.89874	13.0679	2.36064	3.08291	0.67393	1.80564	1.7571	3.83868	5.14687	0.89997	-0.9114	0.29416	1.59142	6.14965	0.83683	4.46185	1.23068	4.79146	3.10049	1.10853	4.77894	6.42366	2.909	2.43983	0.30477	0.9262	4.05275	7.08396	3.98768	1.47182	9.11184	0.85639	3.99332	1.16609	3.54852	5.2255
IIH3	Control	7.07996	11.3729	5.36618	0.58612	1.23404	3.04703	1.82048	1.19567	10.3001	5.11955	8.33488	3.40417	1.21209	13.4667	2.06653	3.18632	0.73736	2.41509	1.69858	3.38828	5.1421	0.9981	-1.37382	0.72011	1.48257	6.24154	-0.65812	4.63974	1.15361	5.78492	3.40996	1.30534	5.80342	6.9333	3.05062	2.68682	0.48318	1.19127	4.95756	9.15506	4.56666	2.11084	9.81872	1.04182	4.86392	1.4309	3.84807	5.6314
IIH2	Control	7.37825	10.1602	5.28584	0.66825	1.36216	3.08538	1.75702	1.08155	9.57247	4.91622	7.53367	3.80246	1.1238	12.7386	2.31165	4.05105	1.07482	2.13104	1.65586	2.82071	5.07334	1.31521	-1.2643	0.89606	1.64942	6.97262	1.59573	4.44491	1.5931	4.50113	2.85315	1.41072	5.17519	6.10523	2.46142	2.79488	0.48379	1.16061	4.52306	7.06308	3.86242	1.9159	9.18597	1.12839	3.60758	1.80207	3.73479	4.51197
IIH6	Control	6.98778	10.125	5.15729	0.79465	0.96182	3.08843	2.10306	1.09854	9.80752	5.78283	7.30254	3.06251	1.08669	12.6151	2.06027	3.19466	0.9486	2.09834	1.71766	2.89845	5.12757	1.06267	-1.43701	0.80876	1.28079	6.02381	1.42609	4.13026	1.1027	4.75366	3.09402	1.26378	5.11801	6.06585	2.29794	2.27	0.22584	1.1472	4.0174	5.90996	3.76597	1.75014	8.11005	0.80648	3.85486	1.12791	3.95571	4.36332
SMA2_7	SMA_baseline	7.83214	10.7257	5.97899	0.70778	1.23208	4.07541	1.80283	1.58388	10.6196	4.88804	8.4256	4.51515	1.15463	13.6536	2.63208	4.20925	0.78736	2.17169	1.79636	3.50372	4.998	1.47739	-0.30694	0.99119	1.64586	7.12736	1.48464	4.81158	1.42387	4.59884	3.22618	1.38707	5.32714	6.88872	3.25623	2.70442	0.30013	1.17055	4.86657	7.33064	4.08	1.34538	8.45629	1.01329	4.38154	1.64645	4.05417	4.90583
SMA2_5	SMA_baseline	6.12288	9.52286	4.39691	0.65418	1.22982	2.64975	1.72407	1.32829	9.14388	4.32306	7.08883	3.0483	1.13157	11.6757	2.03859	1.88017	0.8246	1.83149	1.64764	1.95908	4.93523	0.96251	-0.75396	0.34759	1.69154	5.38032	-0.32263	3.85712	1.14199	4.39644	3.93946	1.09703	4.65615	5.86794	1.93454	2.382	0.51478	1.16035	3.97457	6.58419	3.34676	1.84366	5.38405	1.1113	3.59755	0.82366	3.16688	3.98718
SMA2_4	SMA_baseline	7.06135	10.3397	5.91038	0.26882	1.17788	3.5681	1.70555	1.43019	10.4023	5.16305	8.00949	4.06207	1.08139	13.8016	1.80446	3.75796	0.73029	2.25081	1.86468	3.0522	5.1012	0.80614	-1.41357	0.97522	1.4814	6.07225	0.4228	4.59068	1.08826	4.90058	3.34259	1.09987	5.18695	6.52504	2.77928	2.48584	0.10437	1.08039	4.9627	6.28726	3.91709	1.56257	8.33962	0.85872	3.88163	0.12958	3.78134	4.87119
SMA2_3	SMA_baseline	7.82184	10.412	5.87755	0.62324	1.05281	3.29497	1.96476	1.09828	10.6037	5.05822	7.93822	4.25524	1.39447	13.2655	1.87254	4.24398	0.66103	1.99251	1.70155	4.37146	5.19343	0.97712	-0.50736	1.01366	1.56254	6.73569	-0.07829	4.18263	1.14513	5.12124	3.1998	1.38429	5.22618	7.05262	2.77933	3.04353	0.2095	1.23174	4.70663	6.64561	4.21703	2.09272	9.34655	1.11948	4.15473	0.83928	3.42819	5.11402
SMA2_9	SMA_baseline	9.69864	10.8177	5.18663	1.57097	1.62602	4.00004	1.97205	0.92735	11.2801	5.37119	8.50358	7.62657	1.08633	14.3711	2.35867	5.00596	0.69755	2.3055	1.53334	4.14644	5.36459	1.26782	-0.38444	2.66158	1.69468	7.91489	1.72416	6.36558	1.63575	5.54912	4.24605	1.66018	5.3387	8.74474	3.38703	3.2123	0.65558	1.17466	4.48943	7.4483	4.41099	1.92859	9.13004	0.97666	4.25696	1.42046	4.26057	5.58724
SMA2_10	SMA_baseline	7.35289	10.0938	5.06362	0.21899	0.47757	2.77754	1.98313	1.1057	10.9027	4.86337	7.9788	3.18084	1.01772	13.1345	1.94044	3.23789	0.68938	1.90647	1.32945	2.67952	5.09278	0.9084	-0.3773	0.87975	1.37698	5.98147	1.01131	4.24515	0.96991	4.9264	3.73403	0.87743	4.96799	6.57345	2.61711	2.20741	0.56287	1.09192	3.7821	6.9992	3.94083	1.74787	7.17741	1.2561	4.02576	1.56517	3.3405	4.81845
SMA2_1	SMA_baseline	7.20468	10.3245	5.51343	0.42992	1.35393	3.00881	1.93319	0.86637	10.3621	5.4214	7.77622	3.50076	1.18722	12.9727	2.30406	4.00355	0.89664	2.20176	1.90671	3.05332	5.06697	1.36134	-1.33129	0.94672	1.62853	6.50526	1.5833	3.9843	1.66537	4.73969	3.46777	1.11969	4.90848	6.27623	2.77157	2.80329	0.47173	1.1194	4.59406	6.8998	3.84227	1.99434	8.79839	0.9335	3.8538	1.39148	3.70246	4.71139
SMA2_8	SMA_baseline	7.34805	9.79619	3.79525	0.61473	0.80364	2.91344	2.06065	1.03479	10.5381	4.16382	7.39484	3.4078	1.04152	12.9693	2.00271	2.46686	0.87899	1.67612	1.75073	3.55667	5.0559	1.54235	0.30623	0.84575	1.73138	6.54384	1.44367	3.8286	1.49237	4.44346	3.64628	0.79868	4.83796	5.38054	1.92032	2.66618	0.20695	1.07073	3.38848	5.84589	3.60221	1.53303	5.66356	1.16291	3.7942	0.89655	3.73351	4.27546
SMA2_2	SMA_baseline	5.88309	9.37744	4.50439	0.94055	0.94315	2.65975	1.87553	1.3136	9.17502	3.97223	7.2094	3.66426	0.85246	12.7419	1.93266	3.12681	0.82252	1.55265	1.47192	2.74043	4.78846	1.21318	-1.30795	0.86962	1.76075	5.65984	1.77678	3.9574	1.05975	3.74215	2.17215	1.37889	4.24996	5.43639	2.06337	2.3505	0.46884	0.91488	3.17728	6.03079	3.20457	1.60305	7.32042	1.14447	2.98378	0.02814	2.92787	3.19035
SMA2_6	SMA_baseline	7.36244	9.37104	4.6441	0.62025	0.45323	2.81484	1.59936	1.05879	10.3371	4.58006	7.564	4.06181	0.76694	12.9648	2.02439	3.90017	0.60033	1.84022	1.39728	4.63046	4.80571	1.1185	0.60941	0.50597	1.44183	6.63136	0.98751	4.93168	1.27419	3.96583	2.54694	1.76488	4.26972	6.77603	2.53849	2.11713	0.13152	1.10958	3.04766	6.10452	3.25614	1.47228	7.79088	0.75908	3.01346	0.78751	3.10978	4.00307
SMA2_2	SMA_6mo	6.17885	9.56828	4.75344	0.63464	1.28756	2.48868	1.84813	1.43468	9.31793	4.09398	7.61397	3.67242	1.11184	12.8996	2.29778	3.8042	0.73157	1.57091	1.74082	2.54486	4.80933	1.06002	-1.1333	1.05042	1.55067	5.85842	1.09233	4.21793	1.20616	3.60502	2.455	1.84756	4.34386	6.4686	2.43352	2.40571	0.62363	1.07816	3.06805	5.85725	3.09639	1.86823	8.17347	1.26792	2.86302	0.96041	2.74283	3.34672
SMA2_1	SMA_6mo	7.28264	10.1697	5.01719	0.2061	0.97742	2.43132	1.52451	0.79604	10.3281	4.55529	8.08432	3.32898	0.89035	13.2861	1.32543	3.41611	0.63705	1.99741	1.08514	2.96729	4.95683	1.17233	-0.15631	0.85862	1.37844	6.44981	1.1133	4.25694	1.34838	4.51369	4.07682	1.47865	4.64619	6.58484	2.38825	2.02432	0.15547	0.87114	4.27416	6.63183	3.45461	1.07836	7.86713	0.66806	3.60331	0.73707	3.15588	4.37578
SMA2_9	SMA_6mo	8.65997	10.4285	4.33069	1.30549	1.28707	3.25555	2.22649	1.04478	10.9831	5.03731	8.59509	5.54472	1.25924	14.0059	2.36033	3.54513	1.14442	1.88612	1.51377	4.1515	5.24368	0.82119	-1.19254	2.48887	1.51221	6.95221	0.92241	6.36775	1.26216	5.11764	3.7755	1.60635	5.10443	7.57249	2.69149	2.95934	0.72375	1.17303	4.10843	6.82624	4.16634	1.70551	8.20329	1.29137	4.23586	0.87262	3.73221	5.00373
SMA2_6	SMA_6mo	8.28969	10.0049	5.1176	0.9178	1.08224	2.87031	1.97568	1.3725	11.1689	5.24307	8.72019	5.37877	0.615	14.3912	2.06008	4.90149	0.98793	2.38936	1.52138	5.94753	4.90102	1.30319	-1.23194	1.43	1.60628	7.38918	1.11969	6.17088	1.11574	4.34675	3.25746	0.8942	4.94778	8.47594	3.51711	2.39051	0.41988	1.03582	3.71083	6.87292	3.71734	2.60152	8.99256	0.9116	3.54507	1.23511	3.27106	4.20315
SMA2_5	SMA_6mo	5.77634	9.13095	3.03247	0.86933	0.88999	2.08187	1.65342	1.31269	8.3774	2.85651	6.85863	3.35244	1.26505	11.7807	2.28053	0.93912	0.59142	1.14494	1.47204	1.72547	4.74568	1.40644	-0.47031	0.73229	1.60547	4.17453	1.10152	3.48849	1.05829	4.08609	2.96779	1.41263	4.36206	2.66609	1.4904	2.29663	0.41815	1.06769	3.85001	5.39179	2.77418	1.65643	2.1639	1.11061	3.60482	1.67278	2.63189	3.90577
SMA2_7	SMA_6mo	7.41632	9.82329	5.49348	1.11439	1.28474	2.99364	1.77811	1.50786	10.1214	4.41985	8.11972	3.2532	0.98875	12.9112	2.43152	3.38452	1.05136	1.73095	1.88058	2.541	5.08597	0.90951	-0.5139	1.02298	1.79861	6.27726	1.55234	4.41238	1.12811	4.15363	2.85563	1.2753	4.72334	6.42327	2.75226	2.57708	0.49632	1.29931	4.15663	6.5024	3.3806	1.7536	7.61964	0.96637	3.6248	1.52221	3.49946	3.88593
SMA2_8	SMA_6mo	7.40026	9.2713	3.79446	0.47229	0.92853	2.11344	1.87989	1.05701	10.5265	3.91305	7.70198	3.89646	1.25801	13.0292	2.4615	1.81977	0.59343	1.36038	1.47736	2.98717	4.9723	1.05091	-1.48027	0.90256	1.36856	6.02246	1.03968	4.03043	0.93357	4.13024	2.92269	0.91606	4.5513	5.33466	1.55687	2.21368	0.35493	0.99528	3.00232	5.34756	3.14058	1.46281	5.19371	1.05609	3.5258	0.67265	2.90346	3.87994
SMA2_10	SMA_6mo	7.66163	9.74873	5.09294	0.6904	1.25988	2.51697	1.84803	1.16625	10.9633	4.75169	8.58332	3.37314	0.97859	13.4223	2.20298	2.81861	0.76781	1.74725	1.56835	3.0008	5.10098	0.9223	-1.22839	1.4249	1.54645	6.11442	0.15538	4.98525	1.25658	4.73409	3.43425	1.33209	4.80176	7.53445	2.41335	2.20842	0.32623	1.0377	3.64464	6.52008	3.63667	1.5712	7.10745	0.92156	3.91349	0.98357	3.19678	4.44817
SMA2_4	SMA_6mo	7.0643	9.78798	5.04474	0.41551	1.04021	2.80035	1.48206	1.33356	10.191	4.40848	7.6359	3.2839	0.60183	13.3103	1.76301	3.10069	0.79701	1.69023	1.54347	2.59666	4.99141	1.45182	-1.62135	1.02999	1.58886	6.21812	1.15922	4.42696	1.22435	4.19161	3.28012	1.47537	4.79475	6.70821	2.30742	2.27095	0.09425	1.11669	4.58836	5.53266	3.51762	1.37859	7.49037	0.77045	3.41476	1.0523	3.39988	4.28474
SMA2_3	SMA_6mo	7.77277	10.2891	5.78254	0.51171	0.79532	2.85475	2.15922	0.83596	10.8895	4.61327	8.3027	3.89386	1.05578	13.5462	1.8067	3.80713	0.93361	1.89085	1.43018	3.93935	5.11183	1.15311	-1.13243	1.15616	1.27902	6.62725	-0.55602	4.63563	1.45329	5.10666	3.31547	0.84974	5.14891	7.36675	2.58934	2.71319	0.12078	0.96998	4.64041	6.29551	3.95173	2.59171	8.54152	0.82061	4.29556	-0.06037	2.98853	4.73371
[truncated: 46 more columns]

## Sheet: Wilcoxon signed-ranks test
Protein	group1	group2	p	p.format	p.signif	method	p_adjust
CDCP1	SMA_baseline	SMA_6mo	0.00390625	0.0039	**	Two-tailed Wilcoxon signed-ranks test	0.269531
IL.18R1	SMA_baseline	SMA_6mo	0.00585938	0.0059	**	Two-tailed Wilcoxon signed-ranks test	0.269531
TGF.beta.1	SMA_baseline	SMA_6mo	0.0644531	0.0645	ns	Two-tailed Wilcoxon signed-ranks test	0.351207
TRAIL	SMA_baseline	SMA_6mo	0.0644531	0.0645	ns	Two-tailed Wilcoxon signed-ranks test	0.351207
OSM	SMA_baseline	SMA_6mo	0.0839844	0.084	ns	Two-tailed Wilcoxon signed-ranks test	0.351207
SCF	SMA_baseline	SMA_6mo	0.0371094	0.0371	*	Two-tailed Wilcoxon signed-ranks test	0.351207
TNFSF14	SMA_baseline	SMA_6mo	0.0839844	0.084	ns	Two-tailed Wilcoxon signed-ranks test	0.351207
FGF.5	SMA_baseline	SMA_6mo	0.0644531	0.0645	ns	Two-tailed Wilcoxon signed-ranks test	0.351207
MMP.1	SMA_baseline	SMA_6mo	0.0488281	0.0488	*	Two-tailed Wilcoxon signed-ranks test	0.351207
LIF.R	SMA_baseline	SMA_6mo	0.0371094	0.0371	*	Two-tailed Wilcoxon signed-ranks test	0.351207
PD.L1	SMA_baseline	SMA_6mo	0.0195312	0.0195	*	Two-tailed Wilcoxon signed-ranks test	0.351207
HGF	SMA_baseline	SMA_6mo	0.0839844	0.084	ns	Two-tailed Wilcoxon signed-ranks test	0.351207
MMP.10	SMA_baseline	SMA_6mo	0.0839844	0.084	ns	Two-tailed Wilcoxon signed-ranks test	0.351207
CD5	SMA_baseline	SMA_6mo	0.0488281	0.0488	*	Two-tailed Wilcoxon signed-ranks test	0.351207
CCL28	SMA_baseline	SMA_6mo	0.0644531	0.0645	ns	Two-tailed Wilcoxon signed-ranks test	0.351207
DNER	SMA_baseline	SMA_6mo	0.0839844	0.084	ns	Two-tailed Wilcoxon signed-ranks test	0.351207
CD40	SMA_baseline	SMA_6mo	0.0839844	0.084	ns	Two-tailed Wilcoxon signed-ranks test	0.351207
CX3CL1	SMA_baseline	SMA_6mo	0.0136719	0.0137	*	Two-tailed Wilcoxon signed-ranks test	0.351207
TNFRSF9	SMA_baseline	SMA_6mo	0.0488281	0.0488	*	Two-tailed Wilcoxon signed-ranks test	0.351207
TWEAK	SMA_baseline	SMA_6mo	0.0488281	0.0488	*	Two-tailed Wilcoxon signed-ranks test	0.351207
ADA	SMA_baseline	SMA_6mo	0.0644531	0.0645	ns	Two-tailed Wilcoxon signed-ranks test	0.351207
TNFB	SMA_baseline	SMA_6mo	0.0488281	0.0488	*	Two-tailed Wilcoxon signed-ranks test	0.351207
CD8A	SMA_baseline	SMA_6mo	0.105469	0.1055	ns	Two-tailed Wilcoxon signed-ranks test	0.388125
IL.24	SMA_baseline	SMA_6mo	0.105469	0.1055	ns	Two-tailed Wilcoxon signed-ranks test	0.388125
FGF.19	SMA_baseline	SMA_6mo	0.105469	0.1055	ns	Two-tailed Wilcoxon signed-ranks test	0.388125
VEGFA	SMA_baseline	SMA_6mo	0.130859	0.1309	ns	Two-tailed Wilcoxon signed-ranks test	0.41514
uPA	SMA_baseline	SMA_6mo	0.130859	0.1309	ns	Two-tailed Wilcoxon signed-ranks test	0.41514
TGF.alpha	SMA_baseline	SMA_6mo	0.130859	0.1309	ns	Two-tailed Wilcoxon signed-ranks test	0.41514
CSF.1	SMA_baseline	SMA_6mo	0.130859	0.1309	ns	Two-tailed Wilcoxon signed-ranks test	0.41514
IL.1alpha	SMA_baseline	SMA_6mo	0.160156	0.1602	ns	Two-tailed Wilcoxon signed-ranks test	0.446496
X4E.BP1	SMA_baseline	SMA_6mo	0.160156	0.1602	ns	Two-tailed Wilcoxon signed-ranks test	0.446496
CCL25	SMA_baseline	SMA_6mo	0.160156	0.1602	ns	Two-tailed Wilcoxon signed-ranks test	0.446496
STAMBP	SMA_baseline	SMA_6mo	0.160156	0.1602	ns	Two-tailed Wilcoxon signed-ranks test	0.446496
CST5	SMA_baseline	SMA_6mo	0.193359	0.1934	ns	Two-tailed Wilcoxon signed-ranks test	0.468133
IL2	SMA_baseline	SMA_6mo	0.193359	0.1934	ns	Two-tailed Wilcoxon signed-ranks test	0.468133
CCL11	SMA_baseline	SMA_6mo	0.193359	0.1934	ns	Two-tailed Wilcoxon signed-ranks test	0.468133
TRANCE	SMA_baseline	SMA_6mo	0.193359	0.1934	ns	Two-tailed Wilcoxon signed-ranks test	0.468133
CCL23	SMA_baseline	SMA_6mo	0.193359	0.1934	ns	Two-tailed Wilcoxon signed-ranks test	0.468133
CXCL11	SMA_baseline	SMA_6mo	0.232422	0.2324	ns	Two-tailed Wilcoxon signed-ranks test	0.485973
CCL4	SMA_baseline	SMA_6mo	0.232422	0.2324	ns	Two-tailed Wilcoxon signed-ranks test	0.485973
CCL19	SMA_baseline	SMA_6mo	0.232422	0.2324	ns	Two-tailed Wilcoxon signed-ranks test	0.485973
IL.10RB	SMA_baseline	SMA_6mo	0.232422	0.2324	ns	Two-tailed Wilcoxon signed-ranks test	0.485973
Flt3L	SMA_baseline	SMA_6mo	0.232422	0.2324	ns	Two-tailed Wilcoxon signed-ranks test	0.485973
IL4	SMA_baseline	SMA_6mo	0.232422	0.2324	ns	Two-tailed Wilcoxon signed-ranks test	0.485973
IL.20RA	SMA_baseline	SMA_6mo	0.275391	0.2754	ns	Two-tailed Wilcoxon signed-ranks test	0.550781
CXCL9	SMA_baseline	SMA_6mo	0.275391	0.2754	ns	Two-tailed Wilcoxon signed-ranks test	0.550781
CD6	SMA_baseline	SMA_6mo	0.322266	0.3223	ns	Two-tailed Wilcoxon signed-ranks test	0.592969
IL.10RA	SMA_baseline	SMA_6mo	0.322266	0.3223	ns	Two-tailed Wilcoxon signed-ranks test	0.592969
TNF	SMA_baseline	SMA_6mo	0.322266	0.3223	ns	Two-tailed Wilcoxon signed-ranks test	0.592969
CASP.8	SMA_baseline	SMA_6mo	0.322266	0.3223	ns	Two-tailed Wilcoxon signed-ranks test	0.592969
CCL20	SMA_baseline	SMA_6mo	0.375	0.375	ns	Two-tailed Wilcoxon signed-ranks test	0.676471
IL.17C	SMA_baseline	SMA_6mo	0.492188	0.4922	ns	Two-tailed Wilcoxon signed-ranks test	0.68608
AXIN1	SMA_baseline	SMA_6mo	0.492188	0.4922	ns	Two-tailed Wilcoxon signed-ranks test	0.68608
CXCL1	SMA_baseline	SMA_6mo	0.431641	0.4316	ns	Two-tailed Wilcoxon signed-ranks test	0.68608
TSLP	SMA_baseline	SMA_6mo	0.492188	0.4922	ns	Two-tailed Wilcoxon signed-ranks test	0.68608
IL18	SMA_baseline	SMA_6mo	0.492188	0.4922	ns	Two-tailed Wilcoxon signed-ranks test	0.68608
IL.15RA	SMA_baseline	SMA_6mo	0.492188	0.4922	ns	Two-tailed Wilcoxon signed-ranks test	0.68608
Beta.NGF	SMA_baseline	SMA_6mo	0.431641	0.4316	ns	Two-tailed Wilcoxon signed-ranks test	0.68608
IL.12B	SMA_baseline	SMA_6mo	0.492188	0.4922	ns	Two-tailed Wilcoxon signed-ranks test	0.68608
IL13	SMA_baseline	SMA_6mo	0.492188	0.4922	ns	Two-tailed Wilcoxon signed-ranks test	0.68608
ARTN	SMA_baseline	SMA_6mo	0.492188	0.4922	ns	Two-tailed Wilcoxon signed-ranks test	0.68608
IL10	SMA_baseline	SMA_6mo	0.492188	0.4922	ns	Two-tailed Wilcoxon signed-ranks test	0.68608
CXCL10	SMA_baseline	SMA_6mo	0.431641	0.4316	ns	Two-tailed Wilcoxon signed-ranks test	0.68608
IFN.gamma	SMA_baseline	SMA_6mo	0.431641	0.4316	ns	Two-tailed Wilcoxon signed-ranks test	0.68608
NRTN	SMA_baseline	SMA_6mo	0.431641	0.4316	ns	Two-tailed Wilcoxon signed-ranks test	0.68608
NT.3	SMA_baseline	SMA_6mo	0.492188	0.4922	ns	Two-tailed Wilcoxon signed-ranks test	0.68608
CXCL5	SMA_baseline	SMA_6mo	0.556641	0.5566	ns	Two-tailed Wilcoxon signed-ranks test	0.753102
ST1A1	SMA_baseline	SMA_6mo	0.556641	0.5566	ns	Two-tailed Wilcoxon signed-ranks test	0.753102
MCP.3	SMA_baseline	SMA_6mo	0.625	0.625	ns	Two-tailed Wilcoxon signed-ranks test	0.798611
IL.17A	SMA_baseline	SMA_6mo	0.625	0.625	ns	Two-tailed Wilcoxon signed-ranks test	0.798611
SLAMF1	SMA_baseline	SMA_6mo	0.625	0.625	ns	Two-tailed Wilcoxon signed-ranks test	0.798611
CXCL6	SMA_baseline	SMA_6mo	0.625	0.625	ns	Two-tailed Wilcoxon signed-ranks test	0.798611
CD244	SMA_baseline	SMA_6mo	0.695312	0.6953	ns	Two-tailed Wilcoxon signed-ranks test	0.841694
OPG	SMA_baseline	SMA_6mo	0.695312	0.6953	ns	Two-tailed Wilcoxon signed-ranks test	0.841694
IL6	SMA_baseline	SMA_6mo	0.695312	0.6953	ns	Two-tailed Wilcoxon signed-ranks test	0.841694
LIF	SMA_baseline	SMA_6mo	0.695312	0.6953	ns	Two-tailed Wilcoxon signed-ranks test	0.841694
MCP.1	SMA_baseline	SMA_6mo	0.769531	0.7695	ns	Two-tailed Wilcoxon signed-ranks test	0.852974
IL.2RB	SMA_baseline	SMA_6mo	0.769531	0.7695	ns	Two-tailed Wilcoxon signed-ranks test	0.852974
MCP.4	SMA_baseline	SMA_6mo	0.769531	0.7695	ns	Two-tailed Wilcoxon signed-ranks test	0.852974
FGF.21	SMA_baseline	SMA_6mo	0.769531	0.7695	ns	Two-tailed Wilcoxon signed-ranks test	0.852974
CCL3	SMA_baseline	SMA_6mo	0.769531	0.7695	ns	Two-tailed Wilcoxon signed-ranks test	0.852974
IL.20	SMA_baseline	SMA_6mo	0.769531	0.7695	ns	Two-tailed Wilcoxon signed-ranks test	0.852974
SIRT2	SMA_baseline	SMA_6mo	0.769531	0.7695	ns	Two-tailed Wilcoxon signed-ranks test	0.852974
IL7	SMA_baseline	SMA_6mo	0.845703	0.8457	ns	Two-tailed Wilcoxon signed-ranks test	0.926246
GDNF	SMA_baseline	SMA_6mo	0.921875	0.9219	ns	Two-tailed Wilcoxon signed-ranks test	0.952949
FGF.23	SMA_baseline	SMA_6mo	0.921875	0.9219	ns	Two-tailed Wilcoxon signed-ranks test	0.952949
IL.22.RA1	SMA_baseline	SMA_6mo	0.921875	0.9219	ns	Two-tailed Wilcoxon signed-ranks test	0.952949
EN.RAGE	SMA_baseline	SMA_6mo	0.921875	0.9219	ns	Two-tailed Wilcoxon signed-ranks test	0.952949
IL33	SMA_baseline	SMA_6mo	0.921875	0.9219	ns	Two-tailed Wilcoxon signed-ranks test	0.952949
IL8	SMA_baseline	SMA_6mo	1	1	ns	Two-tailed Wilcoxon signed-ranks test	1
MCP.2	SMA_baseline	SMA_6mo	1	1	ns	Two-tailed Wilcoxon signed-ranks test	1
IL5	SMA_baseline	SMA_6mo	1	1	ns	Two-tailed Wilcoxon signed-ranks test	1

## Sheet: Inflammatory markers
Inflammatory markers included in the Olink statistical analyses
Inflammatory marker	Mean NPX	SD	Median NPX	Min	Max
IL8	7.27576	0.775403	7.31175	5.77634	9.69864
VEGFA	10.0589	0.506164	10.1143	9.13095	11.3729
CD8A	5.04931	0.698059	5.13744	3.03247	5.97899
MCP-3	0.673088	0.293316	0.64441	0.2061	1.57097
GDNF	1.0946	0.270621	1.15374	0.45323	1.62602
CDCP1	2.98333	0.458474	2.98224	2.08187	4.07541
CD244	1.87142	0.20369	1.85709	1.48206	2.28448
IL7	1.16542	0.224607	1.10212	0.79604	1.66416
OPG	10.2366	0.656564	10.3334	8.3774	11.2801
LAP TGF-beta-1	4.78589	0.614863	4.87424	2.85651	5.78283
uPA	7.84165	0.484393	7.85182	6.85863	8.72019
IL6	4.01343	0.998216	3.70819	3.0483	7.62657
IL-17C	1.0567	0.200592	1.08651	0.60183	1.39447
MCP-1	13.155	0.584283	13.1202	11.6757	14.3912
IL-17A	2.16175	0.292586	2.18177	1.32543	2.78933
CXCL11	3.43729	0.878222	3.40031	0.93912	5.00596
AXIN1	0.802093	0.144147	0.792135	0.59142	1.14442
TRAIL	1.91834	0.292134	1.89866	1.14494	2.41509
IL-20RA	1.60829	0.184189	1.63217	1.08514	1.90671
CXCL9	3.24436	0.847257	3.02398	1.72547	5.94753
CST5	5.04301	0.140576	5.07965	4.74568	5.36459
IL-2RB	1.15564	0.210112	1.1358	0.80614	1.54235
IL-1 alpha	-0.011622	0.266494	0	-1.2643	0.60941
OSM	1.0085	0.48956	0.908465	0.29416	2.66158
IL2	1.5731	0.155349	1.58631	1.27902	1.9517
CXCL1	6.32681	0.651634	6.29746	4.17453	7.91489
TSLP	0.992922	0.553183	1.10741	0	1.77678
CCL4	4.55741	0.775798	4.28356	3.48849	6.38195
CD6	1.26118	0.205215	1.2371	0.93357	1.70063
SCF	4.59548	0.495088	4.60175	3.60502	5.78492
IL18	3.22084	0.521321	3.26879	2.17215	4.24605
SLAMF1	1.32892	0.279771	1.38568	0.79868	1.84756
TGF-alpha	4.9234	0.367641	4.94653	4.24996	5.80342
MCP-4	6.42639	1.06872	6.44613	2.66609	8.74474
CCL11	2.5847	0.474065	2.61646	1.4904	3.51711
TNFSF14	2.52633	0.293407	2.46284	2.02432	3.2123
FGF-23	0.406377	0.234357	0.443255	0	1.10958
IL-10RA	1.10425	0.109061	1.1124	0.87114	1.34251
FGF-5	4.13991	0.603575	4.13936	3.00232	4.96483
MMP-1	6.48949	0.750016	6.51124	5.34756	9.15506
LIF-R	3.73712	0.425237	3.7891	2.77418	4.56666
FGF-21	1.75175	0.329667	1.71521	1.07836	2.60152
CCL19	7.86683	1.58526	8.18838	2.1639	9.81872
IL-15RA	1.03415	0.201769	1.04825	0.66806	1.52109
IL-10RB	3.77767	0.429632	3.73367	2.86302	4.86392
IL-22 RA1	0.989323	0.469954	0.992135	0	1.80207
IL-18R1	3.37952	0.471465	3.37019	2.51783	4.26057
PD-L1	4.50846	0.575454	4.46363	3.19035	5.6314
Beta-NGF	0.0115643	0.0365187	0	0	0.17632
CXCL5	3.98827	0.530335	4.06635	1.97106	4.70122
TRANCE	0.691359	0.233346	0.686715	0.02012	1.10994
HGF	8.53769	0.632018	8.4877	7.16187	10.1194
IL-12B	2.82112	0.342207	2.78979	2.18319	3.61305
IL-24	1.78269	0.436569	1.85991	0.72022	2.73653
IL13	0.655526	0.218789	0.636755	0.28637	1.03846
ARTN	0.960839	0.228385	0.98375	0.4138	1.49829
MMP-10	3.90223	0.499495	3.93511	3.06047	5.08716
IL10	1.4263	0.283839	1.40722	0.99083	2.44742
TNF	0.982994	0.291491	1.02211	0.48277	1.61994
CCL23	4.29117	0.789	4.45917	1.85342	5.79136
CD5	2.61482	0.386958	2.54264	1.91986	3.45845
CCL3	4.74544	0.712877	4.60996	3.44083	6.52301
Flt3L	8.20594	0.454097	8.16121	7.27395	9.24629
CXCL6	4.61205	0.967204	4.71035	1.55646	6.63815
CXCL10	9.4015	1.21837	9.49866	5.00427	11.271
4E-BP1	3.06491	0.545072	3.08168	2.16918	4.7489
IL-20	1.25062	0.175907	1.24259	0.98007	1.62643
SIRT2	2.69427	0.458759	2.57735	2.12413	4.45029
CCL28	1.38008	0.269715	1.2989	1.06021	2.18953
DNER	10.4809	0.247113	10.4998	9.80803	10.8214
EN-RAGE	1.50541	0.135125	1.52801	1.2095	1.68837
CD40	9.31044	0.451078	9.26389	8.54252	10.1497
IL33	1.69361	0.209519	1.71539	1.14253	2.18526
IFN-gamma	2.71543	0.748329	2.56308	1.65522	4.64833
FGF-19	5.75626	0.592717	5.81225	4.38695	6.68801
IL4	1.06889	0.342315	1.09518	0.24553	1.62662
LIF	1.11265	0.445718	0.94947	0.60579	2.77499
NRTN	1.07293	0.166016	1.07024	0.76863	1.42399
MCP-2	6.20258	0.792671	6.29243	3.57961	7.84838
CASP-8	1.64535	0.343781	1.60149	1.04027	2.58692
CCL25	1.9612	0.314177	1.88206	1.51965	2.69335
CX3CL1	1.79299	0.411094	1.80409	0.83528	2.75417
TNFRSF9	2.36015	0.313883	2.35982	1.79478	3.07747
NT-3	1.70817	0.247934	1.67163	1.24344	2.09617
TWEAK	9.53764	0.550101	9.53842	8.43361	10.945
CCL20	2.36035	0.582896	2.3022	1.3495	4.07205
ST1A1	0.604471	0.22329	0.62248	0.1218	0.97775
STAMBP	1.55519	0.251894	1.51381	1.23061	2.32723
IL5	1.09075	0.218483	1.13006	0.55474	1.54252
ADA	5.20662	0.682253	5.21415	3.76047	7.18189
TNFB	1.9707	0.29229	1.98934	1.43395	2.61578
CSF-1	9.20085	0.464742	9.19304	8.16554	10.0401
