# Supplementary material for: Cell-mediated cytotoxicity within CSF and brain parenchyma in spinal muscular atrophy unaltered by nusinersen treatment
Source: Nat Commun. 2024 May 15;15:4120. doi: 10.1038/s41467-024-48195-3 (PMC11096380; doi:10.1038/s41467-024-48195-3)
Supplement: Supplementary file 12 — Supplementary Data 9 [file 41467_2024_48195_MOESM12_ESM.xlsx]

## Sheet: TCR_clonal_frequency
CTaa	CTRL2	CTRL3	CTRL4	CTRL5	SMA1_baseline	SMA1_6mo	SMA2_6mo	SMA2_10mo	SMA3_6mo	SMA4_baseline	SMA4_6mo	SMA4_10mo	SMA5_baseline	SMA6_baseline	SMA6_6mo	SMA6_10mo	SMA7_baseline	SMA7_6mo	SMA7_10mo	SMA8_10mo	SMA9_10mo
NA_CASSHRQGGITDTQYF	0	0	0	0	0	0	0	0	0	0	0	0	0	1	10	15	0	0	0	0	0
CALSERGFGNVLHC_CASSHRQGGITDTQYF	0	0	0	0	0	0	0	0	0	0	0	0	0	3	16	6	0	0	0	0	0
CATVSGGSYIPTF_CSVEGPTGDGNTIYF	0	0	0	0	0	0	0	0	0	0	0	0	0	4	16	2	0	0	0	0	0
NA_CASSLEAASTPYNEQFF	0	0	0	0	0	0	0	0	0	0	0	0	0	0	0	0	17	3	0	0	0
NA_CASSPPSGSTDTQYF	0	0	0	0	0	0	0	0	0	0	0	0	0	0	10	8	0	0	0	0	0
CASVSGGSYIPTF_CSVVDTEAFF	0	0	0	0	0	0	0	0	0	0	0	0	0	6	8	3	0	0	0	0	0
CAGPSSSGSRLTF_CATQWGGLYNEQFF	0	0	0	0	0	0	0	0	0	7	4	5	0	0	0	0	0	0	0	0	0
CATVSGGSYIPTF_NA	0	0	0	0	0	0	0	0	0	0	0	0	0	1	6	4	0	0	0	0	0
CAVEGFSGGYNKLIF_CASSLGGGQGLLNTEAFF	0	0	0	0	0	0	8	2	0	0	0	0	0	0	0	0	0	0	0	0	0
NA_CASSLGGGQGLLNTEAFF	0	0	0	0	0	0	9	0	0	0	0	0	0	0	0	0	0	0	0	0	0
NA_CSAGQTGTSYEQYF	0	0	0	0	0	0	0	0	0	0	0	0	0	0	0	0	6	3	0	0	0
CAAISNFNKFYF_CASSVRGTPGELFF	0	0	0	0	0	0	0	0	0	4	1	3	0	0	0	0	0	0	0	0	0
NA_CSVVDTEAFF	0	0	0	0	0	0	0	0	0	0	0	0	0	0	4	4	0	0	0	0	0
CVVSAIGFGNVLHC_CASSPQIQGVYNEQFF	0	0	0	0	0	0	0	0	0	4	3	0	0	0	0	0	0	0	0	0	0
CAENIGGGFKTIF_CSARAGTSGEQFF	0	0	0	0	0	0	0	0	0	0	0	0	0	2	4	0	0	0	0	0	0
CALPQGSSNTGKLIF_CASSPPSGSTDTQYF	0	0	0	0	0	0	0	0	0	0	0	0	0	2	3	1	0	0	0	0	0
CAVRDLNRDDKIIF_CATTGGVDTQYF	0	0	0	0	0	0	0	0	0	0	0	0	0	0	6	0	0	0	0	0	0
NA_CASRISRQPQHF	0	0	0	0	0	0	0	0	0	0	0	0	0	0	0	6	0	0	0	0	0
NA_CASSLEGGGYQPQHF	0	0	0	0	0	0	0	0	0	0	0	0	0	0	0	6	0	0	0	0	0
NA_CSVEGPTGDGNTIYF	0	0	0	0	0	0	0	0	0	0	0	0	0	0	1	5	0	0	0	0	0
CAALLGRSGGGADGLTF_CASTSGREQFF	0	0	0	0	0	0	0	0	0	1	0	4	0	0	0	0	0	0	0	0	0
CAAYTNDYKLSF_CASSVRANNQPQHF	0	0	0	0	0	0	0	0	5	0	0	0	0	0	0	0	0	0	0	0	0
CAGLGWQGGKLIF_CASKVGGSTDTQYF	0	0	0	0	0	0	0	0	0	0	0	0	0	0	5	0	0	0	0	0	0
CAGPPQNSGSEKLVF_CASRISRQPQHF	0	0	0	0	0	0	0	0	0	0	0	0	0	0	5	0	0	0	0	0	0
CAVRDRETYKYIF_CASSPLSGRPGETQYF	0	0	0	5	0	0	0	0	0	0	0	0	0	0	0	0	0	0	0	0	0
NA_CASSLGTGDTEAFF	0	0	0	0	0	0	0	0	0	0	0	0	0	0	0	0	5	0	0	0	0
NA_CASSLNRNTEAFF	0	0	0	5	0	0	0	0	0	0	0	0	0	0	0	0	0	0	0	0	0
NA_CASSPVGTGGKDTEAFF	0	0	0	0	0	0	0	0	0	0	0	0	0	0	4	1	0	0	0	0	0
NA_CASSQGRGYNSPLHF	0	0	0	0	0	0	0	0	0	0	0	0	0	0	4	1	0	0	0	0	0
NA_CASSSGGANTDTQYF	0	0	0	0	0	0	0	0	0	0	0	0	0	0	0	5	0	0	0	0	0
NA_CASYRGLNTEAFF	0	0	0	5	0	0	0	0	0	0	0	0	0	0	0	0	0	0	0	0	0
NA_CSARDPVGNGYTF	0	0	0	5	0	0	0	0	0	0	0	0	0	0	0	0	0	0	0	0	0
CAATGSARQLTF_CSARGGKLPYEQYF	0	0	0	0	0	0	0	0	0	0	0	0	0	1	1	2	0	0	0	0	0
CAFRMVTGGGNKLTF_CASSRGTGGRLQETQYF	0	0	0	0	0	0	4	0	0	0	0	0	0	0	0	0	0	0	0	0	0
CALSDRGGTSGSRLTF_CASSPDRGLPQPQHF	0	0	0	0	0	0	0	0	0	0	0	0	0	1	2	1	0	0	0	0	0
CALSEGVYNFNKFYF_CASSLTSGGVNEQFF	0	0	0	0	0	0	0	0	0	0	0	0	0	1	2	1	0	0	0	0	0
CALSLGSEKLVF_CASSLQGGYNEQFF	0	0	0	0	0	0	0	0	0	0	0	0	0	0	0	0	4	0	0	0	0
CASVSGGSYIPTF_NA	0	0	0	0	0	0	0	0	0	0	0	0	0	0	3	1	0	0	0	0	0
CAVEDEANYGQNFVF_CASSLEAASTPYNEQFF	0	0	0	0	0	0	0	0	0	0	0	0	0	0	0	0	3	1	0	0	0
CAVRGAQYGNNRLAF_CASSRAGQGTYEQYF	0	0	0	0	0	0	0	0	0	2	0	2	0	0	0	0	0	0	0	0	0
CAVTFGGGKLIF_CASSPTSTSTDQETQYF	0	0	0	4	0	0	0	0	0	0	0	0	0	0	0	0	0	0	0	0	0
CLVGVTSYNTDKLIF_CSARDHPTESLNTEAFF	0	0	0	0	0	0	0	0	0	1	1	2	0	0	0	0	0	0	0	0	0
CVVTGGGNKLTF_CASSSRSGELFF	0	0	0	0	0	0	0	0	0	0	0	0	4	0	0	0	0	0	0	0	0
NA_CASSLAGGYTQYF	0	0	0	0	0	0	0	0	0	0	0	0	0	0	2	2	0	0	0	0	0
NA_CASSVATGSNEQFF	0	0	0	4	0	0	0	0	0	0	0	0	0	0	0	0	0	0	0	0	0
NA_CASSYMRLSTGELFF	0	0	0	4	0	0	0	0	0	0	0	0	0	0	0	0	0	0	0	0	0
NA_CATQWGGLYNEQFF	0	0	0	0	0	0	0	0	0	2	0	2	0	0	0	0	0	0	0	0	0
CAARLTGTASKLTF_CASGAWETQYF	0	0	0	0	0	0	0	0	0	0	0	0	0	0	3	0	0	0	0	0	0
CAASNYGGATNKLIF_CASSSGQGAYEQYF	0	0	0	0	0	0	0	0	0	3	0	0	0	0	0	0	0	0	0	0	0
CAASPETSGSRLTF_CASSQDIGAGVGANVLTF	0	0	0	0	0	0	0	0	0	2	0	1	0	0	0	0	0	0	0	0	0
CAATSNTGTASKLTF_CASSLEGGGYQPQHF	0	0	0	0	0	0	0	0	0	0	0	0	0	0	2	1	0	0	0	0	0
CAAYLSSNTGKLIF_CASSELQGRTEAFF	0	0	0	0	0	0	0	0	0	1	1	1	0	0	0	0	0	0	0	0	0
CAEMDNNARLMF_CSARGGTGNEAFF	0	0	0	0	0	0	0	0	0	0	0	0	0	0	2	1	0	0	0	0	0
CAFEGGGADGLTF_CASSEYPLKGNTEAFF	0	0	0	0	1	2	0	0	0	0	0	0	0	0	0	0	0	0	0	0	0
CAGAGPGGGADGLTF_CASGRPAGNEQFF	0	0	0	0	0	0	0	0	0	1	1	1	0	0	0	0	0	0	0	0	0
CAGEGPSYDKVIF_CASSTGHLNTEAFF	0	0	0	0	0	0	0	0	0	0	0	0	0	0	3	0	0	0	0	0	0
CAGERSLYSGGGADGLTF_CASNQQGSNQPQHF	0	0	0	0	0	0	0	0	0	0	0	0	3	0	0	0	0	0	0	0	0
CAGRAGKSTF_CASTGGPNTEAFF	0	0	0	0	1	2	0	0	0	0	0	0	0	0	0	0	0	0	0	0	0
CALGGSNYKLTF_CASSLGHRDSATDTQYF	0	0	0	0	0	0	3	0	0	0	0	0	0	0	0	0	0	0	0	0	0
CALRMYSSASKIIF_CASSATPSDVNTGELFF	0	0	0	0	0	0	0	0	0	0	0	0	3	0	0	0	0	0	0	0	0
CALSATGGGADGLTF_CASSPVGTGGKDTEAFF	0	0	0	0	0	0	0	0	0	0	0	0	0	0	2	1	0	0	0	0	0
CAMSLFSGGYNKLIF_CSARPPAGSNEQFF	0	0	0	3	0	0	0	0	0	0	0	0	0	0	0	0	0	0	0	0	0
CATDGIGGGGADGLTF_CSASRGSNQPQHF	0	0	0	0	0	0	0	0	0	0	0	0	0	1	2	0	0	0	0	0	0
CATEAGGFKTIF_CSARDIGREVQPQHF	0	0	0	0	0	0	0	0	0	0	0	0	0	1	1	1	0	0	0	0	0
CAVAPYSGTYKYIF_CASSLTGGETQYF	0	0	0	0	0	0	3	0	0	0	0	0	0	0	0	0	0	0	0	0	0
CAVDNYGQNFVF_CSARVGGRSNTGELFF	0	0	0	3	0	0	0	0	0	0	0	0	0	0	0	0	0	0	0	0	0
CAVGMYSGGGADGLTF_CASSATGTRDGSGANVLTF	0	0	0	0	0	0	0	0	0	2	0	1	0	0	0	0	0	0	0	0	0
CAVNARIGGFKTIF_CASSLEAASTPYNEQFF	0	0	0	0	0	0	0	0	0	0	0	0	0	0	0	0	3	0	0	0	0
CAVNVGSGGYNKLIF_CASSHRGRGPRNEQFF	0	0	0	0	0	0	0	0	0	0	0	0	0	1	0	2	0	0	0	0	0
CAVRDTDGGSQGNLIF_CASSLAGGYTQYF	0	0	0	0	0	0	0	0	0	0	0	0	0	0	3	0	0	0	0	0	0
CAVRMGGNEKLTF_CASSSMVYMDTQYF	0	0	0	3	0	0	0	0	0	0	0	0	0	0	0	0	0	0	0	0	0
CAVSDPGRRALTF_CAISPGTGGYEQYF	0	0	0	0	0	0	0	0	0	0	0	3	0	0	0	0	0	0	0	0	0
CAVSDRGNTPLVF_CASSLRGGPGANVLTF	0	0	0	0	0	0	0	0	0	1	1	1	0	0	0	0	0	0	0	0	0
CAVSESRDDKIIF_CASSSRGRTDTQYF	0	0	0	0	0	0	0	0	0	0	0	0	0	0	2	1	0	0	0	0	0
CAVWDGGATNKLIF_CASSLRMNTEAFF	0	0	0	0	0	0	0	0	0	0	0	0	0	0	2	1	0	0	0	0	0
CAYRRGRNAGGTSYGKLTF_CASSGGRQDTQYF	0	0	0	0	0	0	3	0	0	0	0	0	0	0	0	0	0	0	0	0	0
CAYRSAGDYKLSF_CASSPLQGPTGELFF	0	0	0	0	0	0	3	0	0	0	0	0	0	0	0	0	0	0	0	0	0
CAYRSDGGATNKLIF_CASSLLLGRSYNEQFF	0	0	0	0	0	0	0	0	0	2	1	0	0	0	0	0	0	0	0	0	0
CAYRSGETSGSRLTF_CASSSGQGARDGYTF	0	0	0	0	0	0	0	0	0	0	0	0	3	0	0	0	0	0	0	0	0
CAYRSGGNDMRF_CSARDHSGRAPDEQYF	0	0	0	0	0	0	0	0	0	1	1	1	0	0	0	0	0	0	0	0	0
CAYRSPGGGADGLTF_CASSLYGAGGAYEQYF	0	0	0	0	0	0	0	0	0	2	0	1	0	0	0	0	0	0	0	0	0
CGTDPPPGNTGKLIF_CSAQDRGTTDTQYF	0	0	0	3	0	0	0	0	0	0	0	0	0	0	0	0	0	0	0	0	0
CVVKRDDKIIF_CASSAGATGKEGYTF	0	0	0	0	0	0	0	0	0	1	0	2	0	0	0	0	0	0	0	0	0
CVVPFGNEKLTF_CSVSGGSYNEQFF	0	0	0	0	0	0	0	0	0	0	0	0	0	1	2	0	0	0	0	0	0
CVVRGLRDYKLSF_CASSLQAQAVQETQYF	0	0	0	3	0	0	0	0	0	0	0	0	0	0	0	0	0	0	0	0	0
CVVSAAGGGNKLTF_CASSPQQVNEQFF	0	0	0	0	0	0	3	0	0	0	0	0	0	0	0	0	0	0	0	0	0
NA_CAPRQRTGDIQYF	0	0	0	0	0	0	0	0	0	0	0	0	0	0	0	0	2	1	0	0	0
NA_CASIGGYEQYF	0	0	0	0	0	0	0	0	0	0	0	0	0	0	0	0	2	1	0	0	0
NA_CASRLGSNEQFF	0	0	0	0	0	0	0	0	0	0	0	0	3	0	0	0	0	0	0	0	0
NA_CASSIGRYNEQFF	0	0	0	0	0	0	1	0	0	1	1	0	0	0	0	0	0	0	0	0	0
NA_CASSLAASGGGETQYF	0	0	0	0	0	0	0	0	0	0	0	0	0	0	3	0	0	0	0	0	0
NA_CASSLDRGPYNEQFF	0	0	0	0	0	0	0	0	0	0	0	0	0	0	1	2	0	0	0	0	0
NA_CASSLDRTGTEAFF	0	0	0	0	0	0	0	0	0	0	0	0	0	0	1	2	0	0	0	0	0
NA_CASSLFSSGQETQYF	0	0	0	0	0	0	0	0	0	3	0	0	0	0	0	0	0	0	0	0	0
NA_CASSLGGSYNEQFF	0	0	0	0	0	0	0	0	0	0	0	0	0	0	1	2	0	0	0	0	0
NA_CASSLGTGPYEQYF	0	0	0	0	0	0	0	0	0	0	0	0	0	0	1	2	0	0	0	0	0
NA_CASSLQGGYNEQFF	0	0	0	0	0	0	0	0	0	0	0	0	0	0	0	0	2	1	0	0	0
NA_CASSLRMNTEAFF	0	0	0	0	0	0	0	0	0	0	0	0	0	0	2	1	0	0	0	0	0
NA_CASSPRMGAGLYNEQFF	0	0	0	0	0	0	0	0	0	0	0	0	0	0	1	2	0	0	0	0	0
NA_CASSPTSTSTDQETQYF	0	0	0	3	0	0	0	0	0	0	0	0	0	0	0	0	0	0	0	0	0
NA_CASSQAVGAGSGEQYF	0	0	0	0	0	0	0	0	0	0	0	0	0	0	0	0	3	0	0	0	0
NA_CASSQDRQREAFF	0	0	0	0	0	0	0	0	0	0	0	0	0	0	2	1	0	0	0	0	0
NA_CASSSKGGRGTEAFF	0	0	0	0	0	0	0	0	0	0	0	0	0	0	0	3	0	0	0	0	0
NA_CASSSRSGNSYEQYF	0	0	0	0	0	0	3	0	0	0	0	0	0	0	0	0	0	0	0	0	0
NA_CSAGDSGANVLTF	0	0	0	0	0	0	0	0	0	0	0	0	0	0	2	1	0	0	0	0	0
NA_CSARDGTGNGYTF	0	0	0	3	0	0	0	0	0	0	0	0	0	0	0	0	0	0	0	0	0
NA_CSARETAGQGGELFF	0	0	0	0	0	0	0	0	0	3	0	0	0	0	0	0	0	0	0	0	0
NA_CSARGGMFTEAFF	0	0	0	3	0	0	0	0	0	0	0	0	0	0	0	0	0	0	0	0	0
NA_CSVDGNTEAFF	0	0	0	3	0	0	0	0	0	0	0	0	0	0	0	0	0	0	0	0	0
CAAKAGRRALTF_CSVRTAGDTEAFF	0	0	0	0	0	0	0	0	0	0	0	0	0	0	1	1	0	0	0	0	0
CAALSATNKLIF_CAISESGGLAKNIQYF	0	0	0	0	0	0	0	0	0	2	0	0	0	0	0	0	0	0	0	0	0
CAAQAGNTPLVF_CASSLGAAPNYGYTF	0	0	0	0	0	0	0	0	0	0	0	0	0	1	1	0	0	0	0	0	0
CAAQFSDGQKLLF_CASSLSGNGYTF	0	0	0	0	0	0	0	0	0	0	0	0	0	0	1	1	0	0	0	0	0
CAARAYKYIF_CASSQETVSDSPLHF	0	0	0	0	0	0	0	0	0	0	0	0	0	0	2	0	0	0	0	0	0
CAASAKNDMRF_CASSQGARQFF	0	0	0	0	0	0	0	0	0	0	0	0	0	0	1	1	0	0	0	0	0
CAASGGFGNVLHC_NA	0	0	0	0	0	0	0	0	0	2	0	0	0	0	0	0	0	0	0	0	0
CAASGVNSGGGADGLTF_CASSQGGGSNYGYTF	0	0	0	0	0	0	0	0	0	0	0	0	0	0	2	0	0	0	0	0	0
CAASKGGSSNTGKLIF_CASSLSGDSGANVLTF	0	0	0	0	1	1	0	0	0	0	0	0	0	0	0	0	0	0	0	0	0
CAASPLEGTYKYIF_CASSLRAPYEQYF	0	0	0	0	0	0	0	0	0	2	0	0	0	0	0	0	0	0	0	0	0
CAASRDTGKLIF_CASSPAGFDTGELFF	0	0	0	0	0	0	0	0	0	0	0	0	0	0	1	1	0	0	0	0	0
CAASSGNTPLVF_CASSPLESSYEQYF	0	0	0	0	0	0	0	0	0	2	0	0	0	0	0	0	0	0	0	0	0
CAASTPNTGNQFYF_CASSLGNFYEQYF	0	0	0	0	0	0	0	0	0	0	0	0	0	0	1	1	0	0	0	0	0
CAATNTGNQFYF_CASTLTGGQETQYF	0	0	0	0	0	0	0	0	0	0	0	0	0	0	2	0	0	0	0	0	0
CAATPKGTYKYIF_CASSLAGREGFGYTF	0	0	0	0	0	0	0	0	0	0	0	0	0	0	2	0	0	0	0	0	0
CAENAGNMLTF_CASSQGASNYGYTF	0	0	0	0	0	0	0	0	0	0	0	0	2	0	0	0	0	0	0	0	0
CAENIPGNQFYF_CASSFIQGNTDTQYF	0	0	0	0	0	0	0	0	0	0	0	0	0	0	1	1	0	0	0	0	0
CAENQMNRDDKIIF_CSAGGRGAYYEQYF	0	0	0	0	0	0	0	0	0	0	0	0	0	0	1	1	0	0	0	0	0
CAESITGTYKYIF_CASSLGRDEQYF	0	0	0	0	0	0	0	0	0	0	0	0	2	0	0	0	0	0	0	0	0
CAESPKGYNKLIF_CASSPGSGGVYGYTF	0	0	0	0	0	0	0	0	0	2	0	0	0	0	0	0	0	0	0	0	0
CAESRDTGRRALTF_CASLGQGIINEQFF	0	0	0	0	0	0	0	0	0	0	0	0	2	0	0	0	0	0	0	0	0
CAETPYNDYKLSF_CASTQEGSSYNSPLHF	0	0	0	0	0	0	0	0	0	1	1	0	0	0	0	0	0	0	0	0	0
CAFINAGNMLTF_CASSPREAGANSPLHF	0	0	0	0	0	0	0	0	0	0	0	0	2	0	0	0	0	0	0	0	0
CAFMKDAGNQFYF_CASSTTTGRYGYTF	0	0	2	0	0	0	0	0	0	0	0	0	0	0	0	0	0	0	0	0	0
CAFMSPGAGKSTF_CSASTGGSYGYTF	0	0	0	0	0	0	0	0	0	0	0	0	0	0	2	0	0	0	0	0	0
CAGAAQKLVF_CASSFTPARETQYF	0	0	0	0	0	0	0	0	0	0	0	0	2	0	0	0	0	0	0	0	0
CAGAEADTGNQFYF_CASSLDRTGTEAFF	0	0	0	0	0	0	0	0	0	0	0	0	0	1	0	1	0	0	0	0	0
CAGDARTYGKLTF_CSARSQPNTGELFF	0	0	0	0	0	0	0	0	0	0	0	0	0	0	1	1	0	0	0	0	0
CAGDEGNTGFQKLVF_CASSTGTGAYEQYF	0	0	0	2	0	0	0	0	0	0	0	0	0	0	0	0	0	0	0	0	0
CAGGEYGNKLVF_CASSSPIYHEQFF	0	0	0	0	0	0	0	0	0	0	1	1	0	0	0	0	0	0	0	0	0
CAGGGGGSNYKLTF_CSAPLAGRTDTQYF	0	0	0	0	0	0	0	0	0	0	0	2	0	0	0	0	0	0	0	0	0
CAGKAAGNKLTF_CASSQVRPPKNTEAFF	0	0	0	0	0	0	0	0	0	0	0	0	0	1	1	0	0	0	0	0	0
CAGPHRNRDDKIIF_CATSRDPSSVQYF	0	0	0	0	0	0	0	0	0	0	0	2	0	0	0	0	0	0	0	0	0
CAGRGSGTYKYIF_CASSMTGPGTGELFF	0	0	0	0	0	2	0	0	0	0	0	0	0	0	0	0	0	0	0	0	0
CAGSNTGGFKTIF_CSVGAGQGHYGYTF	0	0	0	0	0	0	0	0	0	0	0	0	0	1	0	1	0	0	0	0	0
CAGTTSGTYKYIF_NA	0	0	2	0	0	0	0	0	0	0	0	0	0	0	0	0	0	0	0	0	0
CAGWTGTASKLTF_CAISETGGPGNTIYF	0	0	0	0	0	0	0	0	0	1	1	0	0	0	0	0	0	0	0	0	0
CAIGGAGGYQKVTF_CSARTGPDTQYF	0	0	0	0	0	0	0	0	0	2	0	0	0	0	0	0	0	0	0	0	0
CALDIRQAGTALIF_CASSQDRQREAFF	0	0	0	0	0	0	0	0	0	0	0	0	0	0	0	2	0	0	0	0	0
CALIPNRDDKIIF_CASSQGRDYFYEQYF	0	0	0	0	0	0	0	0	0	0	0	2	0	0	0	0	0	0	0	0	0
CALKSNYQLIW_CASTPGGVGSNYGYTF	0	0	0	0	0	0	0	0	0	0	0	0	0	0	2	0	0	0	0	0	0
CALLRQTGANNLFF_CASSMDVDYEQYF	0	0	0	0	0	2	0	0	0	0	0	0	0	0	0	0	0	0	0	0	0
CALRAKAAGNKLTF_CSAPASGGRYASTDTQYF	0	0	0	0	0	0	0	0	0	0	0	0	0	0	1	1	0	0	0	0	0
CALRDDKIIF_CASSTDNLYEQYF	0	0	0	0	0	0	0	0	0	2	0	0	0	0	0	0	0	0	0	0	0
CALRMEYGNKLVF_CSVGQTALEAFF	0	0	0	0	0	0	0	0	0	0	0	0	0	0	2	0	0	0	0	0	0
CALRQGGSEKLVF_CASSSGGANTDTQYF	0	0	0	0	0	0	0	0	0	0	0	0	0	0	1	1	0	0	0	0	0
CALSDQSGSEKLVF_CAIHDPRVNYGYTF	0	0	0	0	0	0	0	0	0	0	0	0	2	0	0	0	0	0	0	0	0
CALSDTGNQFYF_CASSYDSGVGELFF	0	0	0	0	0	0	0	0	0	0	0	0	0	0	0	0	2	0	0	0	0
CALSDYNRDDKIIF_CAISEEGYEQYF	0	0	0	0	0	0	0	0	0	0	0	0	2	0	0	0	0	0	0	0	0
CALSERGFGNVLHC_CASSARQGGSTDTQYF	0	0	0	0	0	0	0	0	0	0	0	0	0	0	0	0	2	0	0	0	0
CALSETGANNLFF_CASSLFGGGDSPLHF	0	0	0	0	0	0	2	0	0	0	0	0	0	0	0	0	0	0	0	0	0
CALSFYNAGNNRKLIW_CSVEGLRGDNEQFF	0	0	0	0	0	0	0	0	0	0	0	0	0	0	1	1	0	0	0	0	0
CALSGTALIF_CASSLPDRRELEWYF	0	0	0	0	0	0	2	0	0	0	0	0	0	0	0	0	0	0	0	0	0
CALSPPSGNTPLVF_CASSEAGLSYNEQFF	0	0	0	0	0	0	0	0	0	2	0	0	0	0	0	0	0	0	0	0	0
CALSPTTGANSKLTF_CASSVATGSNEQFF	0	0	0	2	0	0	0	0	0	0	0	0	0	0	0	0	0	0	0	0	0
CALTGNTGGFKTIF_CASSLEGHPDTQYF	0	0	0	0	0	0	0	0	0	1	0	1	0	0	0	0	0	0	0	0	0
CAMREGQTGANNLFF_CASSLEAAGGMKTQYF	0	0	0	0	0	0	2	0	0	0	0	0	0	0	0	0	0	0	0	0	0
CAMRNTGFQKLVF_CSVEDKTYGYTF	0	0	0	0	0	0	0	0	0	0	0	0	0	0	1	1	0	0	0	0	0
CAMRRPSGGYNKLIF_CASSKGVTGGRTEAFF	0	0	0	0	0	0	0	0	2	0	0	0	0	0	0	0	0	0	0	0	0
CAMRSGGSNYKLTF_CASSFGQAPYGYTF	0	0	0	2	0	0	0	0	0	0	0	0	0	0	0	0	0	0	0	0	0
CAMSHNNNDMRF_CSARVRQVMTNEKLFF	0	0	0	0	0	0	0	0	0	0	0	0	0	0	2	0	0	0	0	0	0
CAMSQGSSASKIIF_CSARDRPSRYNEQFF	0	0	0	0	0	0	0	0	0	1	1	0	0	0	0	0	0	0	0	0	0
CAPGGGGFKTIF_NA	0	0	0	2	0	0	0	0	0	0	0	0	0	0	0	0	0	0	0	0	0
CAPGRSYQLTF_CAISVTDSKAEAFF	0	0	0	2	0	0	0	0	0	0	0	0	0	0	0	0	0	0	0	0	0
CASLRGSQGNLIF_CSAGDSGANVLTF	0	0	0	0	0	0	0	0	0	0	0	0	0	0	1	1	0	0	0	0	0
CASSQSGYSTLTF_CSARGLAGDPDTQYF	0	0	0	0	0	0	0	0	0	2	0	0	0	0	0	0	0	0	0	0	0
CASVYSGGGADGLTF_CASSVPGREQFF	0	0	0	2	0	0	0	0	0	0	0	0	0	0	0	0	0	0	0	0	0
CASYTGGFKTIF_CASSEEGGTYSNQPQHF	0	0	0	0	0	2	0	0	0	0	0	0	0	0	0	0	0	0	0	0	0
CATAFFAGKSTF_CASSLASGGNTGELFF	0	0	0	0	0	0	0	0	0	0	0	0	0	1	1	0	0	0	0	0	0
CATAHASGGSYIPTF_CASSLTGGASSQYF	0	0	0	0	0	0	0	0	0	2	0	0	0	0	0	0	0	0	0	0	0
CATAPWDGQKLLF_CASSLWRASTDTQYF	0	0	0	0	0	0	0	0	0	0	0	0	0	0	1	1	0	0	0	0	0
CATDAGGYNKLIF_CSARGQGGGTEAFF	0	0	0	2	0	0	0	0	0	0	0	0	0	0	0	0	0	0	0	0	0
CATDASAGANSKLTF_CASIATYYGYTF	0	0	0	0	0	0	0	0	0	0	0	0	0	0	2	0	0	0	0	0	0
CATDERGSNYQLIW_CASSLGGRSTSEQYF	0	0	0	0	0	0	0	0	0	0	0	0	0	0	0	2	0	0	0	0	0
CATDGGIKAAGNKLTF_CASSEQYTEAFF	0	0	0	0	0	0	0	0	0	1	1	0	0	0	0	0	0	0	0	0	0
CATDGYSTLTF_CAWSLTMGDNEQFF	0	0	0	0	0	0	0	0	0	0	0	0	0	0	0	0	2	0	0	0	0
CATDSQAGTALIF_CSARLDRGSSPLHF	0	0	0	2	0	0	0	0	0	0	0	0	0	0	0	0	0	0	0	0	0
CATEVQGGSEKLVF_CASSFRGSGQGYTF	0	0	0	0	0	0	0	0	0	0	0	0	0	1	1	0	0	0	0	0	0
CATGPSSNDYKLSF_CASSLGDRGSNEQFF	0	0	0	0	0	0	0	0	0	0	1	1	0	0	0	0	0	0	0	0	0
CATLQTGANNLFF_CATRGTGGFYEQYF	0	0	0	0	0	0	0	0	0	2	0	0	0	0	0	0	0	0	0	0	0
CATYTMEYGNKLVF_CASSPLVAASTDTQYF	0	0	0	0	0	0	0	0	0	0	0	0	2	0	0	0	0	0	0	0	0
CAVAEETSGSRLTF_CASSLREGTEAFF	0	0	0	0	0	0	0	0	0	0	0	0	2	0	0	0	0	0	0	0	0
CAVDNYGQNFVF_CASGRALTDTQYF	0	0	0	0	0	0	0	0	0	1	0	1	0	0	0	0	0	0	0	0	0
CAVEDIFTGGYNKLIF_CSARAGGPNSPLHF	0	0	0	0	0	0	0	0	0	0	0	0	0	0	1	1	0	0	0	0	0
CAVEDTDGQKLLF_CASSYQGGRETQYF	0	0	0	0	0	0	0	0	0	2	0	0	0	0	0	0	0	0	0	0	0
CAVEETSGSRLTF_CASRRDSFYEQYF	0	0	0	0	0	0	0	0	0	0	0	2	0	0	0	0	0	0	0	0	0
CAVFSGNQFYF_CASSESDGQYF	0	0	0	0	0	0	0	0	0	0	0	0	0	1	1	0	0	0	0	0	0
CAVGGDDKIIF_CASSLTGPNADTQYF	0	0	0	0	0	0	0	0	0	0	0	0	2	0	0	0	0	0	0	0	0
CAVGGDTGTASKLTF_CASSGTRGAGETQYF	0	0	0	0	0	0	0	0	0	0	0	0	2	0	0	0	0	0	0	0	0
CAVGMWSSGYSTLTF_CSARRTSGSSYNEQFF	0	0	0	0	0	0	0	0	0	1	0	1	0	0	0	0	0	0	0	0	0
CAVHDAGNMLTF_CASTPDRGRDYGYTF	0	0	0	0	0	0	0	0	0	0	0	0	0	0	2	0	0	0	0	0	0
CAVIDSNYQLIW_NA	0	0	0	0	0	0	0	0	0	0	0	0	0	0	1	0	0	1	0	0	0
CAVIPSGTYKYIF_CASRGTGANQPQHF	0	0	0	2	0	0	0	0	0	0	0	0	0	0	0	0	0	0	0	0	0
CAVITQGAQKLVF_CASSVTGSVGLDEQFF	0	0	2	0	0	0	0	0	0	0	0	0	0	0	0	0	0	0	0	0	0
CAVKSKGGKLIF_CASSHRGKGEQYF	0	0	0	0	0	0	0	0	0	0	0	0	0	0	0	0	2	0	0	0	0
CAVKVTGNQFYF_CASSYTGRGILDEQFF	0	0	0	2	0	0	0	0	0	0	0	0	0	0	0	0	0	0	0	0	0
CAVNDNAGNMLTF_CASSQSYRLGTEAFF	0	0	0	2	0	0	0	0	0	0	0	0	0	0	0	0	0	0	0	0	0
CAVNDNNDMRF_CSASSGKSGYTF	0	0	0	2	0	0	0	0	0	0	0	0	0	0	0	0	0	0	0	0	0
CAVNGNKLVF_CASSVSRGTSNQPQHF	0	0	0	0	0	0	0	0	0	1	0	1	0	0	0	0	0	0	0	0	0
CAVNIRAGRRALTF_CASSGDRVWITDTQYF	0	0	0	0	0	2	0	0	0	0	0	0	0	0	0	0	0	0	0	0	0
CAVNPDSNYQLIW_CSVEDVRDEQFF	0	0	0	0	0	0	0	0	0	0	0	0	2	0	0	0	0	0	0	0	0
CAVNPPYSSASKIIF_CASSELDREHEQFF	0	0	0	0	0	0	0	0	0	0	0	0	0	0	2	0	0	0	0	0	0
CAVNRGGGYQKVTF_CSARDPGGGRATGELFF	0	0	0	0	0	0	0	0	0	1	0	1	0	0	0	0	0	0	0	0	0
CAVNTGANSKLTF_CSASGPISYNEQFF	0	0	0	0	0	0	0	0	0	0	0	0	0	0	1	1	0	0	0	0	0
CAVPEGTGRRALTF_CASSLSGGQETQYF	0	0	0	0	0	0	0	0	0	1	0	1	0	0	0	0	0	0	0	0	0
CAVQAVGNEKLTF_CASSLTGGARQKLFF	0	0	0	0	0	0	0	0	0	0	0	0	0	1	1	0	0	0	0	0	0
CAVQVGGGADGLTF_CASSPPGPNYGYTF	0	0	0	2	0	0	0	0	0	0	0	0	0	0	0	0	0	0	0	0	0
CAVRDIIYTDKLIF_CASIPTGGSYEQYF	0	0	0	0	0	0	0	0	0	0	0	0	0	0	2	0	0	0	0	0	0
CAVRDITGGFKTIF_CASSYPSGGAFSYEQYF	0	0	0	0	0	0	0	0	2	0	0	0	0	0	0	0	0	0	0	0	0
CAVRDPGGYQKVTF_CASSPGRGYTF	0	0	0	0	0	0	0	0	0	1	1	0	0	0	0	0	0	0	0	0	0
CAVRDPYSSASKIIF_CASSPGTGETLEQYF	0	0	0	0	0	0	0	0	0	2	0	0	0	0	0	0	0	0	0	0	0
CAVRELYGNNRLAF_CASSQGQQLGYTF	0	0	0	0	0	0	0	0	0	0	1	1	0	0	0	0	0	0	0	0	0
CAVRGGGNNRKLIW_CASSLAASGGGETQYF	0	0	0	0	0	0	0	0	0	0	0	0	0	0	2	0	0	0	0	0	0
CAVRGYGWGSNDYKLSF_CASSYRQGSYEQYF	0	0	0	0	0	0	0	0	0	0	0	2	0	0	0	0	0	0	0	0	0
CAVRNDYKLSF_CASSLPTSGQETQYF	0	0	0	0	0	0	0	0	0	2	0	0	0	0	0	0	0	0	0	0	0
CAVRNDYKLSF_NA	0	0	0	0	0	0	0	0	0	2	0	0	0	0	0	0	0	0	0	0	0
CAVRPGPGLIF_CATSAGSNQPQHF	0	0	0	0	0	0	0	0	0	0	0	0	0	1	0	1	0	0	0	0	0
CAVRPGSARQLTF_CASSARQANYGYTF	0	0	0	0	0	0	0	0	0	0	0	0	2	0	0	0	0	0	0	0	0
CAVRVPVTGGGNKLTF_CASSHSAARGYMNTEAFF	0	0	0	0	0	0	0	0	0	0	0	0	2	0	0	0	0	0	0	0	0
CAVRWSGANNLFF_CAISEDGKDTQYF	0	0	2	0	0	0	0	0	0	0	0	0	0	0	0	0	0	0	0	0	0
CAVRYSGAGSYQLTF_CASSVSGTANEQFF	0	0	0	0	0	0	0	0	0	1	0	1	0	0	0	0	0	0	0	0	0
CAVRYSGAGSYQLTF_CASSVSGTDNEQFF	0	0	0	0	0	0	0	0	0	2	0	0	0	0	0	0	0	0	0	0	0
CAVSAGTGTASKLTF_CASSPMGLTGASEQFF	0	0	0	0	0	0	0	0	0	0	0	2	0	0	0	0	0	0	0	0	0
CAVSASGGYQKVTF_CASSVGLAGGTSTDTQYF	0	0	0	0	0	0	0	0	0	0	0	2	0	0	0	0	0	0	0	0	0
CAVSDTGTASKLTF_CASSGRYAGVPDTQYF	0	0	0	0	0	0	0	0	0	0	0	2	0	0	0	0	0	0	0	0	0
CAVSERVLYGGSQGNLIF_CASSLLVSSGNTIYF	0	0	0	0	0	2	0	0	0	0	0	0	0	0	0	0	0	0	0	0	0
CAVSGRPGSARQLTF_CATRRAYEQYF	0	0	0	0	0	0	0	0	0	1	0	1	0	0	0	0	0	0	0	0	0
CAVSPSIQGAQKLVF_CASSLALNEQFF	0	0	2	0	0	0	0	0	0	0	0	0	0	0	0	0	0	0	0	0	0
CAVSQYGNKLVF_CASSPRQGADYGYTF	0	0	0	0	0	0	0	0	2	0	0	0	0	0	0	0	0	0	0	0	0
CAVVPLTGNKLVF_CASRGNSGANVLTF	0	0	0	0	0	0	0	0	0	0	0	0	0	0	2	0	0	0	0	0	0
CAVYGNNRLAF_CASSEVRGGEQYV	0	0	0	0	0	0	0	0	0	1	0	1	0	0	0	0	0	0	0	0	0
CAVYTGGFKTIF_CASSEARGATETQYF	0	0	0	0	0	0	0	0	0	0	0	0	0	1	1	0	0	0	0	0	0
CAYKTSGSRLTF_CASSPTGGELTFF	0	0	0	2	0	0	0	0	0	0	0	0	0	0	0	0	0	0	0	0	0
CAYKTSGSRLTF_CASSPTGGLEAFF	0	0	0	2	0	0	0	0	0	0	0	0	0	0	0	0	0	0	0	0	0
CAYLGGFKTIF_CASTRGEGSADTQYF	0	0	0	0	0	0	2	0	0	0	0	0	0	0	0	0	0	0	0	0	0
CAYRSANNFNKFYF_CASSLEAASTPYNEQFF	0	0	0	0	0	0	0	0	0	0	0	0	0	0	0	0	2	0	0	0	0
CAYRSATAGNMLTF_CASSLMPNQPQHF	0	0	0	0	0	2	0	0	0	0	0	0	0	0	0	0	0	0	0	0	0
CAYRSATYTNAGKSTF_NA	0	0	0	0	0	0	0	0	0	0	0	0	0	0	2	0	0	0	0	0	0
CAYRSGETSGSRLTF_NA	0	0	0	0	0	0	0	0	0	0	0	0	2	0	0	0	0	0	0	0	0
CAYRTFYNTDKLIF_CASSIGDRAGETQYF	0	0	0	0	0	0	2	0	0	0	0	0	0	0	0	0	0	0	0	0	0
CAYRTSLSGGTSYGKLTF_CASSASGNSYNEQFF	0	0	0	0	0	0	2	0	0	0	0	0	0	0	0	0	0	0	0	0	0
CAYSGVHAGNMLTF_CASSQDGQGAYEQYF	0	0	0	0	0	0	0	0	0	0	0	0	0	1	1	0	0	0	0	0	0
CAYSSMNRDDKIIF_CSAGMLGPYNEQFF	0	0	0	0	0	0	0	0	0	0	0	0	0	0	2	0	0	0	0	0	0
CILNPMGGNKLVF_CASSLADSSYEQYF	0	0	0	0	0	0	0	0	0	0	0	0	0	0	2	0	0	0	0	0	0
CILRLVRGKLIF_CSARDPGQLTNRSYEQYF	0	0	0	2	0	0	0	0	0	0	0	0	0	0	0	0	0	0	0	0	0
CIVRDRLSGGYNKLIF_CASPQGLNTEAFF	0	0	0	2	0	0	0	0	0	0	0	0	0	0	0	0	0	0	0	0	0
CIVRGIKAAGNKLTF_CASSPQASTNEKLFF	0	0	0	0	0	0	0	0	0	0	0	0	0	2	0	0	0	0	0	0	0
CLVGGFQKLVF_CSARDQGGHTEAFF	0	0	0	0	0	0	0	0	0	0	0	0	0	0	2	0	0	0	0	0	0
CVFITGGFKTIF_CASSLLAGVGDTQYF	0	0	0	0	0	0	0	0	0	1	0	1	0	0	0	0	0	0	0	0	0
CVVNAQAGDDYKLSF_CASSFGLAGVTRPTYNEQFF	0	0	0	0	0	0	0	0	0	0	0	0	0	0	2	0	0	0	0	0	0
CVVQYNFNKFYF_CASMGRGAQYF	0	0	0	2	0	0	0	0	0	0	0	0	0	0	0	0	0	0	0	0	0
CVVSAENAGNMLTF_CASSELAVTVGSQYF	0	0	0	0	0	0	0	0	0	2	0	0	0	0	0	0	0	0	0	0	0
CVVSPFKAAGNKLTF_CASSFDIGGQGGTEAFF	0	0	0	0	0	0	0	0	0	2	0	0	0	0	0	0	0	0	0	0	0
CVVSQEGTGANNLFF_CSAGPLGQSSYEQYF	0	0	0	2	0	0	0	0	0	0	0	0	0	0	0	0	0	0	0	0	0
CVVTGDSSYKLIF_CASSDPGGNDNEQFF	0	0	0	0	0	0	2	0	0	0	0	0	0	0	0	0	0	0	0	0	0
NA_CAIRGPDRGLDIKETQYF	0	0	0	0	0	0	0	0	2	0	0	0	0	0	0	0	0	0	0	0	0
NA_CAIRRGNEQFF	0	0	0	0	0	2	0	0	0	0	0	0	0	0	0	0	0	0	0	0	0
NA_CAKKRGAGVVDEQYF	0	0	0	0	0	0	0	0	0	0	0	0	2	0	0	0	0	0	0	0	0
NA_CASAEKGLAGGSETQYF	0	0	0	0	0	0	0	0	0	0	0	0	0	0	0	2	0	0	0	0	0
NA_CASGTGGNTIYF	0	0	0	0	0	0	0	0	0	0	0	0	0	0	2	0	0	0	0	0	0
NA_CASHRGELALNNEQFF	0	0	0	0	0	0	0	0	0	0	0	0	0	0	0	2	0	0	0	0	0
NA_CASRAGPLNTEAFF	0	0	0	0	0	0	0	0	0	0	0	0	0	0	0	2	0	0	0	0	0
NA_CASRERTGAYTGELFF	0	0	0	0	0	0	0	0	0	0	0	0	0	0	2	0	0	0	0	0	0
NA_CASRGQGVWEQYF	0	0	0	0	0	0	0	0	0	0	0	0	0	0	0	2	0	0	0	0	0
NA_CASRPDSNQPQHF	0	0	0	0	0	0	0	0	0	1	0	0	0	0	0	1	0	0	0	0	0
NA_CASRTSGNAYEQYF	0	0	0	2	0	0	0	0	0	0	0	0	0	0	0	0	0	0	0	0	0
NA_CASSAAISPWGPYNEQFF	0	0	0	2	0	0	0	0	0	0	0	0	0	0	0	0	0	0	0	0	0
NA_CASSAGFMNTEAFF	0	0	0	0	0	0	0	0	0	0	0	0	0	0	0	0	0	0	0	2	0
NA_CASSAGLERYNEQFF	0	0	0	2	0	0	0	0	0	0	0	0	0	0	0	0	0	0	0	0	0
NA_CASSAGQGYEQYF	0	0	0	0	0	0	0	0	0	0	0	0	0	1	0	1	0	0	0	0	0
NA_CASSAQGAWGYTF	0	0	0	0	0	0	0	0	0	0	0	0	0	0	2	0	0	0	0	0	0
NA_CASSAQGPPGTQYF	0	0	0	0	0	0	0	0	0	0	0	0	0	0	1	1	0	0	0	0	0
NA_CASSASGTSNSPLHF	0	0	0	2	0	0	0	0	0	0	0	0	0	0	0	0	0	0	0	0	0
NA_CASSEARGENAEAFF	0	0	0	0	0	0	0	0	0	0	0	0	0	0	1	1	0	0	0	0	0
NA_CASSEDRGISGGAYNEQFF	0	0	0	0	0	0	0	0	0	0	0	0	0	0	1	1	0	0	0	0	0
NA_CASSELHGAYNEQFF	0	0	0	2	0	0	0	0	0	0	0	0	0	0	0	0	0	0	0	0	0
NA_CASSFAGAAGTEAFF	0	0	0	0	0	0	0	0	0	0	0	0	0	0	0	2	0	0	0	0	0
NA_CASSFIQGNTDTQYF	0	0	0	0	0	0	0	0	0	0	0	0	0	0	2	0	0	0	0	0	0
NA_CASSFSSASGELFF	0	0	0	0	0	2	0	0	0	0	0	0	0	0	0	0	0	0	0	0	0
NA_CASSGEVYGYTF	0	0	0	0	0	0	0	0	0	0	0	0	0	0	1	1	0	0	0	0	0
NA_CASSIDDTGELFF	0	0	0	0	0	0	0	0	0	0	0	0	0	0	1	1	0	0	0	0	0
NA_CASSIDGGGNQPQHF	0	0	0	2	0	0	0	0	0	0	0	0	0	0	0	0	0	0	0	0	0
NA_CASSLAASGGVNFNEQFF	0	0	0	0	0	0	0	0	0	0	0	0	0	0	2	0	0	0	0	0	0
NA_CASSLAASTDTQYF	0	0	0	0	0	0	0	0	0	1	0	1	0	0	0	0	0	0	0	0	0
NA_CASSLAGGVGYGYTF	0	0	0	2	0	0	0	0	0	0	0	0	0	0	0	0	0	0	0	0	0
NA_CASSLAGGYTEAFF	0	0	0	0	0	0	0	0	0	0	0	0	0	1	1	0	0	0	0	0	0
NA_CASSLAGQGNSPLHF	0	0	0	0	0	0	0	0	0	0	0	0	0	0	1	1	0	0	0	0	0
NA_CASSLAGTGTGELFF	0	0	0	0	0	0	0	0	0	0	0	0	0	0	0	2	0	0	0	0	0
NA_CASSLASGTGNTEAFF	0	0	0	2	0	0	0	0	0	0	0	0	0	0	0	0	0	0	0	0	0
NA_CASSLDAGVPGELFF	0	0	0	0	0	0	0	0	0	0	0	0	0	0	1	1	0	0	0	0	0
NA_CASSLEAAGGMKTQYF	0	0	0	0	0	0	2	0	0	0	0	0	0	0	0	0	0	0	0	0	0
NA_CASSLEGQGADGYTF	0	0	0	2	0	0	0	0	0	0	0	0	0	0	0	0	0	0	0	0	0
NA_CASSLEGVYNEQFF	0	0	0	0	0	0	0	0	2	0	0	0	0	0	0	0	0	0	0	0	0
NA_CASSLFSGANVLTF	0	0	0	0	0	0	0	0	0	0	0	0	0	0	0	2	0	0	0	0	0
NA_CASSLGAGTYEQYF	0	0	0	1	0	0	0	0	0	1	0	0	0	0	0	0	0	0	0	0	0
NA_CASSLGAPNTEAFF	0	0	0	1	0	0	0	0	0	0	0	0	1	0	0	0	0	0	0	0	0
NA_CASSLGDRGSNEQFF	0	0	0	0	0	0	0	0	0	2	0	0	0	0	0	0	0	0	0	0	0
NA_CASSLGTGGLNSPLHF	0	0	0	2	0	0	0	0	0	0	0	0	0	0	0	0	0	0	0	0	0
NA_CASSLPDRRELEWYF	0	0	0	0	0	0	2	0	0	0	0	0	0	0	0	0	0	0	0	0	0
NA_CASSLPGGAENTEAFF	0	0	0	0	0	0	0	0	0	0	0	0	0	0	2	0	0	0	0	0	0
NA_CASSLSAGTGGYEQYF	0	0	0	0	0	0	0	0	0	0	0	0	0	0	2	0	0	0	0	0	0
NA_CASSLSRSHYGYTF	0	0	0	0	0	0	2	0	0	0	0	0	0	0	0	0	0	0	0	0	0
NA_CASSLTAGYTGELFF	0	0	0	2	0	0	0	0	0	0	0	0	0	0	0	0	0	0	0	0	0
NA_CASSLTGTDYEQYF	0	0	0	2	0	0	0	0	0	0	0	0	0	0	0	0	0	0	0	0	0
NA_CASSLTSGGVNEQFF	0	0	0	0	0	0	0	0	0	0	0	0	0	0	1	1	0	0	0	0	0
NA_CASSLTTGFQETQYF	0	0	0	2	0	0	0	0	0	0	0	0	0	0	0	0	0	0	0	0	0
NA_CASSLVGGREAFF	0	0	0	0	0	0	0	0	0	0	0	0	0	0	1	1	0	0	0	0	0
NA_CASSPAGGLNNEQFF	0	0	0	0	0	0	0	0	0	0	0	0	0	0	1	1	0	0	0	0	0
NA_CASSPAGTVNTGELFF	0	0	0	0	0	0	0	0	0	0	0	0	0	0	1	1	0	0	0	0	0
NA_CASSPGAAQETQYF	0	0	0	0	0	0	0	0	0	0	0	0	0	0	1	1	0	0	0	0	0
NA_CASSPGGYNSPLHF	0	0	0	2	0	0	0	0	0	0	0	0	0	0	0	0	0	0	0	0	0
NA_CASSPGTGSVMAFF	0	0	0	2	0	0	0	0	0	0	0	0	0	0	0	0	0	0	0	0	0
NA_CASSPIAGSTNEKLFF	0	0	0	0	0	0	2	0	0	0	0	0	0	0	0	0	0	0	0	0	0
NA_CASSPLNEQFF	0	0	0	0	0	0	0	0	0	0	0	0	0	0	0	2	0	0	0	0	0
NA_CASSPLSGRPGETQYF	0	0	0	2	0	0	0	0	0	0	0	0	0	0	0	0	0	0	0	0	0
NA_CASSPSSGTATGYTF	0	0	0	0	0	0	0	0	0	1	1	0	0	0	0	0	0	0	0	0	0
NA_CASSPSSVNTQYF	0	0	0	0	0	0	0	0	0	0	0	0	2	0	0	0	0	0	0	0	0
NA_CASSPTGGELTFF	0	0	0	2	0	0	0	0	0	0	0	0	0	0	0	0	0	0	0	0	0
NA_CASSPVRTYSGNTIYF	0	0	0	2	0	0	0	0	0	0	0	0	0	0	0	0	0	0	0	0	0
NA_CASSPYRDKETQYF	0	0	0	2	0	0	0	0	0	0	0	0	0	0	0	0	0	0	0	0	0
NA_CASSQDIGAGVGANVLTF	0	0	0	0	0	0	0	0	0	0	1	1	0	0	0	0	0	0	0	0	0
NA_CASSQDPGARYNSPLHF	0	0	0	0	0	0	0	0	0	0	0	0	0	0	1	1	0	0	0	0	0
NA_CASSQDRAAGNTIYF	0	0	0	0	0	0	0	0	0	0	0	0	0	0	0	2	0	0	0	0	0
NA_CASSQDSPYRGFSGNTIYF	0	0	0	0	0	0	0	0	0	0	0	0	0	0	2	0	0	0	0	0	0
NA_CASSQGARTGVYEQYF	0	0	0	0	0	0	0	0	0	0	0	0	0	0	1	1	0	0	0	0	0
NA_CASSQGTGSSYEQYF	0	0	0	2	0	0	0	0	0	0	0	0	0	0	0	0	0	0	0	0	0
NA_CASSQGTTDTQYF	0	0	0	0	0	0	0	0	0	0	0	0	0	0	2	0	0	0	0	0	0
NA_CASSQSTGAGNTIYF	0	0	0	2	0	0	0	0	0	0	0	0	0	0	0	0	0	0	0	0	0
NA_CASSQVRPPKNTEAFF	0	0	0	0	0	0	0	0	0	0	0	0	0	0	0	2	0	0	0	0	0
NA_CASSRDSYEQYF	0	0	0	0	0	0	0	0	0	0	0	0	0	0	2	0	0	0	0	0	0
NA_CASSRGPAYGYTF	0	0	0	0	0	0	0	0	0	0	0	0	0	0	0	2	0	0	0	0	0
NA_CASSRGQGAGGEAFF	0	0	0	0	0	0	0	0	0	0	0	0	0	0	2	0	0	0	0	0	0
NA_CASSRGRDSPLHF	0	0	0	2	0	0	0	0	0	0	0	0	0	0	0	0	0	0	0	0	0
NA_CASSRGTGGRLQETQYF	0	0	0	0	0	0	2	0	0	0	0	0	0	0	0	0	0	0	0	0	0
NA_CASSRQQGLYGYTF	0	0	0	0	0	0	0	0	0	0	0	0	0	0	2	0	0	0	0	0	0
NA_CASSSEPYGYTF	0	0	0	0	0	0	2	0	0	0	0	0	0	0	0	0	0	0	0	0	0
NA_CASSSGGTGSFEQYF	0	0	0	2	0	0	0	0	0	0	0	0	0	0	0	0	0	0	0	0	0
NA_CASSSGQGARDGYTF	0	0	0	0	0	0	0	0	0	0	0	0	2	0	0	0	0	0	0	0	0
NA_CASSSGTDTQYF	0	0	0	2	0	0	0	0	0	0	0	0	0	0	0	0	0	0	0	0	0
NA_CASSSLTSGRQGEELFF	0	0	0	2	0	0	0	0	0	0	0	0	0	0	0	0	0	0	0	0	0
NA_CASSSNPPLFAGVGYEQFF	0	0	0	2	0	0	0	0	0	0	0	0	0	0	0	0	0	0	0	0	0
NA_CASSSRANYNEQFF	0	0	0	0	0	0	0	0	0	0	0	0	0	0	0	2	0	0	0	0	0
NA_CASSSVDSGINYGYTF	0	0	0	2	0	0	0	0	0	0	0	0	0	0	0	0	0	0	0	0	0
NA_CASSTTGGKEAFF	0	0	0	0	0	0	0	0	0	0	0	0	0	0	0	2	0	0	0	0	0
NA_CASSVEGPRAGAKIEQYF	0	0	0	0	0	0	2	0	0	0	0	0	0	0	0	0	0	0	0	0	0
NA_CASSVGSGGAYNEQFF	0	0	0	0	0	0	0	0	0	0	0	0	0	0	0	2	0	0	0	0	0
NA_CASSVRANNQPQHF	0	0	0	0	0	0	0	0	2	0	0	0	0	0	0	0	0	0	0	0	0
NA_CASSYQGGRETQYF	0	0	0	0	0	0	0	0	0	2	0	0	0	0	0	0	0	0	0	0	0
NA_CASSYSKDILNEQYF	0	0	0	0	0	0	0	0	0	0	0	0	0	0	1	1	0	0	0	0	0
NA_CASSYSMARAGEQFF	0	0	0	2	0	0	0	0	0	0	0	0	0	0	0	0	0	0	0	0	0
NA_CASSYSRFSMRPVPGRIIRYGYTF	0	0	0	0	0	0	0	0	0	0	0	0	0	0	1	1	0	0	0	0	0
NA_CASSYSWQGGYEQYF	0	0	0	2	0	0	0	0	0	0	0	0	0	0	0	0	0	0	0	0	0
NA_CASTGGVDTQYF	0	0	0	0	0	0	0	0	0	0	0	0	0	0	1	1	0	0	0	0	0
NA_CASTNEVRNEQFF	0	0	0	0	0	0	0	0	0	0	0	0	0	0	0	2	0	0	0	0	0
NA_CASTSGTPYGYTF	0	0	0	0	0	0	0	0	0	0	0	0	0	0	2	0	0	0	0	0	0
NA_CATGVAARNEAFF	0	0	0	2	0	0	0	0	0	0	0	0	0	0	0	0	0	0	0	0	0
NA_CATTGGADTGELFF	0	0	0	0	0	0	0	0	0	2	0	0	0	0	0	0	0	0	0	0	0
NA_CSAESGLADSYNEQFF	0	0	0	2	0	0	0	0	0	0	0	0	0	0	0	0	0	0	0	0	0
NA_CSAMTQNTEAFF	0	0	0	2	0	0	0	0	0	0	0	0	0	0	0	0	0	0	0	0	0
NA_CSAPASGGRYASTDTQYF	0	0	0	0	0	0	0	0	0	0	0	0	0	0	1	1	0	0	0	0	0
NA_CSAPTVPNTEAFF	0	0	0	0	0	0	0	0	0	0	0	0	2	0	0	0	0	0	0	0	0
NA_CSARAGFVGYTF	0	0	0	0	0	0	0	0	0	0	0	0	0	0	0	2	0	0	0	0	0
NA_CSARDHPTESLNTEAFF	0	0	0	0	0	0	0	0	0	1	1	0	0	0	0	0	0	0	0	0	0
NA_CSARELFGWTGDGYTF	0	0	0	0	0	0	0	0	0	0	0	0	0	0	0	0	2	0	0	0	0
NA_CSARGGGVQETQYF	0	0	0	2	0	0	0	0	0	0	0	0	0	0	0	0	0	0	0	0	0
NA_CSARGSVNEQFF	0	0	0	0	0	0	0	0	0	0	0	0	0	0	1	1	0	0	0	0	0
NA_CSARVGGRETQYF	0	0	0	1	0	0	1	0	0	0	0	0	0	0	0	0	0	0	0	0	0
NA_CSARVVGGGDNEQFF	0	0	0	0	0	0	2	0	0	0	0	0	0	0	0	0	0	0	0	0	0
NA_CSASRAGAGYEQYF	0	0	0	2	0	0	0	0	0	0	0	0	0	0	0	0	0	0	0	0	0
NA_CSASRGSNQPQHF	0	0	0	0	0	0	0	0	0	0	0	0	0	0	1	1	0	0	0	0	0
NA_CSASTGGSYGYTF	0	0	0	0	0	0	0	0	0	0	0	0	0	0	0	2	0	0	0	0	0
NA_CSASWDTEAFF	0	0	0	2	0	0	0	0	0	0	0	0	0	0	0	0	0	0	0	0	0
NA_CSATAPGQEHEAFF	0	0	0	0	0	0	0	0	0	0	0	0	0	0	1	1	0	0	0	0	0
NA_CSATSSSNTGELFF	0	0	0	0	0	0	0	0	0	0	0	0	0	0	2	0	0	0	0	0	0
NA_CSGEDNEQFF	0	0	0	2	0	0	0	0	0	0	0	0	0	0	0	0	0	0	0	0	0
NA_CSVEEGLGPAKNIQYF	0	0	0	0	0	0	0	0	0	0	0	0	0	0	0	2	0	0	0	0	0
NA_CSVEGTPFSYEQYF	0	0	0	0	0	0	0	0	0	0	0	0	0	0	0	0	2	0	0	0	0
NA_CSVGAGQGHYGYTF	0	0	0	0	0	0	0	0	0	0	0	0	0	0	2	0	0	0	0	0	0
NA_CSVGREAELAGQSSYNEQFF	0	0	0	2	0	0	0	0	0	0	0	0	0	0	0	0	0	0	0	0	0
CAAADGGNNRLAF_CASSIGGSSYNEQFF	0	0	0	0	0	0	0	0	0	0	0	1	0	0	0	0	0	0	0	0	0
CAAADTGRRALTF_CASSPRPGPEETQYF	0	0	0	0	0	0	0	0	0	0	0	0	0	0	1	0	0	0	0	0	0
CAAAFGNEKLTF_NA	0	0	0	0	0	0	0	0	0	0	0	0	0	0	0	0	1	0	0	0	0
CAAAGAAGNKLTF_CASRRSGTLVSYEQYF	0	0	0	0	0	0	0	0	0	0	0	0	0	0	1	0	0	0	0	0	0
CAAAGGKLIF_CASSTRAYDNIATDTQYF	0	0	0	0	0	0	0	0	0	1	0	0	0	0	0	0	0	0	0	0	0
CAAAGGTSYGKLTF_CASSYGTGGINYGYTF	0	0	0	0	0	0	0	0	0	0	0	0	0	0	1	0	0	0	0	0	0
CAAAGNTPLVF_CASSYSPGDPIKETQYF	0	0	0	0	0	0	0	0	0	0	0	0	1	0	0	0	0	0	0	0	0
CAAAHNFNKFYF_CASSFSGGEQFF	0	0	0	0	0	0	0	0	0	0	0	0	0	0	1	0	0	0	0	0	0
CAAAISNDYKLSF_CASSQGRNYEQYF	0	0	0	1	0	0	0	0	0	0	0	0	0	0	0	0	0	0	0	0	0
CAAALSGGYNKLIF_CASSKGQGVDEQYF	0	0	0	0	0	0	0	0	0	0	0	0	1	0	0	0	0	0	0	0	0
CAAANAVGSARQLTF_CASSPGSDGQYF	0	0	0	0	0	0	1	0	0	0	0	0	0	0	0	0	0	0	0	0	0
CAAAPTGGGNKLTF_CASSEYGGREAFF	0	0	0	0	0	0	0	0	0	0	0	0	1	0	0	0	0	0	0	0	0
CAAARMDSSYKLIF_CASMFLVSFTDTQYF	0	0	0	0	0	0	0	0	0	0	0	0	1	0	0	0	0	0	0	0	0
CAAASNTNAGKSTF_CASSPLTTGRNRGTEAFF	0	0	0	0	0	0	0	0	0	0	0	0	0	0	1	0	0	0	0	0	0
CAAATDKLIF_CASSQGGLAGGGAGELFF	0	0	0	0	0	0	0	0	0	0	0	0	1	0	0	0	0	0	0	0	0
CAAAYSSASKIIF_NA	0	0	1	0	0	0	0	0	0	0	0	0	0	0	0	0	0	0	0	0	0
CAADGSSNTGKLIF_CSAEGGRARTDTQYF	0	0	0	1	0	0	0	0	0	0	0	0	0	0	0	0	0	0	0	0	0
CAADMDSNYQLIW_CASRPVLGTGYNEQFF	0	0	0	0	0	0	0	0	0	1	0	0	0	0	0	0	0	0	0	0	0
CAADRGSTLGRLYF_CASSPGLAGHTGELFF	0	0	0	0	0	0	0	0	0	1	0	0	0	0	0	0	0	0	0	0	0
CAADRGVTGGGNKLTF_CAWKLFSTDTQYF	0	0	0	0	0	0	0	0	0	0	0	0	1	0	0	0	0	0	0	0	0
CAADSGNTPLVF_CASSPLRDSYEQYF	0	0	0	0	0	1	0	0	0	0	0	0	0	0	0	0	0	0	0	0	0
CAADSGNTPLVF_CSARVGQGRAEQYF	0	0	0	0	0	0	0	0	0	1	0	0	0	0	0	0	0	0	0	0	0
CAAEDSNYQLIW_NA	1	0	0	0	0	0	0	0	0	0	0	0	0	0	0	0	0	0	0	0	0
CAAEGAGRRALTF_CASSLAGAGTGELFF	0	0	0	0	0	0	0	0	0	0	0	0	1	0	0	0	0	0	0	0	0
CAAEGAGRRALTF_CASSQGGTPKTQYF	0	0	0	0	0	0	0	0	0	0	0	0	1	0	0	0	0	0	0	0	0
CAAESDKLIF_CASSHLGPWGTQYF	0	0	0	0	0	0	0	0	0	0	0	0	0	0	1	0	0	0	0	0	0
CAAESGAGSYQLTF_CASSVGLAPSYEQYF	0	0	0	0	0	0	0	0	0	0	0	0	0	0	0	1	0	0	0	0	0
CAAETDKLIF_CANTNQPQHF	0	0	0	0	0	0	0	0	0	0	0	1	0	0	0	0	0	0	0	0	0
CAAETDKLIF_CSALVEGSETQYF	0	0	0	0	0	0	0	0	0	0	0	1	0	0	0	0	0	0	0	0	0
CAAETTSGTYKYIF_CAWSVTLPSGSPRGDEQYF	0	0	0	0	0	0	0	0	1	0	0	0	0	0	0	0	0	0	0	0	0
CAAEVGGFKTIF_CSAWTAYNEQFF	0	0	0	0	0	0	1	0	0	0	0	0	0	0	0	0	0	0	0	0	0
CAAFDTGTASKLTF_CASTPGGGGTDTQYF	0	0	0	0	0	0	0	0	0	0	0	0	0	0	1	0	0	0	0	0	0
CAAFGETSGSRLTF_CSASRQGGGRRYNEQFF	0	0	0	0	0	0	1	0	0	0	0	0	0	0	0	0	0	0	0	0	0
CAAFLSGGYNKLIF_CASTLGLADNEQFF	0	0	0	0	0	0	0	0	0	1	0	0	0	0	0	0	0	0	0	0	0
CAAFMDTGRRALTF_CASSTPSGSYEQYF	0	0	0	1	0	0	0	0	0	0	0	0	0	0	0	0	0	0	0	0	0
CAAFNQAGTALIF_CASSPFPRDRRNYGYTF	0	0	0	0	0	0	0	0	0	0	0	0	0	0	1	0	0	0	0	0	0
CAAFSSDYKLSF_CASSVDPQNTEAFF	0	0	0	0	0	0	0	0	0	0	0	0	1	0	0	0	0	0	0	0	0
CAAGAGGTSYGKLTF_CATQPGEQYGYTF	0	0	0	0	0	0	0	0	0	1	0	0	0	0	0	0	0	0	0	0	0
CAAGALGGKLQF_CASSLAWDSPLHF	0	0	0	0	0	0	0	0	1	0	0	0	0	0	0	0	0	0	0	0	0
CAAGANAGKSTF_CASSQGGQGTDTQYF	0	0	0	0	0	1	0	0	0	0	0	0	0	0	0	0	0	0	0	0	0
CAAGFFNKFYF_CSARDRDGHTEAFF	0	0	0	0	0	0	0	0	0	0	0	0	0	0	1	0	0	0	0	0	0
CAAGGATNKLIF_CASSEGGTWEKLFF	0	0	0	0	0	0	0	0	0	0	0	0	0	0	1	0	0	0	0	0	0
CAAGGATNKLIF_CASSLAPSPLHF	0	0	0	0	0	0	0	0	0	0	0	0	0	0	1	0	0	0	0	0	0
CAAGGATNKLIF_CSAREVQGEKLFF	0	0	0	0	0	0	0	0	0	0	0	0	0	0	1	0	0	0	0	0	0
CAAGGGFKTIF_CASSSGGGPSYNEQFF	0	0	0	0	0	0	0	0	0	1	0	0	0	0	0	0	0	0	0	0	0
CAAGGGGSNYKLTF_CATSRPSNQPQHF	0	0	0	0	0	0	0	0	0	0	0	0	0	0	0	1	0	0	0	0	0
CAAGGLTGGGNKLTF_CASNRQGGPYEQYF	0	0	0	0	0	0	0	0	0	0	0	0	0	0	0	1	0	0	0	0	0
CAAGGRNFNKFYF_CASSPGVANTGELFF	0	0	0	0	0	0	0	0	0	0	0	0	1	0	0	0	0	0	0	0	0
CAAGGSEKLVF_CASSLLPLSTDTQYF	0	0	0	1	0	0	0	0	0	0	0	0	0	0	0	0	0	0	0	0	0
CAAGGSYIPTF_CASSQSLAAYEDEQYF	0	0	0	0	0	0	0	0	0	0	0	1	0	0	0	0	0	0	0	0	0
CAAGGTSYGKLTF_CASKSGLSTDTQYF	0	0	0	0	0	0	0	0	0	0	0	1	0	0	0	0	0	0	0	0	0
CAAGIPGGSEKLVF_CSARGGKLPYEQYF	0	0	0	0	0	0	0	0	0	0	0	0	0	0	1	0	0	0	0	0	0
CAAGKDGGATNKLIF_CASSLLPASSYNSPLHF	0	0	0	0	0	0	0	0	0	0	0	0	0	1	0	0	0	0	0	0	0
CAAGLRNQGGKLIF_CASSPPDRPYEQYV	0	0	0	0	0	0	0	0	0	1	0	0	0	0	0	0	0	0	0	0	0
CAAGLTSNTGKLIF_CASSQSTVFSEQFF	0	0	0	0	0	0	0	0	0	0	0	0	0	0	0	1	0	0	0	0	0
CAAGMNSGGYQKVTF_CASGATRVTGELFF	0	0	0	0	0	0	0	0	0	0	0	0	0	1	0	0	0	0	0	0	0
CAAGMQGGKLIF_CSATQGTEAFF	0	0	0	0	0	0	0	0	0	0	0	0	0	0	0	0	1	0	0	0	0
CAAGNSGYSTLTF_CASRETGVSYNEQFF	0	0	0	0	0	1	0	0	0	0	0	0	0	0	0	0	0	0	0	0	0
CAAGRNEYGNKLVF_CASSLRTGRNEKLFF	0	0	0	0	0	1	0	0	0	0	0	0	0	0	0	0	0	0	0	0	0
CAAGRRALTF_CASSRLLAGGNEQFF	0	0	0	0	0	0	0	0	0	0	0	1	0	0	0	0	0	0	0	0	0
CAAGSARQLTF_CASSLPGRKQETQYF	0	0	0	0	0	0	1	0	0	0	0	0	0	0	0	0	0	0	0	0	0
CAAGSGGGADGLTF_CASSYSRVSYEQYV	0	0	0	0	0	0	0	0	0	0	0	1	0	0	0	0	0	0	0	0	0
CAAGSGGSYIPTF_CASSLKGRGHGYTF	0	0	0	0	0	0	0	0	0	0	0	0	0	0	1	0	0	0	0	0	0
CAAGSWDYKLSF_NA	0	0	1	0	0	0	0	0	0	0	0	0	0	0	0	0	0	0	0	0	0
CAAGTASKLTF_CSVAGTSGMRSSYEQYF	0	0	0	0	0	0	0	0	0	0	0	0	0	0	0	0	0	0	0	1	0
CAAGTSNTGNQFYF_CSASPPGVRANYGYTF	0	0	0	0	0	0	0	0	0	0	0	0	1	0	0	0	0	0	0	0	0
CAAGVAASYDKVIF_CSARGMRGGTEAFF	0	0	0	0	0	0	0	0	0	0	0	0	0	0	1	0	0	0	0	0	0
CAAGVGSQGNLIF_CASSRNRLSVSGTDTQYF	0	0	0	0	0	0	0	0	0	1	0	0	0	0	0	0	0	0	0	0	0
CAAGWSGSEKLVF_CASSERSGRGYTDTQYF	0	0	0	0	0	0	0	0	0	1	0	0	0	0	0	0	0	0	0	0	0
CAAGYSSNTGKLIF_CASSVGRTVSQETQYF	0	0	0	0	0	0	0	0	0	0	0	0	0	0	0	0	1	0	0	0	0
CAAHDDYKLSF_CSAGQDMNIQYF	0	0	0	0	0	0	0	0	0	1	0	0	0	0	0	0	0	0	0	0	0
CAAHGYTGGFKTIF_CAISGLLLAGGSGEQFF	0	0	0	0	0	0	0	0	0	0	1	0	0	0	0	0	0	0	0	0	0
CAAHPRAQKLVF_CASSLAGGNSPLHF	0	0	0	0	0	0	0	0	0	0	0	0	0	0	1	0	0	0	0	0	0
CAAHRGAGGYNKLIF_CASTRGTGSNYGYTF	0	0	0	0	0	0	0	0	0	0	0	0	0	0	1	0	0	0	0	0	0
CAAHSSNTGKLIF_CASSWPLAGEPSTDTQYF	0	0	0	0	0	0	0	0	0	1	0	0	0	0	0	0	0	0	0	0	0
CAAHTGTASKLTF_CASSLGGGRRIGEKLFF	0	0	0	0	0	0	0	0	0	0	0	0	0	0	1	0	0	0	0	0	0
CAAIAAMKRTAGNKLTF_CSATAYNEQFF	0	0	0	0	0	0	0	0	0	0	0	0	0	0	1	0	0	0	0	0	0
CAAIAGGTSYGKLTF_CASSLWGGNTEAFF	0	0	0	0	0	1	0	0	0	0	0	0	0	0	0	0	0	0	0	0	0
CAAIEGGTASKLTF_CASSLRGPHEQYF	0	0	0	0	0	0	0	0	0	0	0	0	0	1	0	0	0	0	0	0	0
CAAIESGGSYIPTF_CSARGGTRSYNEQFF	0	0	0	0	0	0	0	0	0	0	0	0	0	0	0	0	0	0	0	0	1
CAAIGFGNVLHC_CASSLSSPRNTGELFF	0	0	0	0	0	0	0	0	0	0	0	1	0	0	0	0	0	0	0	0	0
CAAIGGAQKLVF_CASSSSAWDRGHEQYF	0	0	0	0	0	0	0	0	1	0	0	0	0	0	0	0	0	0	0	0	0
CAAIGNNRLAF_CSARGGSGRYEQYF	0	0	0	0	0	0	0	0	0	0	0	0	0	0	0	1	0	0	0	0	0
CAAIGPGGSYIPTF_CSAPVGVAGKLFF	0	0	0	0	0	0	0	0	1	0	0	0	0	0	0	0	0	0	0	0	0
CAAIHSGYSTLTF_CSARSRPLTRTEAFF	0	0	0	1	0	0	0	0	0	0	0	0	0	0	0	0	0	0	0	0	0
CAAIIQGAQKLVF_CASSLQTGDEQYF	0	0	0	0	0	0	0	0	0	0	0	0	0	0	1	0	0	0	0	0	0
CAAIIQGAQKLVF_CASSRPGTGVGNTIYF	0	0	0	0	0	0	0	0	0	0	0	1	0	0	0	0	0	0	0	0	0
CAAIIQGAQKLVF_CSADGTSGASTDTQYF	0	0	0	0	0	0	0	0	0	0	0	0	0	0	1	0	0	0	0	0	0
CAAIKYGNKLVF_CASNIAGGGTDTQYF	0	0	0	0	0	0	1	0	0	0	0	0	0	0	0	0	0	0	0	0	0
CAAIKYGNKLVF_CASSLQGAYEQYF	0	0	0	0	0	0	1	0	0	0	0	0	0	0	0	0	0	0	0	0	0
CAAILLPNFGNEKLTF_CASRFLGGHAEAFF	0	0	0	1	0	0	0	0	0	0	0	0	0	0	0	0	0	0	0	0	0
CAAILSNDYKLSF_CASSPPARTYEQYF	0	0	0	0	0	0	0	0	0	0	0	0	0	0	1	0	0	0	0	0	0
CAAINGGATNKLIF_CASSYGIGELDGYTF	0	0	0	0	0	0	0	0	0	0	0	0	0	0	0	0	1	0	0	0	0
CAAINQAGTALIF_CASTPDTDTQYF	0	0	0	0	0	0	0	0	1	0	0	0	0	0	0	0	0	0	0	0	0
CAAIPDAAGNKLTF_CATGQNEKLFF	0	0	0	0	0	0	0	0	0	0	0	1	0	0	0	0	0	0	0	0	0
CAAIPLGTALIF_CASSSPPRAISPLHF	0	0	0	0	0	1	0	0	0	0	0	0	0	0	0	0	0	0	0	0	0
CAAIPPLISNFGNEKLTF_CASSLSRTANTEAFF	0	0	0	0	0	0	0	0	0	0	0	0	0	0	1	0	0	0	0	0	0
CAAIQIQGAQKLVF_CASSLSTSRNEQFF	0	0	0	1	0	0	0	0	0	0	0	0	0	0	0	0	0	0	0	0	0
CAAIRGGGADGLTF_CASSLVSDRAGNTIYF	0	0	0	0	0	0	0	0	0	0	0	0	0	0	0	0	1	0	0	0	0
CAAIRGGSQGNLIF_CASRAGAFNTGELFF	0	0	0	0	0	0	0	0	0	0	0	0	0	0	1	0	0	0	0	0	0
CAAIRPPYNFNKFYF_CAAGGQLNTEAFF	0	0	0	0	0	0	0	0	0	0	0	0	0	0	0	1	0	0	0	0	0
CAAIRPPYNFNKFYF_CASSSGGNEQFF	0	0	0	0	0	0	0	0	0	0	0	0	0	0	1	0	0	0	0	0	0
CAAIRYGNNRLAF_CSASTGDSYEQYF	0	0	0	0	1	0	0	0	0	0	0	0	0	0	0	0	0	0	0	0	0
CAAIRYQLIW_CASSNRFQETQYF	0	0	0	0	0	0	0	0	0	0	0	0	0	1	0	0	0	0	0	0	0
CAAISNFNKFYF_CASSVGRLSYEQYF	0	0	0	0	0	0	0	0	0	0	1	0	0	0	0	0	0	0	0	0	0
CAAISNFNKFYF_CSVEGLDRPTDTQYF	0	0	0	0	0	0	0	0	0	0	0	1	0	0	0	0	0	0	0	0	0
CAAISSGGSYIPTF_NA	0	0	0	0	0	0	0	0	0	0	0	0	0	0	0	1	0	0	0	0	0
CAAISYSGNTPLVF_CASSDGLADNEQFF	0	0	0	0	0	0	0	0	0	0	0	0	0	0	1	0	0	0	0	0	0
CAAITGFQKLVF_NA	0	0	0	1	0	0	0	0	0	0	0	0	0	0	0	0	0	0	0	0	0
CAAITTSGTYKYIF_CAVSDPGHYNSPLHF	0	0	0	0	0	0	0	0	0	0	0	0	0	0	1	0	0	0	0	0	0
CAAIWSGGGADGLTF_CASSLDRFRGDTQYF	0	0	0	0	0	0	0	0	0	0	0	0	0	0	1	0	0	0	0	0	0
CAAKAGQAGTALIF_NA	0	0	1	0	0	0	0	0	0	0	0	0	0	0	0	0	0	0	0	0	0
CAAKAGRRALTF_CASSPRWGSSGNTIYF	0	0	0	0	0	0	0	0	0	0	0	0	0	0	0	1	0	0	0	0	0
CAAKAGRRALTF_CASSSGGANTDTQYF	0	0	0	0	0	0	0	0	0	0	0	0	0	0	0	1	0	0	0	0	0
CAAKAGRRALTF_NA	0	0	0	0	0	0	0	0	0	0	0	0	0	0	0	1	0	0	0	0	0
CAAKASRPGSGGYQKVTF_CSAGKTGPQRGTEAFF	0	0	0	1	0	0	0	0	0	0	0	0	0	0	0	0	0	0	0	0	0
CAAKDDNNDMRF_CAISESEGPNTEAFF	0	0	0	0	0	0	0	0	0	0	0	0	0	0	1	0	0	0	0	0	0
CAAKDDNNDMRF_CASSPRNSASTDTQYF	0	0	0	0	0	0	0	0	0	0	0	0	0	0	1	0	0	0	0	0	0
CAAKEGGRRALTF_CASSQERGGGETQYF	0	0	0	1	0	0	0	0	0	0	0	0	0	0	0	0	0	0	0	0	0
CAAKETSGSRLTF_CSATGLAGGWEQYF	0	0	1	0	0	0	0	0	0	0	0	0	0	0	0	0	0	0	0	0	0
CAAKGGGAAGNKLTF_CSAPYFFASGSHEQFF	0	0	0	1	0	0	0	0	0	0	0	0	0	0	0	0	0	0	0	0	0
CAAKGGNNRKLIW_CASSLADRNQPQHF	0	0	0	0	0	0	0	0	0	0	0	1	0	0	0	0	0	0	0	0	0
CAAKGGSYIPTF_CASSLGLGDTDTQYF	0	0	0	0	0	0	0	0	0	0	0	1	0	0	0	0	0	0	0	0	0
CAAKGGSYIPTF_CASSWRSNEQFF	0	0	0	0	0	0	0	0	0	0	0	1	0	0	0	0	0	0	0	0	0
CAAKGLGGYQKVTF_CASSQGSGDNQPQHF	0	0	0	0	0	0	0	0	0	0	0	0	0	1	0	0	0	0	0	0	0
CAAKGNEKLTF_CASSATSGVGEQYF	0	0	0	0	0	0	0	0	0	0	0	0	0	1	0	0	0	0	0	0	0
CAAKGRDDKIIF_CASSYSDSYNQPQHF	0	0	0	1	0	0	0	0	0	0	0	0	0	0	0	0	0	0	0	0	0
CAAKGRDYGGSQGNLIF_CASSLGVQETQYF	0	0	0	0	1	0	0	0	0	0	0	0	0	0	0	0	0	0	0	0	0
CAAKIKAAGNKLTF_CASSFGGGNTEAFF	0	0	0	0	0	0	1	0	0	0	0	0	0	0	0	0	0	0	0	0	0
CAAKKVEGGYNKLIF_CASSEGYQGAATQYF	0	0	0	0	0	0	0	0	0	0	0	0	0	0	1	0	0	0	0	0	0
CAAKLRGGSEKLVF_CASSSPPTDTQYF	0	0	0	0	0	0	0	0	0	1	0	0	0	0	0	0	0	0	0	0	0
CAAKLRLSGGYNKLIF_CASSLFSGGAETQYF	0	0	0	1	0	0	0	0	0	0	0	0	0	0	0	0	0	0	0	0	0
CAAKLSNTGKLIF_CASSLGPGQGARLEQYF	0	0	0	1	0	0	0	0	0	0	0	0	0	0	0	0	0	0	0	0	0
CAAKNGGSTLGRLYF_CASSLAGTGALHF	0	0	0	0	0	0	0	0	0	0	0	1	0	0	0	0	0	0	0	0	0
CAAKNTGKLIF_CSASKSGGGEQYF	0	0	0	1	0	0	0	0	0	0	0	0	0	0	0	0	0	0	0	0	0
CAAKRGDSSYKLIF_CAISGTGTTGNTIYF	0	0	0	0	0	0	0	0	0	1	0	0	0	0	0	0	0	0	0	0	0
CAAKRGDSSYKLIF_CASSHDTNQETQYF	0	0	0	0	0	0	0	0	0	1	0	0	0	0	0	0	0	0	0	0	0
CAAKRRAGGTSYGKLTF_CASSLGTGATDTQYF	0	0	0	0	0	0	0	0	0	1	0	0	0	0	0	0	0	0	0	0	0
CAAKVDANSGYALNF_CASSFLGQTYEQYF	0	0	0	0	0	0	0	0	0	0	0	0	0	0	1	0	0	0	0	0	0
CAALAGVNTDKLIF_CASAGQGYTEAFF	0	0	0	0	0	0	0	0	1	0	0	0	0	0	0	0	0	0	0	0	0
CAALDIGGSYIPTF_CSARGSVNEQFF	0	0	0	0	0	0	0	0	0	0	0	0	0	0	0	1	0	0	0	0	0
CAALEGGGADGLTF_CASSFTGYNEQFF	0	0	0	1	0	0	0	0	0	0	0	0	0	0	0	0	0	0	0	0	0
CAALFGANNLFF_CASSLAQGSNQPQHF	0	0	0	1	0	0	0	0	0	0	0	0	0	0	0	0	0	0	0	0	0
CAALGGGYQKVTF_CSARGTLISYEQYF	0	0	0	0	0	0	0	0	0	0	0	0	1	0	0	0	0	0	0	0	0
CAALGGSQGNLIF_CASSSVQETQYF	0	0	0	0	0	0	0	0	0	0	0	0	0	0	0	1	0	0	0	0	0
CAALGYGGSQGNLIF_CASHPFPSAATAAGGYTF	0	0	1	0	0	0	0	0	0	0	0	0	0	0	0	0	0	0	0	0	0
CAALIVGDSSYKLIF_CASSYSRGGDTEAFF	0	0	0	0	0	0	0	0	0	1	0	0	0	0	0	0	0	0	0	0	0
CAALKDTDKLIF_CASNRPLGTGNTGELFF	0	0	0	0	0	0	0	0	0	0	0	0	0	0	0	0	1	0	0	0	0
CAALLGGGSYIPTF_CASSYSAGQRYNEQFF	0	0	0	0	0	0	1	0	0	0	0	0	0	0	0	0	0	0	0	0	0
CAALLGRSGGGADGLTF_CASSSPLAGGRVQYF	0	0	0	0	0	0	0	0	0	0	0	1	0	0	0	0	0	0	0	0	0
CAALMYGGSQGNLIF_CASSSGRGLEQFF	0	0	0	0	0	0	0	0	0	0	0	0	0	0	0	1	0	0	0	0	0
CAALPGNEKLTF_CSATGGAAVTDTQYF	0	0	0	0	0	0	0	0	0	1	0	0	0	0	0	0	0	0	0	0	0
CAALPMSGTYKYIF_CASRLGRNRGLTDTQYF	0	0	0	0	0	0	1	0	0	0	0	0	0	0	0	0	0	0	0	0	0
CAALPSGYSTLTF_CSVGGGARYNEQFF	0	0	0	0	0	0	0	0	1	0	0	0	0	0	0	0	0	0	0	0	0
CAALPSNDYKLSF_CASSLESGVRTEAFF	0	0	0	0	0	0	0	0	0	0	0	0	0	0	1	0	0	0	0	0	0
CAALQGGSEKLVF_CSATSGTTDTQYF	0	0	0	0	0	0	0	0	0	0	0	0	0	0	0	1	0	0	0	0	0
CAALRADSSYKLIF_CASSQDTSRETQYF	0	0	0	0	0	0	0	0	0	1	0	0	0	0	0	0	0	0	0	0	0
CAALRVGQKLLF_CATSDPGERGGTDTQYF	0	0	0	0	0	0	0	0	0	1	0	0	0	0	0	0	0	0	0	0	0
CAALRWNNRLAF_NA	0	0	0	0	0	0	0	0	0	0	0	0	0	0	1	0	0	0	0	0	0
CAALSGSARQLTF_CASSAQGIGEKLFF	0	0	0	0	0	0	0	0	0	0	0	0	1	0	0	0	0	0	0	0	0
CAALSNSGYALNF_CASSQDTGGASYEQYF	0	0	0	0	0	0	0	0	0	0	0	0	0	0	1	0	0	0	0	0	0
CAALSSGTYKYIF_CASSPGTGGTQYF	0	0	0	0	0	0	0	0	0	0	0	0	0	0	0	1	0	0	0	0	0
CAALSSNTGKLIF_CASSLGQAFNQPQHF	0	0	1	0	0	0	0	0	0	0	0	0	0	0	0	0	0	0	0	0	0
CAALSTTGKLIF_CASSIDPLYGYTF	0	0	0	0	0	1	0	0	0	0	0	0	0	0	0	0	0	0	0	0	0
CAALTETGGFKTIF_CSVDSTTNYGYTF	0	0	0	0	0	1	0	0	0	0	0	0	0	0	0	0	0	0	0	0	0
CAALTGGGNKLTF_CSASPGNIQYF	0	0	0	0	0	0	0	0	0	1	0	0	0	0	0	0	0	0	0	0	0
CAALTGNQFYF_NA	0	0	0	0	0	0	0	0	0	1	0	0	0	0	0	0	0	0	0	0	0
CAALTWGNNRLAF_CASSLRQGAYGYTF	0	0	0	1	0	0	0	0	0	0	0	0	0	0	0	0	0	0	0	0	0
CAALYGQNFVF_CASSPGRQTFNYGYTF	0	0	0	0	0	0	0	0	0	0	1	0	0	0	0	0	0	0	0	0	0
CAALYSSASKIIF_CAISERGTGANVLTF	0	0	0	0	0	0	0	0	0	0	0	1	0	0	0	0	0	0	0	0	0
CAAMDSSYKLIF_CASSLVLGTDTQYF	0	0	0	0	0	0	0	0	0	0	0	0	0	0	1	0	0	0	0	0	0
CAAMEYGNKLVF_CACGKGPETQYF	0	0	0	0	0	0	0	0	0	0	0	0	0	0	1	0	0	0	0	0	0
CAAMNYGGATNKLIF_CATGPGLATDTQYF	0	0	0	0	0	0	0	0	0	1	0	0	0	0	0	0	0	0	0	0	0
CAAMRGSSNTGKLIF_CASSLYNEQFF	0	0	0	0	0	0	0	0	0	0	0	1	0	0	0	0	0	0	0	0	0
CAAMSGGNVLHC_CASSFGGNTEAFF	0	0	0	1	0	0	0	0	0	0	0	0	0	0	0	0	0	0	0	0	0
CAANAGGTSYGKLTF_CASSVKAGNTGELFF	0	0	1	0	0	0	0	0	0	0	0	0	0	0	0	0	0	0	0	0	0
CAANAGRRALTF_CASRRGSTDTQYF	0	0	1	0	0	0	0	0	0	0	0	0	0	0	0	0	0	0	0	0	0
CAANARLMF_CASSQDWGPRSGANVLTF	0	0	0	1	0	0	0	0	0	0	0	0	0	0	0	0	0	0	0	0	0
CAANDSWGKLQF_CASSIFASSGNTIYF	0	0	0	1	0	0	0	0	0	0	0	0	0	0	0	0	0	0	0	0	0
CAANFGNEKLTF_CASSPPPGYEQYF	0	0	0	1	0	0	0	0	0	0	0	0	0	0	0	0	0	0	0	0	0
CAANFGNEKLTF_NA	0	0	0	0	0	0	0	0	0	1	0	0	0	0	0	0	0	0	0	0	0
CAANGEGKLTF_CASSLGDRRTEAFF	0	0	0	1	0	0	0	0	0	0	0	0	0	0	0	0	0	0	0	0	0
CAANHSSNDYKLSF_CSAASRGSGNTIYF	0	0	1	0	0	0	0	0	0	0	0	0	0	0	0	0	0	0	0	0	0
CAANHYGGATNKLIF_CAISPTGSEGYGYTF	0	0	0	0	0	0	0	0	0	0	0	0	0	1	0	0	0	0	0	0	0
CAANLELGGGADGLTF_CASSLFATARSTLHF	0	0	0	0	0	0	0	0	0	0	0	0	0	0	0	0	1	0	0	0	0
CAANLRNNARLMF_CAWRNGGAGELFF	0	0	0	0	0	0	0	0	0	0	0	1	0	0	0	0	0	0	0	0	0
CAANPKSQGNLIF_CASSSELLTGTYEQYF	0	0	0	0	0	0	1	0	0	0	0	0	0	0	0	0	0	0	0	0	0
CAANPLNEKLTF_CASSLQQTIAGNTIYF	0	0	1	0	0	0	0	0	0	0	0	0	0	0	0	0	0	0	0	0	0
CAANPPQGAQKLVF_CSVVGLGTVNEQFF	0	0	0	0	0	0	1	0	0	0	0	0	0	0	0	0	0	0	0	0	0
CAANQAGTALIF_NA	0	0	0	0	0	0	0	0	0	0	0	0	0	0	0	1	0	0	0	0	0
CAANRRETGTASKLTF_CASSLTPGTRTEAFF	0	0	0	1	0	0	0	0	0	0	0	0	0	0	0	0	0	0	0	0	0
CAANSGGGGADGLTF_CASSPGQELTGELFF	0	0	0	0	0	0	0	0	0	0	1	0	0	0	0	0	0	0	0	0	0
CAANSGNTPLVF_CASSALSGGRGEQFF	0	0	0	1	0	0	0	0	0	0	0	0	0	0	0	0	0	0	0	0	0
CAANSGNTPLVF_CASSPGGGVGEQFF	0	0	0	0	0	0	0	0	0	0	0	0	1	0	0	0	0	0	0	0	0
CAANSGYSTLTF_CASSRSNTGGKNIQYF	0	0	0	0	0	0	0	0	0	1	0	0	0	0	0	0	0	0	0	0	0
CAANTNAGKSTF_CASSLRGLGTDTQYF	0	0	0	0	0	0	0	0	0	1	0	0	0	0	0	0	0	0	0	0	0
CAANTNAGKSTF_NA	0	0	0	0	0	0	0	0	0	0	0	0	0	0	0	1	0	0	0	0	0
CAAPAGGTSYGKLTF_NA	0	0	0	0	0	1	0	0	0	0	0	0	0	0	0	0	0	0	0	0	0
CAAPATQGGSEKLVF_CASSRDSYEQYF	0	0	0	0	0	0	0	0	0	0	0	0	0	0	1	0	0	0	0	0	0
CAAPDGGGNKLVF_NA	0	0	0	0	0	0	0	0	0	0	0	0	1	0	0	0	0	0	0	0	0
CAAPDNYGQNFVF_NA	0	0	0	0	0	0	0	0	0	0	0	0	0	0	0	1	0	0	0	0	0
CAAPFDSSNTGKLIF_CASSPGGGNEQFF	0	0	0	0	0	0	1	0	0	0	0	0	0	0	0	0	0	0	0	0	0
CAAPFSGGYNKLIF_NA	0	0	0	0	0	0	0	0	0	0	0	0	0	0	0	0	0	1	0	0	0
CAAPGAGSYQLTF_CASSFGPSTDTQYF	0	0	0	0	0	0	0	0	0	1	0	0	0	0	0	0	0	0	0	0	0
CAAPGAGSYQLTF_CSVPRAGGNTEAFF	0	0	0	1	0	0	0	0	0	0	0	0	0	0	0	0	0	0	0	0	0
CAAPGGATNKLIF_CASSHQGASRGNQPQHF	0	0	0	0	0	0	0	0	0	0	0	0	1	0	0	0	0	0	0	0	0
CAAPGGGFQKLVF_CASSLRGRAYTGELFF	0	0	0	0	0	0	1	0	0	0	0	0	0	0	0	0	0	0	0	0	0
CAAPGGGGADGLTF_CASSPRGGTEAFF	0	0	0	0	0	0	0	0	0	0	0	0	1	0	0	0	0	0	0	0	0
CAAPHNTDKLIF_CASSPKTTGELFF	0	0	0	0	0	0	1	0	0	0	0	0	0	0	0	0	0	0	0	0	0
CAAPLDHNGGADGLTF_CALEVGRGEQYF	0	0	0	0	0	0	0	0	0	0	0	0	0	0	0	1	0	0	0	0	0
CAAPNSGNTPLVF_CASRPGNTNYGYTF	0	0	0	0	0	0	0	0	0	0	0	0	0	1	0	0	0	0	0	0	0
CAAPNYGGSQGNLIF_CASSLEGAGYQPQHF	0	0	0	0	0	0	0	0	0	0	0	0	0	0	1	0	0	0	0	0	0
CAAPRAGTALIF_NA	0	0	0	0	0	0	1	0	0	0	0	0	0	0	0	0	0	0	0	0	0
CAAPRDSSYKLIF_CASSPSGVSYNEQFF	0	0	0	0	0	0	1	0	0	0	0	0	0	0	0	0	0	0	0	0	0
CAAPRGGNMLTF_CASRESGSSYNEQFF	0	0	0	0	0	0	0	0	0	0	0	0	0	0	1	0	0	0	0	0	0
CAAPRNQAGTALIF_CASSLRGRAYEQYF	0	0	0	0	0	0	0	0	0	0	0	0	1	0	0	0	0	0	0	0	0
CAAPRQPGSARQLTF_CASSPQIQGVYNEQFF	0	0	0	0	0	0	0	0	0	0	1	0	0	0	0	0	0	0	0	0	0
CAAPSWGGGNKLTF_CASSFSRSGGETQYF	0	0	0	1	0	0	0	0	0	0	0	0	0	0	0	0	0	0	0	0	0
CAAPTGGYQKVTF_CASSQKTGSQHF	0	0	0	0	0	0	0	0	0	0	1	0	0	0	0	0	0	0	0	0	0
CAAPTSNQAGTALIF_CASSDPGGNDNEQFF	0	0	0	0	0	0	1	0	0	0	0	0	0	0	0	0	0	0	0	0	0
CAAPTSNQAGTALIF_CASSLEAAGGMKTQYF	0	0	0	0	0	0	1	0	0	0	0	0	0	0	0	0	0	0	0	0	0
CAAPTSNQAGTALIF_CASSLVGDGSYEQYF	0	0	0	0	0	0	1	0	0	0	0	0	0	0	0	0	0	0	0	0	0
CAAPWGGSQGNLIF_CASGRGGETQYF	0	0	0	0	0	0	1	0	0	0	0	0	0	0	0	0	0	0	0	0	0
CAAPWGTYQGAQKLVF_CASNGLPIYAGELFF	0	0	0	0	0	0	0	0	1	0	0	0	0	0	0	0	0	0	0	0	0
CAAPYYKLIF_CASNSANTGELFF	0	0	0	0	0	0	0	0	0	0	0	0	0	0	0	0	1	0	0	0	0
CAAQAAGNKLTF_NA	1	0	0	0	0	0	0	0	0	0	0	0	0	0	0	0	0	0	0	0	0
CAAQETSGSRLTF_CASSQFDRGRDEQFF	0	0	0	0	0	0	0	0	0	0	0	0	0	0	1	0	0	0	0	0	0
CAAQFSDGQKLLF_NA	0	0	0	0	0	0	0	0	0	0	0	0	0	0	0	1	0	0	0	0	0
CAAQGGGGQKLLF_CSAILVYGDTQYF	0	0	0	0	0	0	0	0	0	0	0	0	0	0	0	0	1	0	0	0	0
CAAQNYGQNFVF_CASRPRGTLNTEAFF	0	0	0	0	0	0	0	0	0	1	0	0	0	0	0	0	0	0	0	0	0
CAAQNYGQNFVF_CSARDPAAVNEKLFF	0	0	0	0	0	0	0	0	0	1	0	0	0	0	0	0	0	0	0	0	0
CAAQRSGAGSYQLTF_CASSLDMGLGDGIQYF	0	0	0	0	0	0	0	0	0	0	0	1	0	0	0	0	0	0	0	0	0
CAAQRSGAGSYQLTF_CASSTVGQEQFF	0	0	0	0	0	0	0	0	0	0	0	1	0	0	0	0	0	0	0	0	0
CAAQTGANNLFF_CASSPSRQGAGNEQFF	0	0	0	0	0	0	0	0	1	0	0	0	0	0	0	0	0	0	0	0	0
CAARADSNYQLIW_CASSLGLISTDTQYF	0	0	0	0	1	0	0	0	0	0	0	0	0	0	0	0	0	0	0	0	0
CAARADYQLIW_CASSLGQAVRSGANVLTF	0	0	0	0	0	0	0	0	0	0	0	0	0	0	1	0	0	0	0	0	0
CAARAEEYGNKLVF_CASTGGVDTQYF	0	0	0	0	0	0	0	0	0	0	0	0	0	0	0	1	0	0	0	0	0
CAARAGGGNKLTF_CSARVGGTNTGELFF	0	0	0	0	0	0	0	0	0	1	0	0	0	0	0	0	0	0	0	0	0
CAARAGGSQGNLIF_CSAGGRGDTQYF	0	0	0	0	0	0	0	0	0	0	0	0	1	0	0	0	0	0	0	0	0
CAARAGSYKLIF_CASNPTGGRDTQYF	0	0	0	1	0	0	0	0	0	0	0	0	0	0	0	0	0	0	0	0	0
CAARAMEYGNKLVF_CATSDTDRAPQHF	0	0	0	1	0	0	0	0	0	0	0	0	0	0	0	0	0	0	0	0	0
CAARANFGNEKLTF_CAPRQRTGDIQYF	0	0	0	0	0	0	0	0	0	0	0	0	0	0	0	0	1	0	0	0	0
CAARANFGNEKLTF_CASSLGFSGVAFF	0	0	0	0	0	0	0	0	0	0	0	0	0	0	1	0	0	0	0	0	0
CAARANSGGSNYKLTF_CASSLVGRSNQPQHF	0	0	0	0	0	0	0	0	0	1	0	0	0	0	0	0	0	0	0	0	0
CAARDDQGAQKLVF_CASSLSPAGAKNIQYF	0	0	0	0	0	0	0	0	0	0	0	1	0	0	0	0	0	0	0	0	0
CAARDLYNTDKLIF_CASSFSDTQYF	0	0	0	0	0	0	0	0	0	0	0	0	0	0	0	0	1	0	0	0	0
CAARDNNAGNMLTF_CAISATTSGVGNEQFF	0	0	0	0	0	0	0	0	1	0	0	0	0	0	0	0	0	0	0	0	0
CAARDSGGSNYKLTF_CASSLRDRGQGTQYF	0	0	0	0	0	0	0	0	0	1	0	0	0	0	0	0	0	0	0	0	0
CAAREAAGNKLTF_NA	0	0	0	0	0	0	0	0	0	0	0	0	0	0	1	0	0	0	0	0	0
CAAREDSGNTPLVF_CASSPNSGTSPLHF	0	0	0	0	0	0	0	0	0	0	0	0	0	0	1	0	0	0	0	0	0
CAAREESATNKLIF_CASSPPGTDSGNTIYF	0	0	0	0	0	1	0	0	0	0	0	0	0	0	0	0	0	0	0	0	0
CAARENAGNMLTF_CASRRAGRNQPQHF	0	0	0	0	0	0	0	0	0	0	0	0	0	0	0	1	0	0	0	0	0
CAARENNDMRF_CASSSAGTGDTQYF	0	0	0	0	0	0	0	0	0	0	0	1	0	0	0	0	0	0	0	0	0
CAAREWGGYQKVTF_CASSFGDSGSEQYF	0	0	0	0	0	1	0	0	0	0	0	0	0	0	0	0	0	0	0	0	0
CAARGAKTSYDKVIF_CASSRYGQGDQPQHF	0	0	0	0	0	0	0	0	0	0	0	1	0	0	0	0	0	0	0	0	0
CAARGFGNVLHC_NA	0	0	0	0	0	0	0	0	0	0	0	0	0	0	0	1	0	0	0	0	0
CAARGGFGNVLHC_CASSTVLAGGVVSHNEQFF	0	0	0	0	0	0	1	0	0	0	0	0	0	0	0	0	0	0	0	0	0
CAARGGFGNVLHC_CAWRDPVWPPVYGYTF	0	0	0	0	0	0	1	0	0	0	0	0	0	0	0	0	0	0	0	0	0
CAARGGFSDGQKLLF_CASSFGAGNTIYF	0	0	0	1	0	0	0	0	0	0	0	0	0	0	0	0	0	0	0	0	0
CAARGGNKLTF_NA	0	0	0	0	0	0	0	0	0	0	0	0	0	0	1	0	0	0	0	0	0
CAARGGYQKVTF_CASSPYPDRSTDTQYF	0	0	0	0	0	0	0	0	0	0	0	0	1	0	0	0	0	0	0	0	0
CAARGGYQKVTF_CASSRDRYTDTQYF	0	0	0	0	0	0	0	0	0	0	0	0	1	0	0	0	0	0	0	0	0
CAARGKTARQLTF_CASSGNSGGSFEQFF	0	0	0	0	0	0	1	0	0	0	0	0	0	0	0	0	0	0	0	0	0
CAARGRDSNYQLIW_CASSAGLGGVLTF	0	0	0	0	0	0	0	0	0	0	1	0	0	0	0	0	0	0	0	0	0
CAARGSNYQLIW_CASSISSGSNQPQHF	0	0	0	0	0	0	1	0	0	0	0	0	0	0	0	0	0	0	0	0	0
CAARGVDMRF_NA	0	0	0	0	0	0	0	0	0	0	0	0	0	0	0	1	0	0	0	0	0
CAARGYSTLTF_CAISGRGGTMNTEAFF	0	0	0	0	0	0	0	0	0	0	0	0	0	0	1	0	0	0	0	0	0
CAARIDGTASKLTF_CSARGGADSGNTIYF	0	0	0	0	0	0	0	0	1	0	0	0	0	0	0	0	0	0	0	0	0
CAARIPGYQKVTF_CASSHRRDSNYGYTF	0	0	0	0	0	1	0	0	0	0	0	0	0	0	0	0	0	0	0	0	0
CAARKGNTPLVF_CSVQVGPDTQYF	0	0	0	0	0	0	0	0	1	0	0	0	0	0	0	0	0	0	0	0	0
CAARKNYQLIW_CSARDPKLGGNYGYTF	0	0	0	0	0	0	0	0	0	0	0	0	0	0	1	0	0	0	0	0	0
CAARKTGGGADGLTF_CASIRDRDGAQYF	0	0	0	1	0	0	0	0	0	0	0	0	0	0	0	0	0	0	0	0	0
CAARKVQGAQKLVF_CASSDHSGGLAKNIQYF	0	0	0	0	0	0	0	0	0	1	0	0	0	0	0	0	0	0	0	0	0
CAARKVQGAQKLVF_CASSLGRDGETQYF	0	0	0	0	0	0	0	0	0	0	0	1	0	0	0	0	0	0	0	0	0
CAARKVQGAQKLVF_CASSSWVTDSEMGVNNSPLHF	0	0	0	0	0	0	0	0	0	0	0	1	0	0	0	0	0	0	0	0	0
CAARLARLMF_CASSPQGGGNSPLHF	0	0	0	0	1	0	0	0	0	0	0	0	0	0	0	0	0	0	0	0	0
CAARLGDYKLSF_CSARGRQGYQETQYF	0	0	0	0	0	0	0	0	0	0	0	0	0	0	1	0	0	0	0	0	0
CAARLITNAGKSTF_CASSLVLAGVADTQYF	0	0	0	0	0	0	0	0	0	0	0	1	0	0	0	0	0	0	0	0	0
CAARLMNRDDKIIF_CASGGRTDTQYF	0	0	0	0	0	0	1	0	0	0	0	0	0	0	0	0	0	0	0	0	0
CAARLNAGGTSYGKLTF_NA	0	1	0	0	0	0	0	0	0	0	0	0	0	0	0	0	0	0	0	0	0
CAARLQGGSEKLVF_CASSPQGTDTQYF	0	0	0	1	0	0	0	0	0	0	0	0	0	0	0	0	0	0	0	0	0
CAARLRNFNKFYF_CASSMDRLSTDTQYF	0	0	0	0	0	0	0	0	0	1	0	0	0	0	0	0	0	0	0	0	0
CAARLSGGYQKVTF_CASSFPRLTSGRPSYNEQFF	0	0	0	0	0	0	0	0	0	1	0	0	0	0	0	0	0	0	0	0	0
CAARLYDMRF_CSVTGAGDTEAFF	0	0	0	0	0	0	0	0	0	0	0	0	0	0	1	0	0	0	0	0	0
CAARNTGGFKTIF_CASSVSRSEGQPQHF	0	0	0	0	0	0	0	0	0	0	0	0	1	0	0	0	0	0	0	0	0
CAARNTGGFKTIF_CSVEDLGVANNEQFF	0	0	0	0	0	0	0	0	0	0	0	0	1	0	0	0	0	0	0	0	0
CAARNYGQNFVF_CASSSRGTGGTGELFF	0	0	0	0	0	0	0	0	0	1	0	0	0	0	0	0	0	0	0	0	0
CAARPGGSYIPTF_CASSLEGGGYTF	0	0	0	0	0	0	0	0	0	0	0	0	0	1	0	0	0	0	0	0	0
CAARPMGNQFYF_CSAGGDLTNYGYTF	0	0	0	0	0	0	0	0	0	0	0	0	1	0	0	0	0	0	0	0	0
CAARPPGGGNKLTF_CASSPGGYNSPLHF	0	0	0	1	0	0	0	0	0	0	0	0	0	0	0	0	0	0	0	0	0
CAARPPGGGNKLTF_CASSYLGIGEQYF	0	0	0	1	0	0	0	0	0	0	0	0	0	0	0	0	0	0	0	0	0
CAARPYGNNRLAF_NA	0	0	0	0	0	0	0	0	0	0	0	0	0	0	0	1	0	0	0	0	0
CAARRFGNEKLTF_CASSLVRNYGYTF	0	0	0	0	0	1	0	0	0	0	0	0	0	0	0	0	0	0	0	0	0
CAARRGSTLGRLYF_CASSQAQEGGYTF	0	0	0	0	0	0	0	0	0	0	0	0	0	0	1	0	0	0	0	0	0
CAARRMDSSYKLIF_CASSSGEGNTIYF	0	0	0	0	1	0	0	0	0	0	0	0	0	0	0	0	0	0	0	0	0
CAARRRNQFYF_CASSLRNNEQFF	0	0	0	0	0	0	0	0	0	0	0	0	0	0	0	0	1	0	0	0	0
CAARRSARQLTF_CSAAPGTDTQYF	0	0	0	0	0	0	0	0	0	0	0	1	0	0	0	0	0	0	0	0	0
CAARRSGYSTLTF_CASSQPAGVGANVLTF	0	0	0	0	0	0	0	0	0	0	0	0	0	0	0	1	0	0	0	0	0
CAARRYSSASKIIF_CASSLGQSPASEAFF	0	0	0	0	0	0	0	0	0	0	0	0	1	0	0	0	0	0	0	0	0
CAARRYSSASKIIF_CASSPRGGTEAFF	0	0	0	0	0	0	0	0	0	0	0	0	1	0	0	0	0	0	0	0	0
CAARSGTGANNLFF_CASSLQSGPGSPLHF	0	0	0	0	0	0	0	0	0	0	0	0	1	0	0	0	0	0	0	0	0
CAARSLTGGFKTIF_NA	0	0	0	0	0	0	0	0	0	0	0	0	0	0	0	0	0	1	0	0	0
CAARSNNNDMRF_CASSFDRGLGGYTF	0	0	0	0	0	0	0	0	0	0	0	0	0	0	0	1	0	0	0	0	0
CAARSRGFGNVLHC_CASSVGGWGNTEAFF	0	0	0	0	0	0	0	0	0	0	0	0	0	0	1	0	0	0	0	0	0
CAARSRGNEKLTF_CASSPWGVSGRTDTQYF	0	0	0	1	0	0	0	0	0	0	0	0	0	0	0	0	0	0	0	0	0
CAARTGFQKLVF_CASSEIAGEVTQYF	0	0	0	0	0	0	0	0	0	0	0	0	1	0	0	0	0	0	0	0	0
CAARTGFQKLVF_CASSLGGTNTGELFF	0	0	0	0	0	0	0	0	0	0	0	0	1	0	0	0	0	0	0	0	0
CAARTGGGFKTIF_CASSYQRDSSDTQYF	0	0	0	0	0	0	0	0	0	0	0	0	0	0	1	0	0	0	0	0	0
CAARTGNQFYF_CASSLLASGSGDEQFF	0	0	0	0	0	0	0	0	0	0	0	1	0	0	0	0	0	0	0	0	0
CAARTRAGNMLTF_CSAFRVEAFF	0	0	0	0	0	0	0	0	0	0	0	0	1	0	0	0	0	0	0	0	0
CAARTTSGTYKYIF_NA	0	0	0	0	0	0	0	0	0	0	0	0	0	1	0	0	0	0	0	0	0
CAARVERNSGGSNYKLTF_CASSLTQGASGNTIYF	0	0	0	1	0	0	0	0	0	0	0	0	0	0	0	0	0	0	0	0	0
CAARVWGSNYKLTF_CASSATRLPQETQYF	0	0	0	0	0	0	1	0	0	0	0	0	0	0	0	0	0	0	0	0	0
CAARYGGSQGNLIF_CASSEAAGGQTQYF	0	0	0	0	0	0	0	0	0	1	0	0	0	0	0	0	0	0	0	0	0
CAASAADNFNKFYF_CASSLDVNTEAFF	0	0	0	1	0	0	0	0	0	0	0	0	0	0	0	0	0	0	0	0	0
CAASAAGANNLFF_CASSRGGTGGPEAFF	0	0	0	0	0	0	0	0	0	0	0	0	0	0	1	0	0	0	0	0	0
CAASAAGGYNKLIF_CSARDGLENYEQYF	0	0	0	0	0	0	0	0	0	1	0	0	0	0	0	0	0	0	0	0	0
CAASAAGNMLTF_NA	0	0	1	0	0	0	0	0	0	0	0	0	0	0	0	0	0	0	0	0	0
CAASADADGLTF_CASRSAAGGEDEQFF	0	0	0	0	0	0	0	0	0	0	0	0	0	0	1	0	0	0	0	0	0
CAASAETSGSRLTF_CASSLVRNYGYTF	0	0	0	0	0	1	0	0	0	0	0	0	0	0	0	0	0	0	0	0	0
CAASAGDMRF_CASSYRGQFLFF	0	0	0	0	0	0	0	0	0	1	0	0	0	0	0	0	0	0	0	0	0
CAASAGGGSEKLVF_CASGFASGLGGTEAFF	0	0	0	1	0	0	0	0	0	0	0	0	0	0	0	0	0	0	0	0	0
CAASAGTYKYIF_CASSLSVGTEAFF	0	0	0	1	0	0	0	0	0	0	0	0	0	0	0	0	0	0	0	0	0
CAASAIGNTPLVF_CASSLDVGIVMGYTF	0	0	0	0	0	0	1	0	0	0	0	0	0	0	0	0	0	0	0	0	0
CAASAKFSGAGSYQLTF_CASSLAQSQETQYF	0	0	0	0	0	0	0	0	0	0	0	0	0	1	0	0	0	0	0	0	0
CAASAKTREYGNKLVF_CASSYQGPLGYTF	0	0	0	0	0	0	0	0	0	0	0	0	0	0	1	0	0	0	0	0	0
CAASALGADGLTF_CASSRTSGRLIEQFF	0	0	0	0	0	0	0	0	0	0	0	0	1	0	0	0	0	0	0	0	0
CAASALSAGSQGNLIF_CASSLAGPRQETQYF	0	0	0	0	0	0	0	0	0	0	0	0	1	0	0	0	0	0	0	0	0
CAASALSNDYKLSF_CAIKASTDTQYF	0	0	0	0	0	0	0	0	0	1	0	0	0	0	0	0	0	0	0	0	0
CAASALTGGGNKLTF_CASSSGVRIDQETQYF	0	0	0	0	0	0	0	0	0	0	0	0	0	0	0	1	0	0	0	0	0
CAASANTGFQKLVF_CASSYGGINGYTF	0	0	0	1	0	0	0	0	0	0	0	0	0	0	0	0	0	0	0	0	0
CAASAPGGTSYGKLTF_CASSSGVREKLFF	0	0	0	0	0	0	0	0	0	0	0	0	0	0	0	1	0	0	0	0	0
CAASAPTGGFKTIF_CASSFIQGNTDTQYF	0	0	0	0	0	0	0	0	0	0	0	0	0	0	1	0	0	0	0	0	0
CAASAQEYGNKLVF_CASSQRTSGGTYEQYF	0	0	0	0	0	0	0	0	0	0	0	0	1	0	0	0	0	0	0	0	0
CAASAQFGNEKLTF_NA	0	0	0	0	0	0	0	0	0	0	0	0	1	0	0	0	0	0	0	0	0
CAASAQGQGAQKLVF_CASSEAGNYLGYTF	0	0	0	0	0	0	0	0	0	0	0	0	0	0	1	0	0	0	0	0	0
CAASARAGGTSYGKLTF_NA	0	0	0	0	0	0	0	0	0	1	0	0	0	0	0	0	0	0	0	0	0
CAASARGGKLIF_CASSLSSGNTGELFF	0	0	0	0	0	0	0	0	0	0	0	0	0	0	0	1	0	0	0	0	0
CAASARGQGAQKLVF_CASSPGSNYGYTF	0	0	0	0	0	0	0	0	0	1	0	0	0	0	0	0	0	0	0	0	0
CAASARNRGSTLGRLYF_CASSYTGELFF	0	0	0	0	0	0	0	0	0	0	0	0	0	0	0	1	0	0	0	0	0
CAASARPFSRAFGNEKLTF_CASSYPREQYF	0	0	0	0	0	0	0	0	0	0	0	0	0	0	1	0	0	0	0	0	0
CAASASGGSYIPTF_CAWSGGGASVGNEQFF	0	0	0	0	1	0	0	0	0	0	0	0	0	0	0	0	0	0	0	0	0
CAASASLGMGGGADGLTF_CASSPGGPTNEKLFF	0	0	0	0	0	0	0	0	0	0	0	0	1	0	0	0	0	0	0	0	0
CAASASTGNQFYF_CASSPSYEQYF	0	0	0	0	0	0	0	0	0	0	0	0	0	1	0	0	0	0	0	0	0
CAASASTHDMRF_CASSQTGANSPLHF	0	0	0	0	0	1	0	0	0	0	0	0	0	0	0	0	0	0	0	0	0
CAASASTNAGKSTF_CASSQGRGADTQYF	0	0	0	1	0	0	0	0	0	0	0	0	0	0	0	0	0	0	0	0	0
CAASATANDMRF_CASRTAPTNREKLFF	0	0	0	0	0	0	0	0	0	1	0	0	0	0	0	0	0	0	0	0	0
CAASATMYSGGGADGLTF_CASTSTPSGDTQYF	0	0	0	0	0	0	0	0	0	1	0	0	0	0	0	0	0	0	0	0	0
CAASAVTSGTYKYIF_CASSLSPGAGKNTIYF	0	0	0	0	0	0	0	0	0	0	0	0	0	0	1	0	0	0	0	0	0
CAASAWETSYDKVIF_CASSEERGGNQPQHF	0	0	0	0	0	0	0	0	0	0	0	0	0	1	0	0	0	0	0	0	0
CAASAWGNKLVF_CASSQTGGTGASGANVLTF	0	0	0	1	0	0	0	0	0	0	0	0	0	0	0	0	0	0	0	0	0
CAASAWGYSTLTF_CAWRGQGGNQPQHF	0	0	0	0	0	1	0	0	0	0	0	0	0	0	0	0	0	0	0	0	0
CAASAWSNQFYF_NA	0	0	0	0	0	0	0	0	0	1	0	0	0	0	0	0	0	0	0	0	0
CAASAYAGGGADGLTF_CASSPQRNYGYTF	0	0	0	0	0	0	0	0	0	1	0	0	0	0	0	0	0	0	0	0	0
CAASCMDSNYQLIW_CASNRITDGGYTF	0	0	0	0	0	0	0	0	0	0	1	0	0	0	0	0	0	0	0	0	0
CAASDANARLMF_CASSHQGTSRGNQPQHF	0	0	0	0	0	0	0	0	0	0	0	0	1	0	0	0	0	0	0	0	0
CAASDHSGGGADGLTF_CASSPGTGHSPLHF	0	0	0	0	0	0	0	0	0	0	0	0	0	0	1	0	0	0	0	0	0
CAASDLYSSASKIIF_CASSVTGSVGLDEQFF	0	0	1	0	0	0	0	0	0	0	0	0	0	0	0	0	0	0	0	0	0
CAASDLYSSASKIIF_NA	0	0	1	0	0	0	0	0	0	0	0	0	0	0	0	0	0	0	0	0	0
CAASDQTGANNLFF_CASSFTRGYEQFF	0	0	0	0	0	0	0	0	0	0	0	0	0	0	0	1	0	0	0	0	0
CAASDSGTYKYIF_CAITRTGTTDTQYF	0	0	0	0	0	0	0	0	0	0	0	0	0	0	1	0	0	0	0	0	0
CAASDSSYKLIF_CASKKDPSGANVLTF	0	0	0	0	0	0	0	0	0	0	0	0	0	0	0	1	0	0	0	0	0
CAASDTGRRALTF_CASSILLGQNTGELFF	0	0	0	0	0	0	0	0	0	0	0	1	0	0	0	0	0	0	0	0	0
CAASDTGRRALTF_CASSMDFLASF	0	0	0	0	0	0	0	0	0	0	0	0	1	0	0	0	0	0	0	0	0
CAASDTSGTYKYIF_CASSPSGPRKETQYF	0	0	0	0	0	0	0	0	0	0	0	0	0	0	0	0	1	0	0	0	0
CAASEAGGSYIPTF_CASSTTTSVTDTQYF	0	0	0	0	0	0	0	0	0	1	0	0	0	0	0	0	0	0	0	0	0
CAASEDGNKLVF_CASSEMGTSATQYF	0	0	0	0	0	1	0	0	0	0	0	0	0	0	0	0	0	0	0	0	0
CAASEDGNKLVF_CASSQGPGGAKNIQYF	0	0	0	0	0	1	0	0	0	0	0	0	0	0	0	0	0	0	0	0	0
CAASEDQGAQKLVF_NA	0	0	0	0	0	0	1	0	0	0	0	0	0	0	0	0	0	0	0	0	0
CAASEGGSNYKLTF_CASSLGQSPASEAFF	0	0	0	0	0	0	0	0	0	0	0	0	1	0	0	0	0	0	0	0	0
CAASEGGSNYKLTF_CASSLKGIYGYTF	0	0	0	0	0	0	0	0	0	0	0	0	1	0	0	0	0	0	0	0	0
CAASEGGSRLTF_CSARDGGGVGEQYF	0	0	0	1	0	0	0	0	0	0	0	0	0	0	0	0	0	0	0	0	0
CAASEGITGANSKLTF_CSSRLAGDTQYF	0	0	0	0	0	0	0	0	0	0	0	0	0	0	1	0	0	0	0	0	0
CAASEGSARQLTF_CASSRSANEKLFF	0	0	0	0	0	0	0	0	0	0	0	1	0	0	0	0	0	0	0	0	0
CAASEMPEKLVF_CASSPQIQGVYNEQFF	0	0	0	0	0	0	0	0	0	0	1	0	0	0	0	0	0	0	0	0	0
CAASESFQKLVF_CASSPYSGTLYEQYF	0	0	0	1	0	0	0	0	0	0	0	0	0	0	0	0	0	0	0	0	0
CAASESNARLMF_CAINLGGGTDTQYF	0	0	0	0	0	1	0	0	0	0	0	0	0	0	0	0	0	0	0	0	0
CAASEYQGGKLIF_CASSLEGQLNNYGYTF	0	0	0	0	0	0	0	0	0	0	0	0	0	0	1	0	0	0	0	0	0
CAASFMEYGNKLVF_CASSEALQETQYF	0	0	0	0	0	1	0	0	0	0	0	0	0	0	0	0	0	0	0	0	0
CAASFMEYGNKLVF_CSATGGGAVENIQYF	0	0	0	0	0	1	0	0	0	0	0	0	0	0	0	0	0	0	0	0	0
CAASFMGSNTGKLIF_CASGHQKQGGEQYF	0	0	0	0	0	0	0	0	0	1	0	0	0	0	0	0	0	0	0	0	0
CAASFPQGGTSYGKLTF_CASSMYQTETQYF	0	0	0	0	0	0	0	0	0	1	0	0	0	0	0	0	0	0	0	0	0
CAASFQGAQKLVF_CASSLTAQGSYEQYF	0	0	0	0	0	1	0	0	0	0	0	0	0	0	0	0	0	0	0	0	0
CAASFSDGQKLLF_CASSQEPSSTSGGWYEQFF	0	0	0	0	0	1	0	0	0	0	0	0	0	0	0	0	0	0	0	0	0
CAASFSGAGSYQLTF_CASSQEFITGVGSGANVLTF	0	0	0	1	0	0	0	0	0	0	0	0	0	0	0	0	0	0	0	0	0
CAASFSNNDMRF_CASSFYGKPDTQYF	0	0	0	1	0	0	0	0	0	0	0	0	0	0	0	0	0	0	0	0	0
CAASGAGGTSYGKLTF_CASSLEGGTNEKLFF	0	0	0	0	0	0	0	0	0	0	0	0	0	0	1	0	0	0	0	0	0
CAASGATNKLIF_CASSRDSYEQYF	0	0	0	0	0	1	0	0	0	0	0	0	0	0	0	0	0	0	0	0	0
CAASGDTDKLIF_NA	0	0	1	0	0	0	0	0	0	0	0	0	0	0	0	0	0	0	0	0	0
CAASGGGGADGLTF_CASSRDRGNQPQHF	0	0	0	0	0	0	0	0	0	1	0	0	0	0	0	0	0	0	0	0	0
CAASGGGSTLGRLYF_CASSLWRASTDTQYF	0	0	0	0	0	0	0	0	0	0	0	0	0	0	1	0	0	0	0	0	0
CAASGGGYQKVTF_CASSTRKGTGVLSGANVLTF	0	0	0	0	0	0	0	0	0	0	0	1	0	0	0	0	0	0	0	0	0
CAASGGNFNKFYF_NA	1	0	0	0	0	0	0	0	0	0	0	0	0	0	0	0	0	0	0	0	0
CAASGGQGGSEKLVF_CASSQRGNTEAFF	0	0	0	0	0	0	0	0	1	0	0	0	0	0	0	0	0	0	0	0	0
CAASGGSYIPTF_CASSQGLAGINNEQFF	0	0	0	0	0	0	0	0	0	0	0	0	1	0	0	0	0	0	0	0	0
CAASGGTGGFKTIF_CASSDFGGGIEQFF	0	0	0	0	0	0	0	0	0	0	0	0	0	0	1	0	0	0	0	0	0
CAASGGYNTDKLIF_CASSVAAEVQETQYF	0	0	0	0	0	0	0	0	0	0	0	0	0	0	1	0	0	0	0	0	0
CAASGGYSTLTF_CASSLSGRTDTQYF	0	0	0	0	0	0	0	0	0	0	0	1	0	0	0	0	0	0	0	0	0
CAASGHTGKLIF_CSASWTGDGYTF	0	0	0	0	0	0	0	0	0	0	0	0	0	0	1	0	0	0	0	0	0
CAASGKAGGTSYGKLTF_CASTSDRSAIF	0	0	0	0	0	0	0	0	0	1	0	0	0	0	0	0	0	0	0	0	0
CAASGNKLVF_CAISGDRGVTEAFF	0	0	0	0	0	0	0	0	0	1	0	0	0	0	0	0	0	0	0	0	0
CAASGNSGYSTLTF_NA	0	1	0	0	0	0	0	0	0	0	0	0	0	0	0	0	0	0	0	0	0
CAASGNTGGFKTIF_CSALEDGGKSSYNEQFF	0	0	0	0	0	0	0	0	1	0	0	0	0	0	0	0	0	0	0	0	0
CAASGNTPLVF_CASTPLNTEAFF	0	0	0	0	0	0	0	0	0	0	0	0	0	0	1	0	0	0	0	0	0
CAASGPGTASKLTF_CASSLGLATVRDTQYF	0	0	0	0	0	0	0	0	1	0	0	0	0	0	0	0	0	0	0	0	0
CAASGPTWNNAGNMLTF_CASSSGPTGMIAGANEQFF	0	0	0	0	0	0	0	0	0	0	0	0	1	0	0	0	0	0	0	0	0
CAASGQAGTALIF_CASSLEAFGAYSNQPQHF	0	0	0	0	0	0	0	0	0	0	0	1	0	0	0	0	0	0	0	0	0
CAASGRENKLIF_CASSLGYNQPQHF	0	0	0	0	0	0	0	0	0	0	0	0	0	0	1	0	0	0	0	0	0
CAASGRGGSQGNLIF_CASSVRGNQPQHF	0	0	0	1	0	0	0	0	0	0	0	0	0	0	0	0	0	0	0	0	0
CAASGSDYKLSF_CASSDPGARYGYTF	0	0	0	0	0	0	0	0	0	0	0	0	0	0	1	0	0	0	0	0	0
CAASGSFGNEKLTF_NA	0	0	0	0	0	0	0	0	0	0	0	0	0	0	1	0	0	0	0	0	0
CAASGSGGSNYKLTF_CASSLLGGAGANVLTF	0	0	0	0	0	0	0	0	0	0	0	1	0	0	0	0	0	0	0	0	0
CAASGSGGSNYKLTF_CASSLSGGVGADTQYF	0	0	0	0	0	0	0	0	0	0	1	0	0	0	0	0	0	0	0	0	0
CAASGSGGSNYKLTF_CASSPFGGVGQEPQHF	0	0	0	0	0	0	0	0	0	1	0	0	0	0	0	0	0	0	0	0	0
CAASGSGGSNYKLTF_CASSPRGQGPPTSGGPESETQYF	0	0	0	0	0	0	0	0	0	0	0	1	0	0	0	0	0	0	0	0	0
CAASGSGGSNYKLTF_CASSRSGGVGTDTQYF	0	0	0	0	0	0	0	0	0	1	0	0	0	0	0	0	0	0	0	0	0
CAASGSGNTPLVF_CSARNPSGLEQFF	0	0	0	1	0	0	0	0	0	0	0	0	0	0	0	0	0	0	0	0	0
CAASGSSNDMRF_CASSRDSYEQYF	0	0	0	0	0	0	0	0	0	0	0	0	0	0	1	0	0	0	0	0	0
CAASGSTGFQKLVF_CAISGSINSYEQYF	0	0	0	0	0	0	0	0	1	0	0	0	0	0	0	0	0	0	0	0	0
CAASGSVINDMRF_CASSLALAGDLRDEQFF	0	0	0	0	0	1	0	0	0	0	0	0	0	0	0	0	0	0	0	0	0
CAASGSVPGTYKYIF_CASSRVSFVGGRYGYTF	0	0	0	0	0	1	0	0	0	0	0	0	0	0	0	0	0	0	0	0	0
CAASGTGGFKTIF_CASSFNGGASYEQYV	0	0	0	0	0	0	0	0	0	0	1	0	0	0	0	0	0	0	0	0	0
CAASGTGRRALTF_CASSYGAAPYNEQFF	0	0	0	0	0	0	0	0	0	0	0	1	0	0	0	0	0	0	0	0	0
CAASGTSGTYKYIF_CASSQGPGTNTEAFF	0	0	0	0	0	0	0	0	0	0	0	0	0	1	0	0	0	0	0	0	0
CAASGWDTGFQKLVF_NA	0	0	1	0	0	0	0	0	0	0	0	0	0	0	0	0	0	0	0	0	0
CAASGWGGANSKLTF_CASSHGYEQYF	0	0	0	0	0	0	0	0	0	0	0	0	0	1	0	0	0	0	0	0	0
CAASGWTGFQKLVF_CASTRQGGSYNEQFF	0	0	0	0	0	0	0	0	0	0	0	0	0	0	1	0	0	0	0	0	0
CAASGYGNNRLAF_NA	0	0	0	1	0	0	0	0	0	0	0	0	0	0	0	0	0	0	0	0	0
CAASGYGSARQLTF_CASSLSGAYNEQFF	0	0	0	0	0	0	0	0	0	0	0	0	1	0	0	0	0	0	0	0	0
CAASGYSNYQLIW_CSAPQAKSYEQYF	0	0	0	0	0	0	0	0	0	0	0	0	1	0	0	0	0	0	0	0	0
CAASHISSYGKLTF_CASRGVGVGNEQFF	0	0	0	0	0	0	0	0	1	0	0	0	0	0	0	0	0	0	0	0	0
CAASHRWQKLLF_CASSLSGGETQYF	0	0	0	0	0	0	0	0	0	1	0	0	0	0	0	0	0	0	0	0	0
CAASHSGQAAGNKLTF_CASTRTSGGAHEQFF	0	0	0	0	0	0	0	0	0	0	0	0	0	0	1	0	0	0	0	0	0
CAASHTGRRALTF_CASSPGGQPQHF	0	0	0	0	0	0	0	0	0	0	0	0	0	0	1	0	0	0	0	0	0
CAASIAGNQFYF_CATSRDLAGNTEAFF	0	0	0	0	0	0	0	0	0	0	0	0	0	0	1	0	0	0	0	0	0
CAASIAGNQFYF_CSVGVSGDRETQYF	0	0	0	0	0	0	0	0	0	1	0	0	0	0	0	0	0	0	0	0	0
CAASIATGNQFYF_CATSRVGASYNEQFF	0	0	0	0	0	0	0	0	0	0	0	1	0	0	0	0	0	0	0	0	0
CAASIGDYKLSF_CATSRTGATSYNEQFF	0	0	0	0	0	0	0	0	0	0	0	0	0	0	1	0	0	0	0	0	0
CAASIGGSNYKLTF_CASSPGTGVLSSPLHF	0	0	0	0	0	0	0	0	0	0	0	0	0	0	1	0	0	0	0	0	0
CAASIGGTSYGKLTF_CASGRSSSTDTQYF	0	0	1	0	0	0	0	0	0	0	0	0	0	0	0	0	0	0	0	0	0
CAASIGNYQLIW_CASYQNTGELFF	0	0	0	0	0	0	0	0	0	1	0	0	0	0	0	0	0	0	0	0	0
CAASIGSGGSNYKLTF_CSAHGGGSEQFF	0	0	0	0	0	0	0	0	0	0	0	0	1	0	0	0	0	0	0	0	0
CAASIGTGRRALTF_CASSSPGIAGSQSSKNIQYF	0	0	0	0	0	0	0	0	0	0	0	0	0	0	0	1	0	0	0	0	0
CAASIHGGSQGNLIF_CASSAGTANTEAFF	0	0	0	0	0	0	0	0	0	0	0	0	0	0	1	0	0	0	0	0	0
CAASIIRGNKLVF_CASSQGARVGTGELFF	0	0	0	0	0	0	0	0	0	1	0	0	0	0	0	0	0	0	0	0	0
CAASILAANFGNEKLTF_CAWSGASQETQYF	0	0	0	0	0	0	1	0	0	0	0	0	0	0	0	0	0	0	0	0	0
CAASINQAGTALIF_CSAPRVAGGEQFF	0	0	0	0	0	0	0	0	0	0	0	0	0	0	0	1	0	0	0	0	0
CAASINRDDKIIF_CSAREPPGQGSGDQPQHF	0	0	0	1	0	0	0	0	0	0	0	0	0	0	0	0	0	0	0	0	0
CAASINSGYSTLTF_CASSTQGSVHGYTF	0	0	0	1	0	0	0	0	0	0	0	0	0	0	0	0	0	0	0	0	0
CAASIPGGYNKLIF_CASSPGTGISLREQYF	0	0	0	0	0	0	0	0	0	0	0	0	0	0	0	1	0	0	0	0	0
CAASIPQAGTALIF_CASSQGASGEQYF	0	0	0	0	0	1	0	0	0	0	0	0	0	0	0	0	0	0	0	0	0
CAASIQTGGSYIPTF_CASSLSRTSGRAPETQYF	0	0	0	0	0	0	1	0	0	0	0	0	0	0	0	0	0	0	0	0	0
CAASIRAAGNKLTF_CASSSLGTAYEQYF	0	0	0	0	0	0	0	0	0	0	0	0	0	0	0	1	0	0	0	0	0
CAASIRAGGTSYGKLTF_CASSYLTSADTQYF	0	0	0	0	0	1	0	0	0	0	0	0	0	0	0	0	0	0	0	0	0
CAASIRDYKLSF_NA	0	0	1	0	0	0	0	0	0	0	0	0	0	0	0	0	0	0	0	0	0
CAASIRGSYIPTF_CATSGLSGFSYNEQFF	0	0	0	0	0	0	0	0	0	0	1	0	0	0	0	0	0	0	0	0	0
CAASIRIKAAGNKLTF_NA	0	0	0	0	0	0	0	0	0	0	0	0	0	0	1	0	0	0	0	0	0
CAASIRNNAGNMLTF_CASSVEIRKVEQFF	0	0	0	0	0	0	0	0	0	0	0	1	0	0	0	0	0	0	0	0	0
CAASIRTSGSRLTF_CASSQVEAEQYF	0	0	0	1	0	0	0	0	0	0	0	0	0	0	0	0	0	0	0	0	0
CAASIRTSGSRLTF_CSAVGTDLVGYTF	0	0	0	1	0	0	0	0	0	0	0	0	0	0	0	0	0	0	0	0	0
CAASISFGNVLHC_CASSYWTTGELFF	0	0	0	0	0	0	0	0	0	0	1	0	0	0	0	0	0	0	0	0	0
CAASISNARLMF_CASIPTPGGGGPDTQYF	0	0	0	0	0	0	0	0	0	1	0	0	0	0	0	0	0	0	0	0	0
CAASISRRDDKIIF_CASSQDRGSNQPQHF	0	0	0	0	0	0	0	0	0	0	0	0	0	0	0	1	0	0	0	0	0
CAASISSGSARQLTF_CASSLKPFSSGNEQFF	0	0	0	0	0	0	0	0	0	0	0	0	1	0	0	0	0	0	0	0	0
CAASITGGGNKLTF_CASGRRGGGLDTQYF	0	0	0	0	0	0	0	0	0	0	0	0	0	0	1	0	0	0	0	0	0
CAASITGGSYIPTF_CASREALGNTIYF	0	0	0	1	0	0	0	0	0	0	0	0	0	0	0	0	0	0	0	0	0
CAASITGNTPLVF_CASSFRDREKLFF	0	0	0	0	0	0	0	0	0	0	0	1	0	0	0	0	0	0	0	0	0
CAASITNAGKSTF_CASTGGVDTQYF	0	0	0	0	0	0	0	0	0	0	0	0	0	0	0	1	0	0	0	0	0
CAASIVSSNTGKLIF_NA	1	0	0	0	0	0	0	0	0	0	0	0	0	0	0	0	0	0	0	0	0
CAASIWGNQFYF_CASSQVGDSNQPQHF	0	0	0	0	0	0	0	0	0	0	1	0	0	0	0	0	0	0	0	0	0
CAASIYNDYKLSF_CASSPPRGGSYEQYF	0	0	0	0	0	0	0	0	0	0	0	0	0	0	0	1	0	0	0	0	0
CAASIYNNNDMRF_CASSLDPTDTQYF	0	0	0	0	0	0	0	0	0	0	0	0	1	0	0	0	0	0	0	0	0
CAASKAGGYQKVTF_CASSQGEGGAFSNEQFF	0	0	0	0	0	0	0	0	0	0	0	0	0	0	0	1	0	0	0	0	0
CAASKDGNNRLAF_CASSPPSSGGRGEQFF	0	0	0	1	0	0	0	0	0	0	0	0	0	0	0	0	0	0	0	0	0
CAASKDNQGGKLIF_CASSEWGDIKNIQYF	0	0	0	1	0	0	0	0	0	0	0	0	0	0	0	0	0	0	0	0	0
CAASKDNQGGKLIF_CSARPPGTSIDNEQFF	0	0	0	1	0	0	0	0	0	0	0	0	0	0	0	0	0	0	0	0	0
CAASKESGGAGKSTF_CASSQLAGGTYEQYF	0	0	0	0	0	0	0	0	0	0	0	0	1	0	0	0	0	0	0	0	0
CAASKGFQKLVF_CAPRQRTGDIQYF	0	0	0	0	0	0	0	0	0	0	0	0	0	0	0	0	1	0	0	0	0
CAASKGGFKTIF_CASSLNPSGGKSSYNEQFF	0	0	0	0	0	0	0	0	0	0	0	0	0	0	1	0	0	0	0	0	0
CAASKGGSEKLVF_CASSAGTGHTEAFF	0	0	0	0	0	0	0	0	0	0	0	0	0	0	1	0	0	0	0	0	0
CAASKGGSSNTGKLIF_CASSYRPSTGDTF	0	0	0	1	0	0	0	0	0	0	0	0	0	0	0	0	0	0	0	0	0
CAASKGGTASKLTF_CSASGTGSPDTQYF	0	0	0	0	0	0	0	0	0	0	0	0	0	0	1	0	0	0	0	0	0
CAASKGGTYKYIF_CSPSQGGSSTDTQYF	0	0	0	0	0	0	0	0	1	0	0	0	0	0	0	0	0	0	0	0	0
CAASKGNTDKLIF_CASSFTGGNQPQHF	0	0	0	0	0	0	0	0	0	0	0	1	0	0	0	0	0	0	0	0	0
CAASKGQGGKLIF_CSVGRLAGRDQETQYF	0	0	1	0	0	0	0	0	0	0	0	0	0	0	0	0	0	0	0	0	0
CAASKGSGTASKLTF_CSGGGGTGELFF	0	0	0	1	0	0	0	0	0	0	0	0	0	0	0	0	0	0	0	0	0
CAASKGSNYKLTF_CASSSRVGGYTF	0	0	0	0	0	0	0	0	0	0	0	0	0	0	0	1	0	0	0	0	0
CAASKGSNYQLIW_CASRNRGQPQHF	0	0	0	0	0	0	0	0	0	1	0	0	0	0	0	0	0	0	0	0	0
CAASKGSSNTGKLIF_CASSLGHTNGYTF	0	0	0	0	0	0	0	0	0	0	0	0	1	0	0	0	0	0	0	0	0
CAASKGSSNTGKLIF_CASSQQVGESSYNEQFF	0	0	0	1	0	0	0	0	0	0	0	0	0	0	0	0	0	0	0	0	0
CAASKGTGSYQLTF_NA	0	0	0	0	0	1	0	0	0	0	0	0	0	0	0	0	0	0	0	0	0
CAASKGTNAGKSTF_CASSLVSRHPGQPQHF	0	0	0	0	0	0	0	0	0	0	0	0	1	0	0	0	0	0	0	0	0
CAASKGYSTLTF_CASSLNNSPGELFF	0	0	0	0	0	0	0	0	0	0	0	0	0	0	1	0	0	0	0	0	0
CAASKIQGAQKLVF_CSARVLEGLKGYTF	0	0	0	0	0	0	0	0	0	0	0	0	0	0	1	0	0	0	0	0	0
CAASKKAAGNKLTF_CSARGTAYGYTF	0	0	0	0	0	0	0	0	0	0	0	0	0	0	0	1	0	0	0	0	0
CAASKKGNRLAF_CASSSGPPAGELFF	0	0	0	0	0	0	0	0	0	0	0	0	0	0	0	1	0	0	0	0	0
CAASKNGGATNKLIF_CASGPRSGGYTF	0	0	0	0	0	0	0	0	0	0	0	0	1	0	0	0	0	0	0	0	0
CAASKNTDKLIF_CASSYVRGNNEQFF	0	0	0	0	0	0	1	0	0	0	0	0	0	0	0	0	0	0	0	0	0
CAASKPGTASKLTF_CASSPGQGNGNTIYF	0	0	0	0	0	0	0	0	0	0	0	0	0	0	0	0	0	1	0	0	0
CAASKPSGYALNF_CASQPGGANVLTF	0	0	0	0	0	0	0	0	0	1	0	0	0	0	0	0	0	0	0	0	0
CAASKQGGGNKLTF_CASSVGSGGGNEQFF	0	0	0	1	0	0	0	0	0	0	0	0	0	0	0	0	0	0	0	0	0
CAASKRKNYGGSQGNLIF_CASSPEGYEQYF	0	0	0	0	0	0	0	0	0	0	0	0	0	0	1	0	0	0	0	0	0
CAASKSGGATNKLIF_CARGLAGAGETQYF	0	0	0	0	0	0	1	0	0	0	0	0	0	0	0	0	0	0	0	0	0
CAASKSGGYQKVTF_NA	0	0	0	0	0	0	0	0	0	0	0	0	0	0	0	1	0	0	0	0	0
CAASKSNMLTF_CSGLTGGSYGYTF	0	0	0	0	0	0	1	0	0	0	0	0	0	0	0	0	0	0	0	0	0
CAASKSSGSARQLTF_NA	0	0	0	0	0	0	0	0	0	1	0	0	0	0	0	0	0	0	0	0	0
CAASKSSSASKIIF_CASSQGLSGTDTQYF	0	0	0	0	0	0	0	0	0	0	0	0	0	1	0	0	0	0	0	0	0
CAASKSTGGFKTIF_CASARPGLGTDTQYF	0	0	0	0	0	0	0	0	0	0	0	0	0	0	1	0	0	0	0	0	0
CAASKTDKLIF_CASSLGLGGDTQYF	0	0	0	0	0	0	0	0	1	0	0	0	0	0	0	0	0	0	0	0	0
CAASKTGFGNVLHC_CASSMEASVGNEQFF	0	0	0	0	0	0	0	0	0	0	0	0	0	0	1	0	0	0	0	0	0
CAASKTGTASKLTF_CASSYSIMAGAARAFF	0	0	0	0	0	0	0	0	0	0	0	0	0	0	0	1	0	0	0	0	0
CAASKTNFGNEKLTF_CASSEFTGGREQYF	0	0	0	1	0	0	0	0	0	0	0	0	0	0	0	0	0	0	0	0	0
CAASKVGKIIF_CAISDGGMNTEAFF	0	0	0	0	0	0	0	0	0	1	0	0	0	0	0	0	0	0	0	0	0
CAASKVSGGYNKLIF_CAIRGDGSYEQYF	0	0	0	0	0	0	0	0	0	0	0	0	0	0	1	0	0	0	0	0	0
CAASLGGSYIPTF_CASSLSRRTGSNEQFF	0	0	0	0	0	0	0	0	0	0	0	0	1	0	0	0	0	0	0	0	0
CAASLGNQFYF_CASSDNRGPYYGYTF	0	0	0	0	1	0	0	0	0	0	0	0	0	0	0	0	0	0	0	0	0
CAASLMNRDDKIIF_CASGGTNYGYTF	0	0	0	0	0	0	0	0	0	1	0	0	0	0	0	0	0	0	0	0	0
CAASLNSGNTPLVF_CATGAMYQETQYF	0	0	0	0	0	0	0	0	0	1	0	0	0	0	0	0	0	0	0	0	0
CAASLRRGKSTF_CASSQAGLLLHF	0	0	0	0	0	0	0	0	0	0	0	0	0	0	1	0	0	0	0	0	0
CAASLSGSARQLTF_CASSLGAGSGEQYF	0	0	0	0	0	0	0	0	1	0	0	0	0	0	0	0	0	0	0	0	0
CAASLSGSARQLTF_CASSLGRGWSPLHF	0	0	0	0	0	0	0	0	1	0	0	0	0	0	0	0	0	0	0	0	0
CAASLSGYSTLTF_CSARDRLAGSPDTQYF	0	0	0	0	0	0	0	0	0	1	0	0	0	0	0	0	0	0	0	0	0
CAASLSNSGYALNF_CASSPEPGQGGVETQYF	0	0	0	1	0	0	0	0	0	0	0	0	0	0	0	0	0	0	0	0	0
CAASLSSGSRLTF_CASSNPGGGGSPLHF	0	0	0	0	0	0	0	0	0	0	0	0	0	0	1	0	0	0	0	0	0
CAASLTFYSSASKIIF_CASSLLSGAGELFF	0	0	0	0	0	0	0	0	0	0	0	1	0	0	0	0	0	0	0	0	0
CAASLTGGGNKLTF_CASSLGDGYEQYF	0	0	0	0	0	0	0	0	0	0	0	0	0	0	0	1	0	0	0	0	0
CAASMAGGFKTIF_CASSPQVRLAGDEQFF	0	0	0	0	0	0	0	0	0	1	0	0	0	0	0	0	0	0	0	0	0
CAASMAGTALIF_CASSARLDDGELFF	0	0	0	0	0	0	0	0	0	0	0	0	1	0	0	0	0	0	0	0	0
CAASMDDMRF_CASSRDRPNTGELFF	0	0	0	1	0	0	0	0	0	0	0	0	0	0	0	0	0	0	0	0	0
CAASMGGGSNYKLTF_CSAVGGQANEKLFF	0	0	0	0	0	1	0	0	0	0	0	0	0	0	0	0	0	0	0	0	0
CAASMGYQTSGSRLTF_CASRMRGENEQFF	0	0	0	0	0	0	1	0	0	0	0	0	0	0	0	0	0	0	0	0	0
CAASMIKAAGNKLTF_CASSLDRGYSPLHF	0	0	0	0	0	1	0	0	0	0	0	0	0	0	0	0	0	0	0	0	0
CAASMLGGTSYGKLTF_CASSQGTQKIQETQYF	0	0	0	0	0	0	0	0	0	0	0	0	0	0	1	0	0	0	0	0	0
CAASMLTGANNLFF_CASTYYGQGGTGELFF	0	0	0	0	0	0	0	0	0	0	0	0	0	0	1	0	0	0	0	0	0
CAASMMDSSYKLIF_CASSLVAGDEQFF	0	0	0	0	0	0	0	0	0	0	0	1	0	0	0	0	0	0	0	0	0
CAASMMGTYKYIF_CASSLQGQSTDTQYF	0	0	0	0	0	0	0	0	0	0	0	0	0	0	0	0	0	1	0	0	0
CAASMNTGFQKLVF_CASRSEGYEKLFF	0	0	0	1	0	0	0	0	0	0	0	0	0	0	0	0	0	0	0	0	0
CAASMRAGANNLFF_CASSYLGGGKNGYTF	0	0	0	0	0	0	0	0	0	0	0	0	0	0	1	0	0	0	0	0	0
CAASMRTGNQFYF_CASSYSRGWGTEAFF	0	0	0	0	0	0	0	0	0	0	0	0	0	0	1	0	0	0	0	0	0
CAASMSTGFQKLVF_CATSSTGDRKLFF	0	0	0	0	0	0	0	0	0	1	0	0	0	0	0	0	0	0	0	0	0
CAASMTGFQKLVF_NA	1	0	0	0	0	0	0	0	0	0	0	0	0	0	0	0	0	0	0	0	0
CAASMTSNAGKSTF_CASSSSGTGRPNEKLFF	0	0	0	1	0	0	0	0	0	0	0	0	0	0	0	0	0	0	0	0	0
CAASMYDGGFKTIF_NA	0	1	0	0	0	0	0	0	0	0	0	0	0	0	0	0	0	0	0	0	0
CAASNDDYKLSF_CASSVGRSGRTGELFF	0	0	0	0	0	1	0	0	0	0	0	0	0	0	0	0	0	0	0	0	0
CAASNEGGSEKLVF_CASSQDRGATDTQYF	0	0	0	0	0	0	0	0	0	0	0	0	0	0	0	1	0	0	0	0	0
CAASNGPGRRALTF_CASSITGYEQYF	0	0	0	1	0	0	0	0	0	0	0	0	0	0	0	0	0	0	0	0	0
CAASNGQAGTALIF_CSASGSSGYEQYF	0	0	1	0	0	0	0	0	0	0	0	0	0	0	0	0	0	0	0	0	0
CAASNHGNNRLAF_CASSVGSNPEKLFF	0	0	0	0	0	0	0	0	0	0	0	0	0	0	0	1	0	0	0	0	0
CAASNQAGTALIF_CASSRQGGNNEQFF	0	0	0	0	0	0	0	0	0	1	0	0	0	0	0	0	0	0	0	0	0
CAASNRDSNYQLIW_CASSLWRGGNEQFF	0	0	0	1	0	0	0	0	0	0	0	0	0	0	0	0	0	0	0	0	0
CAASNRGGADGLTF_CASSSTAHTDTQYF	0	0	0	0	0	1	0	0	0	0	0	0	0	0	0	0	0	0	0	0	0
CAASNSGGSNYKLTF_CASSLGALKQYF	0	0	0	0	0	0	1	0	0	0	0	0	0	0	0	0	0	0	0	0	0
CAASNSGGSNYKLTF_CASSPMQDTQYF	0	0	0	1	0	0	0	0	0	0	0	0	0	0	0	0	0	0	0	0	0
CAASNSMYSGGGADGLTF_CASSLEGLGAEAFF	0	0	0	0	0	0	0	0	0	0	0	1	0	0	0	0	0	0	0	0	0
CAASNTGAGSYQLTF_NA	0	0	0	0	0	1	0	0	0	0	0	0	0	0	0	0	0	0	0	0	0
CAASNTGNQFYF_CASSFGGGNTEAFF	0	0	0	0	0	0	1	0	0	0	0	0	0	0	0	0	0	0	0	0	0
CAASNTGNQFYF_CSAVTSLAGGSLF	0	0	0	0	0	0	1	0	0	0	0	0	0	0	0	0	0	0	0	0	0
CAASPAGTASKLTF_CSARDRGRGGRETQYF	0	0	0	0	0	0	0	0	0	0	0	0	0	0	1	0	0	0	0	0	0
CAASPDRGYNKLIF_CASSRPLAGGNEQFF	0	0	0	0	0	0	0	0	1	0	0	0	0	0	0	0	0	0	0	0	0
CAASPFSGGYNKLIF_CASSFGAGGLTLEQYF	0	0	0	1	0	0	0	0	0	0	0	0	0	0	0	0	0	0	0	0	0
CAASPFSGGYNKLIF_NA	0	0	0	1	0	0	0	0	0	0	0	0	0	0	0	0	0	0	0	0	0
CAASPGGFGNEKLTF_CASSSTGATSTDTQYF	0	0	0	0	0	1	0	0	0	0	0	0	0	0	0	0	0	0	0	0	0
CAASPGGGFKTIF_CSAGTETQYF	0	0	0	0	0	0	0	0	0	0	0	0	0	0	1	0	0	0	0	0	0
CAASPGGSYIPTF_CASSGQGRNTIYF	0	0	0	0	0	0	0	0	0	0	0	0	1	0	0	0	0	0	0	0	0
CAASPGGSYIPTF_CASSLTYEQYF	0	0	0	0	0	0	0	0	0	0	0	0	0	0	0	1	0	0	0	0	0
CAASPGGSYIPTF_CSGGDPGELFF	0	0	0	0	0	0	0	0	0	0	0	0	0	0	1	0	0	0	0	0	0
CAASPISNFGNEKLTF_CASSHPGLAGMGWQETQYF	0	0	0	0	0	0	0	0	0	0	0	0	0	1	0	0	0	0	0	0	0
CAASPLEGTYKYIF_CATSDRLAGAIADTQYF	0	0	0	0	0	0	0	0	0	1	0	0	0	0	0	0	0	0	0	0	0
CAASPLISGGGADGLTF_CASSTSMNTGELFF	0	0	0	0	0	0	0	0	0	1	0	0	0	0	0	0	0	0	0	0	0
CAASPNNNARLMF_CASSWGQGGEKLFF	0	0	0	0	0	0	0	0	0	0	0	0	0	0	1	0	0	0	0	0	0
CAASPNNNDMRF_CASSLRALNTEAFF	0	0	1	0	0	0	0	0	0	0	0	0	0	0	0	0	0	0	0	0	0
CAASPPGGSNYKLTF_CASSPWTSGSTDTQYF	0	0	0	0	0	0	1	0	0	0	0	0	0	0	0	0	0	0	0	0	0
CAASPPRDYKLSF_NA	0	0	0	0	0	0	0	0	0	0	0	0	1	0	0	0	0	0	0	0	0
CAASPPSGYSTLTF_CASSGIERTGAYNEQFF	0	0	0	0	0	0	0	0	0	0	0	0	0	0	0	0	1	0	0	0	0
CAASPPTGNNRKLIW_CSASRGDEQYF	0	0	0	0	0	0	0	0	0	0	0	0	0	0	1	0	0	0	0	0	0
CAASPQTGANNLFF_CASSLGLAGGPIRRTDTQYF	0	0	0	0	0	0	0	0	0	0	0	0	1	0	0	0	0	0	0	0	0
CAASPSGDKLTF_CASSVGQGATGELFF	0	0	0	0	0	0	0	0	0	0	0	0	0	0	1	0	0	0	0	0	0
CAASPSKFTGTASKLTF_CASNVKAPGGYTF	0	0	1	0	0	0	0	0	0	0	0	0	0	0	0	0	0	0	0	0	0
CAASPSTDSWGKLQF_CASSRGLPSNQPQHF	0	0	0	0	0	0	0	0	1	0	0	0	0	0	0	0	0	0	0	0	0
CAASPSTSGTYKYIF_CASSRHRNEQFF	0	0	0	1	0	0	0	0	0	0	0	0	0	0	0	0	0	0	0	0	0
CAASPTGKLIF_CSARPGGPQPQHF	0	0	0	0	0	0	0	0	0	0	0	0	0	0	1	0	0	0	0	0	0
CAASPYGNNRLAF_CASSLDPTRGPEQFF	0	0	0	0	0	0	0	0	0	0	1	0	0	0	0	0	0	0	0	0	0
CAASQTGANNLFF_CASSQLGAYEQYF	0	0	0	0	0	0	0	0	0	0	0	0	1	0	0	0	0	0	0	0	0
CAASRAAGNKLTF_CASSPGVGQATNEKLFF	0	0	0	1	0	0	0	0	0	0	0	0	0	0	0	0	0	0	0	0	0
CAASRADSWGKLQF_CASGAGAGQPQHF	0	0	0	1	0	0	0	0	0	0	0	0	0	0	0	0	0	0	0	0	0
CAASRADSWGKLQF_CASSLILGQPQHF	0	0	0	1	0	0	0	0	0	0	0	0	0	0	0	0	0	0	0	0	0
CAASRAGNNRKLIW_CASSLPGSGANVLTF	0	0	0	1	0	0	0	0	0	0	0	0	0	0	0	0	0	0	0	0	0
CAASRAGNTPLVF_CASSLVQRQGLNYGYTF	0	0	0	0	0	0	0	0	0	0	1	0	0	0	0	0	0	0	0	0	0
CAASRDNYGQNFVF_CSASLGGTGAFF	0	0	0	0	0	0	0	0	0	0	0	0	0	1	0	0	0	0	0	0	0
CAASRDQAGTALIF_CASSSPPTSGNTIYF	0	0	0	0	0	0	0	0	0	0	0	0	0	0	0	1	0	0	0	0	0
CAASREFGNEKLTF_CASSVAGQGFYEQYF	0	0	0	0	0	0	1	0	0	0	0	0	0	0	0	0	0	0	0	0	0
CAASRESGGSNYKLTF_CASKTDFSEKLFF	0	0	0	1	0	0	0	0	0	0	0	0	0	0	0	0	0	0	0	0	0
CAASRGAAGNKLTF_CSARRGQGDEKLFF	0	0	0	0	0	0	1	0	0	0	0	0	0	0	0	0	0	0	0	0	0
CAASRGAFGNEKLTF_NA	0	0	0	0	0	0	0	0	0	0	0	0	1	0	0	0	0	0	0	0	0
CAASRGAGGTSYGKLTF_CASWGGYEQYF	0	0	0	0	0	0	0	0	0	0	0	0	0	0	0	0	1	0	0	0	0
CAASRGAGNTPLVF_CSGGRGTGELFF	0	0	0	0	0	0	0	0	0	0	0	1	0	0	0	0	0	0	0	0	0
CAASRGGNEKLTF_NA	0	0	0	0	0	0	1	0	0	0	0	0	0	0	0	0	0	0	0	0	0
CAASRGGNKLVF_CASSEGQLFSFNQPQHF	0	0	0	0	0	0	0	0	0	0	0	0	0	1	0	0	0	0	0	0	0
CAASRGNGNQFYF_CASSLVGIAVSEAFF	0	0	0	0	0	0	0	0	0	0	0	0	0	0	0	0	1	0	0	0	0
CAASRGSNYQLIW_CSARDLRSSGKTYQETQYF	0	0	0	1	0	0	0	0	0	0	0	0	0	0	0	0	0	0	0	0	0
CAASRGTDKLIF_CASSPGSAVNYGYTF	0	0	0	0	0	0	1	0	0	0	0	0	0	0	0	0	0	0	0	0	0
CAASRIGNQFYF_CASSLKDRVFYEQYF	0	0	0	0	0	0	0	0	0	0	1	0	0	0	0	0	0	0	0	0	0
CAASRLTGGGNKLTF_CASSGATSGGWQETQYF	0	0	0	0	0	0	0	0	0	0	0	0	0	0	1	0	0	0	0	0	0
CAASRNFDNFNKFYF_CASSPLAESSYNEQFF	0	0	0	0	0	1	0	0	0	0	0	0	0	0	0	0	0	0	0	0	0
CAASRNSGGYQKVTF_CASSQDTGDYGYTF	0	0	0	0	0	0	0	0	0	1	0	0	0	0	0	0	0	0	0	0	0
CAASRNTGNQFYF_CASSQTGAFQPQHF	0	0	0	0	0	1	0	0	0	0	0	0	0	0	0	0	0	0	0	0	0
CAASRNTGNQFYF_CSASSLAGGLYQETQYF	0	0	0	0	0	1	0	0	0	0	0	0	0	0	0	0	0	0	0	0	0
CAASRPGNNRLAF_NA	0	0	0	0	0	0	0	0	0	0	0	0	0	0	0	1	0	0	0	0	0
CAASRPGYALNF_CATSDAESGSNQPQHF	0	0	0	0	0	0	1	0	0	0	0	0	0	0	0	0	0	0	0	0	0
CAASRPLSDGQKLLF_CASSLQGGNTEAFF	0	0	0	0	0	0	0	0	0	0	0	0	0	0	1	0	0	0	0	0	0
CAASRPNTGNQFYF_CASSLSRLGDQPQHF	0	0	0	1	0	0	0	0	0	0	0	0	0	0	0	0	0	0	0	0	0
CAASRPSNDYKLSF_CASRDPPTDTQYF	0	0	0	0	0	0	0	0	0	1	0	0	0	0	0	0	0	0	0	0	0
CAASRQNGGFKTIF_CASSTWGVQASNQPQHF	0	0	0	0	0	0	0	0	0	0	1	0	0	0	0	0	0	0	0	0	0
CAASRRAGNNRKLIW_CASSLEGQGETQYF	0	0	0	0	0	0	0	0	0	0	0	1	0	0	0	0	0	0	0	0	0
CAASRRGGGKLIF_CASSLVSSGSAGELFF	0	0	0	0	0	0	0	0	0	0	0	1	0	0	0	0	0	0	0	0	0
CAASRRSNFGNEKLTF_CASRQGPGRPSYEQYF	0	0	0	0	0	0	0	0	0	0	0	0	0	1	0	0	0	0	0	0	0
CAASRSSDMRF_CSAQGWNTEAFF	0	0	0	0	0	0	0	0	0	0	0	1	0	0	0	0	0	0	0	0	0
CAASRSSGNTGKLIF_NA	0	0	0	1	0	0	0	0	0	0	0	0	0	0	0	0	0	0	0	0	0
CAASRSSIQGAQKLVF_CASSPRGFGRQFF	0	0	0	0	0	0	0	0	0	0	0	0	0	0	0	1	0	0	0	0	0
CAASRTGNQFYF_CASSPRSGGSTGELFF	0	0	0	0	0	0	0	0	0	1	0	0	0	0	0	0	0	0	0	0	0
CAASRTYNQGGKLIF_CSASPHDNSQGGYTF	0	0	0	1	0	0	0	0	0	0	0	0	0	0	0	0	0	0	0	0	0
CAASRVGGQKLLF_CASSTGHGGSSYEQYF	0	0	0	0	0	0	0	0	0	0	0	0	0	0	1	0	0	0	0	0	0
CAASRVGTASKLTF_NA	0	0	0	1	0	0	0	0	0	0	0	0	0	0	0	0	0	0	0	0	0
CAASRYSSASKIIF_CASSAQGGNNQPQHF	0	0	0	0	0	0	0	0	0	0	0	0	0	0	0	1	0	0	0	0	0
CAASRYSSASKIIF_CASSLHLEGTEAFF	0	0	0	0	0	0	0	0	0	0	0	0	0	0	0	1	0	0	0	0	0
CAASSAGFQKLVF_CASSLEGGGYQPQHF	0	0	0	0	0	0	0	0	0	0	0	0	0	0	0	1	0	0	0	0	0
CAASSAGFQKLVF_NA	0	0	0	0	0	0	0	0	0	0	0	0	0	0	0	1	0	0	0	0	0
CAASSETSGSRLTF_CASSAIPGNSPLHF	0	0	0	0	0	0	0	0	0	1	0	0	0	0	0	0	0	0	0	0	0
CAASSGGGFKTIF_CASRQGGNSPLHF	0	0	0	0	0	0	0	0	0	0	0	0	0	1	0	0	0	0	0	0	0
CAASSGGSNYKLTF_CASSQDWGYGYTF	0	0	0	0	0	1	0	0	0	0	0	0	0	0	0	0	0	0	0	0	0
CAASSGGSTLGRLYF_CASSLSGRANEQFF	0	0	1	0	0	0	0	0	0	0	0	0	0	0	0	0	0	0	0	0	0
CAASSGGTASKLTF_CASGRVSYEQYF	0	0	0	0	0	0	1	0	0	0	0	0	0	0	0	0	0	0	0	0	0
CAASSGNTGKLIF_CASRTSGNAYEQYF	0	0	0	1	0	0	0	0	0	0	0	0	0	0	0	0	0	0	0	0	0
CAASSGNTPLVF_CASGGDGNRGANVLTF	0	0	0	0	0	0	0	0	0	0	0	0	0	0	0	0	0	0	0	0	1
CAASSGSNYQLIW_CASSLASQGHSEQFF	0	0	0	0	0	0	0	0	0	0	0	0	1	0	0	0	0	0	0	0	0
CAASSGSNYQLIW_CASSQGTGVAGELFF	0	0	0	0	0	0	0	0	0	0	0	0	0	0	1	0	0	0	0	0	0
CAASSGTASKLTF_CAIKRTGPQETQYF	0	0	0	0	0	0	0	0	0	0	0	0	1	0	0	0	0	0	0	0	0
CAASSITGKLIF_CASSEYQGLQETQYF	0	0	0	0	0	1	0	0	0	0	0	0	0	0	0	0	0	0	0	0	0
CAASSITGNQFYF_CASSYHPGQGLTTEAFF	0	0	0	1	0	0	0	0	0	0	0	0	0	0	0	0	0	0	0	0	0
CAASSKTGANNLFF_CASSIRVNNEQFF	0	0	0	1	0	0	0	0	0	0	0	0	0	0	0	0	0	0	0	0	0
CAASSLDGQKLLF_CASPQGISYEQYF	0	0	0	0	0	0	0	0	0	0	0	0	0	0	0	1	0	0	0	0	0
CAASSLGNTDKLIF_CASSFFQVSDTGELFF	0	0	0	0	0	0	0	0	0	0	0	0	0	0	0	1	0	0	0	0	0
CAASSLLPSGSARQLTF_CASSLDSGGASSYEQYF	0	0	0	0	0	1	0	0	0	0	0	0	0	0	0	0	0	0	0	0	0
CAASSLVKAAGNKLTF_CASSLPDRGKEEQYF	0	0	0	0	0	0	0	0	0	0	0	0	0	0	1	0	0	0	0	0	0
CAASSMYSGGGADGLTF_CASSLKETQYF	0	0	0	0	0	0	0	0	0	0	0	0	0	0	1	0	0	0	0	0	0
CAASSNNAGNMLTF_CASSEQGVVTEAFF	0	0	0	0	0	0	0	0	0	0	0	0	0	0	1	0	0	0	0	0	0
CAASSNNDMRF_CSARVGRARGYTF	0	0	0	0	0	0	0	0	0	0	0	0	1	0	0	0	0	0	0	0	0
CAASSNNNDMRF_CSAPDNLNTEAFF	0	0	0	0	0	0	0	0	0	1	0	0	0	0	0	0	0	0	0	0	0
CAASSNTGTASKLTF_CASSGAMNTGELFF	0	0	0	0	0	0	0	0	0	1	0	0	0	0	0	0	0	0	0	0	0
CAASSQGGSEKLVF_CATSDPFRVEPQHF	0	0	0	0	0	0	0	0	0	0	0	0	0	0	0	0	1	0	0	0	0
CAASSQSGGSYIPTF_CSVEDQRGRAETQYF	0	0	0	0	0	0	0	0	0	0	0	0	0	0	0	1	0	0	0	0	0
CAASSRLGTSGSRLTF_CASSYTVLTTEQFF	0	0	1	0	0	0	0	0	0	0	0	0	0	0	0	0	0	0	0	0	0
CAASSRTGKLIF_CASSISSANNEQFF	0	0	0	0	0	0	0	0	0	0	0	0	1	0	0	0	0	0	0	0	0
CAASSRVSGSRLTF_CASSSPDRASFAQYF	0	0	0	0	0	0	1	0	0	0	0	0	0	0	0	0	0	0	0	0	0
CAASSSGGGADGLTF_CASSLGDSPSTDTQYF	0	0	0	0	0	0	0	0	0	0	0	1	0	0	0	0	0	0	0	0	0
CAASSSGGSYIPTF_CASSQALGTEAFF	0	0	0	1	0	0	0	0	0	0	0	0	0	0	0	0	0	0	0	0	0
CAASSSGGSYIPTF_CASSSPSGSEGNEQFF	0	0	0	1	0	0	0	0	0	0	0	0	0	0	0	0	0	0	0	0	0
CAASSSNSGYALNF_CASSSGGQGRNYGYTF	0	0	0	1	0	0	0	0	0	0	0	0	0	0	0	0	0	0	0	0	0
CAASSTGNQFYF_NA	0	1	0	0	0	0	0	0	0	0	0	0	0	0	0	0	0	0	0	0	0
CAASSTGTASKLTF_CAISESSDWPEAFF	0	0	0	0	0	0	0	0	0	0	0	0	1	0	0	0	0	0	0	0	0
CAASSTGTASKLTF_CASSTQGNGYTF	0	0	0	0	0	0	0	0	0	1	0	0	0	0	0	0	0	0	0	0	0
CAASSTGTASKLTF_CSARVGVRNEQFF	0	0	0	0	0	0	1	0	0	0	0	0	0	0	0	0	0	0	0	0	0
CAASSYNQGGKLIF_CATSRDLGGQGQHF	0	0	0	1	0	0	0	0	0	0	0	0	0	0	0	0	0	0	0	0	0
CAASTGGFKTIF_CASSLGTEPFYEQYF	0	0	0	0	0	0	0	0	0	1	0	0	0	0	0	0	0	0	0	0	0
CAASTGGYQKVTF_CASSEYPLKGNTEAFF	0	0	0	0	0	1	0	0	0	0	0	0	0	0	0	0	0	0	0	0	0
CAASTGPGTYKYIF_CATSENRSPRSGYTF	0	0	0	1	0	0	0	0	0	0	0	0	0	0	0	0	0	0	0	0	0
CAASTGSARQLTF_CASSLTPQGRTEAFF	0	0	0	1	0	0	0	0	0	0	0	0	0	0	0	0	0	0	0	0	0
CAASTGYSTLTF_CATPPGTGMVMNTGELFF	0	0	0	0	0	0	0	0	0	0	0	1	0	0	0	0	0	0	0	0	0
CAASTLETSGSRLTF_CASSQEGSQFF	0	0	0	1	0	0	0	0	0	0	0	0	0	0	0	0	0	0	0	0	0
CAASTLSYIPTF_CSVEGPAGGHTEAFF	0	0	0	0	0	1	0	0	0	0	0	0	0	0	0	0	0	0	0	0	0
CAASTPRGSTLGRLYF_CASNRRGSNEKLFF	0	0	0	0	0	0	0	0	0	1	0	0	0	0	0	0	0	0	0	0	0
CAASTQLPLVF_CASSLKGGTEAFF	0	0	0	0	0	0	1	0	0	0	0	0	0	0	0	0	0	0	0	0	0
CAASTRAAGNKLTF_CAISERVQETQYF	0	0	0	0	0	0	0	0	0	1	0	0	0	0	0	0	0	0	0	0	0
CAASTSGGSYIPTF_CASSLDNSPLHF	0	0	0	1	0	0	0	0	0	0	0	0	0	0	0	0	0	0	0	0	0
CAASTSPFGNFNKFYF_CASSPRGTVSGANVLTF	0	0	0	0	0	0	0	0	0	0	0	0	1	0	0	0	0	0	0	0	0
CAASTSPFGNFNKFYF_CASSSGQGRDTQYF	0	0	0	0	0	0	0	0	0	0	0	0	1	0	0	0	0	0	0	0	0
CAASTTDSWGKLQF_CATRERLAQGQTQYF	0	0	0	0	0	0	0	0	0	0	0	1	0	0	0	0	0	0	0	0	0
CAASTTGGYNKLIF_CASTPDRLLYGYTF	0	0	0	0	0	0	0	0	0	0	0	1	0	0	0	0	0	0	0	0	0
CAASTTGRRALTF_CATSRGVGQSNEQFF	0	0	0	0	0	0	0	0	0	0	0	0	0	0	0	1	0	0	0	0	0
CAASTYGGATNKLIF_CASGDGLNTEAFF	0	0	0	0	0	0	0	0	0	0	0	0	0	0	0	0	0	1	0	0	0
CAASTYNNNDMRF_CASSEVSRISQGQYF	0	0	0	0	0	0	0	0	0	0	0	0	0	1	0	0	0	0	0	0	0
CAASVFGGSQGNLIF_CSVRDNFNQPQHF	0	0	0	0	0	0	1	0	0	0	0	0	0	0	0	0	0	0	0	0	0
CAASVGGGYQKVTF_CSARGGQGYNQPQHF	0	0	0	0	0	0	0	0	0	0	0	0	0	0	0	1	0	0	0	0	0
CAASVGGSARQLTF_CASHRGGAAGTEAFF	0	0	0	1	0	0	0	0	0	0	0	0	0	0	0	0	0	0	0	0	0
CAASVLPTRF_CASSRGLAENTGELFF	0	0	0	0	0	0	0	0	0	0	0	1	0	0	0	0	0	0	0	0	0
CAASVLYSGGGADGLTF_CASSGLPDLYNSPLHF	0	0	0	0	0	0	0	0	0	0	0	0	0	0	0	0	1	0	0	0	0
CAASVMNAGNMLTF_CATSFSGRSDTQYF	0	0	0	0	0	0	0	0	0	0	0	0	0	0	0	0	1	0	0	0	0
CAASVNSGYALNF_CASSQEVTRRTGELFF	0	0	0	0	0	0	0	0	0	1	0	0	0	0	0	0	0	0	0	0	0
CAASVPNSGNTPLVF_NA	0	1	0	0	0	0	0	0	0	0	0	0	0	0	0	0	0	0	0	0	0
CAASVRETSGSRLTF_CASRPGTGEEKLFF	0	0	0	1	0	0	0	0	0	0	0	0	0	0	0	0	0	0	0	0	0
CAASVRETSGSRLTF_CASSLAPYEQYF	0	0	0	1	0	0	0	0	0	0	0	0	0	0	0	0	0	0	0	0	0
CAASVRGAQKLVF_CASSPGSGYSYEQYF	0	0	0	0	0	0	0	0	0	0	0	0	0	0	0	1	0	0	0	0	0
CAASVRGGADGLTF_CASSRRQGPYEQYF	0	0	0	0	0	0	0	0	0	1	0	0	0	0	0	0	0	0	0	0	0
CAASVSDGQKLLF_CASSPSAGDDQETQYF	0	0	0	1	0	0	0	0	0	0	0	0	0	0	0	0	0	0	0	0	0
CAASWGSGFKTIF_CASSSTSGGRTDTQYF	0	0	0	1	0	0	0	0	0	0	0	0	0	0	0	0	0	0	0	0	0
CAASWRGGGNKLTF_CASSPTTSGVPDTQYF	0	0	0	0	0	1	0	0	0	0	0	0	0	0	0	0	0	0	0	0	0
CAASYGSSNTGKLIF_CATSPGAHTGELFF	1	0	0	0	0	0	0	0	0	0	0	0	0	0	0	0	0	0	0	0	0
CAASYNARLMF_CAWTLSSRGLGEQFF	0	0	0	0	0	0	0	0	0	0	0	0	0	0	1	0	0	0	0	0	0
CAASYNQGGKLIF_CSPHGTSGMGEQFF	0	0	0	0	0	0	0	0	0	0	0	0	0	0	1	0	0	0	0	0	0
CAASYNTNAGKSTF_CATSDFRSYNEQFF	0	0	0	0	0	0	0	0	0	0	0	1	0	0	0	0	0	0	0	0	0
CAASYQATDSWGKLQF_CASSPNPDYTEAFF	0	0	0	0	0	0	0	0	0	0	1	0	0	0	0	0	0	0	0	0	0
CAASYSGNTPLVF_CASSYRGGLNIQYF	0	0	0	1	0	0	0	0	0	0	0	0	0	0	0	0	0	0	0	0	0
CAASYYYGGATNKLIF_CASGGAGGRSTDTQYF	0	0	0	0	0	0	0	0	0	0	0	0	0	0	1	0	0	0	0	0	0
CAATAHNFNKFYF_CASRAGADTEAFF	0	0	0	1	0	0	0	0	0	0	0	0	0	0	0	0	0	0	0	0	0
CAATANTDKLIF_CSVRTGETYEQYF	0	0	0	0	0	0	0	0	0	0	0	0	0	0	1	0	0	0	0	0	0
CAATASGSARQLTF_CASSRKGTGGASTDTQYF	0	0	0	0	0	0	0	0	0	0	0	1	0	0	0	0	0	0	0	0	0
CAATASNFGNEKLTF_CASSLRHRPVEETQYF	0	0	0	0	0	0	1	0	0	0	0	0	0	0	0	0	0	0	0	0	0
CAATDGTSYGKLTF_CASSLVPGRSEAFF	0	0	0	0	0	0	0	0	0	1	0	0	0	0	0	0	0	0	0	0	0
CAATDNTNAGKSTF_CASRTFYEQYF	0	0	0	0	0	0	1	0	0	0	0	0	0	0	0	0	0	0	0	0	0
CAATDTDKLIF_CASSSIADTQYF	0	0	0	0	0	0	0	0	0	0	0	0	0	0	1	0	0	0	0	0	0
CAATDTGRRALTF_NA	0	0	1	0	0	0	0	0	0	0	0	0	0	0	0	0	0	0	0	0	0
CAATGANSKLTF_CASSAGTPGNTIYF	0	0	0	0	0	0	0	0	0	0	0	0	0	0	0	0	1	0	0	0	0
CAATGRRALTF_CASSLMTGGRTEAFF	0	0	0	0	0	0	0	0	0	0	0	0	0	1	0	0	0	0	0	0	0
CAATGSARQLTF_CASRISRQPQHF	0	0	0	0	0	0	0	0	0	0	0	0	0	0	0	1	0	0	0	0	0
CAATKGITGNQFYF_CSAGAGASYGYTF	0	0	0	1	0	0	0	0	0	0	0	0	0	0	0	0	0	0	0	0	0
CAATKITLLTYNQGGKLIF_CASSIRGGLYNEQFF	0	0	0	0	0	0	1	0	0	0	0	0	0	0	0	0	0	0	0	0	0
CAATKITLLTYNQGGKLIF_CSARRDSIGDEQFF	0	0	0	0	0	0	1	0	0	0	0	0	0	0	0	0	0	0	0	0	0
CAATKMNRDDKIIF_CASSYGPSTNEKLFF	0	0	0	1	0	0	0	0	0	0	0	0	0	0	0	0	0	0	0	0	0
CAATLDGQKLLF_CAWSRRVPGGYTF	0	0	0	0	0	0	0	0	0	0	0	0	0	0	1	0	0	0	0	0	0
CAATLEYGNKLVF_CASSDSFYGYTF	0	0	0	1	0	0	0	0	0	0	0	0	0	0	0	0	0	0	0	0	0
CAATLPGDFGNEKLTF_CASSLGPSGGRYEQYF	0	0	0	1	0	0	0	0	0	0	0	0	0	0	0	0	0	0	0	0	0
CAATNTGGFKTIF_NA	0	0	0	1	0	0	0	0	0	0	0	0	0	0	0	0	0	0	0	0	0
CAATNTGNQFYF_CSARASPANEKLFF	0	0	0	0	0	0	0	0	0	0	0	0	1	0	0	0	0	0	0	0	0
CAATNTGNQFYF_CSAWGGVGQPQHF	0	0	0	0	0	0	0	0	0	0	0	0	1	0	0	0	0	0	0	0	0
CAATNYGGSQGNLIF_CASSTNPGLGNNEQFF	0	0	0	0	0	0	1	0	0	0	0	0	0	0	0	0	0	0	0	0	0
CAATPNAGNNRKLIW_CASNRGQREGSETQYF	0	0	0	0	0	0	0	0	0	1	0	0	0	0	0	0	0	0	0	0	0
CAATPNTGNQFYF_NA	0	0	0	1	0	0	0	0	0	0	0	0	0	0	0	0	0	0	0	0	0
CAATPTGTASKLTF_CASSLVHSGANVLTF	0	0	0	0	0	0	0	0	0	0	0	0	0	0	1	0	0	0	0	0	0
CAATQTAGGSYIPTF_CASSLKQATVGAKNIQYF	0	0	0	0	1	0	0	0	0	0	0	0	0	0	0	0	0	0	0	0	0
CAATRPGRRALTF_CASSYTRTDTQYF	0	0	0	1	0	0	0	0	0	0	0	0	0	0	0	0	0	0	0	0	0
CAATRYNQGGKLIF_CASSVVGDSTGELFF	0	0	1	0	0	0	0	0	0	0	0	0	0	0	0	0	0	0	0	0	0
CAATSGGSYIPTF_CASSLGSSGSNEQFF	0	0	1	0	0	0	0	0	0	0	0	0	0	0	0	0	0	0	0	0	0
CAATSGGSYIPTF_CASSSHIQETQYF	0	0	0	0	0	0	0	0	0	0	0	0	0	0	0	1	0	0	0	0	0
CAATSGNTGKLIF_CASSQGDKGYNEQFF	0	0	0	0	0	0	0	0	1	0	0	0	0	0	0	0	0	0	0	0	0
CAATSINDYKLSF_CASSQTGRGTYEQYF	0	0	0	0	0	0	0	0	0	0	0	0	1	0	0	0	0	0	0	0	0
CAATSNTGKLIF_CASSVDSGRASTDTQYF	0	0	0	0	0	0	1	0	0	0	0	0	0	0	0	0	0	0	0	0	0
CAATSNTGTASKLTF_CASSFLPRDRGDYEQYF	0	0	0	0	0	0	0	0	0	0	0	0	0	0	1	0	0	0	0	0	0
CAATSQGGKLIF_CASRLLAGGYTGELFF	0	0	0	1	0	0	0	0	0	0	0	0	0	0	0	0	0	0	0	0	0
CAATSQLERFKTIF_NA	0	0	0	0	0	1	0	0	0	0	0	0	0	0	0	0	0	0	0	0	0
CAATSYGNNRLAF_CASSLYGETQYF	0	0	0	0	0	1	0	0	0	0	0	0	0	0	0	0	0	0	0	0	0
CAATSYSGATNKLIF_CSARRSNEQFF	0	0	0	0	0	0	0	0	0	0	0	0	0	0	1	0	0	0	0	0	0
CAATTGGFKTIF_CASSWGQGGNTEAFF	0	0	0	0	0	0	0	0	0	0	0	0	0	0	0	0	1	0	0	0	0
CAATTSGTYKYIF_CASGQGAHTEAFF	0	0	0	0	0	0	0	0	0	0	0	1	0	0	0	0	0	0	0	0	0
CAATVNTGGFKTIF_NA	0	0	0	1	0	0	0	0	0	0	0	0	0	0	0	0	0	0	0	0	0
CAATVYSSASKIIF_CASSLSPTGGDEQYF	0	0	0	0	0	0	0	0	0	0	0	0	0	0	0	1	0	0	0	0	0
CAAVAGGGNKLTF_CSARVTSGSGDEQFF	0	0	0	0	0	0	0	0	0	0	1	0	0	0	0	0	0	0	0	0	0
CAAVDNYGQNFVF_CASSSRGNADTQYF	0	0	0	0	0	0	0	0	0	0	0	0	0	0	0	1	0	0	0	0	0
CAAVDSSYKLIF_CSASPSGGGEQYF	0	0	0	0	0	0	0	0	0	0	0	0	0	0	1	0	0	0	0	0	0
CAAVGGKLTF_CASSFGEGDTQYF	0	0	0	0	0	0	0	0	0	0	0	0	1	0	0	0	0	0	0	0	0
CAAVLYNFNKFYF_CSAARDRGINEQYF	0	0	0	0	0	0	0	0	0	0	0	0	0	0	0	1	0	0	0	0	0
CAAVPTTDSWGKLQF_CASREGGSNTGELFF	0	0	0	0	0	0	0	0	0	0	0	0	0	0	1	0	0	0	0	0	0
CAAVYSGAGSYQLTF_CASSYINEQFF	0	0	0	0	0	0	0	0	0	1	0	0	0	0	0	0	0	0	0	0	0
CAAWHSGTYKYIF_CASHPGGHTEAFF	0	0	0	0	0	1	0	0	0	0	0	0	0	0	0	0	0	0	0	0	0
CAAWHSGTYKYIF_CASSYRTGPNTGELFF	0	0	0	0	0	1	0	0	0	0	0	0	0	0	0	0	0	0	0	0	0
CAAWMDSSYKLIF_CASSDSGGTEAFF	0	0	0	0	0	0	0	0	0	0	0	0	0	0	1	0	0	0	0	0	0
CAAWMDSSYKLIF_CASSFEGLSNEQFF	0	0	0	0	0	0	0	0	0	0	0	0	0	0	1	0	0	0	0	0	0
CAAYASGGSYIPTF_CASSKGQHDEKLFF	0	0	0	0	0	0	0	0	0	0	0	0	1	0	0	0	0	0	0	0	0
CAAYGNNRLAF_CSASRTANEQFF	0	0	0	1	0	0	0	0	0	0	0	0	0	0	0	0	0	0	0	0	0
CAAYMGGAQKLVF_CSVERTGTTDTQYF	0	0	0	0	0	0	0	0	0	0	0	0	0	0	1	0	0	0	0	0	0
CAAYNFNKFYF_CASSQFSPITYEQYF	0	0	0	0	0	0	0	0	0	0	0	0	0	0	0	1	0	0	0	0	0
CAAYNQGGKLIF_CASGRPTNEKLFF	0	0	0	1	0	0	0	0	0	0	0	0	0	0	0	0	0	0	0	0	0
CAAYNQGGKLIF_CSADRINEKLFF	0	0	0	1	0	0	0	0	0	0	0	0	0	0	0	0	0	0	0	0	0
CAAYNSGGYQKVTF_CASSFRGRAGGEQFF	0	0	0	0	0	0	0	0	0	0	0	0	1	0	0	0	0	0	0	0	0
CAAYPGGYQKVTF_CASRTGGVQPQHF	0	0	0	1	0	0	0	0	0	0	0	0	0	0	0	0	0	0	0	0	0
CAAYSYKLIF_NA	0	0	0	0	0	0	1	0	0	0	0	0	0	0	0	0	0	0	0	0	0
CAAYTNDYKLSF_CASSGTGGITEAFF	0	0	0	0	0	0	0	0	1	0	0	0	0	0	0	0	0	0	0	0	0
CAAYTNDYKLSF_CASSHNTGGLLNEQFF	0	0	0	0	0	0	0	0	1	0	0	0	0	0	0	0	0	0	0	0	0
CAAYTNDYKLSF_CASSPRQGADYGYTF	0	0	0	0	0	0	0	0	1	0	0	0	0	0	0	0	0	0	0	0	0
CAAYTNDYKLSF_CASSPSVWTGELFF	0	0	0	0	0	0	0	0	1	0	0	0	0	0	0	0	0	0	0	0	0
CAAYTNDYKLSF_CASSQDLAKETQYF	0	0	0	0	0	0	0	0	1	0	0	0	0	0	0	0	0	0	0	0	0
CACFSGGYQKVTF_CASRISRQPQHF	0	0	0	0	0	0	0	0	0	0	0	0	0	0	0	1	0	0	0	0	0
CACFSGGYQKVTF_CASSQDRYRVNTEAFF	0	0	0	0	0	0	0	0	0	0	0	0	0	0	0	1	0	0	0	0	0
CACGANSKLTF_CSASGPSVGDSYNEQFF	0	0	0	1	0	0	0	0	0	0	0	0	0	0	0	0	0	0	0	0	0
CACGETSGSRLTF_CASSSADRGYGYTF	0	0	0	0	0	0	0	0	0	0	0	0	0	0	1	0	0	0	0	0	0
CACGGGAQKLVF_CASSDPAGYNEQYV	0	0	0	0	0	0	0	0	0	1	0	0	0	0	0	0	0	0	0	0	0
CACGGSQGNLIF_CSAILSYGRSEQFF	0	0	0	0	0	0	0	0	0	1	0	0	0	0	0	0	0	0	0	0	0
CACNTGKLIF_CASSPLRSASGSDTQYF	0	0	0	1	0	0	0	0	0	0	0	0	0	0	0	0	0	0	0	0	0
CACPDGSNYQLIW_CASSLYPDRGLGYTF	0	0	0	0	0	0	0	0	0	1	0	0	0	0	0	0	0	0	0	0	0
CACQGGATNKLIF_CASRYEPGDSPLHF	0	0	0	0	0	0	0	0	0	0	0	0	0	0	1	0	0	0	0	0	0
CACSNDYKLSF_CASSDRNYGYTF	0	0	0	0	0	0	0	0	0	0	0	1	0	0	0	0	0	0	0	0	0
CACTGTASKLTF_CATSRDWESGRASVEQFF	0	0	0	1	0	0	0	0	0	0	0	0	0	0	0	0	0	0	0	0	0
CADGTPGNNYGQNFVF_CSARDYRSYEQYF	0	0	0	0	0	0	0	0	0	0	0	0	1	0	0	0	0	0	0	0	0
CADIDGQKLLF_CSVGTHNWEQYF	0	0	0	0	0	0	0	0	0	1	0	0	0	0	0	0	0	0	0	0	0
CADKTSNTGKLIF_CASNTGGAKNIQYF	0	0	0	0	0	0	0	0	0	0	0	1	0	0	0	0	0	0	0	0	0
CADLRVDSSYKLIF_CAISESKGEKLFF	0	0	0	0	0	0	0	0	0	1	0	0	0	0	0	0	0	0	0	0	0
CADLSGTYKYIF_CASSGVPYNEQFF	0	0	1	0	0	0	0	0	0	0	0	0	0	0	0	0	0	0	0	0	0
CADLTYNQGGKLIF_CSARAHFGGTEAFF	0	0	0	0	0	1	0	0	0	0	0	0	0	0	0	0	0	0	0	0	0
CADMDTGRRALTF_CASSISLGGQTGYGYTF	0	0	0	0	0	1	0	0	0	0	0	0	0	0	0	0	0	0	0	0	0
CADMNSGGYQKVTF_CASSRAGGETDTQYF	0	0	0	0	0	0	0	0	0	0	0	0	0	1	0	0	0	0	0	0	0
CADQSGNTPLVF_NA	0	0	0	1	0	0	0	0	0	0	0	0	0	0	0	0	0	0	0	0	0
CADSKQTGANNLFF_CASSLAGRAGELFF	0	0	0	0	0	0	0	0	0	1	0	0	0	0	0	0	0	0	0	0	0
CADVDSWGKLQF_CASSIGGSQETQYF	0	0	0	1	0	0	0	0	0	0	0	0	0	0	0	0	0	0	0	0	0
CADVHSGNTPLVF_CASTATVTGNTIYF	0	0	0	0	0	0	0	0	0	1	0	0	0	0	0	0	0	0	0	0	0
CADVSNRDDKIIF_CASSPGGTGGYEQFF	0	0	0	1	0	0	0	0	0	0	0	0	0	0	0	0	0	0	0	0	0
CADVYNTNAGKSTF_CASSEGLGLSYEQYF	0	0	0	0	0	0	0	0	0	0	0	0	0	0	1	0	0	0	0	0	0
CADYTGANNLFF_CASDGSGANVLTF	0	0	0	0	0	0	0	0	0	0	0	1	0	0	0	0	0	0	0	0	0
CADYTGANNLFF_CASSQDGQGTYEQYF	0	0	0	0	0	0	0	0	0	1	0	0	0	0	0	0	0	0	0	0	0
CAEANAGGTSYGKLTF_CASSKERTQYF	0	0	0	0	0	0	0	0	0	0	0	0	1	0	0	0	0	0	0	0	0
CAEDDTGRRALTF_CASSLSSGGNTQYF	0	0	0	0	0	0	0	0	0	0	1	0	0	0	0	0	0	0	0	0	0
CAEDIGNQFYF_CASSQGQAQLYGYTF	0	0	0	0	0	0	0	0	0	0	0	1	0	0	0	0	0	0	0	0	0
CAEDLIQGAQKLVF_CASSLMGRHSGNTIYF	0	0	0	0	0	0	0	0	0	1	0	0	0	0	0	0	0	0	0	0	0
CAEDNNARLMF_CASSPGGYNSPLHF	0	0	0	1	0	0	0	0	0	0	0	0	0	0	0	0	0	0	0	0	0
CAEESNYQLIW_CASSYSSGQGNSYEQYF	0	0	0	0	0	0	0	0	0	0	0	0	0	0	1	0	0	0	0	0	0
CAEFMNYGGATNKLIF_CASSRGDRGGETQYF	0	0	0	1	0	0	0	0	0	0	0	0	0	0	0	0	0	0	0	0	0
CAEFNYGQNFVF_CASSQDSTSTDTQYF	0	0	0	0	0	0	0	0	0	0	0	0	0	1	0	0	0	0	0	0	0
CAEFPPQGAQKLVF_CASSLAGVSNEQFF	0	0	0	0	0	0	0	0	0	0	0	0	1	0	0	0	0	0	0	0	0
CAEFPSGGYQKVTF_CSAISSLNTGELFF	0	0	0	0	0	0	1	0	0	0	0	0	0	0	0	0	0	0	0	0	0
CAEFSGGYNKLIF_CASSQEGLSYEQYF	0	0	0	0	0	0	0	0	0	0	0	0	0	0	0	0	1	0	0	0	0
CAEFSGGYNKLIF_NA	0	0	0	0	0	0	0	0	0	0	0	0	0	0	0	0	0	1	0	0	0
CAEFYNDYKLSF_CASSPPMGQGLVAGNTIYF	0	0	0	0	0	0	0	0	0	0	0	0	0	0	1	0	0	0	0	0	0
CAEGGFGNVLHC_CASSQSGGSNNQPQHF	0	0	0	0	0	0	1	0	0	0	0	0	0	0	0	0	0	0	0	0	0
CAEGGGADGLTF_CSATAATGELFF	0	0	0	0	0	0	0	0	0	0	0	0	1	0	0	0	0	0	0	0	0
CAEGGGAGNKLVF_CASLTSDRDYGYTF	0	0	0	0	0	0	0	0	0	0	0	1	0	0	0	0	0	0	0	0	0
CAEGGNNRLAF_CASSLMGGSNQPQHF	0	0	0	0	0	0	0	0	0	0	0	0	0	1	0	0	0	0	0	0	0
CAEGGYGGATNKLIF_CSARDSNYGYTF	0	0	0	0	0	1	0	0	0	0	0	0	0	0	0	0	0	0	0	0	0
CAEGHNTDKLIF_CASSPGTTAYGYTF	0	0	0	0	0	0	1	0	0	0	0	0	0	0	0	0	0	0	0	0	0
CAEGHNTDKLIF_CASSQGGKMAVAFF	0	0	0	0	0	0	1	0	0	0	0	0	0	0	0	0	0	0	0	0	0
CAEGKGNAGNMLTF_CASSVGPNGIQYF	0	0	0	0	0	0	0	0	0	0	0	0	1	0	0	0	0	0	0	0	0
CAEGKGNAGNMLTF_CASSVVSGMNTEAFF	0	0	0	0	0	0	0	0	0	0	0	0	1	0	0	0	0	0	0	0	0
CAEGLGFQKLVF_CASRSLGRSSYNSPLHF	0	0	0	0	0	1	0	0	0	0	0	0	0	0	0	0	0	0	0	0	0
CAEGLSGSARQLTF_CASSVSGGSTEAFF	0	0	0	0	0	0	0	0	1	0	0	0	0	0	0	0	0	0	0	0	0
CAEGPMNRDDKIIF_CSAVGGNYGYTF	0	0	0	0	0	0	0	0	0	0	0	0	0	1	0	0	0	0	0	0	0
CAEGSNTGKLIF_CSARANRARNQPQHF	0	0	0	0	0	0	0	0	1	0	0	0	0	0	0	0	0	0	0	0	0
CAEGSQGGKLIF_CASSKGGGLQNIQYF	0	0	0	0	0	0	0	0	0	0	0	1	0	0	0	0	0	0	0	0	0
CAEGSSNTGKLIF_CASSLSGQGYNEQFF	0	0	0	0	0	0	0	0	0	1	0	0	0	0	0	0	0	0	0	0	0
CAEIGTSGSARQLTF_CAWQSVNTIYF	0	0	0	0	0	0	1	0	0	0	0	0	0	0	0	0	0	0	0	0	0
CAEILTGGGNKLTF_CASSLTGGTEAFF	0	0	0	0	0	0	0	0	0	0	0	0	0	0	1	0	0	0	0	0	0
CAEILTGGGNKLTF_CASSLVGTGTMDTQYF	0	0	0	0	0	0	0	0	0	0	0	0	1	0	0	0	0	0	0	0	0
CAEIPAIKAAGNKLTF_CASSQESGSSYEQYF	0	0	0	1	0	0	0	0	0	0	0	0	0	0	0	0	0	0	0	0	0
CAEIPPGYSGGGADGLTF_CASSVDGSNNSPLHF	0	0	0	0	0	0	0	0	0	0	0	0	1	0	0	0	0	0	0	0	0
CAEIPTGGFKTIF_CASSLGGGRSGKNIQYF	0	0	0	0	0	0	0	0	0	0	0	0	1	0	0	0	0	0	0	0	0
CAEIQPGRRALTF_CASTSSGRDHEQFF	0	0	0	0	0	0	0	0	1	0	0	0	0	0	0	0	0	0	0	0	0
CAEIRNARLMF_CASSLGQILNYGYTF	0	0	0	0	0	0	0	0	0	0	0	0	0	0	0	1	0	0	0	0	0
CAEISRSGSARQLTF_CSARGRHSSYNEQFF	0	0	0	0	0	0	0	0	0	0	0	0	0	0	1	0	0	0	0	0	0
CAEISSASKIIF_CASSPGGLAGGETQYF	0	0	0	0	0	0	0	0	0	0	0	0	0	0	1	0	0	0	0	0	0
CAEISTGTASKLTF_CASSTQGGGNYGYTF	0	0	0	0	0	0	0	0	0	0	1	0	0	0	0	0	0	0	0	0	0
CAEITGNTGKLIF_CASNPFGGGLQETQYF	0	0	0	0	0	0	0	0	0	0	0	0	1	0	0	0	0	0	0	0	0
CAEKAGGGADGLTF_CSVESQPNTEAFF	0	0	0	0	0	0	0	0	0	0	0	0	1	0	0	0	0	0	0	0	0
CAEKDAGTYKYIF_CASIPGSSTGELFF	0	0	0	0	0	0	0	0	0	0	0	0	1	0	0	0	0	0	0	0	0
CAEKDPGGYNKLIF_CSARDRGIVAF	0	0	0	0	0	0	0	0	0	0	0	0	0	0	1	0	0	0	0	0	0
CAEKESGAGSYQLTF_CSTGGISYGYTF	0	0	0	0	0	0	0	0	0	0	0	0	1	0	0	0	0	0	0	0	0
CAEKGDTGRRALTF_CASSYPSGGAFSYEQYF	0	0	0	0	0	0	0	0	1	0	0	0	0	0	0	0	0	0	0	0	0
CAEKGDYKLSF_CAISEQRGETQYF	0	0	0	1	0	0	0	0	0	0	0	0	0	0	0	0	0	0	0	0	0
CAEKGGATNKLIF_CASSLDPLAGLGEQFF	0	0	0	0	0	0	0	0	1	0	0	0	0	0	0	0	0	0	0	0	0
CAEKGGSYIPTF_CAIKGGTGGEYEQYF	0	0	0	0	0	0	0	0	0	0	0	0	0	0	1	0	0	0	0	0	0
CAEKGIKAAGNKLTF_CSAGSNQPQHF	0	0	0	0	0	0	0	0	1	0	0	0	0	0	0	0	0	0	0	0	0
CAEKKGDYKLSF_CASSQTYGYTF	0	0	0	0	0	0	0	0	0	0	0	0	1	0	0	0	0	0	0	0	0
CAEKKTSYDKVIF_CAPPWDYSNQPQHF	0	0	0	0	0	0	0	0	0	0	0	0	1	0	0	0	0	0	0	0	0
CAEKKTSYDKVIF_CSARHHGGGLDYEQYF	0	0	0	0	0	0	0	0	0	0	0	0	1	0	0	0	0	0	0	0	0
CAEKNFNKFYF_CASSIGGRDGLNEKLFF	0	0	0	0	0	0	0	0	0	0	0	0	0	1	0	0	0	0	0	0	0
CAEKNGSYIPTF_CASSQDSGSLNEQFF	0	0	0	0	0	0	0	0	0	0	0	1	0	0	0	0	0	0	0	0	0
CAEKPSGFQKLVF_CSARDRKRTDTQYF	0	0	0	0	0	0	0	0	0	0	0	0	0	0	1	0	0	0	0	0	0
CAEKRANDYKLSF_CASSPLRGDQETQYF	0	0	0	0	0	0	0	0	0	1	0	0	0	0	0	0	0	0	0	0	0
CAEKRANDYKLSF_CASSSGTASEKLFF	0	0	0	0	0	0	0	0	0	1	0	0	0	0	0	0	0	0	0	0	0
CAEKRGATNKLIF_CASRRTGANTGELFF	0	0	0	0	0	0	0	0	0	0	0	0	1	0	0	0	0	0	0	0	0
CAEKRRGQKLLF_CASHLQETQYF	0	0	0	0	0	1	0	0	0	0	0	0	0	0	0	0	0	0	0	0	0
CAEKRTGNTPLVF_CASSGTTSVHEQFF	0	0	0	0	0	0	0	0	0	0	0	0	0	0	1	0	0	0	0	0	0
CAEKSNDYKLSF_CSVEGRQGGNQETQYF	0	0	0	0	0	0	0	0	0	0	0	0	0	0	0	0	1	0	0	0	0
CAEKSTGGYQKVTF_CASSPELKNTEAFF	0	0	0	0	0	0	0	0	0	1	0	0	0	0	0	0	0	0	0	0	0
CAEKTSYDKVIF_CASSIMRGGTGELFF	0	0	0	0	0	1	0	0	0	0	0	0	0	0	0	0	0	0	0	0	0
CAEKVTGAGSYQLTF_CASSEFSGIQNYGYTF	0	0	0	0	0	0	0	0	0	0	0	0	0	1	0	0	0	0	0	0	0
CAEKVVGANNLFF_CASRLMDEQYF	0	0	0	0	0	0	0	0	0	0	0	0	0	0	0	0	1	0	0	0	0
CAEKYGNKLVF_CAISDPGLAGGSDTQYF	0	0	0	0	0	0	0	0	0	0	0	0	0	0	1	0	0	0	0	0	0
CAEKYGNKLVF_CSARFGDTEAFF	0	0	0	0	0	0	0	0	0	0	0	0	0	0	1	0	0	0	0	0	0
CAEKYSSASKIIF_CASSPEPGLAGGDEQFF	0	0	0	1	0	0	0	0	0	0	0	0	0	0	0	0	0	0	0	0	0
CAELDNNAGNMLTF_NA	0	0	0	0	0	0	0	0	1	0	0	0	0	0	0	0	0	0	0	0	0
CAELGK_NA	0	0	0	0	0	0	0	0	0	0	0	0	0	0	1	0	0	0	0	0	0
CAELNQAGTALIF_CASSLGVGDTQYF	0	0	0	0	0	1	0	0	0	0	0	0	0	0	0	0	0	0	0	0	0
CAEMDSSYKLIF_CASEGQGYNEQFF	0	0	0	0	0	1	0	0	0	0	0	0	0	0	0	0	0	0	0	0	0
CAEMLGGGNKLTF_CATSGVNYEQYF	0	0	0	0	0	0	0	0	0	1	0	0	0	0	0	0	0	0	0	0	0
CAEMTANQAGTALIF_CSARDPGVSPRYGYTF	0	0	0	0	0	0	1	0	0	0	0	0	0	0	0	0	0	0	0	0	0
CAENAGGTSYGKLTF_CASSRGPANEQFF	0	0	0	0	0	0	0	0	0	0	0	0	0	1	0	0	0	0	0	0	0
CAENEGSQGNLIF_CASSAGGGGNSPLHF	0	0	0	0	0	0	0	0	0	0	0	0	0	0	0	1	0	0	0	0	0
CAENFDYGQNFVF_CASSGTVVTGELFF	0	0	0	0	0	0	0	0	0	0	0	0	0	0	0	1	0	0	0	0	0
CAENFQGAQKLVF_CASSLEGGRPQHF	0	0	0	0	0	0	0	0	0	0	0	1	0	0	0	0	0	0	0	0	0
CAENGGYGGATNKLIF_CASSLREGSGGYTF	0	0	0	0	0	0	0	0	0	0	0	0	0	0	0	1	0	0	0	0	0
CAENGGYGGATNKLIF_CASTRMIYGYTF	0	0	0	0	0	0	0	0	0	0	0	0	0	0	1	0	0	0	0	0	0
CAENGTQGGSEKLVF_CSARDPGTSVYF	0	0	0	0	0	0	0	0	0	0	0	0	0	0	1	0	0	0	0	0	0
CAENHRRALTF_CASSVLGNDNEQFF	0	0	0	0	0	0	0	0	1	0	0	0	0	0	0	0	0	0	0	0	0
CAENIAGAQKLVF_CSASLVGGWNTEAFF	0	0	1	0	0	0	0	0	0	0	0	0	0	0	0	0	0	0	0	0	0
CAENIEGGGKLIF_CASSLYRSNQPQHF	0	0	0	0	0	0	0	0	0	0	0	0	0	0	1	0	0	0	0	0	0
CAENIGGAQKLVF_CASSGQQQNTEAFF	0	0	0	0	0	0	0	0	0	0	0	0	1	0	0	0	0	0	0	0	0
CAENIGNAGNMLTF_CASRPGTGEEKLFF	0	0	0	1	0	0	0	0	0	0	0	0	0	0	0	0	0	0	0	0	0
CAENIGQAGTALIF_CASSLTGEETQYF	0	0	0	0	0	0	0	0	0	1	0	0	0	0	0	0	0	0	0	0	0
CAENIKAAGNKLTF_CASSLEETHPLFF	0	0	0	1	0	0	0	0	0	0	0	0	0	0	0	0	0	0	0	0	0
CAENIKETDKLIF_CSATKRQGGQEKLFF	0	0	0	1	0	0	0	0	0	0	0	0	0	0	0	0	0	0	0	0	0
CAENIKGNNNARLMF_CASSLGTGPSRRELFF	0	0	0	0	0	1	0	0	0	0	0	0	0	0	0	0	0	0	0	0	0
CAENINGQKLLF_CASSSRQGGGANVLTF	0	0	0	0	0	0	0	0	0	1	0	0	0	0	0	0	0	0	0	0	0
CAENIRGSNYKLTF_CASIPLGTPHPQHF	0	0	0	1	0	0	0	0	0	0	0	0	0	0	0	0	0	0	0	0	0
CAENIRRGSTLGRLYF_CASRRDRQNTGELFF	0	0	0	1	0	0	0	0	0	0	0	0	0	0	0	0	0	0	0	0	0
CAENIYTDKLIF_CASSLGGANEQFF	0	0	0	0	0	0	1	0	0	0	0	0	0	0	0	0	0	0	0	0	0
CAENKEGQKLLF_NA	1	0	0	0	0	0	0	0	0	0	0	0	0	0	0	0	0	0	0	0	0
CAENKGDYKLSF_CASSHNYGYTF	0	0	0	0	0	0	0	0	0	0	0	0	0	0	1	0	0	0	0	0	0
CAENKSGNQFYF_CASSRTSGSSYEQYF	0	0	0	0	0	0	0	0	0	1	0	0	0	0	0	0	0	0	0	0	0
CAENLGGSEKLVF_NA	0	0	0	0	0	0	0	0	0	0	0	0	1	0	0	0	0	0	0	0	0
CAENLNNQGGKLIF_CASSLAGGDTQYF	0	0	1	0	0	0	0	0	0	0	0	0	0	0	0	0	0	0	0	0	0
CAENLNSGGYQKVTF_CAISESIQSTNEKLFF	0	0	0	0	0	1	0	0	0	0	0	0	0	0	0	0	0	0	0	0	0
CAENLPNQAGTALIF_CASSLSLAGVGEQFF	0	0	1	0	0	0	0	0	0	0	0	0	0	0	0	0	0	0	0	0	0
CAENMDTGFQKLVF_CASSLGSSGSGANVLTF	0	0	0	0	0	0	0	0	0	1	0	0	0	0	0	0	0	0	0	0	0
CAENMGAAGNKLTF_CSARPPVAGDADTQYF	0	0	0	0	0	0	0	0	0	1	0	0	0	0	0	0	0	0	0	0	0
CAENMGNQGGKLIF_CASSFDVVGEQFF	0	0	0	0	0	0	0	0	0	1	0	0	0	0	0	0	0	0	0	0	0
CAENMGSGNTPLVF_CSARDKPGAVNSPLHF	0	0	0	1	0	0	0	0	0	0	0	0	0	0	0	0	0	0	0	0	0
CAENMGSGNTPLVF_NA	0	0	0	1	0	0	0	0	0	0	0	0	0	0	0	0	0	0	0	0	0
CAENMIFGNEKLTF_CASSSGTGGRTEAFF	0	0	0	1	0	0	0	0	0	0	0	0	0	0	0	0	0	0	0	0	0
CAENMNYGQNFVF_CASSLIGNTEAFF	0	0	0	0	0	0	0	0	0	1	0	0	0	0	0	0	0	0	0	0	0
CAENMSTSYGKLTF_CATSRDRGRTDLAKNIQYF	0	0	0	0	0	0	0	0	0	0	0	1	0	0	0	0	0	0	0	0	0
CAENNAGNMLTF_CASELGGAGANVLTF	0	0	0	0	0	0	0	0	0	1	0	0	0	0	0	0	0	0	0	0	0
CAENNAGNMLTF_CASSLAGQGSSYEQYF	0	0	0	0	0	0	0	0	0	1	0	0	0	0	0	0	0	0	0	0	0
CAENNPSSGSARQLTF_CSVEVGGDGTEAFF	0	0	1	0	0	0	0	0	0	0	0	0	0	0	0	0	0	0	0	0	0
CAENPDRGSTLGRLYF_CASSRETGVEQYF	0	0	0	0	0	0	0	0	0	0	0	0	1	0	0	0	0	0	0	0	0
CAENPFGYSSASKIIF_CASSADSDYGYTF	0	0	0	1	0	0	0	0	0	0	0	0	0	0	0	0	0	0	0	0	0
CAENPFGYSSASKIIF_CASSPSAVSGSYNEQFF	0	0	0	1	0	0	0	0	0	0	0	0	0	0	0	0	0	0	0	0	0
CAENPNTGGFKTIF_CASSLVAGGNEQYF	0	0	0	0	0	1	0	0	0	0	0	0	0	0	0	0	0	0	0	0	0
CAENPNTGGFKTIF_CASSQQGAQPQHF	0	0	0	0	0	0	0	0	0	1	0	0	0	0	0	0	0	0	0	0	0
CAENRANAGKSTF_CASSALQGGTEAFF	0	0	0	0	0	0	0	0	0	0	0	0	0	1	0	0	0	0	0	0	0
CAENRGAAGNKLTF_CASSLIRSNEQYF	0	0	0	0	0	0	0	0	0	0	0	0	0	0	1	0	0	0	0	0	0
CAENRGSNYQLIW_CSASSAGDQPQHF	0	0	0	0	0	1	0	0	0	0	0	0	0	0	0	0	0	0	0	0	0
CAENRGTSGSARQLTF_CASSPLGENQPQHF	0	0	0	0	0	0	0	0	0	0	1	0	0	0	0	0	0	0	0	0	0
CAENRITGRRALTF_CASSLGLAGNNEQFF	0	0	0	0	0	1	0	0	0	0	0	0	0	0	0	0	0	0	0	0	0
CAENRPGSGAGSYQLTF_CSTIQGGYGYTF	0	0	0	0	0	0	0	0	0	0	0	0	0	1	0	0	0	0	0	0	0
CAENRPHRGSGSARQLTF_NA	0	0	1	0	0	0	0	0	0	0	0	0	0	0	0	0	0	0	0	0	0
CAENRWDGQKLLF_CSAGQTGTSYEQYF	0	0	0	0	0	0	0	0	0	0	0	0	0	0	0	0	1	0	0	0	0
CAENRWSSASKIIF_CASSLTGIPDQPQHF	0	0	0	0	0	0	0	0	0	0	0	1	0	0	0	0	0	0	0	0	0
CAENRYNQGGKLIF_CASSLELAGGNEQFF	0	0	0	0	0	0	0	0	0	0	1	0	0	0	0	0	0	0	0	0	0
CAENSFYGQNFVF_CASSLQGGIGNTIYF	0	0	0	0	0	0	0	0	0	0	0	0	1	0	0	0	0	0	0	0	0
CAENSFYGQNFVF_NA	0	0	0	0	0	0	0	0	0	0	0	0	1	0	0	0	0	0	0	0	0
CAENSGGGADGLTF_CASSPETSLNTEAFF	0	0	0	0	0	0	0	0	0	0	0	0	0	0	1	0	0	0	0	0	0
CAENSGGGADGLTF_CASSYRPGTNYEQYF	0	0	0	0	0	0	0	0	0	0	0	0	0	0	1	0	0	0	0	0	0
CAENSGYALNF_CASSQDGAGANNSPLHF	0	0	0	0	0	0	0	0	0	0	0	0	0	0	1	0	0	0	0	0	0
CAENSPNQGGKLIF_CAISQFLGSSGNTIYF	0	0	1	0	0	0	0	0	0	0	0	0	0	0	0	0	0	0	0	0	0
CAENSRANYGQNFVF_CASSVGSGGAYNEQFF	0	0	0	0	0	0	0	0	0	0	0	0	0	0	0	1	0	0	0	0	0
CAENSWGKLQF_CASSTGTGYYEQYF	0	0	0	0	0	0	0	0	1	0	0	0	0	0	0	0	0	0	0	0	0
CAENSWGKLQF_CASSTPALGQDNGYTF	0	0	0	0	0	0	0	0	1	0	0	0	0	0	0	0	0	0	0	0	0
CAENTADQTGANNLFF_CASSKGQTSVDNEQFF	0	0	0	0	0	0	0	0	1	0	0	0	0	0	0	0	0	0	0	0	0
CAENTGNQFYF_CSARDQETGPQHF	0	0	0	0	0	0	0	0	0	0	0	0	0	0	1	0	0	0	0	0	0
CAENTPGSSASKIIF_CASSLGYGYTF	0	0	0	1	0	0	0	0	0	0	0	0	0	0	0	0	0	0	0	0	0
CAENTQGGKLIF_CASSLTENTEAFF	0	0	0	0	0	0	0	0	0	0	1	0	0	0	0	0	0	0	0	0	0
CAENTREYGNKLVF_CASSPSTGTGDYEQYF	0	0	0	1	0	0	0	0	0	0	0	0	0	0	0	0	0	0	0	0	0
CAENVTPGAGSYQLTF_CASSPGRINSPLHF	0	0	0	0	0	0	0	0	1	0	0	0	0	0	0	0	0	0	0	0	0
CAENWTGGGNKLTF_CSASERGASGGRPQYF	0	0	0	0	0	0	0	0	0	0	0	0	0	0	0	0	0	0	0	1	0
CAEPKPGGYQKVTF_CASSYPLGAPSHEQYF	0	0	0	0	0	0	0	0	0	0	0	0	0	0	0	1	0	0	0	0	0
CAEPNTGNQFYF_CASSLRQGANEQYF	0	0	0	0	0	0	0	0	0	0	0	0	0	0	0	1	0	0	0	0	0
CAEPRRALLF_CASSPGAENTEAFF	0	0	0	0	0	0	0	0	0	0	0	0	0	0	0	0	0	0	0	1	0
CAEPTPSGNQFYF_CSAGSGTSAYQETQYF	0	0	0	0	0	0	0	0	0	1	0	0	0	0	0	0	0	0	0	0	0
CAEPYSGGGADGLTF_CASSPGGMNTEAFF	0	0	0	0	0	1	0	0	0	0	0	0	0	0	0	0	0	0	0	0	0
CAEQPGGGNKLTF_NA	0	0	0	0	0	0	0	0	0	0	0	0	0	0	1	0	0	0	0	0	0
CAERAGQKLLF_CASSPGRTGTFYGYTF	0	0	0	1	0	0	0	0	0	0	0	0	0	0	0	0	0	0	0	0	0
CAERAGSYQLTF_CASSPDSAGNTIYF	0	0	0	0	0	0	0	0	0	0	0	0	1	0	0	0	0	0	0	0	0
CAERAGTASKLTF_NA	0	0	0	1	0	0	0	0	0	0	0	0	0	0	0	0	0	0	0	0	0
CAERFGGQNFVF_CASSLDPAPAHF	0	0	0	0	0	0	0	0	0	1	0	0	0	0	0	0	0	0	0	0	0
CAERFSDGQKLLF_NA	0	0	0	0	0	0	1	0	0	0	0	0	0	0	0	0	0	0	0	0	0
CAERFSGGYNKLIF_CASSLNQQGGGYEKLFF	0	0	0	0	0	0	0	0	0	0	0	0	1	0	0	0	0	0	0	0	0
CAERGNQGGKLIF_CASSFGGRDQPQHF	0	0	0	1	0	0	0	0	0	0	0	0	0	0	0	0	0	0	0	0	0
CAERGQAGTALIF_CASSRGGTGTTEAFF	0	0	0	1	0	0	0	0	0	0	0	0	0	0	0	0	0	0	0	0	0
CAERHGSSNTGKLIF_CASSLGQLNTGELFF	0	0	0	0	0	0	0	0	0	0	0	0	1	0	0	0	0	0	0	0	0
CAERKAAGNKLTF_CASSIRTSGTAGELFF	0	0	0	0	0	0	0	0	0	0	0	0	1	0	0	0	0	0	0	0	0
CAERLAGSARQLTF_CASSLQGSASSNYGYTF	0	0	0	0	0	0	0	0	1	0	0	0	0	0	0	0	0	0	0	0	0
CAERMDSNYQLIW_CAIRGTSGTSDTQYF	0	0	0	0	0	0	0	0	0	1	0	0	0	0	0	0	0	0	0	0	0
CAERMGTGRRALTF_CASSAGTGPYNEQFF	0	0	0	0	0	0	0	0	0	0	0	0	1	0	0	0	0	0	0	0	0
CAERMGTGRRALTF_CASSQQETQYF	0	0	0	0	0	0	0	0	0	0	0	0	1	0	0	0	0	0	0	0	0
CAERNDYKLSF_CSAPKGGETQYF	0	0	0	1	0	0	0	0	0	0	0	0	0	0	0	0	0	0	0	0	0
CAERNSGNTPLVF_CASSLPGPYEQYF	0	0	0	0	0	0	0	0	1	0	0	0	0	0	0	0	0	0	0	0	0
CAERPGNTPLVF_CASSFNPGYEQYF	0	0	0	0	0	0	0	0	0	0	0	0	0	0	0	1	0	0	0	0	0
CAERPLDTGRRALTF_CASSLNSAGEAFF	0	0	0	0	0	0	0	0	1	0	0	0	0	0	0	0	0	0	0	0	0
CAERREGSYIPTF_NA	0	0	0	0	0	0	0	0	0	0	0	0	1	0	0	0	0	0	0	0	0
CAERRGAGSYQLTF_CASSLFAGTDTQYF	0	0	0	0	0	0	1	0	0	0	0	0	0	0	0	0	0	0	0	0	0
CAERRNQGGKLIF_CASNPGLAGGNNEQFF	0	0	0	0	0	0	0	0	0	0	0	0	0	0	1	0	0	0	0	0	0
CAERRPGANNLFF_CASSVGSAGNTIYF	0	0	0	0	0	0	0	0	0	0	0	0	1	0	0	0	0	0	0	0	0
CAERRTGGGNKLTF_CATNWGYGYTF	0	0	0	0	0	1	0	0	0	0	0	0	0	0	0	0	0	0	0	0	0
CAERSGFNKFYF_CASRPTGSGETQYF	0	0	0	0	0	0	0	0	0	0	0	0	1	0	0	0	0	0	0	0	0
CAERSGTYKYIF_CSARDAGQGIETQYF	0	0	0	0	0	1	0	0	0	0	0	0	0	0	0	0	0	0	0	0	0
CAERTKTSYDKVIF_CSARGLTGVSGNTIYF	0	0	0	0	0	0	0	0	0	0	0	0	0	0	1	0	0	0	0	0	0
CAERYALNF_CASSQDSGRGTDTQYF	0	0	0	0	0	0	0	0	0	0	0	0	1	0	0	0	0	0	0	0	0
CAESDPGGGADGLTF_CASSLSFGTEAFF	0	0	0	0	0	0	1	0	0	0	0	0	0	0	0	0	0	0	0	0	0
CAESFGGATNKLIF_CSVSARPLVETQYF	0	0	0	0	0	0	0	0	0	0	0	0	1	0	0	0	0	0	0	0	0
CAESFTGGYNKLIF_CASSQDLRYTDTQYF	0	0	0	0	0	0	0	0	0	0	0	1	0	0	0	0	0	0	0	0	0
CAESGGSNYKLTF_CASSFSGNEQFF	0	0	0	0	0	0	0	0	0	0	0	0	1	0	0	0	0	0	0	0	0
CAESGGSNYKLTF_CASSTSGQGNNEQFF	0	0	0	0	0	0	0	0	0	0	0	0	1	0	0	0	0	0	0	0	0
CAESGGYNKLIF_CASTSGTPNEQFF	0	0	0	0	0	0	0	0	0	0	0	1	0	0	0	0	0	0	0	0	0
CAESHDYKLSF_NA	0	0	0	0	0	0	0	0	0	0	0	0	0	0	0	1	0	0	0	0	0
CAESIAGGATNKLIF_NA	0	0	0	0	0	0	0	0	0	0	0	1	0	0	0	0	0	0	0	0	0
CAESIGNAGNMLTF_CASSYDPTGAKTGELFF	0	0	0	0	0	0	1	0	0	0	0	0	0	0	0	0	0	0	0	0	0
CAESIGSNDYKLSF_CASSLAQREQYF	0	0	0	0	0	0	0	0	0	1	0	0	0	0	0	0	0	0	0	0	0
CAESIGYGGATNKLIF_CASSPGGGRDLGTQYF	0	0	0	0	0	0	0	0	0	0	0	1	0	0	0	0	0	0	0	0	0
CAESILGSGNTGKLIF_CATVVSGGNNEQFF	0	0	0	1	0	0	0	0	0	0	0	0	0	0	0	0	0	0	0	0	0
CAESINSWGKLQF_NA	0	0	0	0	0	0	0	0	0	0	0	0	1	0	0	0	0	0	0	0	0
CAESIQGGGNKLTF_CASSSGTGGGNEQFF	0	0	0	1	0	0	0	0	0	0	0	0	0	0	0	0	0	0	0	0	0
CAESITGTYKYIF_CASSGRYEQYF	0	0	0	0	0	0	0	0	0	0	0	0	1	0	0	0	0	0	0	0	0
CAESKNTGKLIF_CSARDEGGYTF	0	0	0	1	0	0	0	0	0	0	0	0	0	0	0	0	0	0	0	0	0
CAESLSTGKLIF_CSVGSYGTNEKLFF	0	0	0	1	0	0	0	0	0	0	0	0	0	0	0	0	0	0	0	0	0
CAESLYGNNRLAF_CASSLDRGRANVLTF	0	0	0	0	0	0	0	0	0	0	0	0	0	0	0	1	0	0	0	0	0
CAESMWGDYKLSF_CAISESRSSTDTQYF	0	0	0	0	0	0	0	0	0	0	0	1	0	0	0	0	0	0	0	0	0
CAESMYSSASKIIF_CASSSTGSGGGVTQYF	0	0	0	0	0	0	0	0	0	0	0	1	0	0	0	0	0	0	0	0	0
CAESNGQKLLF_CASSMTRWDHEQYF	0	0	0	0	0	0	0	0	1	0	0	0	0	0	0	0	0	0	0	0	0
CAESNPNTGFQKLVF_CASSDAEGAREAFF	0	0	0	0	0	0	0	0	0	0	0	0	1	0	0	0	0	0	0	0	0
CAESNQAGTALIF_CATSDSGGRGQPQHF	0	0	0	1	0	0	0	0	0	0	0	0	0	0	0	0	0	0	0	0	0
CAESNSGNTPLVF_CSARMTGTQYF	0	0	0	0	0	0	0	0	1	0	0	0	0	0	0	0	0	0	0	0	0
CAESPPGNQGGKLIF_NA	0	1	0	0	0	0	0	0	0	0	0	0	0	0	0	0	0	0	0	0	0
CAESPSDKLIF_CASSILPPAYSPLHF	0	0	0	1	0	0	0	0	0	0	0	0	0	0	0	0	0	0	0	0	0
CAESPSDKLIF_CASSPGPSSYNEQFF	0	0	0	1	0	0	0	0	0	0	0	0	0	0	0	0	0	0	0	0	0
CAESPYSSASKIIF_CSVIGDMAYEQYF	0	0	0	0	0	0	1	0	0	0	0	0	0	0	0	0	0	0	0	0	0
CAESRDTGRRALTF_NA	0	0	0	0	0	0	0	0	0	0	0	0	1	0	0	0	0	0	0	0	0
CAESSAGGTSYGKLTF_CATSGEPYSNQPQHF	0	0	0	0	0	0	0	0	0	0	0	0	1	0	0	0	0	0	0	0	0
CAESSGNTPLVF_CAWNRGNTEAFF	0	0	0	0	0	0	0	0	0	0	0	0	0	0	0	1	0	0	0	0	0
CAESSLYSSASKIIF_CASRLDRSNTEAFF	0	0	0	0	0	0	0	0	0	0	0	0	1	0	0	0	0	0	0	0	0
CAESSLYSSASKIIF_CASSREGSSYNEQFF	0	0	0	0	0	0	0	0	0	0	0	0	1	0	0	0	0	0	0	0	0
CAESSLYSSASKIIF_CSITGTSNQPQHF	0	0	0	0	0	0	0	0	0	0	0	0	1	0	0	0	0	0	0	0	0
CAESSMEYGNKLVF_CASRVSQGNTEAFF	0	0	0	0	0	0	0	0	0	0	0	0	0	0	1	0	0	0	0	0	0
CAESSRGSQGNLIF_CASSPGLAGGIDNEQFF	0	0	0	0	0	0	0	0	0	0	0	0	0	0	1	0	0	0	0	0	0
CAESTGKLIF_CAISGDSTSDHEQYF	0	0	0	1	0	0	0	0	0	0	0	0	0	0	0	0	0	0	0	0	0
CAESVIRSNTGKLIF_CASSPDRDEKLFF	0	0	0	0	0	0	0	0	0	0	0	0	0	0	1	0	0	0	0	0	0
CAESVTGGGNKLTF_CASSETRGSTEAFF	0	0	0	0	0	0	0	0	0	0	0	0	1	0	0	0	0	0	0	0	0
CAESVTGGGNKLTF_NA	0	0	0	0	0	0	0	0	0	0	0	0	1	0	0	0	0	0	0	0	0
CAESYFGNEKLTF_CASSSSGDNEKLFF	0	0	0	0	0	0	0	0	0	0	0	0	0	0	0	1	0	0	0	0	0
CAESYGQNFVF_CASSPQGGGSIEAFF	0	0	0	0	0	1	0	0	0	0	0	0	0	0	0	0	0	0	0	0	0
CAESYNQGGKLIF_CASCRGEAGTGELFF	0	0	0	0	0	0	0	0	0	0	0	1	0	0	0	0	0	0	0	0	0
CAESYNQGGKLIF_CASRIDSQDYNEQFF	0	0	0	0	0	1	0	0	0	0	0	0	0	0	0	0	0	0	0	0	0
CAESYSSGGSYIPTF_CASSRFQGETQYF	0	0	0	0	0	0	0	0	0	0	0	0	1	0	0	0	0	0	0	0	0
CAESYYGQNFVF_CASSYASSGNYEQYF	0	0	0	0	0	0	1	0	0	0	0	0	0	0	0	0	0	0	0	0	0
CAETDNQGGKLIF_CASSQVLASHPEPQHF	0	0	0	1	0	0	0	0	0	0	0	0	0	0	0	0	0	0	0	0	0
CAETEDTDKLIF_CASSLGTGDTEAFF	0	0	0	0	0	0	0	0	0	0	0	0	0	0	0	0	1	0	0	0	0
CAETFSGGYQKVTF_CASSQEVGEQFF	0	0	0	0	0	0	0	0	0	0	0	0	0	0	1	0	0	0	0	0	0
CAETFSNDYKLSF_CASSLHPSGSYNEQFF	0	0	0	0	0	0	1	0	0	0	0	0	0	0	0	0	0	0	0	0	0
CAETGGGNKLTF_CASSLGTGRNQPQHF	0	0	0	1	0	0	0	0	0	0	0	0	0	0	0	0	0	0	0	0	0
CAETHGQGNLIF_CASSPNGAGGPTDTQYF	0	0	0	0	0	0	1	0	0	0	0	0	0	0	0	0	0	0	0	0	0
CAETLASGGSYIPTF_CSARDGSRGRYNEQFF	0	0	0	0	0	0	0	0	1	0	0	0	0	0	0	0	0	0	0	0	0
CAETLETSGSRLTF_CASSPMMGGYTF	0	0	0	1	0	0	0	0	0	0	0	0	0	0	0	0	0	0	0	0	0
CAETPPVGNQGGKLIF_CASSIGQGSTDTQYF	0	0	0	0	0	0	0	0	0	0	0	1	0	0	0	0	0	0	0	0	0
CAETPYNDYKLSF_CASSPQDRSYEQYV	0	0	0	0	0	0	0	0	0	0	1	0	0	0	0	0	0	0	0	0	0
CAETPYNFNKFYF_CASSQENRKGEKLFF	0	0	0	0	0	1	0	0	0	0	0	0	0	0	0	0	0	0	0	0	0
CAETQNSGYSTLTF_CSARDQGAGYTF	0	0	0	1	0	0	0	0	0	0	0	0	0	0	0	0	0	0	0	0	0
CAETQRHGSSNTGKLIF_CLVGQFF	0	0	0	0	0	0	0	0	0	0	0	0	0	0	0	1	0	0	0	0	0
CAETQSGSARQLTF_CASSLGQGNTGELFF	0	0	0	0	0	0	0	0	0	0	0	0	1	0	0	0	0	0	0	0	0
CAETRFSDGQKLLF_CAWSVGGPLSYEQYF	0	0	0	0	0	0	0	0	1	0	0	0	0	0	0	0	0	0	0	0	0
CAETRGYSTLTF_CSATHGATGTDTQYF	0	0	0	0	0	0	0	0	0	0	0	1	0	0	0	0	0	0	0	0	0
CAETRNEKLTF_CASSPVGEGYSNQPQHF	0	0	0	0	0	0	1	0	0	0	0	0	0	0	0	0	0	0	0	0	0
CAETSGGAAGNKLTF_CASSSGTGGRGEQYF	0	0	0	0	0	0	0	0	0	1	0	0	0	0	0	0	0	0	0	0	0
CAETSLSSASKIIF_CASSSRTGNYGYTF	0	0	0	0	0	0	0	0	0	0	0	0	0	0	0	1	0	0	0	0	0
CAETSNYGGATNKLIF_CAVSGVQETQYF	0	0	0	0	0	0	0	0	0	0	0	0	0	0	0	1	0	0	0	0	0
CAETSPSGYSTLTF_CASSIGQGPEAFF	0	0	0	0	0	0	0	0	0	0	0	0	1	0	0	0	0	0	0	0	0
CAETTPRARLMF_CSVGTGSGNTIYF	0	0	0	0	0	0	0	0	0	0	0	0	1	0	0	0	0	0	0	0	0
CAETYSDGQKLLF_CAILAGEGNEQFF	0	0	0	0	0	0	0	0	0	0	0	0	0	0	0	0	1	0	0	0	0
CAEVGGWGPTGRRALTF_CASSQSGVLGQFF	0	0	0	0	0	0	0	0	0	0	0	0	0	0	1	0	0	0	0	0	0
CAEVNSGYSTLTF_CASSLFTGEQFF	0	0	0	0	0	0	0	0	0	0	0	0	1	0	0	0	0	0	0	0	0
CAEWRMNRDDKIIF_CASSRGGDGYTF	0	0	0	0	0	0	0	0	0	0	0	0	0	0	1	0	0	0	0	0	0
CAEYPSHGSSNTGKLIF_CASTRQGEGYNSPLHF	0	0	0	1	0	0	0	0	0	0	0	0	0	0	0	0	0	0	0	0	0
CAEYSGGSNYKLTF_NA	0	0	0	0	0	0	0	0	0	0	0	0	0	0	0	1	0	0	0	0	0
CAFAAGNNRKLIW_NA	0	0	0	1	0	0	0	0	0	0	0	0	0	0	0	0	0	0	0	0	0
CAFAGSARQLTF_CASSLDPGIGIQYF	0	0	0	0	0	0	0	0	1	0	0	0	0	0	0	0	0	0	0	0	0
CAFAGSARQLTF_NA	0	0	0	0	0	0	0	0	1	0	0	0	0	0	0	0	0	0	0	0	0
CAFATSGTYKYIF_CASSLSGIGYEQYF	0	0	0	0	0	0	0	0	0	0	0	0	1	0	0	0	0	0	0	0	0
CAFEGGGADGLTF_NA	0	0	0	0	0	1	0	0	0	0	0	0	0	0	0	0	0	0	0	0	0
CAFEVYNDMRF_CASKLYNEQFF	0	0	0	0	0	0	0	0	0	0	0	0	0	0	0	1	0	0	0	0	0
CAFFTGANSKLTF_CASSQDLYRANYGYTF	0	0	0	0	0	0	0	0	0	0	0	0	0	0	0	1	0	0	0	0	0
CAFGAGNTGKLIF_CASSPGLVQQGEAFF	0	0	0	1	0	0	0	0	0	0	0	0	0	0	0	0	0	0	0	0	0
CAFGGYTGKLIF_CASSLNPSGGKSSYNEQFF	0	0	0	0	0	0	0	0	0	0	0	0	0	0	1	0	0	0	0	0	0
CAFGNQGGKLIF_CASSQTGGAGRGYTF	0	0	0	0	0	0	0	0	0	0	0	0	0	0	1	0	0	0	0	0	0
CAFGNTGGFKTIF_CASSPLTASGTQYF	0	0	0	0	0	0	0	0	1	0	0	0	0	0	0	0	0	0	0	0	0
CAFHSGYSTLTF_CASSEGQLSYNEQFF	0	0	0	0	0	0	0	0	0	0	0	0	0	0	1	0	0	0	0	0	0
CAFIDNNAGNMLTF_CASSSPGQGYEQYF	0	0	0	1	0	0	0	0	0	0	0	0	0	0	0	0	0	0	0	0	0
CAFIKSNTGANSKLTF_CASSPRMNTEAFF	0	0	0	0	0	1	0	0	0	0	0	0	0	0	0	0	0	0	0	0	0
CAFILPQGGSEKLVF_CASSLGPGGPKYNEQFF	0	0	0	0	0	0	0	0	0	0	0	0	0	0	1	0	0	0	0	0	0
CAFILYSGGGADGLTF_CASSRGTGGDSYGYTF	0	0	0	0	0	1	0	0	0	0	0	0	0	0	0	0	0	0	0	0	0
CAFIPHTNAGKSTF_NA	0	0	0	0	0	0	0	0	0	0	0	0	0	0	1	0	0	0	0	0	0
CAFIQDNARLMF_CASSLRLAGFTGELFF	0	0	0	0	0	0	0	0	0	1	0	0	0	0	0	0	0	0	0	0	0
CAFITSFSGTYKYIF_CASSAQGVSYNEQFF	0	0	0	0	0	0	0	0	0	0	0	0	0	0	0	1	0	0	0	0	0
CAFKGDSSYKLIF_CASSQAGNRGRNEKLFF	0	0	0	0	0	0	1	0	0	0	0	0	0	0	0	0	0	0	0	0	0
CAFKGNAGNMLTF_CASSIERTRSLDEQFF	0	0	0	0	0	0	0	0	0	0	0	0	1	0	0	0	0	0	0	0	0
CAFKSAGGSEKLVF_CASSVGDSKNIQYF	0	0	0	0	0	0	0	0	0	0	0	0	0	0	0	1	0	0	0	0	0
CAFKSNNQGGKLIF_CASSYSSAGGTDTQYF	0	0	0	0	0	0	0	0	0	0	0	0	1	0	0	0	0	0	0	0	0
CAFLARAGGTSYGKLTF_CASSQGTGPLRETQYF	0	0	0	0	0	0	0	0	0	0	0	0	0	1	0	0	0	0	0	0	0
CAFLDSNYQLIW_CASSQGTGPLRETQYF	0	0	0	0	0	0	0	0	0	0	0	0	0	0	1	0	0	0	0	0	0
CAFLETNAGKSTF_CASSSGGWYGYTF	0	0	0	0	0	0	0	0	0	0	0	0	1	0	0	0	0	0	0	0	0
CAFLTGGFKTIF_CASSLGLAATGGNIQYF	0	0	0	0	0	0	0	0	0	0	0	0	0	0	0	0	1	0	0	0	0
CAFLTNTGNQFYF_CASSLAMDGGDTQYF	0	0	0	0	0	0	0	0	0	0	0	0	0	0	0	1	0	0	0	0	0
CAFLYTQGAQKLVF_CASSIGQYTEAFF	0	0	0	0	0	0	0	0	0	0	0	0	0	0	0	1	0	0	0	0	0
CAFLYTQGAQKLVF_CASSPKEGQGGKQYF	0	0	0	0	0	0	0	0	0	0	0	0	0	0	0	1	0	0	0	0	0
CAFLYTQGAQKLVF_CSARDSGGAGAKNIQYF	0	0	0	0	0	0	0	0	0	0	0	0	0	0	1	0	0	0	0	0	0
CAFMDGGATNKLIF_CASSVQGWGNEQFF	0	0	0	0	0	0	0	0	0	0	0	0	0	0	1	0	0	0	0	0	0
CAFMDPPGGSSNTGKLIF_CASSDPGQGGDEQYF	0	0	1	0	0	0	0	0	0	0	0	0	0	0	0	0	0	0	0	0	0
CAFMDYNQGGKLIF_CASSLSPSGGQETQYF	0	0	0	0	0	0	0	0	0	0	0	1	0	0	0	0	0	0	0	0	0
CAFMFGRGSTLGRLYF_CASSLSASGRAGTQYF	0	0	0	0	0	0	0	0	0	1	0	0	0	0	0	0	0	0	0	0	0
CAFMGVTGTASKLTF_CAWSFGTSGYTF	0	0	0	0	0	0	0	0	0	0	0	0	0	0	1	0	0	0	0	0	0
CAFMIGTSGTYKYIF_CASSKSRDRAFF	0	0	0	0	0	0	0	0	0	0	0	1	0	0	0	0	0	0	0	0	0
CAFMKAGMRF_CASSLYSPGQGGKLFF	0	0	0	0	0	1	0	0	0	0	0	0	0	0	0	0	0	0	0	0	0
CAFMKDFGNEKLTF_CASSDQPGLAGSYEQYF	0	0	0	1	0	0	0	0	0	0	0	0	0	0	0	0	0	0	0	0	0
CAFMKHAGNTPLVF_CASSVNTEAFF	0	0	0	1	0	0	0	0	0	0	0	0	0	0	0	0	0	0	0	0	0
CAFMKHDSNYQLIW_CAISESFRPGLNQPQHF	0	0	0	0	0	0	0	0	0	0	0	0	0	0	1	0	0	0	0	0	0
CAFMKHGGWGGGSNYKLTF_CASSATSGRGETQYF	0	0	0	0	0	0	0	0	0	0	0	0	0	0	1	0	0	0	0	0	0
CAFMKHGIGANNLFF_CASSLMGQGYEQFF	0	0	0	0	0	0	0	0	0	0	0	0	0	0	0	0	1	0	0	0	0
CAFMKHRNTNAGKSTF_CASSLNRGDTQYF	0	0	0	0	0	0	0	0	0	0	0	0	0	0	0	1	0	0	0	0	0
CAFMKHYGGSNYKLTF_CSAGDSGANVLTF	0	0	0	0	0	0	0	0	0	0	0	0	0	0	0	1	0	0	0	0	0
CAFMKILGNTPLVF_CASSAGTGGSGANVLTF	0	0	0	1	0	0	0	0	0	0	0	0	0	0	0	0	0	0	0	0	0
CAFMKLDDKIIF_CASRWGGQGTQYF	0	0	0	0	0	0	0	0	0	0	0	0	0	0	0	1	0	0	0	0	0
CAFMKLGNDMRF_NA	0	1	0	0	0	0	0	0	0	0	0	0	0	0	0	0	0	0	0	0	0
CAFMKLGRGSTLGRLYF_NA	0	0	0	0	0	0	0	0	0	0	0	0	0	0	0	1	0	0	0	0	0
CAFMKLPPNNDMRF_CASSPLGTDFSYEQYF	0	0	0	0	0	0	0	0	0	0	0	1	0	0	0	0	0	0	0	0	0
CAFMKLPVPGNQFYF_CASSLAGGPQETQYF	0	0	0	0	0	0	0	0	0	0	0	0	0	0	1	0	0	0	0	0	0
CAFMKLYNYGQNFVF_CASSPTSGRADTQYF	0	0	0	0	0	0	1	0	0	0	0	0	0	0	0	0	0	0	0	0	0
CAFMKPGNSGNTPLVF_CASSVRANNQPQHF	0	0	0	0	0	0	0	0	1	0	0	0	0	0	0	0	0	0	0	0	0
CAFMKPGPNEKLTF_CASSPGRGVSPLHF	0	0	0	1	0	0	0	0	0	0	0	0	0	0	0	0	0	0	0	0	0
CAFMKPGTDKLIF_CSARGGLVDTDTQYF	0	0	0	0	0	0	0	0	0	0	0	0	1	0	0	0	0	0	0	0	0
CAFMKPLYNFNKFYF_CSAREDSYEQYF	0	0	0	0	0	0	0	0	0	0	0	0	0	0	1	0	0	0	0	0	0
CAFMKPQMNYGGSQGNLIF_CASGTGVRNTEAFF	0	0	1	0	0	0	0	0	0	0	0	0	0	0	0	0	0	0	0	0	0
CAFMKPQMNYGGSQGNLIF_CASSGQSSNQPQHF	0	0	0	1	0	0	0	0	0	0	0	0	0	0	0	0	0	0	0	0	0
CAFMKPQMNYGGSQGNLIF_CASSVLQNTEAFF	0	0	0	1	0	0	0	0	0	0	0	0	0	0	0	0	0	0	0	0	0
CAFMKPRGSGAAGNKLTF_CSVASLNTGELFF	0	0	0	0	0	0	0	0	0	0	0	1	0	0	0	0	0	0	0	0	0
CAFMKPRLLSSGSARQLTF_CSARDISGSNEQFF	0	0	0	0	0	0	0	0	0	0	0	1	0	0	0	0	0	0	0	0	0
CAFMKPSGRGAQKLVF_CAWSLGLLSLNNEQFF	0	0	0	0	0	0	0	0	0	0	0	0	0	1	0	0	0	0	0	0	0
CAFMKPTNAGGTSYGKLTF_CASRGLALYEQYF	0	0	0	0	0	0	0	0	0	0	0	0	0	0	1	0	0	0	0	0	0
CAFMKPYGTGNQFYF_CASSLNPTDVTTNEKLFF	0	0	0	0	0	0	0	0	0	0	0	1	0	0	0	0	0	0	0	0	0
CAFMKQGGSEKLVF_CASSPHRGYGGELFF	0	0	0	0	0	0	0	0	0	0	0	0	0	0	1	0	0	0	0	0	0
CAFMKQGYSTLTF_CASSPRGEPDTQYF	0	0	0	0	0	0	0	0	0	0	0	0	0	0	1	0	0	0	0	0	0
CAFMKQSNTGKLIF_CASTAGLAGASHEQYF	0	0	0	1	0	0	0	0	0	0	0	0	0	0	0	0	0	0	0	0	0
CAFMKQTSYGNKLVF_CSANRGLHNEQFF	0	0	0	0	0	0	0	0	0	0	0	0	0	0	0	1	0	0	0	0	0
CAFMKRTQGGSEKLVF_NA	0	0	0	0	0	0	0	0	0	0	0	0	1	0	0	0	0	0	0	0	0
CAFMKRYNNDMRF_CASGPGQGVYEQYF	0	0	1	0	0	0	0	0	0	0	0	0	0	0	0	0	0	0	0	0	0
CAFMKSHSGSARQLTF_CASTEGGTQYF	0	0	0	0	0	0	0	0	0	0	0	0	1	0	0	0	0	0	0	0	0
CAFMKVYNQGGKLIF_CSAELAGGWKTQYF	0	0	0	1	0	0	0	0	0	0	0	0	0	0	0	0	0	0	0	0	0
CAFMKWDNNNDMRF_CASSETGQLHYGYTF	0	0	0	1	0	0	0	0	0	0	0	0	0	0	0	0	0	0	0	0	0
CAFMKWNNNDMRF_CASSQPGTATGELFF	0	0	0	0	0	0	0	0	0	0	0	0	0	0	0	0	1	0	0	0	0
CAFMKWNNNDMRF_CSAAGPGGYNEQFF	0	0	0	0	0	0	0	0	0	0	0	0	0	0	0	0	1	0	0	0	0
CAFMLQGAQKLVF_CASSYPQREVDETQYF	0	0	0	1	0	0	0	0	0	0	0	0	0	0	0	0	0	0	0	0	0
CAFMMLPGFSDGQKLLF_CASSVEGVDTQYF	0	0	0	0	0	0	0	0	0	0	0	0	0	0	0	1	0	0	0	0	0
CAFMMNYGGSQGNLIF_CASSFRAELEAFF	0	0	0	0	0	0	0	0	0	0	0	0	0	0	0	1	0	0	0	0	0
CAFMNGGTGNQFYF_CASSLAPTGLAKNIQYF	0	0	0	0	0	0	0	0	0	0	0	0	0	1	0	0	0	0	0	0	0
CAFMNPPMPSKLTF_CSAGQGNQPQHF	0	0	0	0	0	0	0	0	0	1	0	0	0	0	0	0	0	0	0	0	0
CAFMNPRGNAGKSTF_CASRTLAGTGELFF	0	0	0	0	0	0	0	0	0	0	0	0	0	0	0	1	0	0	0	0	0
CAFMNQGGSEKLVF_CASSLAVTGRYGYTF	0	0	0	1	0	0	0	0	0	0	0	0	0	0	0	0	0	0	0	0	0
CAFMNTGNQFYF_CASSLVGRMGEKLFF	0	0	0	0	0	0	0	0	0	0	0	0	0	0	0	0	1	0	0	0	0
CAFMNYGANSKLTF_CASKTDSRSGYTF	0	0	0	0	0	0	1	0	0	0	0	0	0	0	0	0	0	0	0	0	0
CAFMPFEAAGNKLTF_CASSAYNEQFF	0	0	0	0	0	0	0	0	0	0	0	0	1	0	0	0	0	0	0	0	0
CAFMRFRGGATNKLIF_CASSLGGGQGLLNTEAFF	0	0	0	0	0	0	1	0	0	0	0	0	0	0	0	0	0	0	0	0	0
CAFMRFRGGATNKLIF_CSVGSTDTQYF	0	0	0	0	0	0	1	0	0	0	0	0	0	0	0	0	0	0	0	0	0
CAFMRRSEKLVF_NA	0	0	0	0	0	0	0	0	0	0	0	0	0	0	0	0	0	0	0	1	0
CAFMSLNSGNTPLVF_CSAGQTGTSYEQYF	0	0	0	0	0	0	0	0	0	0	0	0	0	0	0	0	1	0	0	0	0
CAFMSMDSNYQLIW_CASSVEVDLTLNEQFF	0	0	0	0	0	0	0	0	0	0	0	0	0	0	1	0	0	0	0	0	0
CAFMSRNQGAQKLVF_CASSVKAISYNSPLHF	0	0	0	1	0	0	0	0	0	0	0	0	0	0	0	0	0	0	0	0	0
CAFMSSYAGGTSYGKLTF_CASSLEAASTPYNEQFF	0	0	0	0	0	0	0	0	0	0	0	0	0	0	0	0	1	0	0	0	0
CAFMWASASNTGKLIF_CASSQDRMVAEAFF	0	0	1	0	0	0	0	0	0	0	0	0	0	0	0	0	0	0	0	0	0
CAFNAGGTSYGKLTF_CASSSGVNTEAFF	0	0	1	0	0	0	0	0	0	0	0	0	0	0	0	0	0	0	0	0	0
CAFNPYNQGGKLIF_CATSEPGTSASEQFF	0	0	0	0	0	0	0	0	0	0	0	0	1	0	0	0	0	0	0	0	0
CAFPPDYKLSF_CASSLAEGYNSPLHF	0	0	1	0	0	0	0	0	0	0	0	0	0	0	0	0	0	0	0	0	0
CAFPPLTNKLIF_CASSPSGGVTEAFF	0	0	0	0	0	0	0	0	0	0	1	0	0	0	0	0	0	0	0	0	0
CAFPPNTGGFKTIF_CASSPDINLYYGYTF	0	0	0	1	0	0	0	0	0	0	0	0	0	0	0	0	0	0	0	0	0
CAFPYRDDKIIF_CATSDNRQGAWSGANVLTF	0	0	0	1	0	0	0	0	0	0	0	0	0	0	0	0	0	0	0	0	0
CAFQARPGEGNKLVF_CASSVLGNDNEQFF	0	0	0	0	0	0	0	0	1	0	0	0	0	0	0	0	0	0	0	0	0
CAFQARPGEGNKLVF_CSAPVGVAGKLFF	0	0	0	0	0	0	0	0	1	0	0	0	0	0	0	0	0	0	0	0	0
CAFQDKLSF_CASSQEGDPYGYTF	0	0	0	1	0	0	0	0	0	0	0	0	0	0	0	0	0	0	0	0	0
CAFQGGSEKLVF_CASRSIKGGYEQYF	0	0	0	0	0	0	0	0	0	0	1	0	0	0	0	0	0	0	0	0	0
CAFQGGSEKLVF_CASSWFKAGLSYEQYF	0	0	0	0	0	0	0	0	0	0	0	0	0	0	0	0	1	0	0	0	0
CAFQNTGFQKLVF_CASSQGSYGYTF	0	0	0	0	0	0	0	0	0	0	0	0	0	0	0	0	1	0	0	0	0
CAFRAAGNKLTF_CSGWTSGSITDTQYF	0	0	1	0	0	0	0	0	0	0	0	0	0	0	0	0	0	0	0	0	0
CAFRIIQGAQKLVF_CASSSPAADTQYF	0	0	0	0	0	0	0	0	0	0	0	0	0	0	0	1	0	0	0	0	0
CAFRKSGGGADGLTF_CASSYSWFTDTQYF	0	0	0	0	0	0	0	0	0	0	0	0	0	0	1	0	0	0	0	0	0
CAFRMVTGGGNKLTF_CASLGNNEQFF	0	0	0	0	0	0	1	0	0	0	0	0	0	0	0	0	0	0	0	0	0
CAFRPTGNQFYF_CASSPRGGNTEAFF	0	0	0	0	0	0	0	0	0	0	1	0	0	0	0	0	0	0	0	0	0
CAFRRAYKLSF_CASSPVGPGETQYF	0	0	0	0	0	0	0	0	0	0	0	0	1	0	0	0	0	0	0	0	0
CAFRSPSGNQFYF_CASSLVGLHTGELFF	0	0	0	0	0	0	0	0	0	0	0	0	1	0	0	0	0	0	0	0	0
CAFSGSARQLTF_CASRLDFNNEQFF	0	0	0	0	0	0	0	0	1	0	0	0	0	0	0	0	0	0	0	0	0
CAFSGSARQLTF_CSARGATANTGELFF	0	0	0	0	0	0	0	0	1	0	0	0	0	0	0	0	0	0	0	0	0
CAFSGTYKYIF_CASSFILAGVWEQYF	0	0	0	0	0	0	0	0	0	0	0	1	0	0	0	0	0	0	0	0	0
CAFSIKAAGNKLTF_CASSPAENTGELFF	0	0	0	0	0	0	0	0	0	0	0	0	0	0	0	1	0	0	0	0	0
CAFSQAGTALIF_CASRVLGRPDSPLHF	0	0	0	0	0	0	0	0	0	0	0	0	0	0	1	0	0	0	0	0	0
CAFSQAGTALIF_CASTLTGEGYTEAFF	0	0	0	0	0	0	0	0	0	0	0	0	0	0	1	0	0	0	0	0	0
CAFSRGSTLGRLYF_CASSSSDREETQYF	0	0	0	0	0	0	0	0	0	1	0	0	0	0	0	0	0	0	0	0	0
CAFSSGSARQLTF_CASTGSYEQYF	0	0	0	0	0	0	0	0	0	0	0	0	0	0	0	0	1	0	0	0	0
CAFSTGTASKLTF_CASSLVGLAGNEQFF	0	0	0	1	0	0	0	0	0	0	0	0	0	0	0	0	0	0	0	0	0
CAFTGGGNKLTF_CASSLWGEGEQFF	0	0	1	0	0	0	0	0	0	0	0	0	0	0	0	0	0	0	0	0	0
CAFTPGGNNRKLIW_CASSHSGRTYEQYF	0	0	0	0	0	0	0	0	1	0	0	0	0	0	0	0	0	0	0	0	0
CAFTSGTYKYIF_CAIGGSPDIAGANVLTF	0	0	0	0	0	0	1	0	0	0	0	0	0	0	0	0	0	0	0	0	0
CAFTTNSGGYQKVTF_CASSEGASKQYF	0	0	0	0	0	0	0	0	0	1	0	0	0	0	0	0	0	0	0	0	0
CAFTYGGATNKLIF_CASSLGAAIYEQYV	0	0	0	0	0	0	0	0	0	1	0	0	0	0	0	0	0	0	0	0	0
CAFWGTGFQKLVF_NA	0	0	0	0	0	0	0	0	0	1	0	0	0	0	0	0	0	0	0	0	0
CAGAADSNYQLIW_CAISRQVVGETQYF	0	0	0	0	0	0	0	0	0	0	0	0	1	0	0	0	0	0	0	0	0
CAGAAQKLVF_CSAGLAANNEQFF	0	0	0	0	0	0	0	0	0	0	0	0	1	0	0	0	0	0	0	0	0
CAGADRGSTLGRLYF_CASRNFGSGEYNEQFF	0	0	0	0	0	0	0	0	0	1	0	0	0	0	0	0	0	0	0	0	0
CAGAEADTGNQFYF_CASSLAASGGGETQYF	0	0	0	0	0	0	0	0	0	0	0	0	0	0	1	0	0	0	0	0	0
CAGAEADTGNQFYF_CASSQVEGTEAFF	0	0	0	0	0	0	0	0	0	0	0	0	0	0	1	0	0	0	0	0	0
CAGAEADTGNQFYF_CSARDRGIVAF	0	0	0	0	0	0	0	0	0	0	0	0	0	0	1	0	0	0	0	0	0
CAGAGGNTGKLIF_CASRPGTGEEKLFF	0	0	0	1	0	0	0	0	0	0	0	0	0	0	0	0	0	0	0	0	0
CAGAGNNRKLIW_CSARDRRPGNQPQHF	0	0	0	0	0	0	0	0	0	1	0	0	0	0	0	0	0	0	0	0	0
CAGAGPGGGADGLTF_CASSEGGRNTGELFF	0	0	0	0	0	0	0	0	0	1	0	0	0	0	0	0	0	0	0	0	0
CAGAHAGNQFYF_CASSLGFPDTQYF	0	0	0	0	0	0	0	0	0	0	0	0	0	0	1	0	0	0	0	0	0
CAGAHRYGNKLVF_CASSSAGGPYEQYF	0	0	0	0	0	0	0	1	0	0	0	0	0	0	0	0	0	0	0	0	0
CAGAHVNDMRF_CASSSPSGSEGNEQFF	0	0	0	1	0	0	0	0	0	0	0	0	0	0	0	0	0	0	0	0	0
CAGAKGFQKLVF_CASSQDREGEQFF	0	0	0	0	0	0	0	0	1	0	0	0	0	0	0	0	0	0	0	0	0
CAGAKPGNQFYF_CASRPILAGGLREQFF	0	0	0	0	0	0	0	0	0	0	0	0	0	0	0	1	0	0	0	0	0
CAGAKRGAQKLVF_CATSHRGQETQYF	0	0	0	0	0	0	0	0	0	0	0	0	0	0	0	1	0	0	0	0	0
CAGAKTNAGKSTF_CASSNPYEQYF	0	0	1	0	0	0	0	0	0	0	0	0	0	0	0	0	0	0	0	0	0
CAGAKTNAGKSTF_NA	0	0	1	0	0	0	0	0	0	0	0	0	0	0	0	0	0	0	0	0	0
CAGALAGNTGRRALTF_CASSQKTGTLAYGYTF	0	0	0	0	0	0	0	0	0	0	0	1	0	0	0	0	0	0	0	0	0
CAGALNNAGNMLTF_CASSPGLVSTDTQYF	0	0	0	1	0	0	0	0	0	0	0	0	0	0	0	0	0	0	0	0	0
CAGALPPPGGSYIPTF_CATSDPLAGNQETQYF	0	0	0	0	0	0	0	0	0	0	1	0	0	0	0	0	0	0	0	0	0
CAGALTETTDSWGKLQF_CAIRGGNSGEQYF	0	0	0	0	0	1	0	0	0	0	0	0	0	0	0	0	0	0	0	0	0
CAGANQAGTALIF_CASSLDGNTEAFF	0	0	0	1	0	0	0	0	0	0	0	0	0	0	0	0	0	0	0	0	0
CAGAPLDGQKLLF_CASSLLRGDEQFF	0	0	0	1	0	0	0	0	0	0	0	0	0	0	0	0	0	0	0	0	0
CAGAPNFNKFYF_CASRGTGANQPQHF	0	0	0	1	0	0	0	0	0	0	0	0	0	0	0	0	0	0	0	0	0
CAGAPNSGGYQKVTF_CASSSSGTSGGTYNEQFF	0	0	0	0	0	0	0	0	0	0	0	0	0	0	1	0	0	0	0	0	0
CAGAPTGDTGRRALTF_CASRSGRASGTGELFF	0	0	0	0	0	0	0	0	0	0	0	0	1	0	0	0	0	0	0	0	0
CAGAPTGDTGRRALTF_CSAGTDQETQYF	0	0	0	0	0	0	0	0	0	0	0	0	1	0	0	0	0	0	0	0	0
CAGAQGTNAGKSTF_NA	0	0	0	0	0	0	0	0	0	0	0	0	0	0	0	1	0	0	0	0	0
CAGARAAGNKLTF_CASSQVYRSGRANTGELFF	0	0	0	0	0	0	0	0	0	0	0	0	1	0	0	0	0	0	0	0	0
CAGARAGNNRKLIW_CASNSRSGEKLFF	0	0	0	0	0	0	1	0	0	0	0	0	0	0	0	0	0	0	0	0	0
CAGARGSGNTPLVF_CSVGLAGVSNTQYF	0	0	0	0	0	0	0	0	0	0	0	0	1	0	0	0	0	0	0	0	0
CAGARKTSYDKVIF_CASSLGFVDTQYF	0	0	0	0	0	0	0	0	0	0	0	0	1	0	0	0	0	0	0	0	0
CAGARRTSGSRLTF_CASSQDWSAGTGRSYEQYF	0	0	0	0	0	0	0	0	0	0	0	1	0	0	0	0	0	0	0	0	0
CAGARSGNTPLVF_CASTSRARNTGELFF	0	0	0	0	0	0	0	0	0	0	0	1	0	0	0	0	0	0	0	0	0
CAGARVKAAGNKLTF_CASSSSATGSYEQYF	0	0	0	0	0	0	0	0	0	0	0	0	0	0	0	1	0	0	0	0	0
CAGARVKAAGNKLTF_CSARDMGRINEKLFF	0	0	0	0	0	0	0	0	0	0	0	0	0	0	0	1	0	0	0	0	0
CAGASAGGTSYGKLTF_CSARVGGANEKLFF	0	0	0	1	0	0	0	0	0	0	0	0	0	0	0	0	0	0	0	0	0
CAGASAPFNNARLMF_CASSAGPASGTQYF	0	0	0	1	0	0	0	0	0	0	0	0	0	0	0	0	0	0	0	0	0
CAGAWGGGFKTIF_CASRYSGRAGNEQFF	0	0	0	0	0	0	0	0	0	0	1	0	0	0	0	0	0	0	0	0	0
CAGCGRETSGSRLTF_CASQGGSYGYTF	0	0	0	0	0	0	0	0	0	0	0	0	1	0	0	0	0	0	0	0	0
CAGCGRETSGSRLTF_CASSQDEQGRETQYF	0	0	0	0	0	0	0	0	0	0	0	0	1	0	0	0	0	0	0	0	0
CAGDDDYKLSF_CASSQSGGRSSYNEQFF	0	0	0	0	0	0	0	0	0	0	0	0	0	0	1	0	0	0	0	0	0
CAGDDGSSNTGKLIF_CASSLAGTSGSGEQFF	0	0	0	0	0	0	0	0	0	1	0	0	0	0	0	0	0	0	0	0	0
CAGDFGNEKLTF_NA	0	0	0	0	0	0	0	0	0	0	0	0	0	0	0	1	0	0	0	0	0
CAGDGGSEKLVF_CASSMDRGTDTQYF	0	0	0	1	0	0	0	0	0	0	0	0	0	0	0	0	0	0	0	0	0
CAGDGRATGANNLFF_CASSVGVGGGSQPQHF	0	0	0	0	0	0	0	0	0	0	0	1	0	0	0	0	0	0	0	0	0
CAGDGTGTYKYIF_CASSLQGLGDAFF	0	0	0	0	0	0	0	0	0	0	0	0	0	0	1	0	0	0	0	0	0
CAGDLDNARLMF_CASSLEGGRPQHF	0	0	0	0	0	0	0	0	0	0	1	0	0	0	0	0	0	0	0	0	0
CAGDLNAGNNRKLIW_CASSPGQPNQPQHF	0	0	0	0	0	0	0	0	0	0	0	0	0	1	0	0	0	0	0	0	0
CAGDNAGNNRKLIW_CASIGTGGTRGMGNEQFF	0	0	0	1	0	0	0	0	0	0	0	0	0	0	0	0	0	0	0	0	0
CAGDNYGQNFVF_CSAREGAAGNTEAFF	0	0	0	0	0	0	0	0	1	0	0	0	0	0	0	0	0	0	0	0	0
CAGDPPGANSKLTF_CSAGQTGTSYEQYF	0	0	0	0	0	0	0	0	0	0	0	0	0	0	0	0	1	0	0	0	0
CAGDRLRYTGNQFYF_CASSYSGVEQYF	0	0	0	1	0	0	0	0	0	0	0	0	0	0	0	0	0	0	0	0	0
CAGEDGNQFYF_CSARDWGGTSTEAFF	0	0	0	0	0	0	0	0	0	0	0	1	0	0	0	0	0	0	0	0	0
CAGEDNNAGNMLTF_CASSLGTSGADEQFF	0	0	0	0	0	0	0	0	0	0	0	0	0	0	0	1	0	0	0	0	0
CAGEDNNAGNMLTF_CASSLGTSGTDEQFF	0	0	0	0	0	0	0	0	0	0	0	0	0	0	1	0	0	0	0	0	0
CAGEGDGTASKLTF_CASSPDGLANYGYTF	0	0	0	0	0	0	0	0	0	0	0	0	0	0	1	0	0	0	0	0	0
CAGEGSSNYQLIW_CSALTGEAFF	0	0	0	1	0	0	0	0	0	0	0	0	0	0	0	0	0	0	0	0	0
CAGENNAGNMLTF_CAISVEAGIYGYTF	0	0	0	1	0	0	0	0	0	0	0	0	0	0	0	0	0	0	0	0	0
CAGERGSNYQLIW_CAISPESVISGNTIYF	0	0	0	1	0	0	0	0	0	0	0	0	0	0	0	0	0	0	0	0	0
CAGETSGTYKYIF_CASSLDVLQAGGIDEQFF	0	0	0	1	0	0	0	0	0	0	0	0	0	0	0	0	0	0	0	0	0
CAGFNDMRF_NA	0	0	0	1	0	0	0	0	0	0	0	0	0	0	0	0	0	0	0	0	0
CAGFNQGGKLIF_CASSVLQTGYSNQPQHF	0	0	1	0	0	0	0	0	0	0	0	0	0	0	0	0	0	0	0	0	0
CAGFPNYGGSQGNLIF_CASSLFVGDTQYF	0	0	0	1	0	0	0	0	0	0	0	0	0	0	0	0	0	0	0	0	0
CAGFQGAQKLVF_CAISESGPEGNSPLHF	0	0	0	1	0	0	0	0	0	0	0	0	0	0	0	0	0	0	0	0	0
CAGFTNAGKSTF_CASSLAYGANVLTF	0	0	0	0	0	0	1	0	0	0	0	0	0	0	0	0	0	0	0	0	0
CAGFTQGGSEKLVF_CSAHRVSTGELFF	0	0	0	0	0	0	0	0	0	0	0	0	0	0	0	0	1	0	0	0	0
CAGGADGLTF_CASSYSGQGRISTGELFF	0	0	0	0	0	0	1	0	0	0	0	0	0	0	0	0	0	0	0	0	0
CAGGAGGSYIPTF_CASSPGTGKNEQYF	0	0	0	0	0	0	0	0	0	0	0	0	0	0	1	0	0	0	0	0	0
CAGGAGTGANNLFF_CASSADSLLTYNSPLHF	0	0	0	0	0	0	0	0	1	0	0	0	0	0	0	0	0	0	0	0	0
CAGGAPYGGATNKLIF_CASSDSPSYEQYF	0	0	0	0	0	0	0	0	0	0	0	0	0	0	1	0	0	0	0	0	0
CAGGARLMF_CASSSDARGEQFF	0	0	0	0	0	0	1	0	0	0	0	0	0	0	0	0	0	0	0	0	0
CAGGEETSGSRLTF_CASSLWGRWRTDTQYF	0	0	0	0	0	0	0	0	0	0	0	0	1	0	0	0	0	0	0	0	0
CAGGELTGGGNKLTF_CASSPRGPGMNSPLHF	0	0	0	0	0	0	0	0	0	1	0	0	0	0	0	0	0	0	0	0	0
CAGGELTGGGNKLTF_CASSQMGGAAHNEQFF	0	0	0	0	0	0	0	0	0	1	0	0	0	0	0	0	0	0	0	0	0
CAGGGAGSYQLTF_CASSLREPKVKNIQYF	0	0	0	0	0	0	0	0	0	0	0	0	0	1	0	0	0	0	0	0	0
CAGGGFGNVLHC_CAISESSYEQYF	0	0	0	0	0	1	0	0	0	0	0	0	0	0	0	0	0	0	0	0	0
CAGGGGADGLTF_NA	0	0	0	1	0	0	0	0	0	0	0	0	0	0	0	0	0	0	0	0	0
CAGGGGGNKLTF_CASSISGLAGEFYEQYF	0	0	0	0	0	0	0	0	0	1	0	0	0	0	0	0	0	0	0	0	0
CAGGGSGARNNAGNMLTF_CASSDTPEVSGGADTQYF	0	0	0	0	0	1	0	0	0	0	0	0	0	0	0	0	0	0	0	0	0
CAGGGSGYALNF_CASSQDETGDQPQHF	0	0	0	0	0	0	0	0	1	0	0	0	0	0	0	0	0	0	0	0	0
CAGGGSNYKLTF_CASSGGSGRGAAYEQYF	0	0	0	1	0	0	0	0	0	0	0	0	0	0	0	0	0	0	0	0	0
CAGGGTGTASKLTF_CASGRWTGGSRNYGYTF	0	0	0	0	0	0	0	0	0	0	0	0	0	0	0	1	0	0	0	0	0
CAGGGYSSASKIIF_CASSLAGGYTQYF	0	0	0	0	0	0	0	0	0	0	0	0	0	0	0	1	0	0	0	0	0
CAGGGYSSASKIIF_CSALKGLYNEQFF	0	0	0	0	0	0	0	0	0	0	0	0	0	0	0	1	0	0	0	0	0
CAGGMGTDKLIF_CASSFPQGNSPLHF	0	0	0	1	0	0	0	0	0	0	0	0	0	0	0	0	0	0	0	0	0
CAGGNNDMRF_CASSLGTGGLYEQYF	0	0	0	0	0	0	1	0	0	0	0	0	0	0	0	0	0	0	0	0	0
CAGGNNNDMRF_CASSRNGGARGYTF	0	0	0	0	0	0	0	0	0	1	0	0	0	0	0	0	0	0	0	0	0
CAGGRDDKIIF_CASSPGGGWTEAFF	0	0	0	1	0	0	0	0	0	0	0	0	0	0	0	0	0	0	0	0	0
CAGGREANNLFF_CASSFSRELQETQYF	0	0	0	0	0	0	0	0	0	1	0	0	0	0	0	0	0	0	0	0	0
CAGGSGNTPLVF_CASSQVNSGNTIYF	0	0	0	0	0	0	0	0	0	1	0	0	0	0	0	0	0	0	0	0	0
CAGGSSGTYKYIF_CASSYDGVFSYNSPLHF	0	0	0	1	0	0	0	0	0	0	0	0	0	0	0	0	0	0	0	0	0
CAGGTGANNLFF_CASRDSAYNEQFF	0	0	0	0	0	0	0	0	0	0	0	1	0	0	0	0	0	0	0	0	0
CAGGTGSNYKLTF_CASSPTGAGANVLTF	0	0	0	0	0	0	0	0	0	1	0	0	0	0	0	0	0	0	0	0	0
CAGGTSYGKLTF_CASSADGQGVQPQHF	0	0	0	0	0	0	1	0	0	0	0	0	0	0	0	0	0	0	0	0	0
CAGGVGRRALTF_CASSSQGYEQYF	0	0	0	0	0	0	0	0	0	0	1	0	0	0	0	0	0	0	0	0	0
CAGGVTAGGFKTIF_CASRLAGGPGNEQFF	0	0	0	0	0	0	0	0	0	1	0	0	0	0	0	0	0	0	0	0	0
CAGGYGNNRLAF_CASSWSRNTEAFF	0	0	0	1	0	0	0	0	0	0	0	0	0	0	0	0	0	0	0	0	0
CAGHRINKFYF_CASSLGGAANEQFF	0	0	0	0	0	0	0	0	0	0	0	0	1	0	0	0	0	0	0	0	0
CAGHVSNDYKLSF_CASSEAGLSYNEQFF	0	0	0	0	0	0	0	0	0	1	0	0	0	0	0	0	0	0	0	0	0
CAGILANNAGNMLTF_CASSYSEASSYEQYF	0	0	0	0	0	0	0	0	0	0	0	0	0	0	0	1	0	0	0	0	0
CAGINNARLMF_CASSTRGTSEEAFF	0	0	0	1	0	0	0	0	0	0	0	0	0	0	0	0	0	0	0	0	0
CAGITSGTYKYIF_CSAGQGPYNTF	0	0	0	0	0	0	0	0	0	0	0	0	0	0	0	1	0	0	0	0	0
CAGIYNFNKFYF_CASSFDREAFF	0	0	0	1	0	0	0	0	0	0	0	0	0	0	0	0	0	0	0	0	0
CAGIYNFNKFYF_NA	0	0	0	1	0	0	0	0	0	0	0	0	0	0	0	0	0	0	0	0	0
CAGKKGGKLIF_CSATFQFGTGAVHEQYF	0	0	0	1	0	0	0	0	0	0	0	0	0	0	0	0	0	0	0	0	0
CAGKSGNTGKLIF_CASSYQGAVGYTF	0	0	0	0	0	0	1	0	0	0	0	0	0	0	0	0	0	0	0	0	0
CAGKTGTASKLTF_CASSRSGPETQYF	0	0	0	0	0	0	1	0	0	0	0	0	0	0	0	0	0	0	0	0	0
CAGKTSGSRLTF_CSARDVARGINGYTF	0	0	0	0	0	0	0	0	0	0	0	1	0	0	0	0	0	0	0	0	0
CAGLAGGTSYGKLTF_CASTPYKSDTQYF	0	0	0	0	0	0	1	0	0	0	0	0	0	0	0	0	0	0	0	0	0
CAGLDNTDKLIF_CASSYGLPDSNQPQHF	0	0	0	1	0	0	0	0	0	0	0	0	0	0	0	0	0	0	0	0	0
CAGLDSNYQLIW_CASSTGGPLETQYF	0	0	0	0	0	0	0	0	0	0	0	0	0	0	0	0	1	0	0	0	0
CAGLGSNDYKLSF_CASSPGTGDYGYTF	0	0	0	0	0	0	0	0	1	0	0	0	0	0	0	0	0	0	0	0	0
CAGLGWQGGKLIF_CASRSGDFSTDTQYF	0	0	0	0	0	0	0	0	0	0	0	0	0	0	0	1	0	0	0	0	0
CAGLPQAGTALIF_CAIGILSGASSNEQFF	0	0	0	0	0	0	0	0	1	0	0	0	0	0	0	0	0	0	0	0	0
CAGLPRGSDGQKLLF_CASSRTGTVDGYTF	0	0	0	1	0	0	0	0	0	0	0	0	0	0	0	0	0	0	0	0	0
CAGLQFQGAQKLVF_CASSQDYRGRSSGANVLTF	0	0	1	0	0	0	0	0	0	0	0	0	0	0	0	0	0	0	0	0	0
CAGLRGGADGLTF_CASSLASGRVGELFF	0	0	1	0	0	0	0	0	0	0	0	0	0	0	0	0	0	0	0	0	0
CAGLRPGTASKLTF_CASSRGPSSYNSPLHF	0	0	0	1	0	0	0	0	0	0	0	0	0	0	0	0	0	0	0	0	0
CAGMAGGTSYGKLTF_CASSFPRSSGYTQYF	0	0	0	0	0	0	0	0	0	0	0	0	1	0	0	0	0	0	0	0	0
CAGMGFEGAQKLVF_CAISGSSYGYTF	0	0	0	0	0	1	0	0	0	0	0	0	0	0	0	0	0	0	0	0	0
CAGMYSGGGADGLTF_CASSPDRGNQPQHF	0	0	0	0	0	0	0	0	0	0	0	0	0	0	0	1	0	0	0	0	0
CAGNAGGTSYGKLTF_CASSLVLAGGGETQYF	0	0	0	0	0	0	0	0	1	0	0	0	0	0	0	0	0	0	0	0	0
CAGNFLNKFYF_CASTGLGTGEAFF	0	0	0	1	0	0	0	0	0	0	0	0	0	0	0	0	0	0	0	0	0
CAGNNAGNMLTF_CASSPGTTAYGYTF	0	0	0	0	0	0	1	0	0	0	0	0	0	0	0	0	0	0	0	0	0
CAGNNAGNMLTF_CASSYMGSANYGYTF	0	0	0	1	0	0	0	0	0	0	0	0	0	0	0	0	0	0	0	0	0
CAGNNARLMF_CSARPNDQRKDTQYF	0	0	0	1	0	0	0	0	0	0	0	0	0	0	0	0	0	0	0	0	0
CAGNNNARLMF_CASSLFSSGQETQYF	0	0	0	0	0	0	0	0	0	1	0	0	0	0	0	0	0	0	0	0	0
CAGNSGGSNYKLTF_CASRLAGELSGETQYF	0	0	0	0	0	1	0	0	0	0	0	0	0	0	0	0	0	0	0	0	0
CAGNSGGSNYKLTF_CASSTPRGRNTGELFF	0	0	0	0	0	1	0	0	0	0	0	0	0	0	0	0	0	0	0	0	0
CAGNSGTYKYIF_CASRGQHGYTF	0	0	0	0	0	0	0	0	0	0	0	0	0	0	0	0	1	0	0	0	0
CAGNTGFQKLVF_CAISVTLPGTISYNEQFF	0	0	0	0	1	0	0	0	0	0	0	0	0	0	0	0	0	0	0	0	0
CAGNYGGSQGNLIF_CASSLYPPGAPTTDTQYF	0	0	0	0	0	0	0	0	0	1	0	0	0	0	0	0	0	0	0	0	0
CAGNYNQGGKLIF_CSVGSLNYGYTF	0	0	0	1	0	0	0	0	0	0	0	0	0	0	0	0	0	0	0	0	0
CAGPGISGSARQLTF_NA	0	0	0	1	0	0	0	0	0	0	0	0	0	0	0	0	0	0	0	0	0
CAGPGVNAGNNRKLIW_CASSPRGPGGNQPQHF	0	0	0	0	0	0	0	0	0	0	0	0	0	0	1	0	0	0	0	0	0
CAGPHRNRDDKIIF_CASGDRSGDTQYF	0	0	0	0	0	0	0	0	0	0	1	0	0	0	0	0	0	0	0	0	0
CAGPHYGNNRLAF_CASSLGQQGSTEAFF	0	0	0	0	0	0	0	0	0	0	1	0	0	0	0	0	0	0	0	0	0
CAGPKNGQKLLF_CAISEVGAGGPSYNEQFF	0	0	0	1	0	0	0	0	0	0	0	0	0	0	0	0	0	0	0	0	0
CAGPLELTF_NA	0	0	0	0	0	0	0	0	0	0	0	0	0	0	0	1	0	0	0	0	0
CAGPLRGNNDMRF_CASSLWTSGVVEETQYF	0	0	0	0	0	0	0	0	0	0	1	0	0	0	0	0	0	0	0	0	0
CAGPNEGNKLVF_NA	0	1	0	0	0	0	0	0	0	0	0	0	0	0	0	0	0	0	0	0	0
CAGPNNAGNMLTF_CASSQDIGAGVGANVLTF	0	0	0	0	0	0	0	0	0	0	0	1	0	0	0	0	0	0	0	0	0
CAGPPAGGTSYGKLTF_CATQGGLESNQPQHF	0	0	0	0	0	1	0	0	0	0	0	0	0	0	0	0	0	0	0	0	0
CAGPPDSSASKIIF_CASSLRPQGEGNTEAFF	0	0	0	0	0	0	0	0	1	0	0	0	0	0	0	0	0	0	0	0	0
CAGPPGSGNTGKLIF_CASSLNSPLHF	0	0	0	1	0	0	0	0	0	0	0	0	0	0	0	0	0	0	0	0	0
CAGPPNSWGKFQF_CASSYSRSNEQFF	0	0	0	0	0	0	0	0	0	0	0	0	0	1	0	0	0	0	0	0	0
CAGPRDGGSQGNLIF_CSAPGTGSEKLFF	0	0	0	0	0	0	0	0	0	1	0	0	0	0	0	0	0	0	0	0	0
CAGPRGGATNKLIF_NA	0	0	0	0	0	1	0	0	0	0	0	0	0	0	0	0	0	0	0	0	0
CAGPRGGGSQGNLIF_CASSFRGAGTF	0	0	0	0	0	0	0	0	0	0	0	0	0	0	1	0	0	0	0	0	0
CAGPRGGGSQGNLIF_NA	0	0	0	0	0	0	0	0	0	0	0	0	0	0	1	0	0	0	0	0	0
CAGPRQGAQKLVF_CASSPGRVTSNEQFF	0	0	1	0	0	0	0	0	0	0	0	0	0	0	0	0	0	0	0	0	0
CAGPRTASKLTF_CASSLGGGFNTGELFF	0	0	0	0	0	0	0	0	0	0	0	0	0	0	0	1	0	0	0	0	0
CAGPSGGSYIPTF_CASSPAWEQFF	0	0	0	0	0	0	0	0	1	0	0	0	0	0	0	0	0	0	0	0	0
CAGPSGGTYKYIF_CASSQDPGGHNEQFF	0	0	0	0	0	0	0	0	0	0	0	1	0	0	0	0	0	0	0	0	0
CAGPSSSGSRLTF_CASSFSGGSYNEQFF	0	0	0	0	0	0	0	0	0	0	1	0	0	0	0	0	0	0	0	0	0
CAGPSSSGSRLTF_CASSIWSGGNQPQHF	0	0	0	0	0	0	0	0	0	0	0	1	0	0	0	0	0	0	0	0	0
CAGPSSSGSRLTF_CASSLEGTAAYEQYF	0	0	0	0	0	0	0	0	0	0	0	1	0	0	0	0	0	0	0	0	0
CAGPSSSGSRLTF_CASSLEGTRGDEQYF	0	0	0	0	0	0	0	0	0	1	0	0	0	0	0	0	0	0	0	0	0
CAGPSSSGSRLTF_CASSLLSGAGELFF	0	0	0	0	0	0	0	0	0	0	0	1	0	0	0	0	0	0	0	0	0
CAGPSSSGSRLTF_CASSPFSGELFF	0	0	0	0	0	0	0	0	0	0	1	0	0	0	0	0	0	0	0	0	0
CAGPSSSGSRLTF_CASSPRDGRIDEQFF	0	0	0	0	0	0	0	0	0	0	1	0	0	0	0	0	0	0	0	0	0
CAGPSSSGSRLTF_CASSVRGTPGELFF	0	0	0	0	0	0	0	0	0	0	1	0	0	0	0	0	0	0	0	0	0
CAGPSSSGSRLTF_NA	0	0	0	0	0	0	0	0	0	1	0	0	0	0	0	0	0	0	0	0	0
CAGPTPYNTDKLIF_CASSLGREDYNEQFF	0	0	0	0	0	0	0	0	0	0	0	0	1	0	0	0	0	0	0	0	0
CAGPVTTDSWGKFQF_CASSITGNSPLHF	0	0	0	0	0	0	0	0	0	0	0	0	0	0	1	0	0	0	0	0	0
CAGPYNNDMRF_CASSLQGVNYGYTF	0	0	0	0	0	0	0	0	0	0	0	0	0	0	1	0	0	0	0	0	0
CAGQAAGGTSYGKLTF_CATRGVGDTQYF	0	0	0	0	0	0	0	0	0	0	0	0	1	0	0	0	0	0	0	0	0
CAGQAETSGSRLTF_CASSFGGVRVEQYF	0	0	0	0	0	0	0	0	0	0	0	0	1	0	0	0	0	0	0	0	0
CAGQDNDMRF_CASSPSASNEQFF	0	0	0	0	0	0	0	0	0	1	0	0	0	0	0	0	0	0	0	0	0
CAGQGDSSYKLIF_CASSLAGTGMETQYF	0	0	0	0	0	0	0	0	0	0	0	1	0	0	0	0	0	0	0	0	0
CAGQKAAGNKLTF_CSARVQGEETQYF	0	0	0	0	0	0	0	0	0	0	0	0	0	0	1	0	0	0	0	0	0
CAGQLGFGNEKLTF_CSASGRLASSTDTQYF	0	0	0	0	0	0	0	0	0	0	0	1	0	0	0	0	0	0	0	0	0
CAGQLREYGNKLVF_CASSPGSTYGYTF	0	0	0	0	0	0	0	0	0	0	0	0	0	0	1	0	0	0	0	0	0
CAGQLTSGTYKYIF_CASSPSGGLRPQYV	0	0	0	0	0	0	0	0	0	0	0	1	0	0	0	0	0	0	0	0	0
CAGQRSNYQLIW_CASSQASPAVSSYNEQFF	0	0	0	0	0	0	0	0	0	0	0	0	0	0	1	0	0	0	0	0	0
CAGQSGNARLMF_CASSTSGGRGYNEQFF	0	0	0	0	0	0	0	0	0	0	0	1	0	0	0	0	0	0	0	0	0
CAGQSLFGNQFYF_CASSSYTLDRAINTGELFF	0	0	0	0	0	0	0	0	0	0	0	0	0	0	0	0	1	0	0	0	0
CAGRAGKSTF_CASSEGTGQDTGELFF	0	0	0	0	0	1	0	0	0	0	0	0	0	0	0	0	0	0	0	0	0
CAGRAGKSTF_CASSTGSQPQHF	0	0	0	0	0	1	0	0	0	0	0	0	0	0	0	0	0	0	0	0	0
CAGRDLGQNFVF_CASSQSTDTQYF	0	0	0	0	0	0	0	0	0	0	0	0	0	0	0	0	1	0	0	0	0
CAGREGNTPLVF_CASTTGGVYTGELFF	0	0	0	0	0	0	0	0	0	0	0	0	0	0	1	0	0	0	0	0	0
CAGRFSGGSNYKLTF_CASADTGASTDTQYF	0	0	0	0	0	0	0	0	0	0	0	0	0	0	1	0	0	0	0	0	0
CAGRFSGTYKYIF_NA	0	0	0	0	0	0	0	0	0	0	0	0	0	0	0	1	0	0	0	0	0
CAGRGDKLSF_CASSLSIGELFF	0	0	0	0	0	0	0	0	0	0	0	0	0	0	1	0	0	0	0	0	0
CAGRGNNARLMF_CSAKLNEKLFF	0	0	0	0	0	0	0	0	0	0	0	0	0	0	0	0	1	0	0	0	0
CAGRGNRDDKIIF_CASSLAGRETQYF	0	0	0	0	0	0	0	0	1	0	0	0	0	0	0	0	0	0	0	0	0
CAGRGPAGTASKLTF_CASTRQGRETQYF	0	0	0	0	0	0	0	0	0	0	0	0	0	0	1	0	0	0	0	0	0
CAGRGSAGGYQKVTF_CASSSTMGSKTQYF	0	0	0	0	0	0	0	0	0	0	0	0	0	0	0	1	0	0	0	0	0
CAGRGSGGADGLTF_NA	0	0	0	1	0	0	0	0	0	0	0	0	0	0	0	0	0	0	0	0	0
CAGRGSNTGKLIF_CASIELRTGATRGYTF	0	0	0	0	0	0	0	0	1	0	0	0	0	0	0	0	0	0	0	0	0
CAGRGSSGYALNF_CASSPAGGLNNEQFF	0	0	0	0	0	0	0	0	0	0	0	0	0	1	0	0	0	0	0	0	0
CAGRHGSSNTGKLIF_CASSSITDTYEQYF	0	0	0	1	0	0	0	0	0	0	0	0	0	0	0	0	0	0	0	0	0
CAGRLAGQNFVF_CSARDPRGNRDTEAFF	0	0	0	1	0	0	0	0	0	0	0	0	0	0	0	0	0	0	0	0	0
CAGRLASGTYKYIF_CASTGAGETEAFF	0	0	0	0	0	0	0	0	0	0	0	0	1	0	0	0	0	0	0	0	0
CAGRLYGNKLVF_CASSEFGQGASYGYTF	0	0	0	0	1	0	0	0	0	0	0	0	0	0	0	0	0	0	0	0	0
CAGRNARLMF_CASSHRGGGSSYEQYF	0	0	0	0	0	0	1	0	0	0	0	0	0	0	0	0	0	0	0	0	0
CAGRNARLMF_CSVAGQSYEQYF	0	0	0	0	0	0	1	0	0	0	0	0	0	0	0	0	0	0	0	0	0
CAGRPTGTASKLTF_CASSQEREMKTQYF	0	0	1	0	0	0	0	0	0	0	0	0	0	0	0	0	0	0	0	0	0
CAGRRLGSARQLTF_CASSSGQTREAFF	0	0	0	1	0	0	0	0	0	0	0	0	0	0	0	0	0	0	0	0	0
CAGRRLGSARQLTF_CASSYSGEARSYNEQFF	0	0	0	1	0	0	0	0	0	0	0	0	0	0	0	0	0	0	0	0	0
CAGRRTGKSTF_CASRTSGGGGDTQYF	0	0	0	0	0	0	0	0	0	0	0	0	0	0	1	0	0	0	0	0	0
CAGRSGATNKLIF_CASNYQGSTEAFF	0	0	0	0	0	0	1	0	0	0	0	0	0	0	0	0	0	0	0	0	0
CAGRSGGSRLTF_CSAEPVLGAGHNQPQHF	0	0	0	1	0	0	0	0	0	0	0	0	0	0	0	0	0	0	0	0	0
CAGRSVGSARQLTF_CASSLGTGDTEAFF	0	0	0	0	0	0	0	0	0	0	0	0	0	0	0	0	1	0	0	0	0
CAGRTGGSYIPTF_CASSWDSRNYGYTF	0	0	0	0	0	0	0	0	0	0	0	0	0	0	0	1	0	0	0	0	0
CAGRYGSSNTGKLIF_CASRTTVNTEAFF	0	0	0	0	0	0	0	0	0	0	0	0	0	1	0	0	0	0	0	0	0
CAGSHWTERGNYQLIW_CASSSGEGNEQFF	0	0	0	0	0	0	0	0	0	1	0	0	0	0	0	0	0	0	0	0	0
CAGSIGFGNVLHC_CASWTQGQSYEQYF	0	0	0	0	0	0	0	0	0	0	0	0	0	1	0	0	0	0	0	0	0
CAGSKNNNDMRF_CASSLQGPRTGELFF	0	0	0	0	0	0	0	0	0	1	0	0	0	0	0	0	0	0	0	0	0
CAGSPRRGGADGLTF_CASSLSGTGTYGYTF	0	0	0	0	0	0	0	0	0	0	0	0	0	0	0	1	0	0	0	0	0
CAGSQLGGNQFYF_NA	0	0	0	0	0	0	0	0	0	0	0	0	0	0	0	1	0	0	0	0	0
CAGSRGGSTLGRLYF_CASTGTSTDTQYF	0	0	0	0	0	0	0	0	0	0	0	0	0	0	1	0	0	0	0	0	0
CAGSRYNQGGKLIF_CASSLGTSGSYEQYF	0	0	1	0	0	0	0	0	0	0	0	0	0	0	0	0	0	0	0	0	0
CAGSVPGNMLTF_CSVEESSSGRMNEQYF	0	0	0	1	0	0	0	0	0	0	0	0	0	0	0	0	0	0	0	0	0
CAGSVSNFGNEKLTF_CASTPGGLAKNIQYF	0	0	0	0	0	0	0	0	0	0	0	0	0	0	1	0	0	0	0	0	0
CAGTGGASGTYKYIF_CASSSRQGSSYEQYF	0	0	0	0	0	0	0	0	0	1	0	0	0	0	0	0	0	0	0	0	0
CAGTGGFKTIF_CSARDRVETNEKLFF	0	0	0	0	0	0	0	0	0	0	0	0	1	0	0	0	0	0	0	0	0
CAGTPWTNAGKSTF_CASSPTGMGMNTEAFF	0	0	0	0	0	0	0	0	0	0	0	0	0	0	0	1	0	0	0	0	0
CAGTRGGNTPLVF_CASSLGGTNTGELFF	0	0	0	0	0	0	0	0	0	0	0	0	1	0	0	0	0	0	0	0	0
CAGTSNSGYALNF_CASSKRTGSMGTEAFF	0	0	0	0	0	0	0	0	1	0	0	0	0	0	0	0	0	0	0	0	0
CAGTSYGKLTF_CSAGKRTTSTDTQYF	0	0	1	0	0	0	0	0	0	0	0	0	0	0	0	0	0	0	0	0	0
CAGTTSGTYKYIF_CASSVDGGGQTQYF	0	0	0	0	0	0	0	0	0	0	0	0	0	0	1	0	0	0	0	0	0
CAGVAGSARQLTF_CASSLAVSGVDTGELFF	0	0	0	0	0	0	1	0	0	0	0	0	0	0	0	0	0	0	0	0	0
CAGVAGTALIF_CASAPRGNQPQHF	0	0	0	0	0	0	0	0	0	0	0	0	1	0	0	0	0	0	0	0	0
CAGVAGTYKYIF_CASTSSLPGNTIYF	0	0	0	1	0	0	0	0	0	0	0	0	0	0	0	0	0	0	0	0	0
CAGVASGTYKYIF_CASSLRRSVGGDEQFF	0	0	0	1	0	0	0	0	0	0	0	0	0	0	0	0	0	0	0	0	0
CAGVEAAGNKLTF_CASSPRTGDTQYF	0	0	0	0	0	0	0	0	0	0	0	0	0	0	0	1	0	0	0	0	0
CAGVEAGGTSYGKLTF_CASSFRGSGRYNEQFF	0	0	0	0	0	0	0	0	1	0	0	0	0	0	0	0	0	0	0	0	0
CAGVESNAGGTSYGKLTF_CASRPRILGHPNTEAFF	0	0	0	0	0	0	0	0	0	0	0	0	1	0	0	0	0	0	0	0	0
CAGVESNAGGTSYGKLTF_CASYVRQGGGTEAFF	0	0	0	0	0	0	0	0	0	0	0	0	1	0	0	0	0	0	0	0	0
CAGVETSGSRLTF_CASSIWSRTEAFF	0	0	0	0	0	0	0	0	0	0	0	1	0	0	0	0	0	0	0	0	0
CAGVGQGAQKLVF_CASSPLGAANTGELFF	0	0	0	0	0	0	0	0	0	0	0	0	1	0	0	0	0	0	0	0	0
CAGVGYNFNKFYF_CASSQFQFGGTGNSGNTIYF	0	0	0	0	0	0	0	0	0	0	0	0	1	0	0	0	0	0	0	0	0
CAGVHGGATNKLIF_CASASTYQETQYF	0	0	0	1	0	0	0	0	0	0	0	0	0	0	0	0	0	0	0	0	0
CAGVLDTGFQKLVF_CASSFGETQYF	0	0	0	0	0	0	0	0	0	0	0	0	0	0	0	1	0	0	0	0	0
CAGVLSGGYNKLIF_CASSLVGLLTDTQYF	0	0	0	0	0	0	0	0	0	0	1	0	0	0	0	0	0	0	0	0	0
CAGVRGNTPLVF_CASRRTGAYEQYF	0	0	0	0	0	0	0	0	1	0	0	0	0	0	0	0	0	0	0	0	0
CAGVSGGGADGLTF_CASSQGGTPKTQYF	0	0	0	0	0	0	0	0	0	0	0	0	1	0	0	0	0	0	0	0	0
CAGVSGGGADGLTF_CASSRQGFATNEKLFF	0	0	0	0	0	0	0	0	0	0	0	0	1	0	0	0	0	0	0	0	0
CAGVSSGSGARQLTF_CASRWGGEGTDTQYF	0	0	0	1	0	0	0	0	0	0	0	0	0	0	0	0	0	0	0	0	0
CAGVSYNTDKLIF_NA	0	0	0	0	0	0	0	0	0	0	1	0	0	0	0	0	0	0	0	0	0
CAGVTGGTSYGKLTF_NA	0	0	0	1	0	0	0	0	0	0	0	0	0	0	0	0	0	0	0	0	0
CAGVTGNQFYF_CASSLAQGLYEQYF	0	0	0	0	0	0	0	0	0	0	0	0	0	0	0	1	0	0	0	0	0
CAGVTGNQFYF_CASSLIPGANEKLFF	0	0	0	0	0	0	0	0	0	0	0	0	0	0	0	1	0	0	0	0	0
CAGWAPYNFNKFYF_CASSDGAGQTQPQHF	0	0	0	0	0	0	0	0	0	0	0	0	1	0	0	0	0	0	0	0	0
CAGWDQTDSWGKLQF_CASSFYGRAFGELFF	0	0	0	0	0	0	0	0	0	0	0	1	0	0	0	0	0	0	0	0	0
CAGWNRDDKIIF_CASSQVPASGPRSEQFF	0	0	0	0	0	1	0	0	0	0	0	0	0	0	0	0	0	0	0	0	0
CAGWYSGGGADGLTF_CASSLLQPTVHGRQFF	0	0	0	0	0	0	0	0	0	0	0	0	0	0	0	1	0	0	0	0	0
CAGWYSGGGADGLTF_CASSQRGQGSQPQHF	0	0	0	0	0	0	0	0	0	0	0	0	0	0	1	0	0	0	0	0	0
CAGWYSGGGADGLTF_CATSVGDNEQFF	0	0	0	0	0	0	0	0	0	0	0	0	0	0	1	0	0	0	0	0	0
CAGYGNNRLAF_CATGGAGTGELFF	0	0	0	0	0	0	0	0	0	1	0	0	0	0	0	0	0	0	0	0	0
CAGYHAGNMLTF_CASSFPGQGHYGYTF	0	0	0	0	0	0	0	0	0	0	0	0	0	0	1	0	0	0	0	0	0
CAGYNNAGNMLTF_CASSESDGQYF	0	0	0	0	0	0	0	0	0	0	0	0	0	0	1	0	0	0	0	0	0
CAGYNNAGNMLTF_CASSLLGGRSNGYTF	0	0	0	0	0	0	0	0	0	0	0	0	0	0	1	0	0	0	0	0	0
CAGYNNAGNMLTF_CASSVEDGAYEQYF	0	0	0	0	0	0	0	0	0	0	0	0	0	0	1	0	0	0	0	0	0
CAGYTGTASKLTF_CASSLVRATEQFF	0	0	0	0	0	0	0	0	0	0	0	0	0	0	1	0	0	0	0	0	0
CAGYVGDMRF_CASSVIPGGRVHYNEQFF	0	0	0	0	0	0	0	0	1	0	0	0	0	0	0	0	0	0	0	0	0
CAHGSGNTGKLIF_CASSHRAVSSYNEQFF	0	0	0	1	0	0	0	0	0	0	0	0	0	0	0	0	0	0	0	0	0
CAHIIQGAQKLVF_CASSEGLAGGPSQFF	0	0	0	0	0	0	0	0	0	0	0	0	0	0	0	0	1	0	0	0	0
CAHKGDRDDKIIF_CASSLGRGRTDTQYF	0	0	0	0	0	0	0	0	0	0	0	0	0	0	0	1	0	0	0	0	0
CAHSGNTPLVF_CSAWTGLGYNSPLHF	0	0	0	0	0	0	0	0	0	0	0	0	1	0	0	0	0	0	0	0	0
CAHTPGANSKLTF_CASSFSQSGSRLYF	0	0	0	0	0	0	0	0	0	1	0	0	0	0	0	0	0	0	0	0	0
CAIFNGNNRLAF_CASSLRRNTEAFF	0	0	0	0	0	0	0	0	0	0	0	0	0	0	1	0	0	0	0	0	0
CAIFTGNQFYF_CASSPRRGYGYTF	0	0	0	0	0	0	0	0	0	0	0	1	0	0	0	0	0	0	0	0	0
CAIGGAGGYQKVTF_NA	0	0	0	0	0	0	0	0	0	1	0	0	0	0	0	0	0	0	0	0	0
CAIGGGYSTLTF_CSARKSGDNHEQYF	0	0	0	0	0	0	0	0	0	0	0	0	1	0	0	0	0	0	0	0	0
CAIINTGNQFYF_CATSASSSNQPQHF	0	0	0	0	0	0	0	0	0	0	0	0	0	0	0	0	1	0	0	0	0
CAILDSSGTYKYIF_CASSLSGGEEQFF	0	0	0	0	0	0	0	0	0	0	0	1	0	0	0	0	0	0	0	0	0
CAINDYKLSF_CASSLAGRRSSGANVLTF	0	0	0	0	0	0	0	0	0	0	0	0	0	0	1	0	0	0	0	0	0
CAINDYKLSF_CASTDRVNEQFF	0	0	0	0	0	0	0	0	0	0	0	0	0	0	1	0	0	0	0	0	0
CAINTNAGKSTF_CASSLEFDRYNEQFF	0	0	0	0	0	0	0	0	0	0	0	1	0	0	0	0	0	0	0	0	0
CAIPSGGYQKVTF_CSALGGHEAFF	0	0	0	0	0	0	0	0	0	0	0	0	0	1	0	0	0	0	0	0	0
CAIPWGGANSKLTF_CASSSGQEETQYF	0	0	0	0	0	0	0	0	0	0	0	0	0	0	0	1	0	0	0	0	0
CAIRSSASKIIF_CASSPLAGKYNEQFF	0	0	0	0	0	0	0	0	0	0	0	0	1	0	0	0	0	0	0	0	0
CAITGSQGNLIF_CAWSFSGAVYGYTF	0	0	0	0	0	0	0	0	0	0	0	0	1	0	0	0	0	0	0	0	0
CAKGGGADGLTF_CASSLARRTGISSYNEQFF	0	0	0	0	0	0	0	0	0	0	0	0	0	0	1	0	0	0	0	0	0
CAKGVNNARLMF_CASVETDTQYF	0	0	0	0	0	0	0	0	0	0	0	1	0	0	0	0	0	0	0	0	0
CAKGYQKVTF_CASSFGTVQPQHF	0	0	0	0	0	0	0	0	0	0	0	0	1	0	0	0	0	0	0	0	0
CAKNTGNQFYF_NA	0	0	0	0	0	1	0	0	0	0	0	0	0	0	0	0	0	0	0	0	0
CALAAYSGAGSYQLTF_CASSLASGIGEQYF	0	0	0	0	0	0	0	0	0	0	0	1	0	0	0	0	0	0	0	0	0
CALAGGFKTIF_CASSQEPSGSSEQFF	0	0	0	0	0	0	0	0	0	0	0	0	1	0	0	0	0	0	0	0	0
CALAGGGNMLTF_CSAMGQYDPTDTQYF	0	0	0	1	0	0	0	0	0	0	0	0	0	0	0	0	0	0	0	0	0
CALAGGNNRLAF_NA	0	0	0	0	0	0	0	0	0	0	0	0	0	0	0	1	0	0	0	0	0
CALAGTALIF_CASRRAGSDNSPLHF	0	0	0	0	0	0	1	0	0	0	0	0	0	0	0	0	0	0	0	0	0
CALAMNTGFQKLVF_CASSLGQGNEQYF	0	0	0	1	0	0	0	0	0	0	0	0	0	0	0	0	0	0	0	0	0
CALAMNTGFQKLVF_CASTLDPDDEQFF	0	0	0	1	0	0	0	0	0	0	0	0	0	0	0	0	0	0	0	0	0
CALAPLGYSTLTF_CASSLEGSSQPQHF	1	0	0	0	0	0	0	0	0	0	0	0	0	0	0	0	0	0	0	0	0
CALATGSARQLTF_CASSLREGGTQYF	0	0	0	0	0	0	1	0	0	0	0	0	0	0	0	0	0	0	0	0	0
CALCRNNNARLMF_CASSPPAAGFYEQYF	0	0	0	0	0	0	0	0	0	0	0	0	0	0	1	0	0	0	0	0	0
CALDDNYGQNFVF_CASSSGSNVLTF	0	0	0	0	0	0	0	0	0	0	0	0	0	0	1	0	0	0	0	0	0
CALDEQAGTALIF_CSARLAGDSTDTQYF	0	0	0	0	0	0	0	0	0	1	0	0	0	0	0	0	0	0	0	0	0
CALDGGNTPLVF_CASSLEGGTNTGELFF	0	0	0	0	0	0	0	0	1	0	0	0	0	0	0	0	0	0	0	0	0
CALDGNQAGTALIF_CASSLMDPNLGGYTF	0	0	0	0	0	0	0	0	0	0	0	0	0	0	1	0	0	0	0	0	0
CALDIRQAGTALIF_CASSHRQGGITDTQYF	0	0	0	0	0	0	0	0	0	0	0	0	0	0	1	0	0	0	0	0	0
CALDLVHSSASKIIF_CASSSGRDINIQYF	0	0	0	0	0	0	0	0	0	0	1	0	0	0	0	0	0	0	0	0	0
CALDMAPREGGGNKLTF_NA	0	0	0	0	0	0	0	0	0	0	0	0	1	0	0	0	0	0	0	0	0
CALDMDSSYKLIF_CASSPGQGSYGYTF	0	0	0	0	0	0	0	0	0	0	0	0	0	1	0	0	0	0	0	0	0
CALDMKDSSYKLIF_CASIQGGTEAFF	0	0	0	0	0	0	0	0	0	0	0	0	0	1	0	0	0	0	0	0	0
CALDNNQGGKLIF_CASSLEGGTYNEQFF	0	0	0	0	0	0	0	0	0	0	0	0	1	0	0	0	0	0	0	0	0
CALDQGTYKYIF_CSASFPSGDLKETQYF	0	0	0	0	0	0	0	1	0	0	0	0	0	0	0	0	0	0	0	0	0
CALDRSGAGSYQLTF_CASSPDRGRNQPQHF	0	0	0	0	0	0	0	0	0	0	0	0	0	0	1	0	0	0	0	0	0
CALDSSSNDYKLSF_CASSLLGGLAGAGGWETQYF	0	0	0	0	0	0	0	0	0	0	1	0	0	0	0	0	0	0	0	0	0
CALDTAGGTSYGKLTF_CASSYEVPGNQPQHF	0	0	0	1	0	0	0	0	0	0	0	0	0	0	0	0	0	0	0	0	0
CALDTGGFKTIF_NA	0	0	0	0	0	0	0	0	0	1	0	0	0	0	0	0	0	0	0	0	0
CALDTGTASKLTF_CASRLTSLNTGELFF	0	0	0	0	0	0	1	0	0	0	0	0	0	0	0	0	0	0	0	0	0
CALDYNAGNMLTF_CASSTPQKGQPQHF	0	0	0	0	0	0	0	0	0	0	0	0	1	0	0	0	0	0	0	0	0
CALEAQGGKLIF_CASSPRGRGGSYSNQPQHF	0	0	0	0	0	0	0	0	0	0	0	0	0	0	1	0	0	0	0	0	0
CALEGDQAGTALIF_CASSQDGGGVSRFYGYTF	0	0	0	0	0	0	1	0	0	0	0	0	0	0	0	0	0	0	0	0	0
CALEGGGFKTIF_CASSLLRDSRTDTQYF	0	0	0	0	0	0	0	0	0	0	0	0	0	0	1	0	0	0	0	0	0
CALEGSGTYKYIF_CASSSGRGVRSDTQYF	0	0	0	0	0	0	0	0	0	0	0	0	0	0	0	0	1	0	0	0	0
CALEGSSNTGKLIF_CASSPDQGVSGNTIYF	0	0	0	0	0	0	0	0	1	0	0	0	0	0	0	0	0	0	0	0	0
CALEGYGGATNKLIF_CASSLGTGRNQPQHF	0	0	0	1	0	0	0	0	0	0	0	0	0	0	0	0	0	0	0	0	0
CALENRDDKIIF_CSAKTGISGYTF	0	0	0	1	0	0	0	0	0	0	0	0	0	0	0	0	0	0	0	0	0
CALERAAGNKLTF_CASSLASGNAYNEQFF	0	0	0	0	0	0	0	0	0	1	0	0	0	0	0	0	0	0	0	0	0
CALERGKLIF_CASSRGDSGDSPLHF	0	0	0	0	0	0	0	0	0	0	0	0	0	0	1	0	0	0	0	0	0
CALESANSKLTF_CSARAQGQVGGYTF	0	0	0	0	0	0	0	0	0	0	0	0	0	0	1	0	0	0	0	0	0
CALESNNNDMRF_CATRGRGTNTEAFF	0	0	0	0	0	0	0	0	0	0	0	0	1	0	0	0	0	0	0	0	0
CALETGANNLFF_CASSPRTKDEPQHF	0	0	0	0	0	0	0	0	1	0	0	0	0	0	0	0	0	0	0	0	0
CALEVMNNNAGNMLTF_CASSPRQGGRVEQYF	0	0	0	0	0	0	0	0	1	0	0	0	0	0	0	0	0	0	0	0	0
CALEYGNKLVF_CASSLAGGLTSTDTQYF	0	0	0	0	0	0	0	0	0	0	0	0	0	0	1	0	0	0	0	0	0
CALFNAGNNRKLIW_CSARDPVGNGYTF	0	0	0	1	0	0	0	0	0	0	0	0	0	0	0	0	0	0	0	0	0
CALFPKNQGGKLIF_CASSMDPRNTGELFF	0	0	0	0	0	0	0	0	0	0	0	0	0	0	1	0	0	0	0	0	0
CALFPRGTSGTYKYIF_CASSLDPYQPQHF	0	1	0	0	0	0	0	0	0	0	0	0	0	0	0	0	0	0	0	0	0
CALFPYNTDKLIF_CASSARILGYTF	0	0	0	1	0	0	0	0	0	0	0	0	0	0	0	0	0	0	0	0	0
CALFSGGYNKLIF_CASSEARAATKGYGYTF	0	0	0	0	0	1	0	0	0	0	0	0	0	0	0	0	0	0	0	0	0
CALFSGGYQKVTF_CASSQDPGGGANVLTF	0	0	0	0	0	0	0	0	0	0	0	1	0	0	0	0	0	0	0	0	0
CALFTGNQFYF_CATSRGGTMNTEAFF	0	0	1	0	0	0	0	0	0	0	0	0	0	0	0	0	0	0	0	0	0
CALGAGANNLFF_CASSELTGGNTIYF	0	0	0	0	0	0	0	0	0	0	0	0	0	0	1	0	0	0	0	0	0
CALGANAGGTSYGKLTF_CASSARTGGTEAFF	0	0	1	0	0	0	0	0	0	0	0	0	0	0	0	0	0	0	0	0	0
CALGDNFNKFYF_CASSFSSASGELFF	0	0	0	0	0	1	0	0	0	0	0	0	0	0	0	0	0	0	0	0	0
CALGDNFNKFYF_CASSYSGQGAGETQYF	0	0	0	0	0	1	0	0	0	0	0	0	0	0	0	0	0	0	0	0	0
CALGENTGNQFYF_CASSQRDVGAYEQYF	0	0	0	0	0	0	0	0	0	0	0	1	0	0	0	0	0	0	0	0	0
CALGFKAAGNKLTF_CASSPSDSAYGYTF	0	0	0	0	0	0	0	0	0	1	0	0	0	0	0	0	0	0	0	0	0
CALGFRGAASGAGSYQLTF_CASSPTTSTDTQYF	0	0	0	0	0	1	0	0	0	0	0	0	0	0	0	0	0	0	0	0	0
CALGGDSSYKLIF_CASSSSGLAEETQYF	0	0	0	0	0	0	0	0	0	1	0	0	0	0	0	0	0	0	0	0	0
CALGGHGSSNTGKLIF_CAISPTDKGVSGSNQPQHF	0	0	0	0	0	0	0	0	0	0	0	0	0	0	1	0	0	0	0	0	0
CALGGNFNKFYF_CSADGLAGKETQYF	0	0	0	1	0	0	0	0	0	0	0	0	0	0	0	0	0	0	0	0	0
CALGGNGGYNKLIF_CASSRSGALNTEAFF	0	0	0	1	0	0	0	0	0	0	0	0	0	0	0	0	0	0	0	0	0
CALGLTGGGNKLTF_CASSDGTSGGAYEQYF	0	0	0	1	0	0	0	0	0	0	0	0	0	0	0	0	0	0	0	0	0
CALGLTGGGNKLTF_CSARASGGTETQYF	0	0	0	0	0	0	0	0	1	0	0	0	0	0	0	0	0	0	0	0	0
CALGMPDSWGKLQF_CASSLSKSSGANVLTF	0	0	0	0	0	0	0	0	0	1	0	0	0	0	0	0	0	0	0	0	0
CALGNSNSGYALNF_CSARVLGDLSSGANVLTF	0	0	0	0	0	0	1	0	0	0	0	0	0	0	0	0	0	0	0	0	0
CALGPGSARQLTF_CASSLEGGTEAFF	0	0	0	0	0	0	0	0	1	0	0	0	0	0	0	0	0	0	0	0	0
CALGPTGNQFYF_CASSAGTLGTEGKETQYF	0	0	0	0	0	0	1	0	0	0	0	0	0	0	0	0	0	0	0	0	0
CALGQITGFQKLVF_CASKTGFGTIYF	0	0	0	0	0	0	0	0	0	1	0	0	0	0	0	0	0	0	0	0	0
CALGRGSNYKLTF_NA	0	0	0	0	0	0	0	0	0	0	0	0	1	0	0	0	0	0	0	0	0
CALGRLNAGNMLTF_NA	0	0	1	0	0	0	0	0	0	0	0	0	0	0	0	0	0	0	0	0	0
CALGSDTGRRALTF_CSARDHPTESLNTEAFF	0	0	0	0	0	0	0	0	0	1	0	0	0	0	0	0	0	0	0	0	0
CALGSGNQFYF_CASSQPGLASEQYF	0	0	0	0	0	0	0	0	0	0	0	0	1	0	0	0	0	0	0	0	0
CALGTGANSKLTF_NA	0	0	0	0	0	0	0	0	0	1	0	0	0	0	0	0	0	0	0	0	0
CALGVVTGGGNKLTF_CASSLAGLGTYEQYF	0	0	0	0	0	0	0	0	0	0	0	0	1	0	0	0	0	0	0	0	0
CALGWYYGQNFVF_CASSARDSTGTQYF	0	0	0	0	0	0	0	0	0	0	0	0	0	0	0	1	0	0	0	0	0
CALHGSSNTGKLIF_NA	0	0	0	0	0	0	0	0	1	0	0	0	0	0	0	0	0	0	0	0	0
CALHSGTYKYIF_CASTSYERSYEQYF	0	0	0	1	0	0	0	0	0	0	0	0	0	0	0	0	0	0	0	0	0
CALHSGTYKYIF_CSASEGGSSYEQYF	0	0	0	1	0	0	0	0	0	0	0	0	0	0	0	0	0	0	0	0	0
CALIGFGNVLHC_CASRDLGGSNQPQHF	0	0	0	0	0	0	0	0	0	0	0	0	0	0	0	1	0	0	0	0	0
CALIGSARQLTF_NA	0	0	0	0	0	0	0	0	0	0	0	0	1	0	0	0	0	0	0	0	0
CALIGVAGGSYIPTF_CASSLKGVWNSPLHF	0	0	0	0	0	0	0	0	0	0	0	1	0	0	0	0	0	0	0	0	0
CALIIQGAQKLVF_CASSPGLGNTEAFF	0	0	0	0	0	0	0	0	0	1	0	0	0	0	0	0	0	0	0	0	0
CALILNTNAGKSTF_CASRGTSTDTQYF	0	0	0	0	0	0	0	0	0	0	0	1	0	0	0	0	0	0	0	0	0
CALILTGGGNKLTF_CASSVDRGTEAFF	0	0	0	0	0	0	0	0	0	0	0	0	0	0	1	0	0	0	0	0	0
CALINQAGTALIF_NA	0	0	1	0	0	0	0	0	0	0	0	0	0	0	0	0	0	0	0	0	0
CALIPKGGFKTIF_CASSLGSYRGDEQFF	0	0	0	0	0	1	0	0	0	0	0	0	0	0	0	0	0	0	0	0	0
CALIPNRDDKIIF_CASSALEAGGWVNEQFF	0	0	0	0	0	0	1	0	0	0	0	0	0	0	0	0	0	0	0	0	0
CALIQNRDDKIIF_CASRERDTQAQYF	0	0	0	0	0	0	0	0	0	0	0	1	0	0	0	0	0	0	0	0	0
CALIRNSGNTPLVF_CASGSYNEQFF	0	0	0	0	0	1	0	0	0	0	0	0	0	0	0	0	0	0	0	0	0
CALISTTSGTYKYIF_CSVGLAEKYNEQFF	0	0	0	0	0	0	0	0	1	0	0	0	0	0	0	0	0	0	0	0	0
CALITGGGNKLTF_CSAAQNTEAFF	0	0	0	0	0	0	0	0	0	0	0	0	1	0	0	0	0	0	0	0	0
CALITGGSEKLVF_CAIIQGMNTEAFF	0	0	0	0	0	0	0	0	0	0	0	0	0	0	0	1	0	0	0	0	0
CALITLGQNFVF_CASSQTSAGEQYF	0	0	0	0	0	0	0	0	0	0	0	0	1	0	0	0	0	0	0	0	0
CALITNAGKSTF_CASSQDPQGYGYTF	0	0	0	0	0	0	0	0	0	0	0	0	0	0	1	0	0	0	0	0	0
CALKAAGGGADGLTF_CASSFRTPDTQYF	0	0	0	0	0	0	0	0	0	1	0	0	0	0	0	0	0	0	0	0	0
CALKAGGSYIPTF_CASSLDRGASSYNEQFF	0	0	0	0	0	0	1	0	0	0	0	0	0	0	0	0	0	0	0	0	0
CALKDSGGGADGLTF_CASSLDGTGGLADTQYF	0	0	0	0	0	0	0	0	0	1	0	0	0	0	0	0	0	0	0	0	0
CALKDSSYKLIF_CASSVGNGANEKLFF	0	0	0	0	0	0	0	0	0	0	0	0	0	0	1	0	0	0	0	0	0
CALKETSYDKVIF_CASSLGGGQGLLNTEAFF	0	0	0	0	0	0	1	0	0	0	0	0	0	0	0	0	0	0	0	0	0
CALKEYGGSQGNLIF_CASSLQGIRNTIYF	0	0	0	1	0	0	0	0	0	0	0	0	0	0	0	0	0	0	0	0	0
CALKGGATNKLIF_CASSLGSVATLNEQFF	0	0	0	0	0	0	0	0	0	1	0	0	0	0	0	0	0	0	0	0	0
CALKGGGGFGNVLHC_CAISEQGQGQETQYF	0	0	0	0	0	0	0	0	0	0	0	0	1	0	0	0	0	0	0	0	0
CALKGGGSNYKLTF_CASSPGPRVTEAFF	0	0	0	0	0	0	1	0	0	0	0	0	0	0	0	0	0	0	0	0	0
CALKGNNDMRF_CASSPGPSGYQETQYF	0	0	0	0	0	0	0	0	0	0	0	1	0	0	0	0	0	0	0	0	0
CALKHGSSNTGKLIF_CASSRGLAGGPANEQFF	0	0	0	0	0	0	0	0	1	0	0	0	0	0	0	0	0	0	0	0	0
CALKHRVGTGANNLFF_CASRPSDAGYGYTF	0	0	0	1	0	0	0	0	0	0	0	0	0	0	0	0	0	0	0	0	0
CALKIQGAQKLVF_CASSLRQGINTGELFF	0	0	0	0	0	1	0	0	0	0	0	0	0	0	0	0	0	0	0	0	0
CALKLYNNNDMRF_CASSLTIGALTYGYTF	0	0	0	0	0	0	0	0	0	0	0	0	0	0	1	0	0	0	0	0	0
CALKLYNNNDMRF_CASSMRSSGGETQYF	0	0	0	0	0	0	0	0	0	0	0	0	0	0	0	1	0	0	0	0	0
CALKLYNNNDMRF_CASSQDLDRERSPLHF	0	0	0	0	0	0	0	0	0	0	0	0	0	0	0	1	0	0	0	0	0
CALKLYNNNDMRF_CASSYSDTPTYYEQYF	0	0	0	0	0	0	0	0	0	0	0	0	0	0	1	0	0	0	0	0	0
CALKLYNNNDMRF_CSAVTGIYGYTF	0	0	0	0	0	0	0	0	0	0	0	0	0	0	1	0	0	0	0	0	0
CALKMDSSYKLIF_CAITHGGGLTTGELFF	0	0	0	0	0	0	0	0	0	0	0	0	1	0	0	0	0	0	0	0	0
CALKNNAGNMLTF_NA	0	0	0	0	0	0	0	0	1	0	0	0	0	0	0	0	0	0	0	0	0
CALKSGGGADGLTF_CASRRAGEYTEAFF	0	0	0	0	0	0	0	0	0	0	0	0	1	0	0	0	0	0	0	0	0
CALKSGGSNYKLTF_CSASTGGGGVSANQPQHF	0	0	0	0	0	0	0	0	0	0	0	0	0	0	0	1	0	0	0	0	0
CALKTGANSKLTF_NA	0	1	0	0	0	0	0	0	0	0	0	0	0	0	0	0	0	0	0	0	0
CALKTGRRALTF_CASSLYAGNYEQYF	0	0	0	1	0	0	0	0	0	0	0	0	0	0	0	0	0	0	0	0	0
CALKVSSGGSEKLVF_CASSKRGGLYNEQFF	0	0	0	0	0	0	0	0	0	1	0	0	0	0	0	0	0	0	0	0	0
CALLFSGNTPLVF_CSASQGNEQYF	0	0	0	0	0	0	0	0	0	0	0	0	0	0	1	0	0	0	0	0	0
CALLGNNNNDMRF_CATSPSDTQYF	0	0	0	0	0	1	0	0	0	0	0	0	0	0	0	0	0	0	0	0	0
CALLGPPDTNAGKSTF_CAWSAGALGEKLFF	0	0	0	0	0	0	0	0	0	0	0	0	0	0	0	0	1	0	0	0	0
CALLLGGSYIPTF_NA	0	0	0	1	0	0	0	0	0	0	0	0	0	0	0	0	0	0	0	0	0
CALLNAGGTSYGKLTF_NA	0	0	0	0	0	0	0	0	1	0	0	0	0	0	0	0	0	0	0	0	0
CALLNQGGKLIF_CASSLMGQGAPVNSPLHF	0	0	0	0	0	0	0	0	0	0	0	0	0	0	0	1	0	0	0	0	0
CALLNRDDKIIF_CASSVGRGEAFF	0	0	0	1	0	0	0	0	0	0	0	0	0	0	0	0	0	0	0	0	0
CALLNTGGFKTIF_CASSHNRGRKTQYF	0	0	0	0	0	0	0	0	0	0	0	0	1	0	0	0	0	0	0	0	0
CALLNYGQNFVF_CASSELGQGPRETQYF	0	0	0	0	0	0	0	0	0	0	0	0	0	1	0	0	0	0	0	0	0
CALLPTGNQFYF_NA	0	0	0	0	0	0	0	0	0	0	0	0	1	0	0	0	0	0	0	0	0
CALLSNFGNEKLTF_CASRPGGTGELFF	0	0	0	1	0	0	0	0	0	0	0	0	0	0	0	0	0	0	0	0	0
CALLSNRDDKIIF_CASSQEAGAAGELFF	0	0	0	1	0	0	0	0	0	0	0	0	0	0	0	0	0	0	0	0	0
CALLSRSGGSNYKLTF_CASSLVTSGGEQFF	0	0	0	0	0	1	0	0	0	0	0	0	0	0	0	0	0	0	0	0	0
CALLSSGGSYIPTF_CASSRDSGYGYTF	0	0	0	0	0	0	0	0	0	0	0	0	0	0	1	0	0	0	0	0	0
CALLTGGFKTIF_CASSLRGVAETQYF	0	0	0	1	0	0	0	0	0	0	0	0	0	0	0	0	0	0	0	0	0
CALLTGGFKTIF_CASSQDRVTYNEQFF	0	0	1	0	0	0	0	0	0	0	0	0	0	0	0	0	0	0	0	0	0
CALLTGGFKTIF_CSARDESGLPSEKLFF	0	0	1	0	0	0	0	0	0	0	0	0	0	0	0	0	0	0	0	0	0
CALLTGGGNKLTF_CASSLVVGRGNTQYF	0	0	0	0	0	0	0	0	0	0	0	1	0	0	0	0	0	0	0	0	0
CALLTGGGNKLTF_CASSNQQGRKTQYF	0	0	0	0	0	0	0	0	0	1	0	0	0	0	0	0	0	0	0	0	0
CALLTKGFQKLVF_CASSLDGLAGNNEQFF	0	0	0	0	0	0	0	0	0	0	0	1	0	0	0	0	0	0	0	0	0
CALLWGFGGYQKVTF_CASSYDRDTEAFF	0	0	0	0	0	0	0	0	0	0	0	0	0	0	1	0	0	0	0	0	0
CALLYNQGGKLIF_CASSSKGGRGTEAFF	0	0	0	0	0	0	0	0	0	0	0	0	0	0	0	1	0	0	0	0	0
CALMDSNYQLIW_CASSLGLAGGITDTQYF	0	0	0	0	0	0	0	0	0	1	0	0	0	0	0	0	0	0	0	0	0
CALMDSNYQLIW_CASSQDPGAGANVLTF	0	0	0	0	0	0	0	0	0	0	0	1	0	0	0	0	0	0	0	0	0
CALMDSSYKLIF_CASSLERGREQFF	0	0	0	1	0	0	0	0	0	0	0	0	0	0	0	0	0	0	0	0	0
CALMDSSYKLIF_CASTWGQGSYEQYF	0	0	0	0	0	0	0	0	1	0	0	0	0	0	0	0	0	0	0	0	0
CALMGTYKYIF_NA	0	0	0	1	0	0	0	0	0	0	0	0	0	0	0	0	0	0	0	0	0
CALMGYNTDKLIF_CASSKRGALNEQFF	0	0	0	0	0	0	0	0	0	0	0	1	0	0	0	0	0	0	0	0	0
CALMHTGGFKTIF_CASSNDMGQGVHYGYTF	0	0	0	1	0	0	0	0	0	0	0	0	0	0	0	0	0	0	0	0	0
CALMNSGGYQKVTF_CASGGAGNTIYF	0	0	0	0	0	0	0	0	0	0	0	0	0	1	0	0	0	0	0	0	0
CALMNYGGSQGNLIF_CASSYAQFTDTQYF	0	0	0	0	0	0	0	0	0	0	0	0	0	0	1	0	0	0	0	0	0
CALNAGNNRKLIW_CASSYSGTGHYEQYF	0	0	0	0	0	0	0	0	0	1	0	0	0	0	0	0	0	0	0	0	0
CALNGAGSNYQLIW_CASSLDPMGLRTGELFF	0	0	0	0	0	0	0	0	0	0	0	1	0	0	0	0	0	0	0	0	0
CALNKDDMRF_CASSLELAGGLGKYEQYF	0	0	0	0	0	0	0	0	0	0	0	0	0	0	0	0	0	1	0	0	0
CALNPLTGNQFYF_CSASRDRGDSPLHF	0	0	0	0	0	0	0	0	0	0	1	0	0	0	0	0	0	0	0	0	0
CALNRFSDGQKLLF_CASSRQLSTNEKLFF	0	0	0	0	0	0	0	0	0	0	0	0	0	0	1	0	0	0	0	0	0
CALNRPGSSGSARQLTF_CSVDAGLTEAFF	0	0	0	1	0	0	0	0	0	0	0	0	0	0	0	0	0	0	0	0	0
CALNSGGGADGLTF_CASSFEGGRDTQYF	0	0	0	0	0	0	0	0	0	0	0	1	0	0	0	0	0	0	0	0	0
CALNSGGGADGLTF_CASSLDANTEAFF	0	0	0	0	0	0	0	0	0	0	0	1	0	0	0	0	0	0	0	0	0
CALNSNYQLIW_CASSERGPNYGYTF	0	0	0	0	0	0	0	0	0	0	0	1	0	0	0	0	0	0	0	0	0
[truncated: 4,400 more rows]

## Sheet: Clonal_expansion_of_all_T_cells
ClonalExpansion	SMA1_baseline	SMA1_6mo	SMA1_10mo	SMA2_6mo	SMA3_6mo	SMA4_baseline	SMA4_6mo	SMA4_10mo	SMA5_baseline	SMA6_baseline	SMA6_6mo	SMA6_10mo	SMA7_baseline	SMA7_2mo	SMA7_6mo	SMA7_10mo	SMA8_10mo	SMA9_10mo
Hyperexpanded (100 < X <= 500)	0	0	0	0	0	0	0	0	0	0	0	0	0	0	0	0	0	0
Large (20 < X <= 100)	0	0	0	0	0	0	0	0	0	0	0	0	0	0	0	0	0	0
Medium (5 < X <= 20)	0	0	0	8	0	7	0	0	0	6	47	6	0	0	0	0	0	0
Small (1 < X <= 5)	0	16	0	46	11	72	7	41	49	14	83	16	27	41	0	0	0	0
Single (0 < X <= 1)	126	542	0	818	629	958	509	1012	649	320	1435	578	344	428	16	1	9	5

## Sheet: Clonal_expansion_of_CD8_2_T_cel
ClonalExpansion	SMA1_baseline_CD8_2	SMA1_6mo_CD8_2	SMA1_10mo_CD8_2	SMA2_6mo_CD8_2	SMA3_6mo_CD8_2	SMA4_baseline_CD8_2	SMA4_6mo_CD8_2	SMA4_10mo_CD8_2	SMA5_baseline_CD8_2	SMA6_baseline_CD8_2	SMA6_6mo_CD8_2	SMA6_10mo_CD8_2	SMA7_baseline_CD8_2	SMA7_2mo_CD8_2	SMA7_6mo_CD8_2	SMA7_10mo_CD8_2	SMA8_10mo_CD8_2	SMA9_10mo_CD8_2
Hyperexpanded (100 < X <= 500)	0	0	0	0	0	0	0	0	0	0	0	0	0	0	0	0	0	0
Large (20 < X <= 100)	0	0	0	0	0	0	0	0	0	0	0	0	0	0	0	0	0	0
Medium (5 < X <= 20)	0	0	0	0	0	0	0	0	0	2	18	0	0	0	0	0	0	0
Small (1 < X <= 5)	0	2	0	2	0	7	0	4	3	4	3	4	1	1	0	0	0	0
Single (0 < X <= 1)	3	16	0	37	20	46	24	38	14	5	24	8	5	3	0	0	0	0
