# Supplementary material for: Cell-mediated cytotoxicity within CSF and brain parenchyma in spinal muscular atrophy unaltered by nusinersen treatment
Source: Nat Commun. 2024 May 15;15:4120. doi: 10.1038/s41467-024-48195-3 (PMC11096380; doi:10.1038/s41467-024-48195-3)
Supplement: Supplementary file 13 — Supplementary Data 10 [file 41467_2024_48195_MOESM13_ESM.xlsx]

## Sheet: Sheet1
Sample name	Sample Collection Site	Gender	Age	Disease	Year of death	Brain Region	Presence Of Chromatolytic Neurons
SMA	University Hospital Münster	Female	3 days	SMA Type I	2000	Lower Brain Stem	Yes
SMA 252-82-4	Medical University of Vienna	Female	1 year	SMA Type I	1982	Neocortex	No
SMA 45-80-3	Medical University of Vienna	Male	9 months	SMA Type I	1980	Medulla Oblongata	Yes
SMA 126-77-4	Medical University of Vienna	Female	10 months	SMA Type I	1977	Basal Ganglia	No
