# Supplementary material for: Cell-mediated cytotoxicity within CSF and brain parenchyma in spinal muscular atrophy unaltered by nusinersen treatment
Source: Nat Commun. 2024 May 15;15:4120. doi: 10.1038/s41467-024-48195-3 (PMC11096380; doi:10.1038/s41467-024-48195-3)
Supplement: Supplementary file 14 — Supplementary Data 11 [file 41467_2024_48195_MOESM14_ESM.xlsx]

## Sheet: Sheet1
Antigen	Primary antibody				TSA fluorophore
	Clone	Manufacturer	Catalog no.	Dilution	Kit and catalog no.	Manufacturer	Fluorophore	Dilution
IL-18	Polyclonal	Abcam	ab191152	1 : 100	1X Opal Anti-Ms + Rb HRP Kit (ARH1001EA)	Akoya Biosciences	Opal570	1 : 200
CD68	KP1	Abcam	ab955	1 : 200	1X Opal Anti-Ms + Rb HRP Kit (ARH1001EA)	Akoya Biosciences	Opal480	1 : 200
GzmB	Polyclonal	Abcam	ab53097	1 : 200	1X Opal Anti-Ms + Rb HRP Kit (ARH1001EA)	Akoya Biosciences	Opal650	1 : 200
CD8	SP16	Abcam	ab101500	1 : 200	1X Opal Anti-Ms + Rb HRP Kit (ARH1001EA)	Akoya Biosciences	Opal780	1 : 100
