# Supplementary material for: Cell-mediated cytotoxicity within CSF and brain parenchyma in spinal muscular atrophy unaltered by nusinersen treatment
Source: Nat Commun. 2024 May 15;15:4120. doi: 10.1038/s41467-024-48195-3 (PMC11096380; doi:10.1038/s41467-024-48195-3)
Supplement: Supplementary file 15 — Supplementary Data 12 [file 41467_2024_48195_MOESM15_ESM.xlsx]

## Sheet: Sheet1
Fluorochrome	CD No./Name	Clone	Dilution	Company	Order No.
FITC	Granzyme K	GM6C3	01:50:00	SantaCruz	sc56125-FTIC
PE	Granzyme B	REA226	01:50:00	Miltenyi	130-116-486
ECD	CD56	N901	01:50:00	Beckman Coulter	A82943
PerCP-Cy5.5	CD3	UCHT1	01:50:00	Beckman Coulter	A66327
PE-Cy7	Granzyme A	CB9	01:50:00	eBiosciences	25-9177-42
eFluor660	Granzyme M	4G2B4	01:50:00	eBiosciences	50-9774-42
APC-A700	CD8	B9.11	01:50:00	Beckman Coulter	PN A66332
APC-A750	CD16	3G8	01:50:00	Beckman Coulter	A66330
VioBlue	Perforin	delta G9	01:50:00	Miltenyi	130-123-867
BV510	CD4	OKT4	01:50:00	Biolegend	317444
BV605	CD45RO	UCHL1	01:50:00	Biolegend	304238
BV650	CD27	O323	01:50:00	Biolegend	302828
