# Supplementary material for: Cell-mediated cytotoxicity within CSF and brain parenchyma in spinal muscular atrophy unaltered by nusinersen treatment
Source: Nat Commun. 2024 May 15;15:4120. doi: 10.1038/s41467-024-48195-3 (PMC11096380; doi:10.1038/s41467-024-48195-3)
Supplement: Supplementary file 17 — Source Data [file 41467_2024_48195_MOESM17_ESM.xlsx]

## Sheet: Figure 1C
Source data Figure 1C - Volcano plot depicting changes in cluster abundances in SMA_baseline versus Control.
	cluster	log2ratio	propeller.ttest	P.Value	p_val_adj	FDR_log
	CD8_2	1.62035	4.78386	0.000216721	0.00325082	2.48801
	NK	0.756691	3.42996	0.00354112	0.0265584	1.5758
	CD4_2	0.400836	2.4888	0.0245256	0.122628	0.911411
	CD4_1	-0.543218	-2.11313	0.0510653	0.191495	0.717843
	CSF_M2	0.547759	1.53641	0.14513	0.435391	0.361121
	PTN+	1.61585	1.11222	0.283442	0.708605	0.149596
	B	1.19885	0.759523	0.459238	0.829039	0.0814249
	pDC	0.269412	0.525431	0.606916	0.829039	0.0814249
	CD4_3	-0.436882	-0.46931	0.645335	0.829039	0.0814249
	cDC2	0.471605	0.30685	0.763013	0.829039	0.0814249
	cDC1	-0.246767	-0.286545	0.778356	0.829039	0.0814249
	CSF_M1	0.10868	0.274907	0.787114	0.829039	0.0814249
	CD8_1	-0.0250895	0.2692	0.791301	0.829039	0.0814249
	prolif	0.218605	0.248208	0.807319	0.829039	0.0814249
	Mono1	0.0371205	-0.219712	0.829039	0.829039	0.0814249

## Sheet: Figure 1D
Source data Figure 1D - DEG in CD8_2 cluster in SMA_baseline versus Control
gene	avg_log2FC	AveExpr	t	P.Value	p_val_adj
MT-ATP8	4.3152	5.88418	5.40257	6.41e-06	0.000146
P2RY8	3.96548	6.6672	7.42531	2.06e-08	1.08e-05
AOAH	3.80965	6.53822	5.5181	4.59e-06	0.000119
PITPNC1	3.75753	6.87906	7.44841	1.93e-08	1.08e-05
PLCB1	3.7472	5.6094	6.50238	2.72e-07	3.06e-05
CASK	3.72299	5.87093	5.99767	1.15e-06	5.62e-05
SIK3	3.57759	6.04647	6.14798	7.48e-07	4.57e-05
RUNX1	3.5196	5.74036	6.20683	6.32e-07	4.24e-05
PDE3B	3.34186	6.83614	6.7006	1.55e-07	2.18e-05
ZBTB20	3.32282	6.89479	5.97303	1.24e-06	5.82e-05
THEMIS	3.30984	6.66153	6.52887	2.52e-07	2.87e-05
CAMK4	3.2962	7.05892	6.58655	2.14e-07	2.58e-05
SMYD3	3.2665	5.95305	5.5259	4.49e-06	0.000118
CARD11	3.25346	5.89133	5.49153	4.95e-06	0.000123
DPYD	3.22593	6.37468	6.40512	3.59e-07	3.26e-05
ARHGAP26	3.20202	5.98228	5.9565	1.3e-06	6.04e-05
CHST11	3.15833	5.98942	5.3425	7.63e-06	0.00016
NCALD	3.15179	6.13108	6.1072	8.4e-07	4.73e-05
AC079793.1	3.12308	5.20868	4.10641	0.000264	0.00159948
PIK3R5	3.11105	5.87015	5.90668	1.5e-06	6.68e-05
WWOX	3.10471	5.68753	4.62707	6.01e-05	0.000561
SSH2	3.09544	6.33169	5.56978	3.95e-06	0.00011
UTRN	3.09132	6.9758	6.22916	5.93e-07	4.13e-05
FAF1	3.08135	5.63984	5.22738	1.06e-05	0.000198
MAML2	3.08026	6.32117	5.68541	2.83e-06	9.45e-05
JUND	3.07962	7.28276	5.61936	3.42e-06	0.000105
TCF12	3.05104	5.55831	5.36328	7.18e-06	0.000157
BTBD9	3.02053	5.47303	5.34806	7.5e-06	0.00016
CBLB	3.00271	7.3507	6.41042	3.53e-07	3.25e-05
LPP	2.98918	6.18773	6.31189	4.68e-07	3.63e-05
MT-ND5	2.98243	8.51813	3.38	0.00252749	0.00920107
SAMD3	2.96921	7.67979	5.01343	1.98e-05	0.000279
ATXN1	2.96811	6.41013	5.15304	1.32e-05	0.000222
PTPRJ	2.9609	5.60815	5.61189	3.5e-06	0.000106
JMJD1C	2.93612	6.3921	5.72444	2.53e-06	9.03e-05
PDE7A	2.92474	6.56315	5.61791	3.44e-06	0.000105
HERC1	2.92372	5.78928	6.02798	1.05e-06	5.39e-05
AKT3	2.92278	6.2369	5.06131	1.72e-05	0.000261
CD81	2.91824	6.75807	4.89056	2.82e-05	0.000345
ARHGAP15	2.91372	8.65361	5.46294	5.38e-06	0.000128
PAN3	2.86162	5.92021	5.14326	1.36e-05	0.000224
PIP4K2A	2.85819	7.29779	5.59186	3.71e-06	0.000108
STK38	2.85726	6.71437	5.63493	3.27e-06	0.000101
SMCHD1	2.83947	7.19189	5.5431	4.27e-06	0.000115
PHACTR2	2.83699	6.1671	5.28656	8.96e-06	0.000175
PRKCH	2.83547	7.05777	5.00743	2.01e-05	0.000281
LINC01619	2.83509	5.47524	4.46989	9.43e-05	0.00075995
NIBAN1	2.82839	6.62991	5.64699	3.16e-06	0.0001
SPIDR	2.82113	5.92243	5.50283	4.8e-06	0.000121
BCAS3	2.81019	5.34011	4.50267	8.59e-05	0.000709
RABGAP1L	2.8001	7.22696	4.73178	4.45e-05	0.000469
TRAPPC9	2.78511	5.28165	5.37953	6.85e-06	0.000152
CDC14A	2.78299	6.26396	5.53196	4.41e-06	0.000118
KLF12	2.78256	6.35216	4.99162	2.1e-05	0.00029
INPP4A	2.78223	5.82392	5.58331	3.8e-06	0.000108
PACS1	2.77544	6.36342	4.79079	3.76e-05	0.000424
ERN1	2.77089	6.58046	5.58751	3.75e-06	0.000108
ST6GAL1	2.76505	6.33825	5.43497	5.84e-06	0.000136
SYNE1	2.7567	6.89369	5.5167	4.61e-06	0.000119
MBNL1	2.75406	8.35087	6.07886	9.11e-07	4.93e-05
TBC1D5	2.75026	6.13079	5.30882	8.41e-06	0.000169
SNHG25	2.74982	5.44452	4.64953	5.64e-05	0.000541
MDFIC	2.73317	6.25533	5.43899	5.77e-06	0.000135
SYNE2	2.7256	7.64264	4.54152	7.68e-05	0.000661
PCED1B	2.72331	6.31079	4.79159	3.75e-05	0.000423
ZFAND3	2.70308	5.75345	4.79429	3.72e-05	0.000421
USP25	2.69656	5.51312	5.65787	3.06e-06	9.87e-05
R3HDM2	2.67961	6.07954	5.7023	2.69e-06	9.33e-05
PARP8	2.67119	7.67735	5.68899	2.8e-06	9.44e-05
FOXO1	2.66945	5.41179	4.84101	3.25e-05	0.000382
AC016074.2	2.66773	5.05055	3.62318	0.00100957	0.00447363
EXOC4	2.66107	6.08057	5.00102	2.05e-05	0.000285
PRKCB	2.66088	6.82363	5.10096	1.53e-05	0.00024
TGFBR3	2.66072	6.22677	5.24539	1.01e-05	0.00019
RASA3	2.66054	6.0166	4.95952	2.31e-05	0.00031
AFF1	2.64667	5.64742	4.88201	2.89e-05	0.000349
FYN	2.63895	7.82114	5.1599	1.29e-05	0.00022
FOXP1	2.62464	7.3412	4.39929	0.000115	0.000865
BACH2	2.6229	5.98466	5.11961	1.45e-05	0.00023
LINC01578	2.61508	6.27533	4.98458	2.15e-05	0.000294
ANK3	2.5999	6.40503	4.57683	6.94e-05	0.000621
AUTS2	2.59504	6.22055	5.09268	1.57e-05	0.000243
STAG1	2.58813	6.23326	4.8096	3.56e-05	0.000408
DLEU2	2.58777	5.78662	4.55619	7.37e-05	0.000642
CD247	2.58657	7.84905	4.88987	2.82e-05	0.000345
ANKRD44	2.5844	7.40417	4.56595	7.16e-05	0.00063
ARL15	2.57655	5.21796	3.52648	0.00131234	0.00548695
PRKCQ	2.57169	6.43724	5.2016	1.15e-05	0.000207
CAMK2D	2.57125	5.8399	5.11269	1.48e-05	0.000234
ANKRD17	2.57096	5.78047	5.62468	3.37e-06	0.000104
GNAS	2.56592	7.50222	5.16381	1.28e-05	0.000218
STK10	2.5589	6.68012	4.81909	3.46e-05	0.0004
CDKAL1	2.55535	5.6174	4.65313	5.58e-05	0.000537
ERC1	2.54739	5.55334	5.17919	1.22e-05	0.000213
PLCL2	2.54531	5.83896	4.56456	7.19e-05	0.000631
SKAP1	2.54492	8.17115	4.34542	0.000134	0.000978
CCDC88C	2.54285	6.42419	5.06489	1.7e-05	0.00026
CCNY	2.53159	5.64345	5.22684	1.07e-05	0.000198
PPP6R3	2.53127	5.78004	5.12837	1.42e-05	0.000228
RASSF3	2.52778	5.74156	4.73725	4.38e-05	0.000464
MYH9	2.52585	6.99578	4.85488	3.12e-05	0.000371
DOCK10	2.52268	7.21698	5.40244	6.41e-06	0.000146
INPP4B	2.52159	6.72055	4.96013	2.3e-05	0.00031
NCK2	2.51964	6.22021	5.20105	1.15e-05	0.000207
VPS13B	2.51779	5.67467	4.54956	7.51e-05	0.000649
COG5	2.51356	5.47653	5.07089	1.67e-05	0.000256
GLS	2.4998	6.02725	5.23454	1.04e-05	0.000195
GMDS	2.49268	5.45574	4.30881	0.000149	0.00105966
RESF1	2.48775	7.00144	4.31487	0.000147	0.00104538
PIK3R1	2.48639	6.96777	4.55946	7.3e-05	0.000638
NR3C2	2.48624	5.33101	4.33268	0.000139	0.00100165
IQGAP2	2.47991	7.07524	5.48063	5.11e-06	0.000124
FOXN3	2.47887	7.1119	5.49816	4.86e-06	0.000122
IMMP2L	2.47787	5.61688	4.26601	0.000169	0.00115563
CAMKMT	2.47676	5.51998	4.15484	0.000231	0.00144965
FAM107B	2.47534	7.02302	4.62487	6.05e-05	0.000564
USP34	2.47411	6.46875	5.04953	1.78e-05	0.000267
DIPK1A	2.46789	5.03587	4.03749	0.000321	0.00185323
UBAC2	2.46443	6.31892	5.2072	1.13e-05	0.000205
TBC1D22A	2.46332	5.81799	4.90803	2.68e-05	0.000337
DIAPH2	2.46261	5.91516	5.16166	1.29e-05	0.000219
GPHN	2.46045	5.25238	4.49435	8.79e-05	0.000722
NCOA2	2.45902	5.79365	4.59122	6.66e-05	0.000605
PCNX1	2.4556	6.25895	5.16363	1.28e-05	0.000218
PDE4D	2.4519	6.1977	5.1874	1.19e-05	0.000211
TRAPPC10	2.44577	5.55648	4.77834	3.89e-05	0.000434
APBB1IP	2.44537	7.2681	5.59115	3.71e-06	0.000108
RAD51B	2.42872	4.98283	3.833	0.000567	0.00284659
ITCH	2.42828	6.06355	4.98771	2.13e-05	0.000292
CEBPD	2.42571	5.43692	4.21446	0.000195	0.00128227
RASA2	2.41802	6.3101	5.3517	7.42e-06	0.000159
NCOA1	2.41596	6.06409	4.59556	6.58e-05	0.000599
RAP1GDS1	2.41033	5.9372	5.29106	8.85e-06	0.000173
FCHSD2	2.40986	5.3767	4.94543	2.4e-05	0.000319
CD96	2.40846	7.43117	4.71315	4.7e-05	0.000484
NPC1	2.40614	5.21637	4.54955	7.51e-05	0.000649
NFATC3	2.38837	6.41322	4.83186	3.34e-05	0.000389
ARAP2	2.38771	6.43103	4.93602	2.47e-05	0.000323
TTC39C	2.38467	6.78621	5.17788	1.23e-05	0.000213
PPP2R2B	2.38392	6.00324	5.08576	1.6e-05	0.000247
CELF2	2.38034	7.47137	4.64005	5.79e-05	0.00055
A2M	2.37016	4.95631	4.0059	0.000351	0.00195827
RAPGEF1	2.36379	5.90785	5.01843	1.95e-05	0.000277
ETS1	2.3598	7.4413	4.46818	9.48e-05	0.000761
PAG1	2.35963	6.25025	4.6622	5.44e-05	0.000528
ELMO1	2.35873	6.01775	4.07585	0.000288	0.00170308
AHNAK	2.34893	7.43267	4.02302	0.000334	0.00190485
FGD3	2.34656	6.06817	4.97682	2.2e-05	0.0003
MGAT5	2.34544	5.40333	4.55376	7.42e-05	0.000644
MAP3K5	2.34278	5.555	4.76823	4.01e-05	0.000438
MBD5	2.34101	6.18061	4.53295	7.88e-05	0.000673
RIPOR2	2.33316	8.4441	4.70697	4.78e-05	0.000486
STAT5B	2.32595	5.81023	5.22441	1.07e-05	0.000199
PIBF1	2.32511	5.46376	4.64802	5.66e-05	0.000542
ITK	2.3206	6.32405	4.94197	2.43e-05	0.00032
ETV6	2.31839	5.25781	3.92463	0.00044	0.0023209
RAPGEF6	2.31636	6.28162	4.84323	3.23e-05	0.00038
LDLRAD4	2.31304	4.9089	3.4309	0.00169693	0.00667922
PIK3CD	2.31151	5.85946	5.00771	2.01e-05	0.000281
TMEM131L	2.309	5.37329	4.56328	7.22e-05	0.000633
FBXL17	2.30461	5.59977	4.62739	6.01e-05	0.000561
EML4	2.30381	7.20803	4.36566	0.000127	0.000939
MYBL1	2.30094	6.84499	4.52351	8.09e-05	0.000684
CAMK1D	2.29932	5.51879	4.1719	0.00022	0.00140354
FNBP1	2.29765	7.3425	4.64557	5.7e-05	0.000545
HIVEP2	2.28031	5.47428	4.26683	0.000168	0.00115482
KANSL1	2.27881	7.01588	3.99122	0.000365	0.00202624
NACA	2.27809	10.5451	3.38397	0.00192353	0.00736346
RORA	2.27461	8.175	4.58444	6.79e-05	0.000611
ABHD17A	2.2744	6.54793	4.41736	0.00011	0.000836
SIPA1L1	2.27278	5.43925	4.16658	0.000223	0.00141677
CNOT6L	2.27107	6.91603	4.71141	4.72e-05	0.000484
RAP1GAP2	2.26849	5.03452	3.33451	0.00219368	0.00820059
TGFBR2	2.26323	5.94485	5.0163	1.96e-05	0.000278
GLCCI1	2.25719	6.10569	4.60949	6.32e-05	0.000582
EPB41	2.25626	7.17674	3.88613	0.00049	0.00252266
BCL11B	2.25389	7.43603	4.03348	0.000325	0.00186782
ZNF609	2.25046	5.3226	4.44873	0.0001	0.000793
PUM2	2.24943	6.12949	4.86981	2.99e-05	0.000358
COP1	2.24841	5.64881	3.82662	0.000578	0.0028888
ARL4C	2.24361	7.82758	3.8224	0.000584	0.0029109
PCNX2	2.24348	5.80749	4.46928	9.45e-05	0.00076
ZCCHC7	2.24306	5.96647	4.19094	0.000208	0.00135222
SGMS1	2.24297	5.3194	4.17094	0.000221	0.00140578
ARID1B	2.23955	7.0156	4.24344	0.00018	0.00120636
PAFAH1B1	2.23949	6.17564	4.53488	7.83e-05	0.00067
RNF125	2.23774	6.47741	4.51858	8.21e-05	0.000691
SFMBT2	2.23575	5.20758	4.24095	0.000181	0.00121372
STIM1	2.23376	5.66567	4.55002	7.5e-05	0.000649
DYM	2.23064	5.5122	4.24247	0.00018	0.0012091
LRBA	2.23049	6.73546	4.44655	0.000101	0.000797
ARFGEF1	2.22713	5.96162	4.58491	6.79e-05	0.000611
PTPRC	2.22639	9.35146	4.69791	4.91e-05	0.000495
DNAJC1	2.22524	6.46344	3.86596	0.000518	0.00264291
CCSER2	2.22259	6.92629	4.04835	0.000311	0.00180843
RNF38	2.22037	5.41397	4.01178	0.000345	0.00193981
RFX7	2.21722	5.11529	4.09039	0.000277	0.00165279
USP15	2.21509	6.93435	4.42603	0.000107	0.000823
WIPF1	2.21463	7.2013	4.26109	0.000171	0.00116625
BICRAL	2.21292	5.6087	4.42419	0.000107	0.000826
KDM6A	2.21249	5.30673	4.06495	0.000297	0.00174088
NEK7	2.21168	5.70971	4.67175	5.29e-05	0.00052
EVA1C	2.21137	5.22106	3.77812	0.00066	0.00319373
SLFN12L	2.21014	6.5206	4.7898	3.77e-05	0.000424
MYCBP2	2.20847	6.81197	4.47299	9.35e-05	0.000754
RUNX2	2.20811	6.00203	3.62724	0.000998	0.00443891
RNF149	2.2023	6.16304	4.36776	0.000126	0.000935
XRN1	2.19922	6.22092	4.73198	4.45e-05	0.000469
PCAT1	2.19907	5.33851	3.55944	0.00120041	0.0051083
TAFA1	2.19772	4.93918	3.3218	0.00226878	0.00844195
NFAT5	2.19692	5.46388	3.67515	0.000876	0.00400711
ASCC3	2.19608	5.56828	4.81256	3.53e-05	0.000406
AMBRA1	2.1956	5.57369	3.91354	0.000454	0.00237801
KIAA1109	2.19342	5.88142	4.48553	9.02e-05	0.000735
RASAL3	2.19107	6.01849	4.88437	2.87e-05	0.000347
PPP3R1	2.18935	5.41274	4.20762	0.000199	0.00130359
FKBP5	2.18931	6.11444	4.34306	0.000135	0.000984
NCOA7	2.18604	6.27233	4.40958	0.000112	0.000847
KDM4C	2.18507	5.95604	4.18007	0.000215	0.00138383
JAK1	2.18269	7.8791	4.3766	0.000123	0.000913
MT-ND3	2.18225	11.2521	4.14734	0.000236	0.00147587
TAF10	2.17883	5.92663	4.00871	0.000348	0.00195174
IFNG-AS1	2.17545	5.00917	4.31617	0.000146	0.00104264
AC119396.1	2.16939	5.66978	4.17083	0.000221	0.00140578
RC3H1	2.16799	5.5493	4.30894	0.000149	0.00105966
ADK	2.16749	6.20492	3.36359	0.00203071	0.00769477
VPS13C	2.15898	6.25951	4.3408	0.000136	0.000989
ZNF638	2.15845	6.18438	4.35175	0.000132	0.000964
ESYT2	2.15669	5.92346	3.92587	0.000438	0.00231559
ZEB1	2.14658	5.93983	3.95349	0.000406	0.00217779
PHF21A	2.14619	5.38558	3.97231	0.000385	0.00209798
SPTAN1	2.14608	6.0226	4.56734	7.14e-05	0.00063
CEMIP2	2.14173	5.45013	4.52919	7.96e-05	0.000677
AKAP13	2.1322	7.56798	4.51409	8.31e-05	0.000695
RPS6KA3	2.13076	6.52874	4.16	0.000227	0.00143287
DOCK2	2.12879	6.43924	4.32937	0.000141	0.00100848
LRRC8C	2.12855	5.50105	3.88192	0.000495	0.00255039
SYTL2	2.1275	6.24401	4.42414	0.000107	0.000826
JAZF1	2.12323	5.22565	4.14101	0.00024	0.00149832
ZNRF2	2.11965	4.90706	3.97239	0.000385	0.00209798
SOS1	2.1188	5.9892	4.2862	0.000159	0.00110346
STK17B	2.11557	7.51358	4.66918	5.33e-05	0.00052
CMIP	2.1152	5.97211	4.13344	0.000245	0.00152225
AC006369.1	2.10153	5.8515	3.97459	0.000383	0.00209109
ABLIM1	2.10056	5.82611	4.64748	5.67e-05	0.000543
RASA1	2.09939	4.98067	4.08251	0.000283	0.00167621
TRANK1	2.09884	5.49949	4.36825	0.000126	0.000934
SND1	2.09598	5.68981	4.06143	0.0003	0.00175217
AGTPBP1	2.09594	5.66896	4.51442	8.3e-05	0.000695
ATP11B	2.09133	5.67549	3.79051	0.000638	0.00311861
KIF2A	2.08708	6.87457	3.84532	0.000548	0.00276434
MSN	2.08672	7.37403	3.58953	0.00110635	0.00479618
TC2N	2.0845	7.80864	4.35572	0.000131	0.000957
TUT4	2.08422	6.57258	4.16381	0.000225	0.00142403
SP140	2.08232	5.87184	4.50348	8.57e-05	0.000708
TNRC6A	2.08183	6.11469	4.17682	0.000217	0.00138935
SETD2	2.0801	5.64465	4.42758	0.000106	0.000821
VWA8	2.07871	5.56358	4.06758	0.000295	0.0017318
R3HDM1	2.07805	5.34819	3.9285	0.000435	0.00230089
CDV3	2.07739	6.14076	4.02186	0.000335	0.00190629
UBE2H	2.0725	5.29133	4.12804	0.000249	0.00153577
OSBPL3	2.07221	5.00282	3.97707	0.00038	0.00207919
FNBP4	2.07167	6.50748	3.98299	0.000374	0.00206079
PTPN4	2.06824	7.00218	4.39728	0.000116	0.000868
PTEN	2.0682	5.83107	4.34721	0.000134	0.000975
GATAD2B	2.06384	5.64872	4.11335	0.000259	0.00157846
SH3KBP1	2.06379	6.74395	4.3103	0.000149	0.00105684
GPRIN3	2.06072	5.65028	3.76647	0.000682	0.00327591
FBXO11	2.05953	5.95026	4.11556	0.000258	0.00157503
CDC42SE2	2.05859	8.04943	3.47764	0.00149697	0.00607978
DENND4A	2.05788	6.1229	3.97987	0.000377	0.00206992
RCSD1	2.0566	7.3101	3.75524	0.000703	0.00335979
RALGAPA1	2.05551	5.70706	4.33036	0.00014	0.0010067
MGAT4A	2.0511	6.61636	3.95403	0.000405	0.0021762
SYTL3	2.04667	6.76882	4.10073	0.000269	0.00161678
TNIK	2.04492	6.57521	4.38864	0.000119	0.000887
KLF13	2.04203	6.80496	3.97565	0.000382	0.00208657
CYTH1	2.04063	6.96161	3.80344	0.000616	0.0030339
SPOCK2	2.03873	7.04014	3.50462	0.00139209	0.00574283
MAP4K4	2.03719	5.88095	4.02785	0.00033	0.0018864
BPTF	2.03546	7.11265	3.59441	0.00109178	0.00475288
URI1	2.03143	6.5073	4.12375	0.000252	0.00155023
RERE	2.03048	5.66212	3.70808	0.000801	0.00375352
SLC4A7	2.02955	6.11402	3.94216	0.000419	0.00223626
ARHGAP25	2.02829	6.46062	4.2533	0.000175	0.00118366
COMMD10	2.02644	5.44267	3.93449	0.000428	0.00227563
TLE5	2.02634	8.15331	3.46933	0.00153077	0.00617865
KDM2A	2.02224	6.03873	4.52962	7.95e-05	0.000677
ZNF407	2.0188	5.1449	4.01215	0.000345	0.00193863
CPB2-AS1	2.01821	4.70496	3.03134	0.00483195	0.015613
CUX1	2.01778	5.64865	4.12214	0.000253	0.00155518
RORA-AS1	2.01398	4.60644	2.8229	0.00816858	0.0239781
FRYL	2.01377	6.27555	4.1739	0.000219	0.00139758
ANKRD12	2.01095	7.82289	3.49432	0.00143126	0.00586183
HEATR5B	2.00932	5.19192	4.24505	0.000179	0.00120325
IQGAP1	2.00385	6.93856	3.92504	0.000439	0.00232002
OGT	2.00361	5.92498	3.9624	0.000396	0.00214288
EXOC6B	2.0035	5.0177	3.41766	0.00175814	0.00686038
HELZ	2.0013	5.88263	3.94463	0.000416	0.00222267
CHD3	1.99973	5.76584	4.29867	0.000154	0.00107865
IL7R	1.99874	10.104	4.37911	0.000122	0.000908
MYO5A	1.99185	5.24925	4.01276	0.000344	0.00193611
DOCK11	1.99171	5.83517	4.12313	0.000252	0.00155166
STAT4	1.99132	6.98924	4.06393	0.000298	0.00174514
HECA	1.98704	5.835	3.95898	0.0004	0.00215355
CDK13	1.98695	6.38406	3.84639	0.000547	0.0027582
TRPM7	1.98695	5.61319	4.0558	0.000305	0.00177626
CDK17	1.98673	5.57523	4.17923	0.000215	0.00138466
DENND4C	1.98672	5.72719	3.85142	0.000539	0.00273015
ATP5F1D	1.98319	7.27	3.16992	0.00337994	0.0116559
XKR6	1.98095	4.78689	2.89843	0.00676561	0.020541
ZHX2	1.97443	5.18934	2.98468	0.00544196	0.0171728
RPS26	1.97423	10.1983	3.33007	0.00221961	0.00828615
EPHA4	1.96491	5.35672	3.95519	0.000404	0.00217002
ATE1	1.96184	5.16545	3.86366	0.000521	0.00265486
FAM172A	1.96172	6.4645	4.03593	0.000322	0.00185815
DOCK8	1.95982	7.24037	4.32389	0.000142979	0.00102323
ATF7IP2	1.95962	6.08883	3.70122	0.000816	0.00380647
MICU2	1.95881	5.94737	3.7049	0.000808	0.00377826
NLRP1	1.95567	6.16379	4.0015	0.000355	0.00197837
GSK3B	1.95555	5.59888	4.07239	0.000291	0.00171375
WWP2	1.95537	5.21801	3.72584	0.000762	0.00359847
NSMCE2	1.95476	5.75412	3.61694	0.00102687	0.00453114
ATP8A1	1.95339	5.86199	3.71563	0.000784	0.00368675
SYNRG	1.9483	6.97926	3.6991	0.00082	0.0038234
TMEM181	1.94137	5.76383	3.72401	0.000766	0.00361433
IKZF3	1.9408	6.38526	3.64514	0.000951	0.00427232
SF3B1	1.94055	6.68026	3.79422	0.000632	0.00309501
STXBP5	1.93981	5.18106	3.8714	0.00051	0.0026131
RBMS1	1.93921	6.71545	3.86628	0.000517421	0.00264158
MED13L	1.93719	6.10354	3.54565	0.00124608	0.00526318
BABAM2	1.93469	5.52313	3.41114	0.00178902	0.00693915
GNAI2	1.92575	7.24477	4.01864	0.000338	0.00191955
ITFG1	1.92537	6.18492	3.81133	0.000602	0.00298502
SLCO3A1	1.92529	6.01831	4.1385	0.000242	0.00150689
NEDD9	1.92422	5.37631	3.99815	0.000358	0.00199298
MON2	1.91903	5.53048	3.89815	0.000474	0.00245932
BCL2	1.91789	6.95911	3.5776	0.00114276	0.00491517
ATG7	1.91762	4.87249	3.54178	0.00125921	0.00531041
RASGRF2	1.91615	5.53255	3.74071	0.000732	0.00347971
MCPH1	1.91141	4.95697	3.91095	0.000457	0.00239154
HIST1H1D	1.90993	5.63216	3.37215	0.001985	0.00755516
PARP15	1.90925	5.12242	3.6068	0.00105562	0.0046295
MSI2	1.90749	5.95033	3.98158	0.000375	0.00206497
BICDL1	1.90679	5.27681	3.72661	0.000761	0.00359207
PARP4	1.90618	5.93254	4.22722	0.000188	0.00125074
CSDE1	1.90558	6.87362	3.73956	0.000734	0.00348951
SFPQ	1.90434	6.56644	3.47091	0.0015243	0.00616141
SMG6	1.90367	5.53064	3.97074	0.000387	0.00210611
PPIA	1.89992	8.77897	3.15183	0.00354257	0.0121314
SIDT1	1.89691	5.26522	3.66172	0.000909	0.00412643
ACBD6	1.89682	5.58531	3.9883	0.000368	0.00203454
CCDC91	1.89525	6.5643	3.71842	0.000778	0.0036624
FBXW11	1.89438	5.55722	3.81305	0.0006	0.00297521
DGKD	1.89414	5.69217	3.96969	0.000388	0.00211062
PDE4B	1.89127	6.04273	3.60692	0.00105525	0.00462937
TMEM238	1.89071	5.09066	3.23372	0.0028612	0.0101846
HIST1H1E	1.89048	5.44319	2.98047	0.00550034	0.0173289
SPTBN1	1.88899	5.41418	4.06976	0.000293	0.00172511
BOD1L1	1.88817	6.03355	3.69011	0.000841	0.00387889
DUSP2	1.88785	7.33341	2.79377	0.00877907	0.0254302
PTPRA	1.88437	6.30646	3.6046	0.00106195	0.00465128
SUCLG2	1.88324	5.85132	3.16566	0.00341757	0.0117655
ELP4	1.88281	5.17023	3.63447	0.000979	0.00436932
HIST1H4C	1.88239	7.24163	3.47198	0.00151993	0.00614924
AC010894.3	1.88205	4.56992	2.70783	0.0108386	0.0301339
SOS2	1.87839	5.42952	3.95612	0.000403	0.00216526
RANBP9	1.87819	5.20955	3.26515	0.00263458	0.00950724
LPGAT1	1.876	5.35827	3.3775	0.00195692	0.00747545
CAPN7	1.87292	5.16063	3.80491	0.000613	0.00302412
FBXW7	1.87214	5.84431	3.9487	0.000411	0.00220363
AEBP2	1.86502	5.28032	3.72827	0.000757	0.00357946
MLLT3	1.86415	5.75434	3.84091	0.000555	0.00279211
TRG-AS1	1.86402	7.269	3.05675	0.00452752	0.0148227
TTC17	1.86163	6.46669	3.68469	0.000853	0.00392271
PIAS1	1.85957	6.10347	3.7068	0.000803	0.00376535
CLASP1	1.85933	5.50484	3.27691	0.00255428	0.00928294
NAP1L4	1.85922	6.83862	3.77748	0.000661	0.00319714
ZNF652	1.85699	5.9644	3.75195	0.00071	0.00338682
ACTN4	1.8542	6.38483	3.53187	0.00129339	0.00542891
TMOD3	1.85122	6.15397	4.11252	0.00026	0.00158076
DHRSX	1.84882	4.89926	3.061	0.00447851	0.0146905
IKZF1	1.84805	8.18629	4.23434	0.000184	0.00123238
EMB	1.84761	7.32795	3.41635	0.00176429	0.00687385
FUT8	1.84586	5.96404	3.30399	0.0023782	0.00877244
CAB39	1.84476	5.93156	4.05768	0.000303	0.0017684
LNPEP	1.84408	6.11591	3.67361	0.00088	0.00402132
DIAPH1	1.84272	6.71791	3.35948	0.00205304	0.00775566
RPL7A	1.84264	11.4141	2.87097	0.00724726	0.021737
DOCK9	1.84223	5.33968	3.46867	0.00153349	0.00618754
ITPR2	1.84205	5.94714	3.92474	0.00044	0.0023209
ATF7IP	1.84174	6.60853	3.69298	0.000834	0.00386292
TAOK3	1.84108	7.15192	3.81271	0.0006	0.00297691
CCNH	1.84027	5.97102	3.3983	0.00185142	0.00713851
MBTD1	1.83905	4.74576	3.26764	0.00261736	0.00946249
EIF4G3	1.8387	5.51723	3.56527	0.0011816	0.00505668
ARID2	1.83797	5.89116	3.4732	0.00151493	0.00614177
ITGAL	1.83773	6.47898	3.68231	0.000859	0.00394391
VOPP1	1.83558	5.78834	3.71227	0.000791	0.00371318
OXNAD1	1.83375	6.50338	3.78226	0.000653	0.00317054
STT3B	1.83275	5.87148	3.46932	0.00153083	0.00617865
ATP9B	1.83083	5.62249	3.70812	0.0008	0.00375352
MBD2	1.83073	5.76232	3.61751	0.00102527	0.00452556
TOX	1.82744	5.20445	3.23105	0.00288132	0.0102349
SECISBP2	1.82288	6.11795	3.79557	0.000629	0.00308531
ZNF644	1.82202	5.89842	3.77757	0.000661	0.00319714
PPP3CC	1.8199	6.28302	3.44095	0.0016519	0.00653377
WNK1	1.81813	6.37704	3.79098	0.000637	0.0031166
RAB8B	1.81234	5.95866	3.64502	0.000951	0.00427232
PDCD4	1.81091	7.25029	3.61579	0.00103009	0.00454387
SCAF8	1.80985	5.07087	3.54463	0.00124952	0.00527446
CAPN2	1.80907	6.37829	3.63752	0.000971	0.00434607
RFX3	1.80843	4.99071	3.24154	0.00280316	0.010012
PICALM	1.80742	6.27832	3.22648	0.00291602	0.0103258
ASH1L	1.80737	6.91891	3.71458	0.000786	0.00369346
BCL7C	1.80628	5.9526	3.51625	0.00134911	0.00560629
PHF3	1.80496	6.24556	3.50431	0.00139326	0.00574592
ORAI1	1.80404	6.10932	3.6631	0.000905	0.00411647
KAT2B	1.80229	5.88845	3.51978	0.00133632	0.00556841
H1FX	1.80226	6.25668	3.3158	0.00230509	0.00855138
KCMF1	1.80066	5.3365	3.66201	0.000908	0.00412542
UBE2M	1.79905	5.4057	3.54326	0.00125415	0.00529073
SENP7	1.79864	5.72107	3.75004	0.000713	0.00340228
TNFAIP3	1.79835	6.02069	3.69744	0.000824	0.00383291
RNF19A	1.79806	6.20606	3.29396	0.00244201	0.00896171
USP33	1.79421	5.74453	3.95885	0.0004	0.00215355
EPC1	1.79273	7.23928	3.1166	0.00388101	0.0130898
BRWD1	1.79229	5.85358	3.82272	0.000584	0.0029109
MYO1D	1.79204	4.8086	3.18664	0.00323592	0.0112453
SLC16A7	1.79017	5.50409	3.92352	0.000441	0.00232628
NMT1	1.7897	5.75911	3.80441	0.000614	0.0030272
PLEKHA5	1.78761	5.30993	3.68799	0.000846	0.00389485
IL12RB2	1.78745	4.58729	2.46578	0.0192979	0.0484885
SBF2	1.78725	5.25044	3.23219	0.00287271	0.0102123
AAK1	1.78615	7.82082	3.73068	0.000752	0.00356078
CUL1	1.78517	5.44858	3.49892	0.00141363	0.00581061
KCNQ5	1.78464	4.67298	3.0833	0.00422901	0.0140411
MRTFA	1.78074	5.22354	3.25057	0.00273748	0.00981603
ADAM10	1.77586	5.82973	3.50955	0.00137371	0.00568941
AP3B1	1.77586	5.99551	3.56396	0.0011858	0.00506829
RALGAPA2	1.77292	5.12797	3.42259	0.00173511	0.00678745
BRD7	1.77266	6.03072	3.78174	0.000654	0.00317193
AL157402.2	1.77253	4.47454	2.55611	0.0156066	0.0406607
ATRX	1.77179	6.9627	3.31799	0.00229174	0.00851344
PHC3	1.77164	6.02001	3.6088	0.00104987	0.0046114
NRF1	1.7711	4.93287	2.53956	0.0162297	0.042019
ZMYM4	1.77092	4.93344	3.50865	0.00137707	0.00569986
KLF3	1.77088	6.24482	3.61345	0.00103668	0.00456513
NCOA3	1.76986	5.84629	3.33509	0.00219032	0.00819251
PATJ	1.76754	5.7505	3.65926	0.000915	0.00414745
ABI1	1.76751	5.90769	3.36223	0.00203808	0.00770933
DIP2B	1.76675	4.96702	3.41695	0.00176146	0.00686743
SMAD3	1.76554	5.18876	3.46291	0.00155742	0.0062563
FNDC3A	1.76485	5.8257	3.62327	0.00100932	0.00447363
INPP5D	1.76375	6.44525	3.56291	0.00118918	0.00507636
ZC3HAV1	1.76145	6.96863	3.52251	0.00132649	0.00553931
PRKX	1.76001	5.2858	3.55907	0.00120164	0.00511195
ITGA6	1.75549	4.86583	3.14461	0.00360957	0.0123299
CCND3	1.75538	7.86602	4.05319	0.000307	0.001787
SMG1	1.75466	6.17136	3.45809	0.0015777	0.00631076
ITSN2	1.74743	6.39763	3.64791	0.000944	0.00424552
ANKRD11	1.74698	7.09675	3.50306	0.00139796	0.00576356
CNOT2	1.74673	5.98959	3.60136	0.00107134	0.00468037
PPP3CA	1.74652	6.64368	3.55092	0.00122844	0.0052032
ROCK1	1.74452	6.81916	3.24962	0.00274435	0.00983599
PRPF4B	1.74423	6.49896	3.16779	0.0033987	0.0117094
MED13	1.74399	5.45756	3.65305	0.000931	0.0042046
PDSS2	1.74339	5.04883	2.71728	0.0105917	0.0296228
TNFAIP8	1.7425	7.56329	3.1879	0.00322529	0.0112198
MAP3K3	1.74201	5.08839	3.50966	0.00137329	0.0056894
SUN2	1.74112	7.0761	3.7801	0.000657	0.00318315
MAP2K2	1.73976	6.09142	3.10613	0.00398741	0.0133758
SESN1	1.7391	5.3176	3.69964	0.000819	0.00382034
BIRC6	1.73781	6.88709	3.55176	0.00122566	0.00519383
PPP1R14B	1.73496	5.60043	3.50089	0.00140615	0.00578952
ITGA4	1.73253	7.48341	3.36417	0.00202761	0.00768518
HIVEP3	1.72899	5.67109	2.76799	0.00935487	0.0267737
DUSP16	1.72833	5.51231	3.37098	0.00199121	0.0075746
HIF1A	1.72829	4.89331	3.4593	0.00157257	0.00630044
STK39	1.72636	5.24204	3.25517	0.00270461	0.00970838
AC004797.1	1.72578	4.82193	2.58742	0.0144869	0.0382408
MATK	1.7245	7.24244	3.096	0.00409291	0.0136624
CHD1	1.72394	6.48753	3.55891	0.00120213	0.00511244
PTMS	1.72076	5.21076	3.60802	0.0010521	0.00461705
PCGF5	1.71975	6.02582	3.42997	0.00170118	0.00669178
PPP1R12A	1.71926	6.97617	3.1989	0.00313405	0.0109415
STIM2	1.71449	6.12835	3.657	0.000921	0.00416755
PRPF8	1.71413	5.78993	3.49477	0.00142952	0.00585791
VTI1A	1.71234	6.05103	3.3622	0.00203821	0.00770933
SPPL3	1.71209	5.4614	3.65728	0.00092	0.00416576
MACF1	1.71163	7.28268	3.65168	0.000934	0.00421311
PKN2	1.70996	5.87988	3.28202	0.00252009	0.00917659
CERK	1.70798	5.55508	3.7414	0.000731	0.0034755
SORL1	1.70768	6.73243	3.64889	0.000941	0.00423831
MBNL2	1.70673	5.49657	3.65137	0.000935	0.00421531
PPP2R5C	1.70403	8.22701	3.42189	0.00173835	0.00679677
PTPN22	1.70304	6.35126	3.36294	0.00203425	0.00770391
ANKRD13D	1.70289	6.3086	3.28227	0.00251846	0.00917555
GNG2	1.69933	6.54524	2.99448	0.00530807	0.0168518
CREBBP	1.69909	5.77276	3.4307	0.00169784	0.00668055
ARHGEF3	1.6986	6.18789	3.08946	0.00416248	0.0138498
STAU2	1.69619	5.51008	3.44862	0.00161827	0.00643437
PPP3CB	1.69534	5.45154	3.22145	0.00295467	0.0104193
AL627171.2	1.69534	5.28905	2.93878	0.00611256	0.018908
CD6	1.69526	6.1146	3.55768	0.00120617	0.00512802
ARF1	1.69487	7.02507	3.03516	0.00478495	0.0154942
SCFD2	1.69437	4.82512	2.81263	0.00837918	0.0244905
PDS5A	1.69436	5.82401	3.51822	0.00134195	0.00558075
RBM6	1.69432	6.58809	3.27096	0.00259462	0.00940775
C1GALT1	1.69035	5.68771	3.65021	0.000938	0.00422592
ARIH1	1.68774	5.85406	3.44466	0.00163555	0.00648791
ZNF862	1.68652	4.66275	3.06617	0.0044194	0.0145539
PSIP1	1.68589	6.36193	3.07754	0.00429214	0.0142057
HP1BP3	1.68538	6.72574	2.97461	0.00558282	0.0175401
TRERF1	1.68083	5.65625	3.47369	0.00151293	0.0061373
ANKIB1	1.67921	5.46169	3.24311	0.00279162	0.00998651
WWP1	1.67888	5.85203	3.59742	0.00108288	0.00472168
ANTXR2	1.67604	5.70221	3.4417	0.00164855	0.00652369
KLF6	1.67557	7.2073	3.02832	0.00486936	0.0157153
GRAP2	1.67543	6.57664	3.3149	0.0023106	0.00856714
CLINT1	1.67503	5.7632	3.58778	0.0011116	0.00480847
KPNA1	1.67443	5.23831	3.49478	0.00142951	0.00585791
AKAP9	1.67344	7.07093	3.14281	0.00362648	0.0123753
YPEL3	1.67255	6.99188	2.95762	0.00582838	0.0181887
TAF15	1.67194	6.26287	3.04112	0.00471255	0.0152998
ACTG1	1.67058	9.86476	3.52707	0.00131026	0.00548496
ZNF148	1.66812	6.11829	3.57041	0.00116525	0.00499854
CD46	1.66619	6.18373	3.34365	0.00214118	0.00804402
WASF2	1.66542	6.77213	3.59622	0.0010864	0.00473554
RBM26	1.66436	5.88035	3.56634	0.0011782	0.0050469
MAGED1	1.66187	4.89321	3.16974	0.00338145	0.0116559
MPP7	1.66053	5.26587	3.36501	0.00202306	0.00767007
CELF1	1.66037	6.21559	3.54013	0.00126482	0.00532418
TRIP12	1.66007	5.57584	3.67682	0.000872	0.00399206
LARP4B	1.6592	5.25359	3.15892	0.00347794	0.0119492
SENP6	1.65739	6.28951	3.58141	0.00113099	0.00487532
STK24	1.65734	5.74154	3.22259	0.00294587	0.0103974
STAG2	1.6572	6.80224	3.19132	0.00319662	0.0111399
OTULIN	1.6567	5.00579	3.22008	0.00296524	0.0104485
BRAF	1.65338	5.84769	3.17527	0.00333313	0.0115331
NLRC3	1.65302	5.82706	3.76376	0.000687	0.00329457
TGFB1	1.65151	7.57846	3.88951	0.000485	0.00250566
NSA2	1.65129	7.11969	2.74894	0.00980268	0.027839
ARMH3	1.65072	5.01952	3.32817	0.00223084	0.00831894
SNTB1	1.64966	5.08959	2.97091	0.00563547	0.0176852
MPZL3	1.64857	5.04686	3.54756	0.00123968	0.00524428
EIF3B	1.64797	5.41081	3.51599	0.00135006	0.00560853
AGO4	1.64748	5.227	3.38951	0.00189533	0.00728101
CTCF	1.64649	5.86954	3.51033	0.00137082	0.00568261
FARS2	1.64303	5.29499	2.93516	0.00616856	0.0190553
AP2B1	1.64271	6.17308	3.42598	0.00171944	0.00674606
RRP36	1.63945	5.33773	3.44061	0.00165339	0.00653776
FAM89B	1.63933	5.68353	3.24239	0.00279692	0.00999498
SLC2A4RG	1.63905	5.72405	3.41272	0.0017815	0.00692378
AC079781.5	1.6374	5.43779	2.91804	0.00644036	0.0197427
EPS15	1.63673	6.13747	3.23043	0.00288597	0.010246
CSNK1G1	1.63565	5.03051	2.95852	0.00581511	0.0181527
BORCS5	1.63485	5.39244	3.38922	0.00189677	0.00728245
TPT1	1.63398	12.2742	2.55248	0.0157414	0.0409492
PRRC2B	1.63343	5.79578	3.54022	0.00126451	0.00532418
MCM9	1.63307	4.59167	3.01501	0.00503768	0.0161819
MSL2	1.63271	5.17597	3.38496	0.00191845	0.00735117
CPQ	1.63266	5.28756	3.57234	0.00115918	0.00497638
TAB2	1.6325	5.5454	3.36866	0.00200352	0.00761504
TANC2	1.62929	5.00668	2.90914	0.00658612	0.0201216
KDM7A	1.62851	5.36579	3.13886	0.0036638	0.0124745
LBH	1.62837	7.00101	3.1867	0.00323539	0.0112453
LUC7L2	1.62656	6.12975	3.26813	0.00261401	0.0094554
QKI	1.6262	5.45219	3.41875	0.00175301	0.00684426
TSPOAP1-AS1	1.62618	5.03997	3.18285	0.003268	0.0113394
LINC01934	1.62476	6.14103	3.13125	0.00373667	0.0126688
MT-CYB	1.62455	11.4439	2.92643	0.00630581	0.0194216
MAPK8	1.62236	4.89113	2.94212	0.00606122	0.0187961
ZNF33A	1.62226	5.66149	3.60871	0.00105014	0.0046114
BCR	1.62217	5.03977	3.22235	0.00294768	0.0103974
UIMC1	1.61965	5.22626	3.40655	0.00181107	0.00700471
PPP1R16B	1.61944	5.21755	2.79083	0.00884304	0.0255666
UMAD1	1.61934	5.35333	2.94011	0.00609206	0.0188617
TMEM87A	1.61746	5.69079	3.40111	0.00183759	0.00709956
ATXN10	1.61522	5.86724	3.52485	0.00131817	0.00550792
PRMT2	1.61053	7.51779	3.09301	0.00412461	0.013748
RPL30	1.60974	12.3726	2.69178	0.0112698	0.0310982
SVIL	1.609	5.48425	3.27354	0.00257703	0.00935393
USP47	1.6071	6.20533	3.07204	0.00435327	0.0143661
AC092821.3	1.60655	6.48057	3.60281	0.00106713	0.00466795
MAP3K2	1.60577	5.60126	3.14969	0.00356233	0.0121899
FAM13B	1.60569	5.54302	3.38071	0.00194026	0.00742017
RNF213	1.60346	7.76461	2.54252	0.0161168	0.0417667
LRRFIP2	1.60162	5.32524	3.42251	0.00173547	0.00678745
LCP1	1.60158	8.10154	3.20729	0.00306614	0.0107433
PRR5	1.59972	5.72183	3.05496	0.00454838	0.0148767
CRYBG1	1.59836	6.03735	3.29858	0.00241239	0.0088793
MFSD14C	1.59642	5.4331	3.17203	0.00336137	0.0116219
PNRC1	1.59276	7.59602	3.06549	0.00442712	0.01457
KAT6A	1.59245	6.59886	2.96085	0.0057809	0.0180501
CUL3	1.59228	6.23906	3.59272	0.00109679	0.00476864
GRK2	1.59154	5.99534	3.2368	0.0028382	0.0101133
BTN3A1	1.5915	5.90824	3.26625	0.00262699	0.00948724
OGDH	1.5912	5.60888	3.07378	0.00433389	0.014316
RIC1	1.5904	4.72862	2.97984	0.00550924	0.017349
RRAS2	1.58983	5.00227	3.33877	0.00216905	0.00812856
RNGTT	1.58958	5.40972	3.20911	0.00305154	0.0107028
SRSF4	1.58907	6.46475	3.16349	0.00343685	0.0118289
PSPC1	1.58853	5.46727	3.14028	0.0036503	0.0124379
EHBP1	1.58704	5.27417	2.9296	0.00625574	0.0192852
URGCP	1.58669	4.76692	3.02539	0.00490591	0.0158183
PDXDC1	1.58427	5.34415	2.83274	0.00797149	0.0235209
EIF3K	1.58373	8.51682	2.72201	0.0104702	0.0293373
SETD5	1.5832	6.15679	3.32239	0.00226524	0.00843339
PUM1	1.58228	5.71578	3.4435	0.00164063	0.0064986
SNTB2	1.58163	5.49274	3.47291	0.00151611	0.00614469
JARID2	1.58058	5.56403	3.40748	0.00180661	0.00698945
PAM	1.57706	5.66293	2.78466	0.00897871	0.0258874
CCM2	1.57693	6.71039	3.14114	0.00364222	0.0124134
GBF1	1.57603	5.02906	2.79331	0.00878911	0.0254539
NFATC2	1.57303	6.16514	3.06872	0.00439058	0.0144752
ZNF721	1.57134	6.03108	3.40017	0.00184219	0.00711298
2024-03-07	1.57117	5.50342	3.26237	0.00265388	0.00955903
WAC	1.57078	6.65661	3.16196	0.0034506	0.0118672
FOXK2	1.56975	5.00916	3.20398	0.00309276	0.0108223
LINC01138	1.56883	6.80014	3.34773	0.00211811	0.00796395
SLFN5	1.56879	6.86602	2.78632	0.00894197	0.0257979
CYTIP	1.5686	7.35667	3.23237	0.00287133	0.01021
KDM5A	1.56801	6.24623	3.18166	0.00327819	0.0113689
TRIM33	1.56768	5.79234	3.43793	0.0016653	0.00658294
THADA	1.56356	5.31719	3.02898	0.00486121	0.0156927
FOXJ3	1.56241	6.18786	3.21406	0.00301237	0.0105872
MBP	1.56211	7.75603	3.3845	0.00192078	0.00735804
DLG1	1.56138	6.24063	3.11002	0.0039476	0.0132749
PBX4	1.56028	5.25267	3.37482	0.00197095	0.00751244
SLC9A9	1.55937	4.98683	3.06459	0.00443742	0.0145943
GCC2	1.55898	7.09974	3.25681	0.00269298	0.00967174
WDR7	1.55812	4.81526	2.90617	0.00663544	0.020236
SERPINB9	1.55764	6.30549	3.18755	0.00322822	0.0112271
CASC4	1.55757	5.59705	3.29572	0.00243067	0.0089273
RSRC1	1.55702	5.59729	3.26791	0.0026155	0.00945827
CAST	1.55641	7.69417	3.2307	0.00288397	0.0102416
DYNLT1	1.55461	6.87417	2.96901	0.00566264	0.017747
ANKRD36	1.55422	5.91023	3.12903	0.00375822	0.0127324
PURA	1.5527	5.74781	3.0476	0.00463497	0.0151091
BRI3	1.55236	5.47575	2.73992	0.0100218	0.0283608
PRKACB	1.55184	6.01761	3.17972	0.00329478	0.0114178
ANKH	1.55086	5.17671	3.34882	0.00211195	0.00794299
NBAS	1.54938	5.20248	3.32518	0.00224858	0.00837822
MECP2	1.5488	6.25485	3.13993	0.00365364	0.0124461
PPP2R2D	1.54821	4.61182	2.90675	0.00662579	0.0202111
INVS	1.54784	5.12512	3.09873	0.00406427	0.0135735
TMCC1	1.54751	4.96433	2.8606	0.00743724	0.0222139
SLC38A1	1.5467	7.09618	3.44163	0.00164888	0.00652369
MARK3	1.54648	6.1403	3.13162	0.00373308	0.0126622
TNKS	1.54389	5.15893	2.85187	0.00760087	0.0226381
DYRK1A	1.54326	5.78783	3.1802	0.00329069	0.0114065
PBRM1	1.53856	6.02562	3.27982	0.00253475	0.00922256
GALNT10	1.53851	5.79948	3.11727	0.00387426	0.0130702
RNF111	1.53813	5.4111	3.1013	0.00403744	0.0135137
HERPUD2	1.53694	5.93541	3.23638	0.0028413	0.0101217
PTBP2	1.53646	5.12311	3.22616	0.00291845	0.0103317
KIAA0319L	1.53409	5.46283	3.39854	0.00185024	0.00713596
ARHGEF7	1.53352	4.928	3.25688	0.00269247	0.00967174
NIN	1.53306	5.97404	3.26488	0.00263641	0.00950865
RIOK3	1.53274	5.20452	3.05102	0.00459453	0.015006
PGP	1.5295	5.14923	2.91834	0.00643564	0.0197327
SLAMF6	1.52898	5.50515	3.24196	0.00280007	0.0100036
GAB3	1.52801	5.38793	3.2651	0.00263495	0.00950724
XRCC5	1.52613	7.06496	3.13843	0.00366784	0.012482
LGALS3	1.52593	6.19181	3.04155	0.00470735	0.0152866
CSNK1G2	1.52422	5.60677	3.0448	0.00466839	0.0151817
LCOR	1.5237	5.63861	3.07191	0.00435478	0.0143676
CD226	1.52285	6.28502	3.20227	0.00310663	0.0108569
ZNF831	1.52266	5.377	3.32401	0.00225557	0.00840196
TLK2	1.52196	4.9663	3.15043	0.00355545	0.0121694
SMARCA2	1.52118	6.47281	3.02302	0.00493569	0.0158955
CNTRL	1.51755	6.3662	3.06241	0.00446233	0.0146444
IRF1	1.5175	7.01388	2.77696	0.00915064	0.0262886
SNX14	1.51703	5.49834	3.21759	0.00298465	0.0105033
TBCK	1.51588	5.27449	2.96809	0.00567584	0.017775
SUPT3H	1.51491	6.13673	2.80142	0.0086148	0.025077
SHLD2	1.51482	5.36637	2.94652	0.00599427	0.0186309
OSBPL8	1.51468	7.00986	3.24362	0.00278792	0.00997851
ZDHHC20	1.51463	5.59151	3.07175	0.00435651	0.0143698
AKNA	1.51455	7.08814	2.95494	0.00586795	0.0182844
VIM	1.51429	9.7544	2.75452	0.00966966	0.0275531
NR1D2	1.51376	5.03913	3.11283	0.00391901	0.0131951
SGK3	1.51269	6.03552	3.2225	0.00294658	0.0103974
CAPNS1	1.50956	5.80961	3.15168	0.00354396	0.0121332
CEP350	1.50754	6.35575	3.03387	0.00480078	0.0155271
MAN1A2	1.50717	5.9471	2.98604	0.00542314	0.0171293
MTAP	1.50229	5.23192	3.25653	0.00269495	0.00967625
NIPBL	1.50203	6.88498	2.92166	0.00638197	0.0195946
PPP1R35	1.50002	5.57481	2.78669	0.00893393	0.0257856
EZR	1.49989	6.67568	2.64964	0.0124794	0.0338397
PPP4R3B	1.49868	6.02829	3.03662	0.00476716	0.0154511
BRD1	1.49847	5.10735	3.01328	0.00505986	0.0162238
APOLD1	1.49841	5.35755	2.6866	0.0114124	0.0314088
HLA-DRB1	1.49838	6.39182	2.73001	0.0102677	0.0289305
CYTH3	1.4976	4.56545	2.78409	0.00899136	0.0259074
BTG1	1.49508	9.91807	3.08822	0.0041758	0.0138847
ELF2	1.49455	6.09731	3.0233	0.00493213	0.0158915
ST3GAL1	1.49352	6.33249	3.11743	0.00387269	0.0130682
PRKDC	1.49271	6.13804	3.18653	0.00323682	0.0112455
SCML4	1.49162	6.54923	3.01473	0.00504122	0.0161864
LY75	1.49096	5.26762	3.02929	0.00485729	0.0156838
PPP2R5E	1.49086	5.89	2.97602	0.00556281	0.0174894
N4BP1	1.49002	5.33781	3.2405	0.00281077	0.0100339
FOXN2	1.48701	5.50482	3.26529	0.00263359	0.00950724
UBR3	1.48387	5.10891	2.71663	0.0106086	0.0296634
LCP2	1.48372	6.38204	2.70993	0.0107832	0.0300166
TBL1X	1.48322	5.08326	2.91344	0.00651543	0.0199325
ATP10A	1.48312	4.91334	2.77641	0.00916306	0.0263076
BRD9	1.48155	4.98423	2.93342	0.00619572	0.0191305
TRGC2	1.48009	7.01182	3.59052	0.00110336	0.00479109
RNF13	1.47944	5.81269	3.16245	0.0034462	0.0118551
ATP2B4	1.47829	6.33755	2.99645	0.00528155	0.0168022
DUS1L	1.47813	5.11543	3.01363	0.00505536	0.0162157
CHCHD10	1.47767	6.08023	2.72634	0.0103601	0.0291246
ARNTL	1.47703	5.48899	3.04977	0.00460929	0.0150434
REPS1	1.47503	5.0681	3.03785	0.00475213	0.0154099
TYW1	1.47454	5.48525	3.01083	0.00509167	0.0163168
PREX1	1.47253	5.96261	3.00777	0.00513153	0.0164153
HDAC8	1.47165	5.1273	2.89246	0.00686782	0.0207865
TXNRD1	1.47147	4.98856	2.81003	0.00843314	0.0246313
PPP1R21	1.47004	5.22318	2.99781	0.00526326	0.0167564
ADGRG5	1.46992	5.20939	2.55174	0.0157691	0.0409978
ASXL1	1.46934	5.78767	2.90105	0.00672141	0.0204342
FIP1L1	1.46801	5.52666	2.99637	0.00528261	0.0168022
HNRNPD	1.46781	6.75624	2.60708	0.0138226	0.0367722
AL050309.1	1.46745	4.60896	2.72437	0.0104102	0.0292112
MFSD6	1.46706	4.87454	2.99471	0.00530498	0.0168518
CHD2	1.46541	7.23651	3.00299	0.00519439	0.0165719
VPS13D	1.46418	5.53206	3.00972	0.00510606	0.0163591
UBR1	1.46398	5.58772	2.84506	0.00773097	0.0229614
RPTOR	1.46375	5.25037	3.02515	0.00490897	0.0158244
CD28	1.46314	5.20842	3.04687	0.00464369	0.0151267
RPS10	1.46196	10.3574	2.83943	0.00783994	0.0232132
ZFP36L2	1.46195	9.41492	3.47146	0.00152206	0.00615416
PITPNB	1.46046	5.70335	2.82289	0.00816866	0.0239781
GALNT1	1.46012	4.79005	2.83505	0.00792572	0.0234163
CTDSPL2	1.45976	5.55967	2.83171	0.00799186	0.0235555
VPS8	1.45961	5.09937	2.97742	0.00554315	0.0174396
TSPAN5	1.45952	5.36869	3.11836	0.00386341	0.0130433
GRB2	1.45751	6.45528	2.84441	0.0077435	0.0229876
GOLGA4	1.4575	6.88303	2.60256	0.0139727	0.0370774
SP110	1.45687	6.61751	2.78064	0.00906807	0.0261009
GMDS-DT	1.45685	4.93594	2.68944	0.011334	0.0312436
TM9SF3	1.45668	5.81143	3.09271	0.00412776	0.0137552
TRADD	1.45663	6.34722	2.76469	0.00943115	0.0269637
OGA	1.45623	6.55386	2.78841	0.00889604	0.0256817
MAPK1	1.45584	6.14772	2.69181	0.011269	0.0310982
THAP12	1.45516	5.32494	3.00854	0.00512141	0.0163901
CSGALNACT2	1.45449	5.37417	2.79224	0.00881227	0.0255115
SPECC1L	1.45374	5.50878	3.30941	0.00234437	0.00867349
GATAD2A	1.45235	5.59909	2.94866	0.0059619	0.018543
ASB3	1.45231	5.41419	2.71443	0.0106657	0.0297627
ZFR	1.45039	5.74977	3.21665	0.00299203	0.0105238
INO80	1.45019	5.31708	3.04263	0.00469443	0.0152591
ITGB1	1.44629	8.28243	3.30341	0.00238183	0.0087787
SRRM2	1.44502	7.59483	2.9253	0.0063238	0.0194554
PIK3CB	1.44379	5.09688	2.95298	0.00589716	0.0183626
UVRAG	1.44338	5.61516	2.98193	0.00548001	0.0172809
PGAM1	1.44291	5.96572	2.88802	0.00694462	0.0209585
PLEKHA2	1.44253	5.48379	2.77667	0.00915711	0.0262961
LCORL	1.44198	4.9577	2.84172	0.00779542	0.0231014
PIGL	1.44048	5.07103	2.85436	0.0075539	0.0225426
CFDP1	1.44013	6.28661	2.90469	0.00666014	0.0202932
RBM33	1.43805	6.08627	3.01767	0.0050036	0.01608
HSP90AB1	1.4373	8.30305	2.7519	0.00973187	0.0276794
FBXL20	1.4371	5.42923	2.57598	0.014887	0.0390848
IST1	1.43426	5.37686	2.92267	0.00636576	0.0195624
PTBP3	1.43383	6.09797	2.90021	0.00673559	0.0204727
SUMF1	1.43364	5.01831	2.56861	0.0151502	0.0396841
CNST	1.43349	5.28028	2.86154	0.00741983	0.0221716
MLLT10	1.43318	5.83065	2.88592	0.00698117	0.0210501
GOLGB1	1.43249	5.89096	2.96241	0.00575809	0.0179954
ERBIN	1.43204	6.29616	2.93974	0.00609768	0.0188705
RASSF1	1.43147	6.50976	2.97685	0.00555111	0.0174566
UBE2K	1.43117	5.95147	2.8416	0.00779767	0.0231031
SNRK	1.43117	6.00104	3.04631	0.00465034	0.0151447
TGFBR1	1.43091	5.16659	2.93586	0.00615774	0.0190348
SPAG9	1.42845	5.59854	3.12495	0.00379811	0.0128483
CHCHD3	1.42826	5.58629	2.9708	0.00563698	0.0176858
SSBP4	1.4273	6.10785	2.85842	0.00747776	0.02233
GNPTAB	1.42692	5.77544	2.53228	0.0165112	0.0426748
PPP6R2	1.42601	5.60419	2.62228	0.0133283	0.0357081
SMURF2	1.42454	5.58822	2.85505	0.00754096	0.0225089
SCMH1	1.42394	5.27969	2.64054	0.0127561	0.0344597
ZNF217	1.42326	5.6576	3.11411	0.00390605	0.0131612
SMAD4	1.42154	5.49787	3.0767	0.00430143	0.014226
RSF1	1.41824	6.62558	2.56776	0.0151808	0.0397491
BTD	1.41801	4.65164	2.55767	0.0155487	0.0405255
VAV3	1.4166	5.54217	2.79492	0.00875431	0.0253855
WTAP	1.41616	6.27522	2.68165	0.0115502	0.031705
RAC1	1.4148	6.52137	2.5708	0.0150718	0.0395173
ARID4B	1.41351	7.182	2.98935	0.00537776	0.0170135
SATB1-AS1	1.41166	5.24917	2.72625	0.0103623	0.0291247
SNX1	1.40964	5.32652	3.12542	0.00379355	0.0128361
GTDC1	1.4095	5.5299	2.66172	0.0121208	0.0329656
CCAR1	1.40886	5.66558	2.91403	0.00650566	0.0199115
PCMTD1	1.40805	6.06629	2.77682	0.0091538	0.0262921
CEP85L	1.40775	5.88401	2.59767	0.0141368	0.0374326
RPRD2	1.40564	5.96975	2.65167	0.0124186	0.0336882
UBR5	1.40526	5.58923	3.13292	0.00372061	0.0126301
RBL2	1.40457	6.79265	2.62318	0.0132994	0.0356377
TRAPPC8	1.40292	4.7349	2.52514	0.0167916	0.0432972
WDR43	1.40138	5.42532	2.93567	0.00616066	0.0190395
PTP4A2	1.39576	7.49441	2.66327	0.0120756	0.032882
ATAD2B	1.39442	5.47852	2.89607	0.00680583	0.0206267
RAB6A	1.39325	5.88276	2.96672	0.00569551	0.0178202
SRBD1	1.39277	4.81043	2.7568	0.00961563	0.0274106
FRS2	1.39276	4.75009	2.57079	0.015072	0.0395173
RSU1	1.3927	5.76674	2.81415	0.0083476	0.0244244
KMT2E	1.39063	7.70884	2.81297	0.00837204	0.0244801
FBXW4	1.38958	5.10481	2.51933	0.0170229	0.0437731
CBFA2T2	1.38923	5.77247	2.4856	0.018425	0.046726
NDFIP1	1.3883	6.9699	2.49793	0.017901	0.0456179
GLG1	1.38793	6.98479	2.83384	0.0079497	0.023472
NLRC5	1.38764	6.09177	2.91846	0.00643371	0.0197312
WHAMM	1.38702	5.53865	2.99078	0.00535822	0.0169631
DISC1	1.38496	4.76202	2.47909	0.0187078	0.0472588
ZFYVE28	1.38488	5.18732	2.92927	0.00626083	0.0192944
RNPEPL1	1.38234	5.64337	2.87024	0.00726036	0.0217715
DNAJB14	1.38108	6.37801	2.79492	0.00875416	0.0253855
MXD4	1.38076	5.64394	2.61071	0.0137028	0.0365033
NSUN6	1.37989	5.52783	2.93251	0.00620988	0.0191699
THOC1	1.3788	5.25454	2.96942	0.00565676	0.0177356
CBX3	1.37652	6.82206	2.59868	0.0141028	0.0373497
CCT8	1.37547	6.18703	2.49279	0.0181176	0.0460493
SPATA5	1.37423	4.97611	2.50155	0.0177497	0.045317
AC008105.3	1.37328	5.51509	2.98301	0.00546509	0.0172378
ATXN7L1	1.37152	4.90159	2.61226	0.0136522	0.0364091
HIP1	1.36968	5.53922	2.68242	0.0115286	0.0316585
DNM2	1.36947	5.62797	2.76119	0.00951245	0.0271733
USP24	1.36946	5.09143	2.72569	0.0103765	0.0291346
CA5B	1.36878	5.39971	2.83729	0.00788172	0.0233065
SLAMF1	1.36877	5.78612	3.03691	0.00476363	0.0154435
EPC2	1.36762	5.192	3.00302	0.00519391	0.0165719
LMBR1	1.36741	4.81652	2.69992	0.0110492	0.0306008
BICD1	1.36658	4.94891	2.80259	0.00858983	0.0250203
YWHAB	1.36349	8.32409	2.65774	0.0122381	0.033225
HNRNPH3	1.36265	6.17289	2.60262	0.0139706	0.0370774
FAR1	1.36261	4.95759	2.72112	0.0104929	0.0293828
ACTR2	1.36246	7.18555	2.45887	0.0196105	0.04912
SETX	1.36183	6.17623	2.99527	0.00529742	0.0168376
HELB	1.36133	5.96502	2.81061	0.00842105	0.0246023
TRAF1	1.36114	5.81705	2.92553	0.00632015	0.019453
EHMT1	1.36107	6.14562	3.02164	0.00495313	0.0159328
ST8SIA4	1.36052	5.49572	2.5398	0.0162209	0.0420041
PHACTR4	1.35924	5.658	2.97577	0.00556637	0.0174965
TRAK2	1.35651	4.88826	2.8947	0.00682936	0.0206931
OPTN	1.35615	6.83672	2.55864	0.015513	0.0404556
GSPT1	1.3552	6.1016	2.73542	0.0101328	0.0286213
RYK	1.35415	5.24338	2.7809	0.00906233	0.0260901
RNF169	1.35382	5.30735	2.50557	0.0175828	0.04495
TNFSF12	1.35357	5.37889	2.68334	0.0115029	0.031607
FAM50A	1.3533	5.25396	2.60452	0.0139073	0.0369469
AGFG1	1.35312	5.09274	2.515	0.0171976	0.0440892
CYLD	1.35203	6.26378	2.79182	0.00882156	0.0255207
PLEKHO1	1.35132	5.46016	2.74871	0.00980844	0.0278495
KRIT1	1.34956	5.28072	2.99126	0.00535165	0.0169506
RPS21	1.34854	11.4733	2.53173	0.0165329	0.0427227
ADCY9	1.34842	4.72376	2.46635	0.019272	0.0484323
STRN	1.34741	4.97384	2.76975	0.00931447	0.0266749
GRK6	1.34707	6.19265	2.72276	0.010451	0.0293016
MTREX	1.34682	4.92934	2.73745	0.0100826	0.028515
VPS13A	1.34558	5.70449	2.87265	0.00721689	0.0216554
RFTN1	1.34554	5.5198	2.69864	0.0110835	0.0306897
SEPTIN2	1.34481	6.33729	2.75118	0.00974909	0.0277099
ATP2A3	1.3442	5.18572	2.67021	0.0118746	0.0324352
PANK2	1.34174	5.42683	2.79397	0.00877469	0.0254256
IGF2R	1.33959	5.64827	2.74347	0.00993518	0.0281332
FBXO34	1.33861	5.19709	2.8977	0.00677814	0.0205608
PTK2B	1.33758	5.77402	2.84413	0.00774884	0.0229984
CLASP2	1.3355	5.69038	2.81774	0.00827372	0.0242395
PYHIN1	1.33521	6.95866	2.50945	0.0174232	0.0445754
MAP2K1	1.3347	5.47539	2.70843	0.0108226	0.0301019
VEGFB	1.33446	5.10528	2.47453	0.0189077	0.0477017
ANXA2	1.33416	7.36351	2.87483	0.0071776	0.0215613
ARHGAP12	1.33373	5.25628	2.84508	0.0077306	0.0229614
RABEP1	1.33367	6.09203	2.76001	0.00954005	0.0272407
RUNX3	1.33211	7.42805	2.73184	0.0102219	0.0288133
ARHGAP4	1.3321	5.99694	2.79393	0.00877563	0.0254256
TAOK1	1.33079	5.52444	2.71483	0.0106552	0.0297426
HIPK3	1.32959	5.38137	2.98085	0.00549516	0.0173206
ASXL2	1.32924	5.84145	2.90864	0.00659452	0.0201365
MAPK8IP3	1.32872	4.59528	2.55357	0.0157006	0.0408509
UHRF2	1.32809	5.35757	2.67017	0.0118758	0.0324352
HTT	1.32797	5.05924	2.82046	0.00821808	0.0241024
WDR37	1.32709	5.47473	2.68124	0.0115617	0.0317236
TNKS2	1.32693	5.47066	2.7653	0.00941703	0.0269346
RIPK1	1.32669	5.12384	2.59097	0.0143648	0.0379478
TBX21	1.32641	5.06854	2.80802	0.00847524	0.0247341
MAP3K4	1.32489	5.26858	2.86738	0.0073125	0.0219086
TAF3	1.32387	6.05288	2.69055	0.0113035	0.031172
CDR2	1.3237	5.78965	2.5581	0.0155329	0.0404996
SEMA4D	1.32053	6.69263	2.66614	0.0119922	0.0327009
SCAMP2	1.32048	5.94692	2.51889	0.0170407	0.0438023
MAP7D1	1.31964	5.26268	2.75136	0.00974487	0.0277094
BAZ1B	1.31935	5.75486	2.51515	0.0171913	0.0440814
FOCAD	1.31893	4.52353	2.47189	0.0190248	0.0479172
REV3L	1.31811	5.85056	2.58373	0.0146149	0.0385114
GLRX5	1.31797	5.46186	2.47237	0.0190037	0.0478817
GON4L	1.31352	6.10539	2.75754	0.00959808	0.0273663
HEBP2	1.3133	5.62421	2.56596	0.0152459	0.0398657
CBL	1.31202	5.10779	2.61515	0.0135581	0.0362097
BBS9	1.31161	5.12342	2.47028	0.0190963	0.0480706
GALNT11	1.31158	5.69064	2.62772	0.0131554	0.0353351
N4BP2L2	1.31157	8.42498	2.70579	0.0108924	0.030241
BTBD1	1.30922	4.6308	2.65947	0.012187	0.0331258
TUT7	1.30851	5.71146	2.77988	0.00908513	0.0261362
GZMM	1.30846	8.09646	2.64611	0.012586	0.0340542
YY1	1.30803	6.51267	2.65915	0.0121965	0.0331426
WDR70	1.30735	5.83427	2.61093	0.0136956	0.0365014
ZC3H13	1.30604	6.12402	2.66247	0.012099	0.0329262
TNPO3	1.3053	5.27586	2.76877	0.00933688	0.0267334
TENT2	1.30517	5.83802	2.59161	0.0143429	0.0379046
AUH	1.30322	5.20113	2.63255	0.0130034	0.0350028
MZT2B	1.30309	8.01065	3.00665	0.00514618	0.0164528
ZNF611	1.30152	5.15213	2.78312	0.00901291	0.0259586
ZBTB1	1.30149	5.80471	2.64675	0.0125668	0.0340158
SREBF2	1.30128	5.83488	2.4636	0.0193958	0.0486806
TASOR2	1.30102	5.43249	2.76352	0.00945832	0.02703
RTN3	1.30042	5.27377	2.83203	0.00798546	0.0235468
GPCPD1	1.299	5.38489	2.48361	0.0185112	0.0468923
TUBA1A	1.29823	5.98034	2.77777	0.00913234	0.0262471
KIDINS220	1.29752	5.41735	2.72763	0.0103276	0.0290451
RIF1	1.29547	5.51634	2.61505	0.0135612	0.036211
CD58	1.29423	5.8691	2.68741	0.0113899	0.0313597
PI4KA	1.29367	5.31432	2.46247	0.019447	0.048791
RICTOR	1.29291	6.52124	2.47293	0.0189786	0.0478407
DNAJC21	1.29114	5.69879	2.61359	0.0136087	0.0363133
ZNF131	1.29077	5.98212	2.85146	0.00760867	0.0226564
OSBPL9	1.28903	5.60896	2.69363	0.0112194	0.0310218
MOGS	1.28724	4.92072	2.78496	0.00897196	0.0258734
ERCC6L2	1.28682	5.09066	2.53481	0.0164128	0.0424448
PRKRIP1	1.28239	5.63848	2.55197	0.0157604	0.0409831
RNF10	1.28175	5.54256	2.79739	0.00870101	0.0252847
ANKHD1	1.28128	6.65222	2.53039	0.016585	0.0428248
ARHGAP35	1.27884	5.12152	2.56174	0.0153995	0.0402199
ATM	1.27812	7.799	2.57027	0.0150908	0.0395512
DENND6A	1.27795	5.20501	2.56486	0.0152857	0.0399545
GRAMD1A	1.27601	5.49943	2.52454	0.0168156	0.04333
MAP4K5	1.27526	5.13789	2.77823	0.00912197	0.0262283
RFLNB	1.27447	5.62962	2.55436	0.0156714	0.0408061
MCTP2	1.2741	5.82304	2.6324	0.0130082	0.0350088
CEP57	1.27364	6.15876	2.48785	0.0183287	0.046499
ACIN1	1.27333	5.77325	2.54967	0.0158462	0.0411592
RAC2	1.27285	7.9637	2.68708	0.0113993	0.031379
PPIB	1.26918	8.21257	2.66954	0.0118939	0.0324783
DYNC1H1	1.2677	6.59377	2.50524	0.0175964	0.0449762
CHD6	1.26466	5.77993	2.63937	0.0127919	0.0345154
TNPO1	1.26321	5.23653	2.59463	0.0142399	0.037669
ROCK2	1.26313	5.17571	2.49371	0.0180786	0.0459674
MRPS6	1.26274	6.33946	2.49617	0.0179749	0.0457593
AC118549.1	1.2616	5.47236	2.64631	0.01258	0.0340447
NELL2	1.26005	5.69974	2.45045	0.0199981	0.0499348
PSMD1	1.25981	5.12246	2.70601	0.0108866	0.0302366
AATF	1.25935	5.67273	2.66677	0.0119739	0.0326658
SNX13	1.25928	4.66624	2.45905	0.0196026	0.0491093
CERT1	1.25722	5.59336	2.60229	0.0139819	0.0370945
VPS37B	1.25635	5.17924	2.59535	0.0142153	0.0376259
RC3H2	1.25568	5.01817	2.51518	0.01719	0.0440814
PRKAR2A	1.25367	5.66353	2.7163	0.0106171	0.0296634
SEPTIN9	1.25365	6.89973	2.60934	0.0137479	0.036609
ENOSF1	1.25351	5.56707	2.64724	0.0125519	0.0339822
SQSTM1	1.25289	6.7093	2.749	0.0098014	0.027839
H2AFV	1.2525	6.82009	2.47321	0.0189664	0.0478231
KIAA2026	1.25165	6.08876	2.66359	0.0120661	0.0328629
ATF2	1.25156	4.79949	2.53013	0.0165954	0.0428355
PCCA	1.25073	4.96524	2.47239	0.0190027	0.0478817
NSMAF	1.25041	5.20311	2.68882	0.011351	0.0312841
SCFD1	1.2475	5.9513	2.64195	0.0127127	0.0343696
LSM14A	1.24732	6.8305	2.51678	0.0171255	0.0439872
SIPA1L3	1.24639	4.93958	2.46011	0.0195541	0.0490164
TRPC4AP	1.2459	5.52173	2.52116	0.0169499	0.0436265
UBE3C	1.24548	5.13575	2.54519	0.0160154	0.0415509
MIGA1	1.24518	5.27866	2.68971	0.0113265	0.0312292
TARSL2	1.24347	5.80905	2.46963	0.0191253	0.0481258
RPS6KC1	1.24282	4.98242	2.52924	0.0166301	0.0429089
SUZ12	1.24186	5.63313	2.58767	0.0144783	0.0382304
VIRMA	1.24026	5.51234	2.62116	0.0133639	0.0357754
HUWE1	1.23877	5.94424	2.56693	0.0152108	0.039797
DMXL1	1.2381	4.9279	2.50399	0.0176482	0.0450834
MIA2	1.23786	5.88	2.86674	0.00732426	0.0219293
TMEM131	1.2371	5.20038	2.52168	0.016929	0.043581
PRF1	1.23636	7.54023	2.78089	0.00906241	0.0260901
ZNF92	1.23437	4.87987	2.64844	0.0125156	0.0339244
SNX6	1.23422	6.80284	2.77166	0.00927088	0.0265723
UBE2D2	1.23396	7.52962	2.58528	0.0145611	0.0384068
SYAP1	1.23334	5.57785	2.67448	0.0117526	0.0321569
ERO1A	1.23316	5.55365	2.58459	0.014585	0.0384476
SCAPER	1.22903	5.89273	2.60675	0.0138334	0.0367763
NPEPPS	1.22871	5.56447	2.49684	0.0179468	0.0457004
FAM117A	1.22848	5.61894	2.6971	0.0111251	0.0307861
SET	1.22708	7.76535	2.51223	0.0173099	0.0443353
RNF216	1.22566	6.41797	2.49456	0.0180429	0.0458936
KAT6B	1.22565	6.37831	2.63358	0.0129713	0.0349301
KPNA4	1.22432	5.65801	2.48461	0.018468	0.046809
SAMSN1	1.21721	6.7853	2.68133	0.0115592	0.0317231
IL17RA	1.21697	5.19363	2.4601	0.0195548	0.0490164
AKR7A2	1.2159	5.41474	2.48124	0.0186142	0.0470831
GTPBP6	1.21258	5.19577	2.57509	0.0149186	0.0391451
PTS	1.21162	4.68221	2.45485	0.0197949	0.0495182
STAU1	1.21069	5.68832	2.62785	0.0131513	0.0353312
AHCTF1	1.20837	5.42761	2.67696	0.0116822	0.0320155
PSMA7	1.2073	8.10256	2.48535	0.0184361	0.0467456
TMED5	1.20697	5.42547	2.65998	0.012172	0.0330984
HERC2	1.20412	5.66847	2.54414	0.0160552	0.0416225
NDUFS5	1.20306	7.79668	2.55877	0.0155082	0.0404507
SP4	1.20207	5.08969	2.49842	0.0178803	0.0455823
GOPC	1.20081	5.56163	2.49878	0.0178652	0.0455607
ATP2B1	1.19816	6.4987	2.53377	0.0164533	0.0425413
ANKRD13C	1.19494	4.99986	2.49082	0.0182013	0.0462449
CDC123	1.19418	5.59147	2.46697	0.0192442	0.0483892
CD44	1.19359	8.40388	2.55786	0.015542	0.0405157
SMAD2	1.19245	5.74987	2.56717	0.0152023	0.0397824
DIS3L2	1.19239	5.26534	2.45199	0.0199268	0.0497933
CFLAR	1.19235	7.09849	2.49688	0.017945	0.0457004
ADARB1	1.19055	5.03918	2.62613	0.0132056	0.0354492
LLGL2	1.18917	5.14596	2.463	0.019423	0.0487399
PPP2R2A	1.18911	5.93152	2.58423	0.0145975	0.0384731
EZH1	1.18782	5.13186	2.62408	0.0132708	0.0355749
TOP2B	1.18539	6.06764	2.45877	0.0196153	0.049123
RB1	1.18367	5.53135	2.49403	0.0180652	0.0459418
ANKRD10	1.18358	5.35787	2.61076	0.0137011	0.0365033
TTC39B	1.18111	5.21555	2.64746	0.0125451	0.0339706
P4HA1	1.17593	4.77101	2.49972	0.0178259	0.0454776
SP140L	1.17481	5.91868	2.45452	0.01981	0.0495378
SF1	1.17427	7.38546	2.49734	0.0179256	0.045672
EDEM3	1.17085	5.27204	2.46025	0.0195478	0.0490164
SRPK2	1.16879	7.50823	2.72783	0.0103224	0.0290366
SACM1L	1.16809	5.4129	2.48949	0.0182584	0.046364
EIF3J	1.16536	5.93444	2.45935	0.0195887	0.0490835
DIP2A	1.16463	6.3426	2.54823	0.0159006	0.0412767
ZNF451	1.16456	5.06256	2.5043	0.0176353	0.0450589
MAZ	1.16137	6.30772	2.46645	0.0192676	0.0484301
CEACAM21	1.16096	4.98952	2.51544	0.0171797	0.0440682
SLTM	1.15742	6.9424	2.57873	0.0147901	0.0388548
SFI1	1.15115	5.48125	2.52068	0.0169689	0.043659
ADNP	1.14973	5.67018	2.47393	0.0189343	0.047751
R3HCC1L	1.1434	5.11226	2.49613	0.0179766	0.0457593
SLC2A3	1.14213	5.82003	2.49831	0.0178849	0.0455855
TSG101	1.13985	5.77856	2.4567	0.01971	0.0493328
UBE2B	1.1369	7.02566	2.56069	0.0154379	0.0402906
UBXN4	1.13479	7.06853	2.45825	0.019639	0.0491734
IQSEC1	1.1331	5.30741	2.48132	0.0186104	0.0470831
PSMA1	1.12404	7.2372	2.64175	0.012719	0.0343798
MYL12B	1.12216	8.56386	2.50956	0.0174186	0.0445721
TCHP	1.12164	5.3246	2.49983	0.017821	0.0454737
CD99	1.11487	8.40299	2.54614	0.0159794	0.0414656
SURF4	1.11157	5.7788	2.53344	0.016466	0.0425661
MSH3	1.11031	5.38112	2.57091	0.0150677	0.0395173
BBX	1.07908	6.92743	2.58478	0.0145785	0.0384452
CD52	-1.06926	10.8226	-2.59259	0.0143094	0.0378234
ZNF557	-1.10883	4.70296	-2.47289	0.0189804	0.0478407
NCK1-DT	-1.11998	4.22058	-2.52351	0.0168564	0.0434271
APOBEC3C	-1.12082	6.557	-2.57919	0.0147739	0.0388268
SMKR1	-1.12254	4.08825	-2.45811	0.0196455	0.0491806
ARRDC1-AS1	-1.13148	4.38131	-2.53738	0.0163136	0.0422122
CCDC159	-1.14536	4.6608	-2.52458	0.0168138	0.04333
ENY2	-1.14645	6.91308	-2.58269	0.0146511	0.0385918
GTF3C3	-1.15301	4.26951	-2.49869	0.0178691	0.0455622
RAE1	-1.15495	4.75628	-2.49723	0.0179302	0.0456751
UQCRC1	-1.15795	4.74676	-2.47161	0.0190373	0.0479398
CCDC126	-1.16801	4.65962	-2.51698	0.0171176	0.0439835
RWDD2B	-1.17389	4.04749	-2.62023	0.013394	0.0358418
ERVK13-1	-1.17397	4.11384	-2.56142	0.0154112	0.0402362
SLC12A9	-1.17658	4.75059	-2.48131	0.018611	0.0470831
MYPOP	-1.17733	4.01193	-2.48843	0.0183036	0.0464613
CENPH	-1.17924	3.90976	-2.54829	0.0158984	0.0412767
AC022137.4	-1.18417	4.59318	-2.6052	0.013885	0.036902
EXOSC4	-1.18423	4.1871	-2.72286	0.0104486	0.0293007
AKAP1	-1.19072	4.29167	-2.61902	0.0134328	0.0359283
SYNGR2	-1.19694	4.67	-2.59992	0.0140613	0.0372689
NUDT21	-1.20276	5.26624	-2.72875	0.0102993	0.0289914
AC147067.1	-1.20308	4.27402	-2.48085	0.0186308	0.0471163
MRPL36	-1.20324	5.87304	-2.56167	0.015402	0.0402199
CEP19	-1.20377	3.76007	-2.46984	0.019116	0.0481113
POLD2	-1.2053	5.10923	-2.47406	0.0189287	0.0477456
AC006504.5	-1.20627	4.50833	-2.46489	0.0193376	0.0485703
ZNF778	-1.20704	3.9029	-2.5064	0.0175485	0.0448706
FBXO44	-1.20789	4.84432	-2.48409	0.0184905	0.0468571
MCFD2	-1.20999	4.98389	-2.59698	0.0141601	0.0374871
ERGIC3	-1.2173	5.69531	-2.48492	0.0184546	0.0467836
MAN2C1	-1.21852	4.79871	-2.5251	0.0167933	0.0432972
PIGS	-1.21862	4.16435	-2.59328	0.0142859	0.037776
TRIM47	-1.22245	4.03205	-2.51594	0.0171593	0.0440326
DXO	-1.22434	4.22266	-2.54933	0.0158591	0.0411846
DDX11	-1.22882	4.33821	-2.54506	0.0160203	0.0415559
PEA15	-1.23222	3.85394	-2.60837	0.0137798	0.0366798
GIHCG	-1.23228	4.22407	-2.64773	0.0125371	0.0339685
ACP2	-1.23879	3.90598	-2.47639	0.018826	0.0475132
DFFB	-1.23931	4.0657	-2.49938	0.01784	0.045505
TMEM99	-1.24565	4.22846	-2.60336	0.0139462	0.0370307
COQ4	-1.24566	5.09996	-2.67054	0.0118653	0.0324278
SMUG1	-1.24779	3.8236	-2.48827	0.0183104	0.0464699
PLK3	-1.24895	4.878	-2.55983	0.0154695	0.0403654
MLLT11	-1.2527	3.97914	-2.6067	0.013835	0.0367763
ZNF316	-1.25359	4.12972	-2.83364	0.00795357	0.0234731
SOCS7	-1.25391	4.0835	-2.53051	0.0165805	0.0428214
TUBB2A	-1.25521	3.64814	-2.61415	0.0135906	0.0362753
NME1	-1.25546	5.48373	-2.46684	0.0192501	0.0483952
GABBR1	-1.25624	3.81829	-2.71632	0.0106167	0.0296634
ZBED1	-1.25893	4.65347	-2.47941	0.0186937	0.0472403
ZNF200	-1.25977	4.20466	-2.89708	0.00678867	0.0205881
BSCL2	-1.26042	4.79356	-2.6541	0.0123459	0.0335044
CYTH2	-1.26185	5.01729	-2.66208	0.0121104	0.032944
SRD5A3	-1.26243	4.11911	-2.56851	0.0151538	0.0396858
ZNF646	-1.26326	3.69702	-2.61741	0.0134848	0.0360352
MCPH1-AS1	-1.26605	3.65051	-2.51631	0.0171445	0.0440195
FBXO5	-1.2678	3.91854	-2.51443	0.0172206	0.0441317
ZNF672	-1.26893	4.07448	-2.56455	0.0152971	0.0399767
DBNDD2	-1.27203	4.27566	-2.55618	0.015604	0.0406607
MEPCE	-1.27363	4.178	-2.63083	0.0130574	0.0351205
TRIM39	-1.2738	4.06086	-2.52094	0.0169586	0.0436409
CHAC2	-1.27729	3.7419	-2.71479	0.0106563	0.0297426
ZNF317	-1.28021	3.88775	-2.46101	0.019513	0.0489389
TMSB4X	-1.28226	13.6384	-2.99356	0.00532052	0.0168834
ZC3H12A	-1.28297	4.30662	-2.75253	0.0097169	0.0276472
LRWD1	-1.28314	3.7472	-2.64033	0.0127626	0.0344704
LINC00685	-1.2835	4.92368	-2.48275	0.0185483	0.0469775
SRRD	-1.28461	4.12152	-2.79404	0.00877319	0.0254256
AL035071.1	-1.28603	3.72528	-2.62481	0.0132475	0.0355265
MPDU1	-1.28643	4.3468	-2.63121	0.0130454	0.035102
LINC01128	-1.28647	4.18428	-2.5139	0.0172421	0.0441776
ZNF280C	-1.28656	3.62548	-2.58179	0.0146827	0.0386602
MED22	-1.28745	4.20585	-2.62871	0.0131239	0.0352646
POFUT1	-1.28796	3.85742	-2.54459	0.016038	0.0415939
ADPRM	-1.28801	4.47429	-2.70427	0.0109329	0.0303216
LZTR1	-1.29337	4.29181	-2.67637	0.0116989	0.0320485
ZNF34	-1.29502	3.47787	-2.45109	0.0199686	0.0498793
ARMC5	-1.29555	3.8107	-2.5846	0.0145847	0.0384476
AL592494.2	-1.29572	3.72617	-2.71324	0.0106966	0.0298304
FAM89A	-1.29723	3.69657	-2.60455	0.0139065	0.0369469
FUCA2	-1.29778	4.34591	-2.58542	0.0145561	0.0384011
NUDT18	-1.29879	3.97391	-2.58156	0.0146909	0.0386742
RCAN1	-1.30179	3.66558	-2.61162	0.013673	0.0364525
GCA	-1.30326	4.09479	-2.6245	0.0132573	0.0355458
ZNF286A	-1.30336	4.31953	-2.50369	0.0176604	0.0450976
C3orf35	-1.30423	3.77049	-2.57986	0.0147503	0.0387858
COQ6	-1.30469	4.17129	-2.55052	0.0158145	0.0410845
ACAD10	-1.30639	4.07685	-2.56611	0.0152406	0.0398595
THOC6	-1.30639	4.77984	-2.49119	0.0181859	0.0462144
ARL5B	-1.3075	3.66623	-2.70399	0.0109402	0.0303297
ENGASE	-1.30759	4.01879	-2.79222	0.00881277	0.0255115
ZNF681	-1.30793	3.58179	-2.63683	0.0128703	0.0346926
LYSMD4	-1.31136	3.45002	-2.49545	0.0180051	0.0458066
GRN	-1.31304	4.61869	-2.55375	0.0156939	0.0408412
RGP1	-1.31429	5.08912	-2.54196	0.0161382	0.0418138
SLC29A2	-1.31576	3.45239	-2.51555	0.0171753	0.0440653
NEK4	-1.31719	3.98698	-2.69193	0.0112657	0.0310982
FAM219A	-1.31724	3.71923	-2.4528	0.0198892	0.0497085
PCBP4	-1.31745	3.95439	-2.55121	0.0157886	0.0410251
FAIM	-1.31792	4.17356	-2.51682	0.0171238	0.0439872
LINC00893	-1.31881	4.03582	-2.51899	0.0170366	0.0438
MAP1LC3A	-1.31931	3.42662	-2.63014	0.0130792	0.0351582
BCL2A1	-1.31953	4.93818	-2.74461	0.00990726	0.0280774
RPIA	-1.32037	5.01565	-2.52961	0.0166158	0.0428801
SLC22A18	-1.32052	3.53684	-2.48128	0.0186124	0.0470831
NTPCR	-1.32338	4.96514	-2.63109	0.0130493	0.0351056
TSPOAP1	-1.32471	3.36905	-2.46375	0.0193891	0.0486728
KLC2	-1.32516	3.84626	-2.58603	0.0145352	0.0383607
FAM241A	-1.3254	3.64814	-2.56866	0.0151486	0.0396841
TRAM2	-1.32715	4.0891	-2.75979	0.00954521	0.027244
ZNF581	-1.32733	4.52368	-2.74437	0.00991318	0.0280884
HIST1H3A	-1.32786	3.32299	-2.53782	0.0162968	0.0421768
ZNF444	-1.32872	4.38595	-2.53084	0.0165675	0.0427959
DDX43	-1.32892	3.70549	-2.59475	0.0142357	0.0376653
AGAP4	-1.32954	3.78522	-2.66675	0.0119746	0.0326658
AP5M1	-1.33222	5.00439	-2.77087	0.00928886	0.0266183
Z99127.4	-1.33344	4.23034	-2.7864	0.00894024	0.0257979
PLBD2	-1.33389	3.65692	-2.50143	0.0177544	0.0453206
NOP16	-1.33479	4.35804	-2.75342	0.00969568	0.0276099
LPAR3	-1.3356	3.19012	-2.46469	0.0193467	0.0485752
ZNF548	-1.33571	3.70882	-2.8392	0.00784443	0.0232214
LINC02611	-1.33715	4.1107	-2.60031	0.0140481	0.0372483
AKT1S1	-1.33751	3.83932	-2.46838	0.0191809	0.048248
PMAIP1	-1.33774	3.88702	-2.6782	0.0116472	0.0319262
AP5B1	-1.33825	3.71923	-2.48183	0.0185882	0.0470689
KCNK6	-1.33947	4.4709	-2.63986	0.0127768	0.0344951
PSMD10	-1.33986	3.90976	-2.82146	0.00819778	0.024048
SYVN1	-1.34049	4.10025	-2.54084	0.0161809	0.0419086
KIF1C	-1.34192	3.48318	-2.67051	0.0118659	0.0324278
FDX2	-1.34375	4.65192	-2.69385	0.0112133	0.0310114
CCP110	-1.34395	4.09716	-2.47909	0.0187079	0.0472588
TEPSIN	-1.34416	4.2401	-3.00852	0.00512163	0.0163901
ZNF268	-1.34592	3.75836	-2.7845	0.00898212	0.0258918
ZNF714	-1.34738	4.19209	-2.7907	0.0088459	0.0255694
PORCN	-1.34776	3.74794	-2.83384	0.00794974	0.023472
U2AF1L4	-1.34816	5.68627	-2.55124	0.0157876	0.0410251
MAGEF1	-1.34972	3.87129	-2.63973	0.0127808	0.0344992
PXMP4	-1.35013	4.16684	-2.94377	0.00603603	0.0187308
PAQR8	-1.35051	3.9398	-2.51021	0.017392	0.0445154
KLRK1	-1.35079	7.91809	-2.78537	0.00896308	0.0258533
UTP3	-1.35173	5.31423	-2.84249	0.00778053	0.0230673
IPO13	-1.35196	3.3579	-2.47193	0.0190232	0.0479172
AL157938.3	-1.3532	4.38381	-2.51382	0.017245	0.0441776
C17orf75	-1.35351	4.50021	-2.47747	0.0187784	0.0474194
P2RX7	-1.35622	3.93034	-2.92328	0.00635612	0.0195372
RNF215	-1.3575	3.63677	-2.65884	0.0122054	0.0331562
ASB6	-1.35874	4.21216	-2.88277	0.00703654	0.0211936
DONSON	-1.35887	3.38824	-2.47619	0.0188347	0.0475261
AC015871.7	-1.35975	4.49938	-2.79055	0.00884911	0.0255733
NCAPH2	-1.36196	4.10331	-2.52027	0.0169854	0.0436932
CRAT	-1.36232	3.79563	-2.7648	0.00942846	0.0269616
CENPJ	-1.3645	3.6178	-2.70162	0.0110035	0.0304866
HOXB-AS1	-1.36472	4.43208	-2.88325	0.0070281	0.0211776
LINC00239	-1.36628	3.74026	-2.50009	0.0178103	0.0454547
DVL3	-1.36631	3.87873	-2.85034	0.00763	0.0227001
ZFP41	-1.36785	3.23618	-2.51599	0.0171573	0.0440326
ZFYVE19	-1.36843	3.96738	-2.88093	0.007069	0.0212773
AK6	-1.37088	5.33638	-2.63613	0.0128921	0.0347308
CLDN15	-1.37091	4.02757	-2.47954	0.0186879	0.0472345
CBY1	-1.37102	4.01964	-2.67982	0.0116016	0.031814
ZNF25	-1.37109	3.56717	-2.73874	0.0100509	0.0284371
PCTP	-1.37154	3.35864	-2.63257	0.0130029	0.0350028
TIGD1	-1.37386	4.09975	-2.86898	0.00728337	0.0218261
RHEBL1	-1.37399	3.84104	-2.70466	0.0109223	0.0303063
CKS2	-1.37484	4.38097	-2.68253	0.0115257	0.0316585
TOE1	-1.37486	4.24247	-2.69155	0.0112761	0.0311093
IPPK	-1.37569	3.57693	-2.55143	0.0157806	0.0410199
NRAS	-1.37759	4.01931	-2.90556	0.00664563	0.0202535
PAXIP1	-1.379	4.02409	-2.937	0.00614002	0.0189843
CACNB3	-1.37991	3.16746	-2.58107	0.0147079	0.0387117
MAP3K12	-1.38136	4.03301	-2.53522	0.0163972	0.0424125
ZNF100	-1.38194	4.09191	-2.52219	0.0169087	0.0435371
EVI2A	-1.38204	6.72213	-2.93233	0.00621283	0.0191703
AC013652.1	-1.38205	3.18318	-2.58583	0.014542	0.0383714
ZNF775	-1.38341	3.59352	-2.52857	0.0166566	0.0429691
STARD10	-1.38375	3.94218	-2.61005	0.0137245	0.0365538
EXO5	-1.38453	3.50302	-2.61763	0.0134778	0.0360243
APBA3	-1.38455	4.02172	-2.79807	0.00868646	0.0252478
ZNF738	-1.38475	3.36375	-2.45471	0.0198013	0.0495251
BTN2A2	-1.3855	3.69873	-2.72872	0.0103	0.0289914
POLR3E	-1.3856	4.41165	-2.92824	0.00627721	0.0193383
ATL1	-1.38569	3.14753	-2.51608	0.0171537	0.0440326
AC012146.1	-1.38738	4.23263	-2.6835	0.0114985	0.0316011
PPP2R5B	-1.38764	3.60208	-2.74359	0.00993223	0.0281307
ZNF555	-1.38764	3.84626	-2.62571	0.0132188	0.0354776
DHCR7	-1.38857	3.37599	-2.53142	0.0165449	0.0427456
AC009961.1	-1.38885	3.62548	-2.62752	0.0131617	0.0353452
ACSF2	-1.38917	3.27456	-2.48176	0.0185913	0.0470689
PTCD2	-1.39001	3.82879	-2.88407	0.00701368	0.0211388
SGCB	-1.39012	3.81829	-2.45316	0.019873	0.0496861
TADA1	-1.39061	3.84863	-2.61703	0.013497	0.0360608
SORBS3	-1.39085	4.57025	-2.72899	0.0102933	0.0289845
BAG3	-1.39329	3.18318	-2.58079	0.0147176	0.0387297
Z83843.1	-1.39417	3.82721	-2.66517	0.0120202	0.0327639
TAB3	-1.39549	4.01008	-2.93072	0.00623801	0.0192349
GPM6B	-1.39755	4.93108	-2.68094	0.0115702	0.0317342
ZNF211	-1.39832	3.65582	-2.80084	0.00862705	0.0251019
MTHFD2	-1.39834	4.52125	-2.63918	0.0127978	0.0345245
ACER2	-1.39852	3.44198	-2.56117	0.0154204	0.0402526
SASS6	-1.39871	4.07242	-2.82876	0.00805066	0.0236929
NDUFA6-DT	-1.39873	3.70396	-2.75938	0.0095548	0.0272657
ZFAND2A	-1.39876	4.76571	-2.65534	0.012309	0.033411
ENDOV	-1.39929	4.13639	-2.99411	0.00531303	0.0168636
L2HGDH	-1.39939	3.9401	-3.01325	0.00506027	0.0162238
SLC26A5	-1.40035	3.47342	-2.7527	0.00971282	0.0276423
STXBP1	-1.40043	4.0292	-2.76359	0.00945667	0.02703
ZCCHC4	-1.40158	3.97109	-2.70465	0.0109228	0.0303063
THAP8	-1.40217	3.40915	-2.55467	0.0156599	0.040784
SNHG32	-1.40273	6.5693	-2.68621	0.0114233	0.0314325
CDK5	-1.40453	3.68963	-2.75831	0.00958006	0.0273206
ZNF16	-1.40497	3.50206	-2.61786	0.0134702	0.0360176
FALEC	-1.40551	3.1626	-2.47112	0.0190591	0.0479857
AC109446.3	-1.40743	3.23087	-2.58218	0.0146691	0.0386319
ZNF561-AS1	-1.40813	3.48036	-2.73818	0.0100645	0.0284698
DFFA	-1.40822	5.2616	-2.54135	0.0161612	0.0418655
USP18	-1.40831	3.93761	-2.77786	0.00913049	0.0262471
CTPS1	-1.40994	3.83336	-2.72068	0.0105043	0.0294087
FLCN	-1.40997	3.88455	-2.51183	0.0173262	0.0443689
SPPL2B	-1.41085	3.77505	-2.69575	0.0111615	0.0308744
UBXN10-AS1	-1.41148	3.66093	-2.77031	0.00930156	0.026646
UTP4	-1.41161	4.12315	-2.68215	0.0115363	0.0316731
NFIL3	-1.41185	3.48036	-2.80574	0.00852313	0.0248579
HIST1H2BE	-1.41275	3.56717	-2.80499	0.00853896	0.0248987
SLC9B1	-1.41358	3.60208	-2.762	0.00949354	0.027125
APOOL	-1.41375	4.4784	-2.94474	0.00602125	0.0186892
TNFAIP1	-1.41389	3.78036	-2.45143	0.019953	0.0498496
KLHL26	-1.4144	3.27693	-2.57917	0.0147745	0.0388268
TTC31	-1.41476	4.31185	-2.60751	0.0138083	0.0367413
AP003307.1	-1.41551	3.26652	-2.53726	0.0163184	0.0422166
P3H4	-1.41558	3.58984	-2.71097	0.010756	0.0299594
GALNS	-1.41616	3.93316	-2.87415	0.0071898	0.0215884
RBM12	-1.41751	4.23042	-2.75074	0.0097597	0.0277342
SUGCT	-1.4179	3.22393	-2.56867	0.0151482	0.0396841
NOP9	-1.41864	3.5107	-2.70211	0.0109903	0.0304563
SPDYA	-1.42016	3.52393	-2.70693	0.0108623	0.0301816
PPP2R3B	-1.42029	3.91129	-2.92497	0.00632914	0.0194675
AC097382.3	-1.42046	3.79563	-2.77219	0.00925862	0.026552
AL662844.4	-1.42053	4.15992	-2.51768	0.0170895	0.0439195
BCDIN3D	-1.42105	4.20237	-2.6794	0.0116133	0.0318395
MYL5	-1.42124	3.58918	-2.73187	0.010221	0.0288133
PNPLA4	-1.42125	3.41932	-2.79517	0.00874882	0.0253803
GK	-1.42203	3.65051	-2.57557	0.0149016	0.039108
MSH5	-1.42274	3.80094	-2.57871	0.0147908	0.0388548
AC147651.4	-1.42279	3.41372	-2.62209	0.0133342	0.035717
BRCA1	-1.42331	3.7706	-2.49549	0.0180034	0.0458066
ZNF440	-1.42364	3.83054	-2.60791	0.013795	0.0367131
KIAA0930	-1.42561	3.98976	-2.48683	0.0183722	0.0466007
ZSWIM3	-1.42595	3.4978	-2.52475	0.0168073	0.0433251
ZNF71	-1.42626	3.97566	-2.80202	0.00860201	0.0250504
SLC25A44	-1.42631	3.83932	-2.95737	0.00583198	0.0181887
AL355916.1	-1.42654	3.28224	-2.70419	0.010935	0.0303216
ZNF891	-1.42658	3.95735	-2.74555	0.00988453	0.0280247
FP565260.1	-1.42742	3.3283	-2.62556	0.0132237	0.0354836
EFCAB2	-1.42764	3.70018	-2.50758	0.0175	0.0447635
SNAPC4	-1.42772	3.46281	-2.68591	0.0114315	0.0314487
AC073342.1	-1.42913	3.37362	-2.47962	0.0186846	0.0472345
ZNF561	-1.42928	4.26415	-2.81092	0.00841471	0.0245891
NAA80	-1.43025	3.86214	-2.83518	0.00792328	0.0234141
TRMT44	-1.43053	3.44545	-2.58817	0.0144611	0.0381949
NEB	-1.4306	3.4343	-2.72949	0.0102808	0.0289554
AC026471.4	-1.4311	3.82523	-2.83477	0.00793139	0.0234279
LILRB1	-1.4311	3.99449	-2.45285	0.0198873	0.0497085
CEBPA	-1.43205	3.29796	-2.67388	0.0117698	0.0321908
SIAH2-AS1	-1.43338	3.51352	-2.55212	0.0157549	0.0409765
B9D2	-1.43344	3.64814	-2.69312	0.0112331	0.0310507
MAD2L1	-1.43445	3.83639	-2.84516	0.00772905	0.0229614
POFUT2	-1.4351	3.65819	-2.74831	0.00981803	0.0278626
KIF27	-1.4359	3.54908	-2.68353	0.0114977	0.0316011
AL158152.1	-1.43824	4.08869	-2.48164	0.0185966	0.0470736
CCHCR1	-1.43909	3.7123	-2.98135	0.00548814	0.0173025
GAS5	-1.43955	8.44638	-2.67598	0.01171	0.0320659
HCG25	-1.44089	3.87129	-2.92486	0.00633077	0.0194681
AL512625.3	-1.44153	3.68283	-2.87151	0.0072374	0.0217122
TEDC1	-1.4417	3.70114	-3.15311	0.0035308	0.0120942
CXorf40A	-1.44243	3.60208	-2.75127	0.00974703	0.0277098
CTNS	-1.44301	3.39106	-2.68862	0.0113567	0.0312935
AC007098.1	-1.44315	3.45002	-2.60295	0.0139596	0.037057
ZNF460	-1.44353	3.3579	-2.60107	0.0140225	0.037195
GORASP1	-1.44396	3.53262	-2.83547	0.0079176	0.0234024
SLC5A6	-1.44417	3.1755	-2.62162	0.0133494	0.0357498
AL133268.4	-1.44552	3.29796	-2.66273	0.0120914	0.0329121
MRM1	-1.44563	3.45002	-2.68458	0.0114686	0.0315444
GPR137	-1.44574	3.67183	-2.86531	0.00735043	0.0219932
C1orf216	-1.4465	4.02622	-2.74005	0.0100185	0.0283574
AC007780.1	-1.44662	3.39702	-2.56305	0.0153515	0.0401034
ZNF764	-1.44664	4.35886	-2.90416	0.00666903	0.0203066
PPRC1	-1.44839	3.81223	-3.10793	0.00396891	0.0133334
AHCY	-1.44878	3.7238	-3.02311	0.00493464	0.0158955
ANKRD54	-1.44884	3.96342	-3.00103	0.00522038	0.0166471
PCSK1N	-1.44913	3.90976	-2.77983	0.00908611	0.0261362
APEX2	-1.45046	3.90727	-2.46471	0.0193458	0.0485752
B4GAT1	-1.45113	3.16746	-2.51018	0.0173932	0.0445154
TOM1L1	-1.45189	3.22393	-2.56763	0.0151858	0.0397544
RAB11FIP5	-1.4521	3.57174	-2.94994	0.00594265	0.0184873
GNGT2	-1.45237	4.22548	-2.71977	0.0105276	0.0294678
ZNF852	-1.45277	3.42662	-2.60894	0.013761	0.0366367
LINC01137	-1.4537	4.10455	-2.74642	0.00986354	0.0279768
PPIF	-1.45378	3.8871	-2.57712	0.0148467	0.0389865
EPS8	-1.45562	3.43712	-2.61418	0.0135894	0.0362753
CDAN1	-1.45603	3.81136	-2.87906	0.00710206	0.0213673
AMMECR1L	-1.45635	3.91042	-3.20324	0.00309872	0.0108376
SLFN12	-1.45703	3.90976	-3.12462	0.00380134	0.0128561
SLC25A19	-1.4573	3.73148	-2.70855	0.0108194	0.0301019
ZNF664	-1.45735	3.86717	-2.47692	0.0188029	0.0474636
POLI	-1.45857	3.953	-3.05417	0.00455759	0.0149032
SYNM	-1.45858	4.03554	-2.51118	0.0173527	0.0444283
MAFK	-1.45874	3.54312	-2.71509	0.0106485	0.0297328
AL138724.1	-1.45891	3.40678	-2.80745	0.00848719	0.0247637
CLP1	-1.45962	3.61324	-2.80996	0.00843458	0.0246313
PGAP1	-1.46053	3.77049	-2.58063	0.0147234	0.0387373
KCTD15	-1.46078	3.48036	-2.75584	0.0096383	0.0274694
RBAK	-1.46093	4.0577	-2.96264	0.00575475	0.017989
CCDC15	-1.46136	3.46811	-2.48052	0.0186453	0.0471444
TMEM70	-1.46163	5.08683	-2.9221	0.00637498	0.0195775
ZNF202	-1.46186	3.26166	-2.55525	0.0156383	0.0407354
TMED2	-1.46239	7.09937	-3.56482	0.00118305	0.00505972
PHOSPHO2	-1.46258	3.57411	-2.79859	0.00867523	0.0252259
ILVBL	-1.46283	4.02172	-2.6122	0.0136541	0.0364091
Z82215.1	-1.46304	3.83128	-2.78017	0.00907856	0.0261255
DTX3	-1.46305	3.47268	-3.02036	0.00496929	0.0159772
FEM1A	-1.46393	3.88636	-2.45603	0.0197405	0.0493912
MRPL24	-1.46415	5.46677	-3.10736	0.00397481	0.01335
SLC35F2	-1.46432	3.62909	-2.79532	0.00874562	0.0253764
TTYH2	-1.46713	3.55913	-2.80158	0.00861132	0.0250722
INAFM1	-1.46738	3.34803	-2.66812	0.0119348	0.0325769
SMPD2	-1.46753	3.85448	-2.48814	0.018316	0.0464757
LINC01259	-1.46814	3.65333	-2.74569	0.00988131	0.0280214
PARP3	-1.46849	3.28918	-2.56624	0.0152356	0.0398543
AC034193.1	-1.46887	3.33872	-2.72578	0.0103743	0.0291346
RHBDD3	-1.46904	3.36309	-2.49315	0.0181024	0.0460191
CRTAM	-1.46946	4.53699	-2.62516	0.0132363	0.0355106
ZNF354C	-1.46954	3.58984	-2.86988	0.00726697	0.0217865
ALDH3A2	-1.47041	4.32562	-3.0504	0.00460185	0.0150227
ZNF222	-1.4708	3.28224	-2.65957	0.0121839	0.033124
MEMO1	-1.47096	3.62548	-2.61762	0.0134781	0.0360243
C2CD2L	-1.47168	3.50302	-2.60688	0.013829	0.0367763
KCTD17	-1.47222	3.81682	-2.4598	0.0195681	0.0490407
AL353807.5	-1.47232	3.2519	-2.80396	0.00856091	0.0249468
SPATA33	-1.47233	3.8871	-2.72146	0.0104842	0.0293705
DBR1	-1.4726	3.62017	-2.71588	0.010628	0.0296817
RCBTB1	-1.47267	3.82286	-2.78353	0.0090038	0.0259378
RNF144B	-1.47422	3.19012	-2.67482	0.0117431	0.0321436
MEN1	-1.47482	3.83489	-3.234	0.00285914	0.0101799
TCF19	-1.47542	3.25884	-2.59126	0.014355	0.0379292
CRYBG2	-1.47578	3.68367	-2.77214	0.00925989	0.026552
DNAJC6	-1.47661	3.3684	-2.69298	0.011237	0.0310517
TRUB2	-1.47693	4.47762	-2.92239	0.00637024	0.0195674
PLEKHO2	-1.47706	3.85742	-3.17943	0.00329724	0.0114234
AC046130.1	-1.47765	3.13712	-2.64765	0.0125394	0.0339685
SYCP2	-1.47812	3.89306	-3.01231	0.00507247	0.0162591
AC005920.1	-1.47887	3.0684	-2.6385	0.0128189	0.0345746
SERPINB9P1	-1.4792	4.00188	-2.73121	0.0102377	0.0288518
PIP5K1C	-1.47939	3.64814	-2.85104	0.00761658	0.022675
LDHAL6A	-1.47949	3.23618	-2.50686	0.0175296	0.0448309
FAM104B	-1.47964	3.97566	-2.89331	0.00685307	0.0207557
SLC35C1	-1.47972	3.89469	-2.89791	0.00677451	0.0205608
ZNF234	-1.48038	3.87411	-2.7283	0.0103106	0.0290154
SLC35A4	-1.4809	3.93242	-3.05081	0.00459709	0.0150108
MTERF3	-1.48184	4.05279	-2.79862	0.0086745	0.0252259
AC010618.3	-1.4819	4.04873	-2.57031	0.0150893	0.0395512
NUDT15	-1.48277	4.16227	-3.1851	0.00324894	0.0112819
SAV1	-1.48416	3.88702	-2.82216	0.00818355	0.0240114
ZNF417	-1.48425	3.96101	-2.87643	0.00714902	0.0214991
ZNF563	-1.48581	3.75999	-3.13756	0.00367608	0.0125069
TUBG2	-1.48603	3.2519	-2.79133	0.00883207	0.0255403
TCTA	-1.48613	4.62296	-2.66596	0.0119974	0.0327084
PDZD4	-1.48676	3.78189	-2.99843	0.00525498	0.0167339
ACKR3	-1.48732	3.10147	-2.65325	0.0123714	0.0335668
GALT	-1.48824	4.97607	-3.10692	0.00397928	0.0133551
ACTN1	-1.48932	3.57693	-2.46156	0.0194882	0.0488856
AQP11	-1.4896	3.33806	-2.73691	0.0100958	0.0285405
NFRKB	-1.48976	4.21202	-2.87531	0.00716898	0.0215449
HAUS7	-1.49002	3.80788	-2.66462	0.0120364	0.0327951
GARNL3	-1.49003	3.35333	-2.71261	0.0107131	0.0298643
PRSS23	-1.49028	3.4989	-2.70578	0.0108926	0.030241
CACNA2D4	-1.49087	4.0891	-2.72301	0.0104448	0.0292961
SERTAD3	-1.49101	4.65995	-2.74826	0.00981918	0.0278626
FHL1	-1.49161	3.7653	-2.98893	0.00538341	0.0170235
KIAA0513	-1.4921	3.70882	-2.85252	0.0075886	0.0226115
SETD7	-1.49287	4.15394	-2.70497	0.0109143	0.030295
CEP76	-1.49288	3.2285	-2.63613	0.0128922	0.0347308
MIEF2	-1.49446	3.35333	-2.71391	0.0106792	0.029788
PITPNM2	-1.49519	3.44471	-2.68825	0.0113668	0.0313088
UBALD1	-1.49583	3.98238	-2.94119	0.00607547	0.0188349
TAOK2	-1.49594	3.47342	-2.61689	0.0135017	0.0360663
CCT6B	-1.49649	3.18318	-2.77899	0.0091051	0.0261853
ZNF282	-1.49742	3.56187	-2.71074	0.010762	0.0299638
SLC13A4	-1.4975	3.19359	-2.73672	0.0101005	0.028548
ZNF460-AS1	-1.4976	3.1989	-2.77314	0.00923721	0.0265037
AL020995.1	-1.4976	3.1989	-2.77314	0.00923721	0.0265037
SCPEP1	-1.49761	4.2437	-2.74742	0.0098395	0.0279144
TCF7L2	-1.49866	3.62017	-2.57996	0.0147468	0.038784
LMOD3	-1.49904	4.21896	-2.96502	0.00572014	0.0178872
HSBP1L1	-1.4999	4.36569	-2.89004	0.00690959	0.0208666
EOGT	-1.50126	3.78869	-3.16086	0.00346048	0.0118952
INPP1	-1.50134	3.87485	-2.71935	0.0105384	0.0294859
B3GNT8	-1.50154	3.40396	-2.74513	0.00989485	0.0280481
GEMIN4	-1.50164	3.55676	-2.94087	0.00608029	0.0188381
TIGD5	-1.50165	4.00491	-2.95135	0.0059215	0.0184261
ATP6V1G2	-1.50233	3.50821	-2.67464	0.0117482	0.0321512
CENPM	-1.50351	3.60208	-2.88159	0.00705729	0.0212514
TRIM21	-1.50358	3.66623	-2.99495	0.00530166	0.0168471
RFC4	-1.50384	3.93382	-2.46556	0.0193074	0.0485035
MAP3K6	-1.50423	3.57942	-2.80593	0.00851916	0.0248517
ZSCAN5A	-1.50511	3.8236	-2.71083	0.0107596	0.0299634
PLAGL1	-1.50528	3.18318	-2.70826	0.0108271	0.0301082
ISOC2	-1.50625	4.23034	-3.07971	0.00426835	0.0141544
AGAP5	-1.50694	3.29265	-2.64205	0.0127097	0.0343683
PDCD2L	-1.5075	3.84169	-3.18707	0.00323227	0.0112383
ADAM23	-1.50835	3.2815	-2.6109	0.0136967	0.0365014
TMEM120A	-1.50839	4.43843	-3.03034	0.00484425	0.0156491
AL049840.5	-1.50897	3.42662	-2.60672	0.0138343	0.0367763
GMNN	-1.50916	3.87897	-2.63945	0.0127896	0.0345154
RPH3AL	-1.50983	3.74479	-2.96216	0.00576181	0.0179979
AP001462.1	-1.51275	3.59686	-2.69826	0.0110938	0.030712
AC005786.3	-1.51284	3.15978	-2.7592	0.00955904	0.0272721
ASMTL-AS1	-1.51383	3.0684	-2.59481	0.0142339	0.0376653
BORCS8	-1.51389	4.71806	-3.19076	0.00320133	0.0111506
TMEM38B	-1.51429	3.68668	-2.69308	0.0112344	0.0310507
NR2F6	-1.51518	3.82523	-3.13587	0.0036923	0.0125464
NSUN4	-1.51642	4.06248	-3.31438	0.00231373	0.0085764
ACSL6	-1.51666	3.85394	-2.82907	0.00804433	0.0236897
TSPAN15	-1.51678	3.47505	-2.84034	0.00782219	0.0231656
PLSCR1	-1.51725	4.84714	-2.83863	0.00785562	0.0232495
ZNF446	-1.51742	3.7343	-3.22455	0.00293074	0.0103591
CALY	-1.51766	3.45002	-2.64366	0.0126605	0.0342489
AC242426.2	-1.51828	3.55145	-2.85269	0.00758544	0.022607
LCNL1	-1.51888	3.28918	-2.72246	0.0104586	0.0293108
FSD1L	-1.51915	3.2156	-2.53933	0.0162388	0.0420346
RRP12	-1.51925	3.3049	-2.70736	0.0108509	0.0301558
ZNF441	-1.51965	3.64814	-2.88633	0.00697401	0.0210332
TOGARAM2	-1.5207	3.25884	-2.62096	0.0133705	0.0357859
ZNF620	-1.52123	3.4577	-2.89142	0.00688574	0.0208223
PHF7	-1.52267	3.91055	-2.99938	0.00524234	0.0167015
ACE	-1.52279	3.72691	-2.73375	0.0101742	0.028697
ALG2	-1.52353	5.04225	-3.32869	0.00222774	0.00830967
NAV1	-1.52394	3.39172	-2.75188	0.00973228	0.0276794
ZNF691	-1.52425	3.51209	-2.51991	0.0169999	0.0437223
GHRL	-1.52432	3.45002	-2.99466	0.00530562	0.0168518
SETD6	-1.52474	3.61184	-2.77278	0.0092452	0.0265211
PEX19	-1.52483	4.09402	-2.61898	0.0134342	0.0359283
SWAP70	-1.52505	3.68963	-2.5302	0.0165927	0.0428355
EIF3C	-1.52603	3.91476	-2.55422	0.0156767	0.0408121
AL117379.1	-1.5262	3.46746	-2.89606	0.00680594	0.0206267
NEIL2	-1.52665	4.33126	-3.20813	0.00305942	0.0107277
AL109741.1	-1.52746	4.34607	-3.39136	0.00188601	0.00725136
AC231981.1	-1.53027	3.40678	-2.81588	0.00831185	0.0243355
FBXL8	-1.53265	3.69657	-2.72266	0.0104535	0.0293026
PAWR	-1.53273	3.22393	-2.73409	0.0101658	0.0286849
AC104370.1	-1.53353	3.12487	-2.57571	0.0148966	0.0391024
ERLIN1	-1.5342	4.03222	-3.4296	0.00170287	0.00669455
MIR181A1HG	-1.5358	3.4343	-2.68801	0.0113733	0.0313204
RMI1	-1.53606	3.40396	-2.99169	0.0053458	0.0169439
CSTF1	-1.53616	4.61212	-2.93156	0.00622488	0.0192031
AL136115.2	-1.53658	3.12944	-2.67426	0.011759	0.0321678
MZB1	-1.53665	3.54465	-2.67602	0.0117088	0.0320659
LONRF3	-1.53796	3.39702	-2.92011	0.00640693	0.0196535
ATXN1L	-1.53847	4.13357	-2.98557	0.00542966	0.0171459
TMEM44-AS1	-1.53938	4.29922	-2.75838	0.00957829	0.0273206
RMDN2	-1.53961	3.31258	-2.90459	0.00666187	0.0202939
STX1A	-1.53962	3.31258	-2.67155	0.0118364	0.03236
HAUS1	-1.53988	5.31783	-2.85389	0.00756275	0.0225591
FANCD2	-1.54046	3.75488	-2.96652	0.00569842	0.0178252
ALDOC	-1.54118	4.14407	-2.8758	0.00716032	0.0215236
FAM241B	-1.54153	3.39939	-2.72529	0.0103868	0.0291574
TRUB1	-1.54239	4.05206	-3.09041	0.0041524	0.0138204
LRP5L	-1.54242	3.09106	-2.73375	0.0101743	0.028697
C16orf70	-1.54273	3.78115	-2.70451	0.0109264	0.0303102
DYNC2LI1	-1.54336	3.36309	-2.54437	0.0160462	0.0416071
ZWILCH	-1.54449	3.32756	-2.92923	0.00626156	0.0192944
SPHK2	-1.54599	4.37318	-3.20589	0.00307736	0.0107767
ZBED5	-1.54685	4.75349	-3.2707	0.00259636	0.00941156
CHST14	-1.54698	3.45239	-2.63026	0.0130752	0.0351582
TBL2	-1.54752	4.04585	-3.30352	0.00238116	0.00877861
CLPB	-1.54781	4.11548	-3.06675	0.00441285	0.0145381
ZNF669	-1.54821	4.14559	-2.79872	0.00867236	0.0252259
ZNF773	-1.54845	3.73222	-2.81502	0.00832958	0.0243769
NUSAP1	-1.54871	3.09388	-2.64113	0.0127379	0.0344243
FBLN5	-1.54895	4.56286	-3.12674	0.0037806	0.0127955
LMTK3	-1.5491	3.52434	-2.89175	0.00687999	0.0208187
TIMM23B	-1.54959	3.6942	-3.02079	0.00496389	0.0159636
RPGR	-1.54984	4.45473	-2.93521	0.00616775	0.0190553
NSDHL	-1.54984	3.64814	-2.7886	0.00889194	0.0256753
TNFAIP8L1	-1.54998	4.16522	-2.91407	0.00650507	0.0199115
AC004253.1	-1.55037	3.39494	-2.71872	0.0105545	0.0295249
TESMIN	-1.55039	3.48036	-3.17296	0.00335326	0.0115968
HOOK1	-1.55075	3.40396	-3.07726	0.00429528	0.0142092
STARD7-AS1	-1.5515	3.3049	-2.67688	0.0116845	0.0320155
TJP3	-1.55157	3.27456	-2.83176	0.00799078	0.0235555
FAM13A-AS1	-1.55212	3.53087	-2.85405	0.00755978	0.0225552
TAF6	-1.55254	4.69951	-3.0727	0.00434588	0.0143452
LRRC1	-1.55301	3.32299	-2.56726	0.0151989	0.0397811
TOP3A	-1.55318	4.56133	-2.96942	0.00565668	0.0177356
ZNF343	-1.55376	3.42736	-2.63562	0.0129078	0.034766
PEX5	-1.55391	3.18318	-2.76838	0.0093459	0.0267536
AL135925.1	-1.55414	3.97317	-3.03554	0.00478035	0.015483
CNIH1	-1.55461	5.60445	-3.00695	0.00514219	0.0164439
LINC00265	-1.55485	3.39702	-2.89886	0.00675836	0.0205328
AC091057.6	-1.55512	3.78036	-2.96212	0.00576239	0.0179979
IL2RA	-1.55727	3.64814	-2.98535	0.00543263	0.0171513
SERPINB8	-1.55826	3.45978	-2.57935	0.0147681	0.038825
CNBD2	-1.55858	3.5341	-2.77028	0.00930243	0.026646
AL356020.1	-1.55865	3.13712	-2.88303	0.00703197	0.0211845
FAM214B	-1.55899	3.67391	-2.58762	0.0144802	0.0382304
ENTPD7	-1.55918	3.12944	-2.64773	0.012537	0.0339685
GTF3C4	-1.5593	3.39106	-2.59952	0.0140746	0.0372896
AL009179.1	-1.56085	3.18679	-2.65909	0.012198	0.0331426
CCDC144A	-1.56145	4.72904	-2.72119	0.0104911	0.0293828
SDE2	-1.56211	4.2885	-3.54475	0.00124913	0.00527446
PJA1	-1.5623	3.66623	-2.76552	0.00941194	0.0269257
MAT2B	-1.56252	5.74382	-2.66437	0.0120434	0.0328076
AC064836.4	-1.5633	4.02757	-2.47738	0.0187827	0.0474214
AL096794.1	-1.56433	3.08338	-2.89011	0.00690827	0.0208666
AC007014.1	-1.56443	3.49987	-2.60333	0.013947	0.0370307
SP2-AS1	-1.56545	3.39172	-2.78868	0.00889	0.0256751
DTX2	-1.56576	3.61411	-2.69701	0.0111275	0.0307865
AC007566.1	-1.56606	3.63242	-2.73735	0.010085	0.0285158
AL592295.4	-1.56967	3.20053	-2.80473	0.00854458	0.0249098
NAP1L5	-1.57041	3.50302	-2.72507	0.0103924	0.0291673
FAM156A	-1.57043	3.3049	-2.9341	0.00618513	0.0191021
CLIP2	-1.57114	3.27693	-2.52337	0.0168618	0.0434326
AL162231.2	-1.57131	3.28224	-3.07042	0.00437143	0.0144156
TUBG1	-1.57153	3.43484	-2.59873	0.0141013	0.0373497
CCNT2-AS1	-1.57298	3.3684	-2.48382	0.018502	0.0468776
CLN5	-1.57424	3.9694	-2.86917	0.00727978	0.0218201
TAF6L	-1.57485	3.31009	-2.57793	0.0148183	0.0389195
ZNF449	-1.57512	3.45002	-2.97339	0.00560016	0.0175865
PDIA5	-1.57556	3.40633	-2.82238	0.00817903	0.0240033
ANKDD1A	-1.57564	3.27693	-2.94492	0.00601849	0.0186849
LIG3	-1.57674	3.78273	-3.07776	0.0042897	0.014201
ABHD8	-1.57696	3.55602	-3.10714	0.00397706	0.0133542
SLC10A3	-1.5772	4.23867	-3.03227	0.00482049	0.0155871
AP000919.2	-1.57815	3.79009	-2.85065	0.00762397	0.0226871
CRY2	-1.57846	3.91279	-2.66466	0.0120351	0.0327951
STS	-1.57852	3.07881	-2.67254	0.011808	0.0322891
PPP1R16A	-1.57863	3.5519	-3.23321	0.00286505	0.0101956
ARL6	-1.57905	3.53336	-3.04576	0.00465687	0.0151551
CD83	-1.57946	3.49012	-2.4692	0.0191445	0.0481652
MGST2	-1.57951	3.35864	-2.62734	0.0131672	0.0353529
FBXL13	-1.57956	3.32993	-2.89151	0.00688419	0.0208222
TEX30	-1.57991	4.24916	-3.20675	0.00307044	0.0107552
USP19	-1.58139	3.953	-2.88839	0.00693822	0.0209438
NAPA-AS1	-1.58245	3.52568	-2.82947	0.00803644	0.0236766
SDHAF4	-1.58293	3.73148	-3.09923	0.00405903	0.0135593
PSMA2	-1.58296	7.36162	-3.76468	0.000685	0.00328859
C7orf31	-1.58304	3.72815	-2.84504	0.00773132	0.0229614
AC008964.1	-1.58328	3.16954	-2.67549	0.0117239	0.0320975
CDK2	-1.58779	3.3579	-2.75377	0.00968729	0.0275918
SRXN1	-1.58787	3.45696	-2.91707	0.00645618	0.0197823
PANX1	-1.58807	3.38412	-2.77591	0.0091743	0.0263343
DUSP7	-1.58831	3.74263	-2.69106	0.0112896	0.03114
LINC00996	-1.58833	3.24594	-2.56371	0.0153277	0.0400488
ALAD	-1.58957	3.93545	-2.81717	0.00828541	0.0242633
LINC01876	-1.5897	3.03038	-2.88112	0.00706559	0.0212717
PDP1	-1.59048	3.60976	-2.97069	0.00563852	0.0176866
AC104078.2	-1.59122	3.15978	-2.90201	0.00670518	0.0203985
SMG8	-1.59158	3.65051	-2.59431	0.0142508	0.0376904
MFSD3	-1.59165	4.01119	-2.69199	0.0112641	0.0310982
APEH	-1.59232	4.54985	-2.84476	0.0077366	0.0229721
HEMK1	-1.59332	4.7279	-3.07779	0.0042894	0.014201
CEP126	-1.59373	4.09677	-2.89112	0.00689084	0.0208285
SLC43A3	-1.59473	3.75488	-3.56159	0.00119345	0.00509301
TTLL12	-1.59653	3.7176	-2.93931	0.00610436	0.0188869
NOMO2	-1.59714	3.25884	-2.92244	0.00636947	0.0195674
CCDC85C	-1.59733	3.48036	-2.68837	0.0113634	0.0313056
NOMO1	-1.59759	3.46672	-2.62326	0.0132969	0.0356377
SFXN5	-1.59774	3.62548	-3.14497	0.00360614	0.0123213
NOXA1	-1.59782	3.39702	-3.24322	0.00279083	0.00998629
C6orf120	-1.59805	4.19092	-3.04835	0.00462614	0.0150839
AC005261.1	-1.59816	3.98845	-3.04199	0.00470208	0.0152767
PFKFB2	-1.59873	3.29959	-2.83755	0.00787675	0.0232968
AC007686.3	-1.59897	3.46811	-2.866	0.00733781	0.0219602
EVC2	-1.59964	3.26166	-2.75045	0.00976663	0.0277482
LEPR	-1.59976	3.41164	-2.89995	0.00674	0.0204815
DNASE2	-1.6	4.82005	-3.32353	0.00225843	0.00841033
SUCLG2-AS1	-1.60265	3.90033	-2.6838	0.0114902	0.0315912
AL513550.1	-1.60347	3.27693	-2.89276	0.00686251	0.0207751
NEU3	-1.6039	3.26652	-2.63648	0.0128813	0.0347152
AL080276.2	-1.60564	3.8107	-2.80395	0.00856092	0.0249468
CAD	-1.6058	3.91736	-2.94582	0.00600485	0.0186596
ZNF627	-1.60673	3.50737	-2.59993	0.0140608	0.0372689
LAMA2	-1.60687	3.03806	-2.7919	0.00881981	0.0255207
AL031768.2	-1.60687	3.03806	-2.7919	0.00881981	0.0255207
PRR13	-1.60698	7.67441	-3.78211	0.000653	0.00317054
FAM43A	-1.60705	4.29212	-2.55892	0.0155027	0.0404441
IL11RA	-1.60706	3.13181	-2.61355	0.0136102	0.0363133
AL354733.3	-1.60737	3.3579	-2.83013	0.00802317	0.0236427
AP005329.3	-1.60783	4.09801	-2.88911	0.0069256	0.0209103
AC108047.1	-1.60821	3.3049	-2.71213	0.0107256	0.0298869
CENPL	-1.60836	3.46574	-2.94089	0.00607998	0.0188381
SPTSSA	-1.60918	4.27325	-2.64221	0.0127049	0.0343622
ZNF35	-1.60985	3.39865	-2.82729	0.00808006	0.0237621
CEP85	-1.61035	3.4577	-3.09953	0.00405591	0.0135588
LINC00921	-1.61055	3.54312	-2.66656	0.01198	0.032674
OPA3	-1.61103	4.76831	-3.35987	0.00205088	0.00774967
KBTBD7	-1.61105	3.64292	-2.84091	0.00781113	0.0231379
AC015795.1	-1.61122	3.19012	-2.78411	0.00899086	0.0259074
TLE2	-1.61126	3.18244	-2.82611	0.00810375	0.0238234
TAF9B	-1.61236	3.71923	-2.71647	0.0106128	0.0296634
CCSAP	-1.61252	3.66623	-3.22963	0.00289201	0.0102621
LINC00467	-1.61259	3.52642	-3.04617	0.00465205	0.0151467
TBX19	-1.61311	3.45843	-2.56506	0.0152787	0.039944
SETD9	-1.61357	3.66386	-3.11759	0.00387114	0.0130662
CHI3L2	-1.61368	3.46746	-2.92611	0.00631093	0.019429
SERPINI1	-1.61402	3.5704	-2.65783	0.0122353	0.0332241
AC006581.1	-1.61425	3.2285	-2.66904	0.0119085	0.0325114
RTN4IP1	-1.61448	3.63524	-2.82795	0.00806671	0.0237299
SHC1	-1.61453	4.29116	-3.24938	0.00274604	0.00983894
ARHGEF19	-1.6146	3.65943	-2.64083	0.0127471	0.0344422
CPTP	-1.6147	4.12523	-2.89609	0.00680552	0.0206267
A1BG-AS1	-1.61486	4.09563	-3.08118	0.00425216	0.0141081
SYNPO2	-1.61529	3.37362	-2.90767	0.00661047	0.0201734
GREB1L	-1.61539	3.42205	-3.06407	0.00444339	0.0146034
AL592295.5	-1.61663	4.12127	-3.2331	0.00286588	0.010196
RPP40	-1.61679	3.47342	-3.05614	0.0045347	0.0148355
DOLPP1	-1.61735	3.3049	-3.10034	0.0040474	0.013537
LOXL1	-1.61843	3.13712	-2.80339	0.00857298	0.0249766
PECAM1	-1.61843	3.85394	-3.09728	0.00407951	0.013621
ZNF829	-1.61882	3.6283	-2.99329	0.00532408	0.0168868
LRFN1	-1.61966	3.57942	-3.14884	0.00357017	0.0122137
STARD4	-1.62017	3.6942	-2.71964	0.0105309	0.029471
AC108134.2	-1.62052	3.42662	-3.13935	0.00365911	0.0124617
AL049840.2	-1.62058	4.09563	-3.04521	0.00466346	0.015173
ZNF358	-1.6209	3.2285	-2.91378	0.00650977	0.0199196
DLGAP4-AS1	-1.62109	3.23618	-2.85068	0.00762349	0.0226871
RNF103	-1.62187	3.72454	-3.1387	0.00366525	0.0124763
CHROMR	-1.62212	3.96579	-3.07659	0.00430267	0.0142267
AL627171.1	-1.62486	4.61034	-3.06558	0.00442612	0.01457
HPSE	-1.62498	3.64814	-3.08809	0.00417724	0.0138861
TPM2	-1.62661	3.20053	-2.71278	0.0107087	0.0298582
CEP152	-1.62793	4.1281	-2.84511	0.00772992	0.0229614
MELTF-AS1	-1.6287	3.2285	-2.92075	0.00639661	0.0196263
C3orf62	-1.62882	3.45978	-2.5044	0.0176312	0.0450568
GML	-1.62902	3.52393	-2.54735	0.0159337	0.0413547
AP000873.2	-1.6294	4.21432	-3.40499	0.00181865	0.00703205
AC005224.2	-1.62979	4.22199	-3.20489	0.00308543	0.0107994
AIFM2	-1.63015	3.35096	-2.68246	0.0115274	0.0316585
PILRA	-1.63057	3.40396	-3.16994	0.00337976	0.0116559
ZNF761	-1.63065	3.52642	-3.22701	0.00291194	0.0103167
ASPHD2	-1.63072	3.3283	-2.79663	0.0087174	0.0253215
TEPP	-1.6316	3.62017	-3.00862	0.00512041	0.0163901
ANKS6	-1.63281	3.45696	-2.97105	0.00563342	0.0176828
TMEM80	-1.63353	4.56827	-3.04069	0.00471776	0.015313
WNT5B	-1.63462	3.36375	-2.81759	0.00827667	0.0242429
DNAL1	-1.63478	3.77297	-2.97404	0.00559083	0.0175612
TCAF2	-1.63545	3.74026	-3.30438	0.00237573	0.00876806
CDKN2A	-1.63571	4.29972	-3.32918	0.00222487	0.00830122
AC020916.1	-1.63678	4.16673	-2.82345	0.00815729	0.023955
RELA-DT	-1.63682	3.10678	-2.94061	0.00608438	0.0188465
AC008083.2	-1.63736	3.1989	-2.95711	0.00583583	0.0181966
AC127502.2	-1.63778	3.3049	-3.09044	0.004152	0.0138204
ZNF528	-1.63779	3.62785	-3.05719	0.00452247	0.0148097
ZC2HC1A	-1.63789	3.35864	-3.1021	0.00402904	0.0134988
KDM1B	-1.63802	4.02536	-2.51654	0.0171353	0.044004
FGD4	-1.63841	3.4577	-3.16844	0.00339291	0.0116924
PLAGL2	-1.63855	3.57846	-2.86412	0.00737222	0.022039
FANCE	-1.6386	3.45165	-3.26504	0.00263532	0.00950724
DHODH	-1.63927	3.46281	-2.86501	0.00735587	0.0220046
TRIM52-AS1	-1.63936	4.55238	-2.99096	0.00535572	0.0169596
AC053527.2	-1.64017	3.21278	-3.09059	0.00415039	0.0138204
IL17RE	-1.64035	3.03275	-2.72805	0.0103169	0.029027
RTL6	-1.64076	3.87203	-3.37674	0.00196092	0.00748445
AP001816.1	-1.64122	3.55602	-3.04598	0.00465428	0.0151503
CCDC200	-1.64136	3.10147	-2.5931	0.0142921	0.037785
AC092142.1	-1.64225	3.10678	-2.99249	0.00533492	0.0169173
CDKL5	-1.64258	3.41675	-2.59968	0.0140691	0.0372824
PGM3	-1.64285	3.50737	-2.89775	0.00677725	0.0205608
AC099560.1	-1.64321	3.26166	-2.72746	0.0103319	0.0290513
TMEM265	-1.6436	3.73039	-2.74034	0.0100114	0.0283432
FAM24B	-1.64486	3.7238	-2.65827	0.0122223	0.0331953
FAM178B	-1.64489	3.2519	-3.16976	0.00338128	0.0116559
AL136419.3	-1.64525	3.19012	-2.93107	0.00623253	0.0192224
SPAG6	-1.64539	3.19294	-2.75333	0.00969793	0.0276105
ZNF236-DT	-1.64571	3.53921	-2.75992	0.00954221	0.0272412
EFCAB11	-1.6462	3.67848	-3.26461	0.00263829	0.00951294
AL451085.2	-1.64651	3.32756	-2.81381	0.00835454	0.0244394
MCRIP2	-1.64657	5.23658	-3.4533	0.0015981	0.00637463
DPY19L3	-1.64665	3.52111	-3.01673	0.00501559	0.0161147
RLN2	-1.64679	3.64814	-3.17082	0.00337198	0.0116488
N4BP3	-1.64713	3.3283	-2.98872	0.00538638	0.017025
SPINDOC	-1.64741	3.28918	-2.84178	0.00779419	0.0231014
TMEM41A	-1.64764	3.91736	-3.49764	0.00141853	0.0058257
SLC30A4	-1.64809	3.61337	-2.70097	0.011021	0.0305291
LINC02649	-1.64848	3.15284	-2.48905	0.018277	0.0464026
AL365356.1	-1.64856	3.2519	-2.69239	0.0112532	0.0310837
DNAJC18	-1.64915	3.7653	-3.28509	0.00249979	0.00913441
ZMYM3	-1.64949	3.49078	-2.90424	0.00666767	0.0203066
NRM	-1.65033	3.52642	-3.22587	0.00292069	0.010337
SPACA6	-1.65037	3.25884	-2.96208	0.00576287	0.0179979
PLCG1-AS1	-1.65083	3.12944	-2.50386	0.0176533	0.0450879
TRAF3IP2	-1.65084	4.21725	-2.88701	0.00696214	0.021002
SLC27A1	-1.6525	3.52568	-3.12437	0.00380386	0.0128614
GSPT2	-1.6529	3.99797	-2.51463	0.0172124	0.044119
MED12L	-1.65323	2.992	-2.95134	0.0059216	0.0184261
ASB1	-1.65326	4.55643	-3.07822	0.00428469	0.014201
AC097534.2	-1.65432	3.77223	-3.2496	0.00274449	0.00983599
AC108925.1	-1.65495	3.39106	-3.12727	0.00377538	0.0127809
CRYZ	-1.65511	3.80094	-3.41077	0.00179077	0.00694395
HSPBP1	-1.65539	4.25059	-3.26905	0.00260766	0.00944003
MYD88	-1.65602	4.25603	-3.62388	0.00100766	0.00447097
UFL1-AS1	-1.65605	3.27693	-2.85241	0.00759078	0.022613
AC078883.1	-1.65631	3.33806	-2.95252	0.005904	0.0183797
NMUR1	-1.65706	3.27693	-3.04202	0.00470168	0.0152767
HAUS5	-1.65721	3.71686	-2.63685	0.0128698	0.0346926
SPIN3	-1.65728	3.54312	-3.09356	0.00411882	0.0137321
LAMB1	-1.65808	3.38575	-2.62924	0.0131075	0.0352274
MYRIP	-1.6586	3.15284	-3.08696	0.00418941	0.0139197
NLRP2	-1.6593	3.21863	-2.83365	0.00795342	0.0234731
ACVR2B	-1.66022	3.48804	-2.96715	0.00568944	0.0178053
GSTM4	-1.66056	3.63524	-3.3751	0.00196949	0.00751084
AL139095.4	-1.66078	3.20821	-2.49008	0.018233	0.0463166
DDX51	-1.66176	4.00196	-3.32208	0.00226709	0.00843795
AZIN2	-1.66236	3.50302	-3.42389	0.00172906	0.00677015
IMPG2	-1.66265	3.05378	-2.95321	0.00589367	0.0183559
EDRF1-AS1	-1.66275	3.21278	-2.82534	0.00811928	0.0238588
CA11	-1.66426	3.6283	-2.91178	0.00654258	0.0199976
ZNF182	-1.66466	3.59751	-3.06412	0.00444276	0.0146034
MFSD9	-1.66523	3.45696	-3.01436	0.00504601	0.0161972
WWC2	-1.66556	3.50737	-2.6401	0.0127695	0.0344821
GPAM	-1.66661	3.19012	-2.85278	0.00758368	0.0226067
LINC01504	-1.66671	3.05541	-2.81925	0.0082428	0.0241593
AC012184.3	-1.66705	3.24897	-2.58277	0.0146486	0.0385918
ISYNA1	-1.66746	3.71467	-3.14361	0.0036189	0.0123556
HES6	-1.66755	3.29796	-3.04163	0.00470645	0.0152866
ALKBH2	-1.66935	3.84492	-3.31603	0.0023037	0.00854852
FITM2	-1.67052	3.15284	-3.07378	0.00433388	0.014316
IFIT2	-1.67087	3.48273	-3.00773	0.00513204	0.0164153
INPP5E	-1.67102	3.3283	-3.1299	0.00374978	0.0127069
PGLYRP2	-1.67112	3.83932	-3.51984	0.00133608	0.00556841
PIAS4	-1.6713	4.12004	-3.28266	0.00251584	0.00917179
CENPE	-1.67139	3.20584	-2.73425	0.0101618	0.0286849
AC003102.1	-1.67189	3.68209	-2.97908	0.00551985	0.0173743
FANCI	-1.67215	3.64814	-3.01856	0.00499223	0.0160472
KIFC2	-1.67219	3.56037	-3.12374	0.00381001	0.012879
AC025917.1	-1.67246	3.08412	-2.82435	0.0081391	0.0239067
NPTXR	-1.67308	3.60208	-2.79595	0.00873198	0.0253531
GAB1	-1.67316	3.12944	-3.06381	0.00444627	0.0146093
LINC00334	-1.67317	3.10678	-2.90565	0.00664424	0.0202535
SCN1B	-1.67492	3.3049	-3.1051	0.00399799	0.0134047
C12orf66	-1.67639	3.70396	-3.46662	0.00154196	0.0062107
ACSM3	-1.67656	3.3049	-3.12217	0.00382557	0.0129252
UBAC2-AS1	-1.67856	3.54908	-3.31356	0.00231879	0.00859049
CCDC142	-1.67858	3.75031	-2.60047	0.0140426	0.037241
AC005520.2	-1.67909	3.44687	-2.93815	0.00612216	0.0189334
SLC41A2	-1.67914	3.3049	-3.19894	0.00313369	0.0109415
AKAP5	-1.67921	3.47703	-2.98064	0.00549805	0.0173257
FARSA	-1.67921	4.67802	-2.72574	0.0103753	0.0291346
RYR1	-1.6798	3.25427	-2.93982	0.0060965	0.0188705
AL024508.1	-1.68043	3.31769	-2.873	0.0072105	0.021641
ADAL	-1.68081	3.75849	-3.01418	0.00504831	0.0162007
MCM8	-1.68148	3.26652	-2.90694	0.00662268	0.0202061
POGLUT3	-1.68251	3.82642	-2.9471	0.00598539	0.0186076
PARPBP	-1.68261	3.2519	-2.89315	0.00685592	0.0207597
ZNF582	-1.68307	3.07881	-2.82009	0.00822566	0.0241194
ADCY4	-1.68356	3.42736	-3.26123	0.00266185	0.00958518
LDOC1	-1.68378	3.44471	-2.84899	0.00765567	0.0227715
RETSAT	-1.68406	3.93382	-3.22863	0.00289965	0.0102839
OSBP2	-1.68416	3.37143	-2.58017	0.0147395	0.0387723
VIPR2	-1.68434	3.67154	-2.86722	0.00731535	0.0219123
IQCE	-1.68549	3.53855	-2.94112	0.00607648	0.0188349
BLOC1S3	-1.68587	3.72454	-3.02236	0.00494409	0.0159075
TNFSF13	-1.68612	3.50376	-3.42458	0.00172587	0.00675963
EFNA4	-1.6862	3.25884	-2.74854	0.00981232	0.0278547
FTCDNL1	-1.68644	3.25884	-3.27127	0.00259248	0.0094025
ZNF528-AS1	-1.68661	4.00808	-2.99926	0.00524395	0.0167027
IQCN	-1.68739	3.08338	-2.81268	0.00837801	0.0244905
TRIQK	-1.68827	3.62548	-3.52087	0.0013324	0.00555718
AL451165.2	-1.68859	3.71923	-3.49518	0.00142796	0.00585713
ZC3H12D	-1.68908	3.53262	-3.1536	0.0035263	0.0120909
MAD2L1BP	-1.68917	3.77991	-2.97707	0.00554808	0.0174511
AC091271.1	-1.6911	3.83932	-3.64573	0.000949	0.00426937
NBPF14	-1.69139	3.80094	-3.48039	0.00148592	0.00604394
AC111182.1	-1.69196	3.66309	-2.95521	0.00586402	0.0182803
AC073475.1	-1.69336	3.41274	-3.41725	0.00176003	0.00686381
ZNF785	-1.6936	3.64814	-3.28979	0.00246898	0.00904851
NEURL4	-1.69385	3.20584	-2.65064	0.0124493	0.0337647
AC011444.1	-1.69386	3.06072	-2.57381	0.0149641	0.0392571
LINC00892	-1.69395	4.34412	-3.16307	0.00344062	0.0118389
WARS	-1.69399	3.49078	-2.63835	0.0128235	0.0345802
NPC2	-1.69432	5.4223	-2.62004	0.0133999	0.0358507
ZNF117	-1.69467	3.25353	-3.00023	0.00523097	0.0166701
BBOF1	-1.69709	3.32993	-3.3576	0.00206329	0.00777931
AC009403.1	-1.69755	3.8236	-3.35397	0.00208329	0.00785254
BCL2L12	-1.69778	4.11301	-3.3429	0.00214542	0.00805775
ANKDD1B	-1.69794	3.18244	-2.98907	0.00538157	0.0170217
LINC00824	-1.69963	3.4577	-3.07314	0.00434103	0.0143326
AC011491.3	-1.70042	3.24875	-2.68407	0.0114827	0.0315769
ZNF219	-1.70081	3.15284	-3.00568	0.00515883	0.0164855
AC008124.1	-1.70106	4.45415	-3.45661	0.00158395	0.00633114
AL683813.1	-1.70116	3.32756	-3.13362	0.0037138	0.0126101
KLF11	-1.70127	3.56717	-2.92122	0.00638918	0.0196079
IRS2	-1.70132	3.14073	-2.7349	0.0101455	0.0286455
OPN3	-1.70153	3.45239	-2.82553	0.00811538	0.0238525
ZNF174	-1.70171	3.4109	-3.09491	0.00410452	0.0136878
CLN6	-1.70291	3.7706	-3.46092	0.00156575	0.00628083
ZNF8	-1.70305	3.8107	-3.29523	0.00243381	0.00893642
UTP15	-1.70319	3.94532	-3.26905	0.00260768	0.00944003
LINC01422	-1.70333	3.292	-2.62154	0.0133517	0.0357498
SPRYD7	-1.70344	4.37546	-2.98841	0.00539059	0.0170344
MBLAC2	-1.70407	3.76464	-2.94326	0.00604372	0.0187504
LINC01814	-1.70416	3.05378	-2.94537	0.00601172	0.0186681
CASTOR2	-1.70503	3.23618	-2.95753	0.0058297	0.0181887
ALDH5A1	-1.7054	3.6049	-2.86609	0.00733601	0.0219597
ESM1	-1.70544	3.42205	-3.11213	0.00392615	0.0132158
ZNF813	-1.70574	3.88095	-3.5149	0.00135405	0.00561823
ZNF687	-1.70639	3.43712	-3.21348	0.00301689	0.0105976
NIPBL-DT	-1.7067	3.92503	-3.68566	0.000851	0.00391587
PYCR3	-1.70695	3.32062	-3.02625	0.00489518	0.0157874
MAPK7	-1.70734	3.57942	-3.09929	0.00405839	0.0135593
ANKRD34A	-1.70779	3.3049	-3.42877	0.00170665	0.00670554
AC003093.1	-1.70797	3.3283	-3.06614	0.0044198	0.0145539
AC015982.2	-1.70842	4.19955	-3.11508	0.00389634	0.013135
NECAB3	-1.70928	3.15978	-3.0344	0.00479421	0.0155131
ZBED5-AS1	-1.70942	3.68085	-2.96497	0.00572085	0.0178872
AL139021.1	-1.70961	3.13638	-2.79601	0.00873075	0.0253531
RTP4	-1.70978	4.09191	-2.63019	0.0130773	0.0351582
TTPAL	-1.70995	4.45626	-3.2916	0.00245728	0.00901047
MYH10	-1.71021	3.59514	-2.6971	0.0111251	0.0307861
DNAH6	-1.71075	3.23618	-2.71245	0.0107171	0.0298694
BCAR3	-1.71092	3.10678	-2.91237	0.00653301	0.0199752
TNFRSF9	-1.71181	3.26166	-3.05261	0.00457587	0.0149522
ZSWIM4	-1.71188	3.10147	-2.82878	0.00805026	0.0236929
NUAK2	-1.7124	3.9217	-3.17065	0.00337346	0.011649
PDLIM1	-1.71241	3.31184	-3.35927	0.00205415	0.00775773
ERCC4	-1.71262	4.61378	-3.52727	0.00130958	0.00548382
USP44	-1.71325	3.03806	-2.95494	0.00586801	0.0182844
ZNF653	-1.71406	3.20821	-2.72577	0.0103745	0.0291346
AC004951.1	-1.71414	3.87343	-2.78919	0.00887895	0.0256486
LRFN3	-1.71546	3.90833	-3.48442	0.00146993	0.00599321
C17orf100	-1.71728	3.15978	-2.79163	0.00882556	0.0255269
SGSH	-1.7189	3.3283	-3.13639	0.00368732	0.0125389
GEMIN7	-1.71934	5.1043	-3.71932	0.000776	0.00365456
AC006160.1	-1.7196	3.13712	-3.14137	0.00364	0.0124121
BFSP1	-1.72015	3.23544	-3.15484	0.00351497	0.0120582
SDR42E2	-1.72028	3.27693	-2.84346	0.00776179	0.0230268
LINC00624	-1.72138	3.10915	-2.81363	0.00835837	0.0244454
SUV39H1	-1.72178	3.57942	-3.17075	0.00337257	0.0116488
GLCE	-1.72199	3.50584	-2.62507	0.0132392	0.0355114
AL357079.1	-1.72206	3.48384	-3.40056	0.00184029	0.00710764
ABITRAM	-1.72275	3.6178	-3.62929	0.000993	0.00441849
DHRS11	-1.72305	3.1225	-3.21023	0.00304269	0.0106772
RAB3A	-1.72305	3.1225	-3.21023	0.00304269	0.0106772
ERVMER61-1	-1.72348	3.42205	-2.91552	0.00648137	0.0198461
ACADS	-1.7238	3.40081	-3.05263	0.00457562	0.0149522
AP5S1	-1.72393	4.04566	-3.4297	0.0017024	0.00669455
IL20RB	-1.72495	3.15284	-2.97291	0.00560698	0.0176038
CENPO	-1.72547	3.00772	-3.09499	0.00410363	0.0136878
TCEANC2	-1.72574	4.29069	-3.15442	0.00351881	0.0120683
EID2B	-1.72587	4.0382	-3.22237	0.00294758	0.0103974
FICD	-1.72651	3.88428	-3.37706	0.00195922	0.00748007
DLAT	-1.72754	3.75305	-2.97819	0.00553233	0.0174096
EFCAB5	-1.72755	3.28224	-3.24256	0.00279566	0.00999498
EPHA1	-1.72756	3.40396	-3.09931	0.00405823	0.0135593
CRTC2	-1.72786	3.2285	-2.55389	0.0156887	0.0408355
AC009879.4	-1.72887	3.08338	-3.10942	0.00395372	0.013289
ZNF408	-1.72979	3.67599	-3.37481	0.00197101	0.00751244
AL031846.2	-1.7298	3.66276	-3.53105	0.00129627	0.00543483
GRPEL2	-1.73055	3.61324	-2.85355	0.0075691	0.0225682
BCORL1	-1.73089	3.34565	-3.03401	0.00479901	0.015525
AP001453.1	-1.73271	3.37599	-3.10093	0.00404128	0.0135232
PCOLCE	-1.73328	3.14753	-2.94786	0.00597397	0.0185763
DOT1L	-1.73424	3.4343	-3.07454	0.00432542	0.014295
ZBTB6	-1.73438	3.43778	-2.86697	0.00731993	0.0219212
AC021851.2	-1.73481	3.06072	-3.03211	0.00482241	0.0155896
DNAJC30	-1.73511	4.67197	-2.87613	0.0071544	0.0215106
MPRIP-AS1	-1.73559	3.49608	-2.90945	0.0065811	0.0201108
AC137932.3	-1.73598	3.58918	-3.29792	0.00241662	0.00888767
RIPK2	-1.73632	3.78199	-3.06543	0.00442789	0.01457
AP000766.1	-1.73636	3.57411	-2.81782	0.00827204	0.0242395
POMC	-1.73799	4.30222	-3.38425	0.00192209	0.007361
AC137894.3	-1.73816	3.20584	-3.24084	0.00280831	0.0100278
MFSD13A	-1.73829	3.23087	-3.02424	0.00492035	0.0158573
AC090517.5	-1.73849	3.25884	-3.29184	0.0024557	0.00900952
AC025178.1	-1.7386	3.16856	-2.96736	0.00568631	0.0177996
CIC	-1.73862	3.88939	-2.79451	0.008763	0.0254052
PXDNL	-1.73881	3.11372	-3.05283	0.00457333	0.0149511
AC023051.1	-1.73962	3.01466	-3.07792	0.004288	0.014201
LIG4	-1.74045	3.2519	-3.04054	0.00471951	0.0153151
SLC31A2	-1.74083	3.00772	-3.05646	0.00453099	0.0148305
MCAT	-1.74085	3.65864	-3.41394	0.0017757	0.00690516
CHCHD4	-1.74145	3.86436	-3.25798	0.00268469	0.00964706
TIMM8A	-1.74167	4.19013	-3.34658	0.00212455	0.00798596
FASTKD5	-1.74221	3.58461	-2.94557	0.00600856	0.0186668
AC011447.3	-1.74236	3.47268	-3.37933	0.00194745	0.00744136
RAB39B	-1.74264	3.54243	-2.451	0.0199727	0.0498805
LIPE	-1.74328	3.66558	-3.46132	0.00156405	0.0062774
NOCT	-1.7433	3.26166	-2.70847	0.0108216	0.0301019
SENCR	-1.74344	3.54908	-3.67838	0.000868	0.00397848
RTN4R	-1.7438	3.42736	-3.21391	0.00301353	0.0105885
ZBTB20-AS1	-1.74511	3.20584	-3.17589	0.00332778	0.0115175
ATP6V0E2-AS1	-1.74511	3.20584	-3.17589	0.00332778	0.0115175
DIRC3	-1.74576	3.5786	-2.86246	0.00740278	0.0221255
CD274	-1.74617	3.45002	-2.79538	0.00874433	0.0253764
FOXP4	-1.74623	3.3049	-3.09957	0.00405545	0.0135588
AL390957.1	-1.74677	3.20866	-3.04387	0.00467949	0.0152142
LINC00987	-1.74848	3.93144	-3.38507	0.00191787	0.00735103
ALG1	-1.74875	3.7577	-3.28532	0.00249828	0.00913132
POMGNT1	-1.74903	4.41339	-3.66194	0.000908	0.00412542
ZBTB7B	-1.74917	4.15631	-3.21772	0.00298361	0.0105024
DPP3	-1.74919	3.70699	-3.23768	0.00283169	0.0101007
MIR22HG	-1.74954	3.92266	-3.89533	0.000477	0.00247391
ABHD11	-1.75022	3.8766	-3.70361	0.00081	0.00378714
AC119673.2	-1.75032	3.1755	-3.2898	0.00246892	0.00904851
PRDM11	-1.75054	3.52805	-3.1704	0.00337568	0.0116507
VARS2	-1.75184	3.36558	-3.07948	0.00427085	0.0141593
EFHC1	-1.7526	3.92266	-3.59416	0.00109251	0.00475458
CITED4	-1.75274	3.29959	-2.4562	0.0197326	0.0493805
AL450384.2	-1.75419	3.55602	-3.06696	0.00441052	0.0145339
ESS2	-1.75425	3.55676	-2.88704	0.00696166	0.021002
AMIGO1	-1.75446	3.52111	-3.54094	0.00126207	0.00531722
ZBTB22	-1.75496	3.39172	-2.94227	0.00605892	0.0187933
AL355816.2	-1.75552	3.79033	-3.13488	0.00370175	0.0125754
NACC2	-1.75579	3.50821	-2.66227	0.0121047	0.032935
MRPL53	-1.75644	4.00576	-2.84563	0.00771999	0.0229528
SOGA3	-1.75691	3.4343	-2.48995	0.0182384	0.0463218
GATB	-1.75707	3.2285	-3.08381	0.00422346	0.0140261
SIDT1-AS1	-1.75763	4.35887	-2.86103	0.00742937	0.0221953
CIITA	-1.75771	3.50302	-3.56349	0.00118733	0.00507325
GEMIN2	-1.75809	4.06248	-2.90362	0.0066781	0.0203206
PATZ1	-1.75853	3.72815	-2.71426	0.01067	0.0297684
CDH23	-1.75909	3.09106	-2.80974	0.00843919	0.0246395
CHPF	-1.75933	3.45002	-3.36215	0.00203851	0.00770933
ZNF615	-1.75946	3.47505	-2.8355	0.00791701	0.0234024
STK11IP	-1.75966	3.20584	-3.30765	0.00235528	0.00870676
EXPH5	-1.76056	3.06072	-2.90181	0.00670855	0.0204042
KLHL21	-1.76084	4.04749	-3.48543	0.00146593	0.00598516
TMEM171	-1.76087	3.03038	-3.27572	0.00256228	0.00930285
ZP3	-1.76152	3.13638	-3.21961	0.00296892	0.0104588
ARID3A	-1.76164	4.61829	-2.71193	0.0107307	0.0298951
CENPN	-1.7622	3.15447	-3.31999	0.0022797	0.00847793
SPINT2	-1.76259	4.1236	-3.74583	0.000722	0.00343708
LINC00653	-1.76281	3.2519	-3.28309	0.00251304	0.00916658
AP002433.1	-1.76422	3.04847	-2.95743	0.00583109	0.0181887
TBXAS1	-1.76439	3.40396	-3.06112	0.00447705	0.0146892
PRXL2B	-1.76542	3.83336	-3.5459	0.00124524	0.00526127
AL353135.2	-1.76622	3.57942	-3.68772	0.000846	0.00389649
NLRX1	-1.76631	3.49294	-2.99149	0.00534859	0.0169449
NUP35	-1.76659	3.76986	-2.52514	0.0167918	0.0432972
NFKBID	-1.76769	4.41205	-3.57083	0.00116392	0.00499516
AC008969.1	-1.76773	4.02298	-3.51722	0.0013456	0.00559338
SMIM1	-1.76799	3.3049	-3.04713	0.00464063	0.0151203
DIXDC1	-1.76832	3.40678	-3.07804	0.00428665	0.014201
AC092279.1	-1.76905	3.98542	-3.06358	0.00444895	0.0146146
ZNF439	-1.76913	3.72736	-2.89103	0.00689231	0.0208285
CLMP	-1.76963	3.13712	-3.14599	0.00359668	0.0122921
ZNF17	-1.76976	3.99212	-3.28481	0.00250162	0.00913618
[truncated: 3,459 more rows]

## Sheet: Figure 1E
Source data Figure 1E - DEG in NK cluster in SMA_baseline versus Control
gene	avg_log2FC	AveExpr	t	P.Value	p_val_adj
MT-ATP8	4.31235	5.97054	6.92225	7.03e-09	1.37e-06
DPYD	4.0867	6.23153	8.19546	2.31e-14	2.79e-10
PLCB1	3.87521	6.69258	7.36156	4.48e-12	1.23e-08
KCNQ5	3.84599	5.74445	7.4594	2.51e-12	1.01e-08
AKT3	3.72084	6.33197	7.28318	6.22e-12	1.25e-08
NCALD	3.69199	6.98652	7.31733	5.08e-12	1.23e-08
AOAH	3.68482	7.97396	7.17262	1.23e-11	2.12e-08
MAML2	3.60775	6.94601	7.00114	3.26e-11	3.58e-08
PITPNC1	3.57807	7.04339	6.88051	6.54e-11	5.39e-08
CASK	3.57766	6.11928	6.92672	5.69e-11	5.28e-08
TOX	3.54364	6.37666	6.84446	8.04e-11	5.39e-08
MBNL1	3.52843	8.21619	7.0446	2.53e-11	3.06e-08
ZFAND3	3.5142	6.12865	6.86403	7.19e-11	5.39e-08
NCAM1	3.50781	7.13009	6.58371	4.37e-10	2.11e-07
VAV3	3.5074	6.43036	6.84488	8.02e-11	5.39e-08
SFMBT2	3.42867	6.35793	6.72646	1.57e-10	9.05e-08
SMYD3	3.41799	6.56566	5.95087	5.02e-08	5.33e-06
NCR1	3.38935	5.93733	6.76121	1.29e-10	7.8e-08
RABGAP1L	3.38456	7.53335	6.60106	3.2e-10	1.68e-07
SIK3	3.34398	6.29907	6.60536	3.11e-10	1.68e-07
PCED1B	3.32729	5.51589	6.56736	3.85e-10	1.94e-07
RAD51B	3.31887	5.84017	6.4529	7.27e-10	2.94e-07
ZEB1	3.31114	6.09259	6.3821	1.07e-09	3.6e-07
ATP8B4	3.30625	6.62643	6.48216	6.19e-10	2.67e-07
CARD11	3.28553	6.50583	6.45105	7.35e-10	2.94e-07
ZBTB20	3.27261	7.2086	6.51464	5.17e-10	2.31e-07
CHST11	3.27243	5.7863	6.22293	3.08e-09	8.26e-07
SKAP1	3.27107	8.14345	6.27367	2.27e-09	6.22e-07
NCOA1	3.26511	6.29555	6.34681	1.3e-09	4.02e-07
IFNG-AS1	3.25262	5.82259	6.51672	5.11e-10	2.31e-07
CAMK2D	3.2427	6.05212	6.41471	8.98e-10	3.13e-07
LDB2	3.23959	5.80966	6.41247	9.09e-10	3.13e-07
WWOX	3.20814	5.6135	6.35318	1.26e-09	4e-07
FRYL	3.19802	6.14348	6.369	1.15e-09	3.76e-07
STK38	3.1968	6.36403	6.44604	7.55e-10	2.94e-07
HIP1	3.1949	6.44718	6.10483	4.82e-09	1.1e-06
SSH2	3.17821	6.88027	6.31611	1.54e-09	4.53e-07
TBC1D5	3.17386	6.39813	6.12343	4.35e-09	1.03e-06
HERC1	3.16173	5.79135	6.34271	1.33e-09	4.02e-07
PACS1	3.15008	6.59077	6.17513	3.3e-09	8.57e-07
GNAS	3.14314	7.33493	6.06628	5.9e-09	1.29e-06
MCTP2	3.11977	6.91033	6.09101	5.17e-09	1.16e-06
PARP8	3.11604	7.14617	6.16527	3.48e-09	8.57e-07
PLCG2	3.11088	6.62803	5.93522	1.19e-08	1.86e-06
CDKAL1	3.11056	5.88371	6.03637	6.91e-09	1.37e-06
BACH2	3.09744	6.11153	5.9406	1.14e-08	1.82e-06
AUTS2	3.09435	6.20905	6.12611	4.29e-09	1.03e-06
DOCK10	3.07339	7.06679	5.92021	1.27e-08	1.94e-06
PAM	3.07326	5.80674	6.10396	4.83e-09	1.1e-06
LRBA	3.06805	6.52152	5.97475	9.56e-09	1.65e-06
SATB1-AS1	3.04558	5.5867	6.00429	8.19e-09	1.52e-06
RUNX1	3.03532	5.89821	5.94449	1.12e-08	1.8e-06
ARL15	3.02788	5.59855	5.96332	1.02e-08	1.7e-06
CBLB	3.02246	7.39229	5.85587	1.78e-08	2.44e-06
ATF7IP	3.01898	5.74204	6.04234	6.7e-09	1.37e-06
ARHGAP26	3.01798	6.443	5.86169	1.73e-08	2.43e-06
MBD5	3.01052	6.45746	5.74276	3.21e-08	3.76e-06
BTBD9	3.00703	5.34404	5.79641	2.62e-08	3.3e-06
MGAT5	3.00211	5.77223	5.94668	1.11e-08	1.8e-06
LINC01619	2.99638	5.74709	5.27113	8.15e-07	3.82e-05
SPIDR	2.98574	6.2905	5.87638	1.6e-08	2.33e-06
STAG1	2.96161	6.51842	5.78693	2.54e-08	3.26e-06
AFF1	2.96091	5.72526	5.93089	1.2e-08	1.86e-06
CD96	2.95843	7.60103	5.83586	1.97e-08	2.65e-06
GMDS	2.94429	5.69937	5.86457	1.7e-08	2.43e-06
SAMD3	2.94277	8.35991	5.90873	1.35e-08	2.01e-06
TTC17	2.94037	6.32672	5.81711	2.17e-08	2.82e-06
LPP	2.93723	6.80797	5.83295	2e-08	2.66e-06
FOXN3	2.9308	7.40696	5.67123	4.58e-08	5.03e-06
FAF1	2.92906	6.05141	5.72792	3.43e-08	3.99e-06
STK17A	2.9284	8.56064	5.58664	9.8e-08	8.97e-06
FBXL17	2.9135	5.65222	5.777	2.67e-08	3.32e-06
RAP1GDS1	2.91267	6.21139	5.74921	3.08e-08	3.65e-06
DDX17	2.89872	7.95266	4.20543	0.00017	0.00171241
KAT6A	2.89455	6.30563	5.62905	5.67e-08	5.71e-06
DLEU2	2.88692	6.26663	5.55904	8.08e-08	7.5e-06
KLF12	2.86327	6.51735	5.60073	6.54e-08	6.37e-06
SH2D1B	2.8625	5.8373	5.63833	5.41e-08	5.54e-06
BIRC6	2.85452	6.70159	5.6031	6.47e-08	6.35e-06
NFATC3	2.85451	6.26926	5.56263	7.92e-08	7.46e-06
UST	2.83556	5.35228	5.22967	6.52e-07	3.28e-05
FLI1	2.8342	6.21837	5.60537	6.39e-08	6.33e-06
PPP1R14B	2.82903	5.74934	5.63822	5.42e-08	5.54e-06
VPS13C	2.8222	6.24781	5.65141	5.07e-08	5.33e-06
FUT8	2.80303	6.3594	5.58505	7.08e-08	6.78e-06
SUPT3H	2.802	6.04139	5.50673	1.05e-07	9.29e-06
FBXO11	2.79944	5.7166	5.50934	1.03e-07	9.24e-06
CCNY	2.77974	5.7427	5.3714	2.11e-07	1.52e-05
PIBF1	2.77724	5.98486	5.57509	7.44e-08	7.07e-06
DNAJC1	2.76837	6.83532	5.2731	3.29e-07	2.07e-05
ST6GAL1	2.75719	6.27406	5.43477	1.49e-07	1.23e-05
ZDHHC20	2.75515	5.65797	5.5039	1.06e-07	9.35e-06
AC016074.2	2.75333	5.13889	5.33936	2.4e-07	1.69e-05
CCSER2	2.75095	6.47123	5.29399	2.97e-07	1.91e-05
ELMO1	2.74851	5.90505	5.30318	2.84e-07	1.85e-05
AC008014.1	2.74532	5.43981	4.99163	2.01e-06	7.24e-05
STIM1	2.74525	5.88747	5.48788	1.15e-07	9.98e-06
PTPRA	2.7439	6.38808	5.2692	3.35e-07	2.09e-05
METRNL	2.74247	5.75938	5.39237	1.84e-07	1.38e-05
PICALM	2.73135	6.76772	5.39488	1.82e-07	1.37e-05
DENND4C	2.72999	5.60504	5.37574	2e-07	1.46e-05
GLCCI1	2.72886	6.99211	5.42078	1.6e-07	1.27e-05
PRKCH	2.7247	7.65244	5.41314	1.66e-07	1.3e-05
JUND	2.72324	7.34427	5.20887	4.94e-07	2.76e-05
SETD2	2.72266	6.10263	5.32298	2.58e-07	1.76e-05
TRAPPC10	2.72256	6.36156	5.27583	3.24e-07	2.05e-05
FYN	2.71998	7.97528	5.16955	6.76e-07	3.32e-05
ITCH	2.71766	6.04541	5.40326	1.74e-07	1.32e-05
PPP6R3	2.71211	5.99414	5.27891	3.19e-07	2.03e-05
NFAT5	2.70963	5.92091	5.42623	1.56e-07	1.25e-05
FOXJ3	2.70224	5.99357	5.29932	2.89e-07	1.88e-05
P2RY8	2.69981	6.38814	5.20601	4.53e-07	2.6e-05
SYNE1	2.69697	7.40224	5.39085	1.85e-07	1.38e-05
MDFIC	2.6939	5.99163	5.31211	2.72e-07	1.81e-05
PHC3	2.69053	5.88993	5.37738	1.98e-07	1.46e-05
ZNF292	2.69053	6.37848	5.26357	3.44e-07	2.13e-05
EXOC4	2.68765	6.24495	5.31343	2.7e-07	1.81e-05
MAP2K2	2.68293	6.30753	5.20716	4.51e-07	2.6e-05
INPP4B	2.68041	6.64036	5.20196	4.62e-07	2.62e-05
INVS	2.67952	5.43524	5.30774	2.78e-07	1.82e-05
TRAPPC9	2.67815	5.42975	5.36129	2.14e-07	1.53e-05
ESYT2	2.67153	6.37033	5.24007	3.85e-07	2.34e-05
MAML3	2.66769	5.57269	5.17595	5.27e-07	2.89e-05
AC079793.1	2.66756	5.14437	4.8798	3.36e-06	9.98e-05
ZFP36L2	2.66293	8.50636	4.97752	1.98e-06	7.19e-05
NCOA2	2.66222	6.11137	5.12413	6.69e-07	3.3e-05
PAFAH1B1	2.66083	6.58465	5.13247	6.43e-07	3.28e-05
WDR70	2.65972	5.74252	5.30975	2.75e-07	1.82e-05
LINC00299	2.65562	7.09865	5.09677	7.61e-07	3.66e-05
ERC1	2.65474	5.69926	5.23226	4e-07	2.37e-05
PDGFD	2.65428	5.81432	5.16037	5.63e-07	3.06e-05
ERBIN	2.65179	6.36048	5.15726	5.72e-07	3.09e-05
FAM172A	2.63865	6.72084	5.1283	6.56e-07	3.28e-05
SNTB1	2.63702	5.48377	5.18916	4.91e-07	2.76e-05
STK39	2.63231	6.03792	5.12524	6.65e-07	3.3e-05
VTI1A	2.63084	5.66893	5.07323	8.54e-07	3.96e-05
RIPOR2	2.63011	8.27337	5.20253	4.61e-07	2.62e-05
SVIL	2.61982	5.48731	5.14161	6.16e-07	3.18e-05
PRKCQ	2.61862	6.18237	5.05261	9.36e-07	4.18e-05
PLCL2	2.61776	6.78426	4.92101	1.72e-06	6.5e-05
FBXW11	2.61104	5.90261	5.0972	7.59e-07	3.66e-05
FGD3	2.60812	6.18537	5.12714	6.59e-07	3.29e-05
PIK3R5	2.60256	5.72133	5.12995	6.51e-07	3.28e-05
EPHA4	2.6019	5.96745	5.07172	8.56e-07	3.96e-05
PNRC1	2.60184	7.51899	4.82763	3.75e-06	0.000108
STAT4	2.60158	6.73139	4.97916	1.32e-06	5.44e-05
AFF3	2.59821	6.64059	5.00944	1.15e-06	5.01e-05
UTRN	2.59657	8.17562	5.23515	3.94e-07	2.36e-05
SYK	2.58955	6.12621	5.17441	5.27e-07	2.89e-05
TNIK	2.58952	6.64439	5.0553	9.24e-07	4.18e-05
AP2B1	2.58365	5.90607	4.97762	1.33e-06	5.45e-05
GATAD2A	2.58049	5.94781	5.05265	9.36e-07	4.18e-05
SCLT1	2.57599	5.81828	5.09452	7.69e-07	3.66e-05
ZMAT4	2.56927	5.2413	4.52729	1.73e-05	0.000332
MICU2	2.56001	5.93256	5.09163	7.79e-07	3.69e-05
PAN3	2.55327	6.26801	4.98632	1.27e-06	5.36e-05
RABEP1	2.55223	6.04807	4.98911	1.26e-06	5.31e-05
KDM4C	2.54294	6.00016	4.97043	1.37e-06	5.57e-05
RANBP9	2.53962	5.40556	4.9857	1.28e-06	5.36e-05
NFATC2	2.53813	6.20734	4.95431	1.48e-06	5.85e-05
ARAP2	2.53594	7.41685	4.87441	2.14e-06	7.58e-05
BCL2	2.53505	6.39317	4.95125	1.5e-06	5.89e-05
USP34	2.5297	6.80691	4.85821	2.29e-06	7.93e-05
TNRC6A	2.52793	6.10116	4.93585	1.61e-06	6.16e-05
IMMP2L	2.52622	6.09359	4.80787	2.9e-06	9.21e-05
KDM6A	2.52569	5.65122	4.96714	1.39e-06	5.64e-05
DOCK2	2.52406	6.53998	4.98369	1.29e-06	5.39e-05
CD247	2.52365	8.44159	5.01795	1.1e-06	4.81e-05
CD81	2.51819	7.00574	4.70446	4.74e-06	0.00013
TGFBR1	2.51789	5.74998	4.97451	1.35e-06	5.49e-05
ATP8A1	2.51728	6.25645	4.91877	1.74e-06	6.54e-05
RFX7	2.51491	5.24633	4.93614	1.61e-06	6.16e-05
RASA2	2.51142	6.80431	4.80797	2.88e-06	9.17e-05
PKN2	2.50341	5.98996	4.96452	1.41e-06	5.67e-05
COP1	2.49531	5.81815	4.7849	3.29e-06	9.82e-05
RNF125	2.49112	6.78564	4.82685	2.64e-06	8.67e-05
VPS13B	2.49067	6.1	4.82778	2.63e-06	8.66e-05
SRPK2	2.4905	7.08212	4.89289	1.96e-06	7.14e-05
BICRAL	2.48717	5.78473	4.79614	3.04e-06	9.35e-05
MAP4K4	2.48346	5.80224	4.85125	2.37e-06	8.16e-05
FCHSD2	2.48221	6.03588	4.9119	1.8e-06	6.65e-05
LINC01934	2.47524	5.65436	4.68963	5.05e-06	0.000137
SSBP2	2.46112	6.77722	4.65974	5.75e-06	0.00015
JARID2	2.46111	6.73481	4.81875	2.74e-06	8.86e-05
GNPTAB	2.46022	6.03099	4.88104	2.07e-06	7.36e-05
URI1	2.45991	6.33302	4.64699	6.06e-06	0.000157
AMBRA1	2.45866	5.22573	4.79323	3.08e-06	9.4e-05
SBF2	2.45515	5.3355	4.83126	2.59e-06	8.55e-05
ZNF609	2.45168	6.15079	4.76886	3.43e-06	0.000101
PDE7A	2.45152	6.61275	4.72	4.27e-06	0.00012
JAKMIP2	2.45082	5.84057	4.88197	2.06e-06	7.35e-05
JAZF1	2.45044	5.77674	4.86902	2.18e-06	7.66e-05
NRF1	2.44975	5.23319	4.86089	2.27e-06	7.88e-05
GAB1	2.44666	5.27954	4.8471	2.41e-06	8.22e-05
ETS1	2.44042	7.48015	4.77132	3.39e-06	0.0001
BCAS3	2.43347	5.76053	4.81456	2.79e-06	9e-05
ITPR2	2.4318	5.85388	4.84149	2.47e-06	8.27e-05
TTC39B	2.43072	5.56339	4.78676	3.17e-06	9.51e-05
LYN	2.42991	6.00872	4.75205	3.7e-06	0.000107
CNOT6L	2.42095	7.09468	4.78029	3.26e-06	9.75e-05
ATP2B4	2.41838	5.87234	4.84701	2.41e-06	8.22e-05
MON2	2.41708	5.5824	4.80424	2.93e-06	9.26e-05
NCK2	2.41442	5.57697	4.69583	4.75e-06	0.00013
XYLT1	2.41397	5.54759	4.76141	3.55e-06	0.000104
AF165147.1	2.41247	5.14475	4.7311	4.06e-06	0.000115
MAP3K5	2.40832	5.23598	4.53696	1.04e-05	0.000234
TC2N	2.4031	7.77186	4.77148	3.39e-06	0.0001
SCMH1	2.40281	5.86764	4.65553	5.68e-06	0.000149
STK10	2.3998	7.01657	4.62644	6.45e-06	0.000164
EIF4G3	2.39689	5.3822	4.61639	6.75e-06	0.000169
DENND1B	2.3899	5.84469	4.71857	4.3e-06	0.00012
USP15	2.38924	7.22996	4.61832	6.69e-06	0.000169
PIP4K2A	2.38901	7.86021	4.6912	4.85e-06	0.000133
CCDC88C	2.38576	6.41896	4.60393	7.12e-06	0.000177
TGFBR2	2.38334	5.89061	4.75643	3.63e-06	0.000106
TCF12	2.37965	6.04275	4.54552	9.19e-06	0.000213
BOD1L1	2.37816	6.60284	4.50584	1.09e-05	0.00024
CELF2	2.37813	7.61757	4.7051	4.56e-06	0.000126
ARHGAP15	2.37611	8.07686	4.51619	1.2e-05	0.000257
TGFB1	2.37495	7.47902	4.39456	1.96e-05	0.00036
CAB39	2.36976	5.76021	4.7125	4.41e-06	0.000123
RFX3	2.3692	5.23021	4.71258	4.41e-06	0.000123
IGF1R	2.36808	5.18907	4.66874	5.36e-06	0.000143
VWA8	2.3624	5.08697	4.48392	1.27e-05	0.000267
TBC1D22A	2.3617	6.18147	4.65435	5.71e-06	0.000149
TRERF1	2.36058	5.49031	4.67828	5.14e-06	0.000138
ITGA4	2.34537	7.43813	4.52748	1.01e-05	0.000231
APBB1IP	2.34262	7.32362	4.57802	7.97e-06	0.000193
MT-ND4L	2.34162	7.77037	4.58026	7.9e-06	0.000193
KMT2C	2.33821	6.63018	4.51354	1.05e-05	0.000235
SUN2	2.33701	6.85654	4.42483	1.54e-05	0.000308
KDM2A	2.33476	6.31341	4.50552	1.09e-05	0.00024
SLFN12L	2.33209	6.13919	4.5669	8.37e-06	0.000199
CUX1	2.33207	6.12506	4.50509	1.09e-05	0.00024
LINC01578	2.32756	6.64682	4.59424	7.43e-06	0.000183
UBAC2	2.32435	6.58506	4.48383	1.2e-05	0.000257
ATP10A	2.32395	5.4836	4.57019	8.25e-06	0.000198
SOS1	2.32249	5.82517	4.6656	5.43e-06	0.000145
SETX	2.31965	6.34581	4.50223	1.11e-05	0.000242
TEC	2.31768	5.2545	4.56743	8.35e-06	0.000199
CEP85L	2.314	5.63857	4.56904	8.29e-06	0.000198
DIAPH1	2.31299	6.44287	4.55803	8.7e-06	0.000205
C22orf34	2.31004	4.96241	4.37845	2.02e-05	0.000366
SIDT1	2.3056	5.57648	4.42603	1.53e-05	0.000308
OXNAD1	2.30437	6.19617	4.50586	1.09e-05	0.00024
ZMYM2	2.30336	6.25671	4.53804	9.48e-06	0.000218
FNDC3B	2.30014	5.2725	4.49578	1.14e-05	0.000246
CHCHD3	2.29691	5.44122	4.55584	8.78e-06	0.000206
USP25	2.29358	5.34754	4.43571	1.47e-05	0.000299
GNAI2	2.28996	7.20099	4.53905	9.44e-06	0.000218
PYHIN1	2.28942	7.41056	4.55398	8.85e-06	0.000208
AGTPBP1	2.28883	6.20523	4.44541	1.41e-05	0.000291
CAMKMT	2.28872	5.71719	4.45764	1.34e-05	0.000279
JMJD1C	2.28711	6.88924	4.26644	3.15e-05	0.000499
CCM2	2.28613	6.68449	4.37242	1.92e-05	0.000356
HIST1H1D	2.28357	5.55053	4.41534	1.6e-05	0.000315
CYTH3	2.2787	5.53112	4.4994	1.12e-05	0.000243
PPP1R35	2.2723	5.26793	4.47167	1.26e-05	0.000265
CEBPD	2.27201	7.1887	4.35756	2.04e-05	0.00037
IKZF1	2.26894	8.07425	4.4794	1.22e-05	0.000259
ARFGEF1	2.26722	6.22859	4.47615	1.24e-05	0.000261
GRK2	2.26705	6.11242	4.36129	2.01e-05	0.000366
UIMC1	2.26011	5.30795	4.49339	1.15e-05	0.000248
MAGED1	2.25822	5.36666	4.38155	1.85e-05	0.000349
RAB8B	2.25451	6.29302	4.42211	1.56e-05	0.000309
ARID2	2.25385	5.92063	4.42252	1.56e-05	0.000309
TGFBR3	2.25343	6.08868	4.30814	2.61e-05	0.000434
ASAP1	2.25293	5.62473	4.48031	1.22e-05	0.000259
QKI	2.24951	6.08357	4.36175	2.01e-05	0.000366
CPB2-AS1	2.24602	4.99034	4.33922	2.21e-05	0.000388
BPTF	2.24289	7.3103	4.36428	1.99e-05	0.000364
ARHGEF3	2.23938	5.73402	4.43852	1.45e-05	0.000296
PPP1R9A	2.23641	5.32767	4.35278	2.09e-05	0.000375
IQGAP2	2.23604	8.05583	4.5461	9.16e-06	0.000213
FBXW7	2.23542	5.66098	4.29009	2.71e-05	0.000443
ZNF407	2.23499	5.33386	4.42086	1.57e-05	0.00031
COG5	2.23419	5.47763	4.36195	2.01e-05	0.000366
GPRIN3	2.23399	5.9002	4.31165	2.48e-05	0.000416
PPP3CB	2.23279	5.48487	4.31777	2.41e-05	0.000408
SND1	2.23042	5.73683	4.34257	2.18e-05	0.000384
RUNX2	2.22894	6.74797	4.36036	2.02e-05	0.000366
CDR2	2.22891	5.35138	4.42309	1.55e-05	0.000309227
MED13L	2.2238	6.70003	4.22998	3.47e-05	0.000541
PPP2R2B	2.22352	6.3528	4.32437	2.35e-05	0.000399
AP3B1	2.22279	5.99525	4.3713	1.93e-05	0.000357
PHF21A	2.22279	5.98286	4.28489	2.77e-05	0.00045
ZNF600	2.22035	6.53137	4.33396	2.26e-05	0.000388
ASH1L	2.21977	7.22083	4.39878	1.72e-05	0.00033
SNHG25	2.21568	5.06387	4.37019	1.94e-05	0.000358
PHACTR2	2.21431	5.79363	4.20501	3.9e-05	0.000581
SP100	2.21242	7.64712	4.3276	2.32e-05	0.000396
ITFG1	2.20584	6.11087	4.33499	2.25e-05	0.000388
PTPRJ	2.20296	5.59604	4.30996	2.49e-05	0.000418
MACF1	2.1995	7.84521	4.30621	2.53e-05	0.000423
FMNL1	2.19937	6.15962	4.20739	3.81e-05	0.000571
INPP4A	2.19759	6.50231	4.31503	2.44e-05	0.000412
CCND3	2.19388	8.02937	4.29346	2.67e-05	0.00044
MYBL1	2.19288	6.11137	4.33577	2.24e-05	0.000388
CMIP	2.19196	5.97781	4.3096	2.5e-05	0.000418
PPP3R1	2.19107	5.55074	4.32705	2.32e-05	0.000396
RASSF3	2.18838	5.6351	4.33463	2.25e-05	0.000388
MBP	2.18813	8.35791	4.372	1.92e-05	0.000356
FNDC3A	2.18206	5.49168	4.27699	2.86e-05	0.000462
HIST1H1E	2.17805	5.92751	4.20915	3.78e-05	0.000569
AHNAK	2.17403	7.15296	4.21368	3.73e-05	0.000563
AC079781.5	2.17307	5.45273	4.24634	3.25e-05	0.000509807
AC004797.1	2.16965	5.00199	4.09369	6.4e-05	0.000845
RAPGEF6	2.16853	6.69621	4.31829	2.41e-05	0.000408
CERS6	2.16561	5.31855	4.22521	3.54e-05	0.000548
DYM	2.16206	6.22518	4.2954	2.65e-05	0.000437
CD46	2.1612	6.22247	4.2807	2.82e-05	0.000456
MAP4	2.16093	6.1378	4.29145	2.69e-05	0.000441
RC3H1	2.15875	5.96711	4.22984	3.47e-05	0.000541
H1FX	2.15618	6.53179	3.90217	0.000147	0.00154228
TTC39C	2.15415	6.2804	4.2345	3.41e-05	0.000533
PPP1R16B	2.15074	5.75372	4.15777	4.66e-05	0.000658
PPP3CC	2.14968	6.59877	4.26566	3e-05	0.000479
ANKRD44	2.14948	7.57719	4.20449	3.85e-05	0.000576
CCNH	2.14771	5.88076	4.09572	6.16e-05	0.00082
SGMS1	2.14654	5.65595	4.17114	4.41e-05	0.000633
ITGB1	2.14311	7.89516	4.24851	3.22e-05	0.000509
KAT2B	2.14271	5.49824	4.27213	2.92e-05	0.000469
PIAS1	2.13664	6.26573	4.16199	4.58e-05	0.000652
LINC01278	2.13339	5.47138	4.07422	6.51e-05	0.000855
TBL1XR1	2.12722	6.51907	4.18098	4.24e-05	0.000621
TAF15	2.12686	6.60055	4.13513	5.11e-05	0.000702
ETV6	2.12429	6.02251	4.04704	7.5e-05	0.000949
GLS	2.12416	5.78181	4.19236	4.05e-05	0.000597
RASA3	2.1227	6.26042	4.10493	5.76e-05	0.000775
ZNF721	2.11899	6.14379	4.1204	5.41e-05	0.000734
MYCBP2	2.11749	7.24676	4.13915	5.02e-05	0.000693
DHRSX	2.1162	5.13496	4.20518	3.84e-05	0.000575
EML4	2.11563	6.99142	4.09917	5.9e-05	0.00079
TMEM131	2.11556	5.49547	4.20257	3.88e-05	0.000579
SREBF2	2.11443	5.42795	4.15423	4.72e-05	0.000663
CDC42SE2	2.11095	7.79792	4.22016	3.61e-05	0.000554
NDUFV1	2.10975	6.09716	4.16546	4.51e-05	0.000644
NLRC3	2.10847	6.24962	4.07347	6.53e-05	0.000855
LDLRAD4	2.10663	6.00208	3.86636	0.000163	0.00166525
HUWE1	2.10328	5.96893	4.16559	4.51e-05	0.000644
OSBPL8	2.10236	7.12342	4.05073	7.15e-05	0.000917
TXK	2.10184	8.0093	4.20273	3.88e-05	0.000579
TANC2	2.09905	5.44436	4.11758	5.48e-05	0.00074
GAS7	2.09204	6.53422	4.07721	6.44e-05	0.000848
CD55	2.09111	5.57033	4.14582	4.89e-05	0.000681
EPC2	2.09097	5.20581	4.11814	5.46e-05	0.000739
TAF1	2.09046	5.35279	4.14175	4.97e-05	0.000688
DLG1	2.09045	6.03286	4.129	5.23e-05	0.000716
PRMT2	2.08629	7.84115	3.86501	0.000174	0.0017414
PTBP2	2.08438	5.68468	4.04129	7.42e-05	0.000942
IL18R1	2.08175	6.41477	4.0411	7.43e-05	0.000942
PPP1R12A	2.08121	7.20702	3.90556	0.000128	0.0013982
EPB41	2.08119	7.45566	4.07396	6.52e-05	0.000855
MT-ND3	2.07941	11.3728	4.34448	2.16e-05	0.000382
RPL7A	2.0787	11.1801	3.21338	0.00280353	0.0134931
TRANK1	2.07839	5.78204	4.17124	4.41e-05	0.000633
ELF2	2.07732	6.61884	3.96812	0.000101	0.00117065
WDPCP	2.07696	5.67576	3.9593	0.000102	0.00118564
PBX3	2.07454	5.46553	4.0212	8.04e-05	0.000994
UMAD1	2.0739	5.5864	3.88439	0.00014	0.00148453
LINC01138	2.07379	6.60732	3.88494	0.000139	0.00147418
STT3B	2.07345	6.51311	3.99986	8.74e-05	0.00105574
ATP11B	2.07021	6.27419	4.06534	6.75e-05	0.000876
TLK1	2.06764	6.23611	3.98107	9.41e-05	0.0011185
GMDS-DT	2.06649	5.77412	3.99188	9.02e-05	0.00108137
ARID1B	2.06528	7.15176	4.03837	7.51e-05	0.000949
EXT1	2.06504	5.08422	3.89152	0.000138	0.00147
HDAC9	2.06373	5.12498	3.98474	9.28e-05	0.0011045
GIGYF2	2.06224	5.51169	4.08413	6.26e-05	0.00083
HERC4	2.06103	6.48328	3.92118	0.00012	0.00133038
GPHN	2.06052	5.32485	4.06625	6.72e-05	0.000874
SLMAP	2.05885	5.70515	4.08522	6.23e-05	0.000828
PREX1	2.05809	6.42088	4.04785	7.23e-05	0.000926
ANXA6	2.05717	6.45226	3.95263	0.000107	0.00122481
MYO9B	2.0561	6.22848	4.00947	8.42e-05	0.0010265
HIVEP3	2.05592	5.38807	3.99757	8.82e-05	0.00106173
PPP6R2	2.05538	5.55121	4.00226	8.66e-05	0.00104755
LYST	2.05428	6.66857	4.05509	7.03e-05	0.000903
RERE	2.05298	6.22535	3.96996	9.83e-05	0.00114973
DOCK8	2.05115	7.64662	4.0994	5.89e-05	0.00079
ATP9B	2.04931	5.78532	4.06147	6.85e-05	0.000888
ABLIM1	2.04867	6.41863	4.02585	7.89e-05	0.000984
NEDD9	2.04807	5.80919	4.0828	6.29e-05	0.000831
SYTL3	2.04803	7.07	3.92053	0.000119	0.0013298
DIP2A	2.04483	6.54502	3.90394	0.000127	0.0013849
ST8SIA4	2.0431	5.90849	4.04975	7.18e-05	0.00092
CEMIP2	2.04274	5.80035	4.01306	8.3e-05	0.00101931
DENND4A	2.04237	5.97247	3.99507	8.91e-05	0.00107114
PIK3R1	2.04037	7.26734	3.92984	0.000115	0.00129446
PDZD8	2.0403	5.28288	4.00975	8.41e-05	0.00102641
EEF1B2	2.03942	10.0517	3.41516	0.00125397	0.00722542
STK17B	2.03734	7.2975	3.93939	0.000111	0.00125853
SH3KBP1	2.03556	6.82195	4.03552	7.6e-05	0.000957
RPS6KA3	2.03472	6.72103	3.91767	0.000121	0.00134046
SEMA4D	2.03357	6.32799	3.91943	0.00012	0.00133038
NEK7	2.02939	6.13041	3.9246	0.000117	0.00131574
ANKRD17	2.02892	6.12058	3.9547	0.000104	0.00120277
PRKCB	2.0259	7.18958	3.96684	9.95e-05	0.00116156
ZHX2	2.02557	5.17832	3.93219	0.000114	0.00128659
ARHGAP30	2.02482	6.81048	3.82211	0.000177	0.00175346
C1orf21	2.02432	6.71331	3.97974	9.46e-05	0.00112071
RCSD1	2.02055	7.77173	4.01802	8.14e-05	0.00100261
IL12RB2	2.02003	6.39905	3.86494	0.000148	0.00154593
ATXN1	2.01867	5.66963	3.85547	0.000153	0.00158988
EPS15	2.01689	6.25567	3.87895	0.00014	0.00148237
TMEM131L	2.0159	5.60855	3.8728	0.000143	0.00151057
TLK2	2.01286	5.28758	3.9987	8.78e-05	0.00105911
XKR6	2.01092	5.18757	3.89359	0.000132	0.00142832
SIPA1	2.00916	5.78231	3.98507	9.26e-05	0.00110409
IKZF2	2.00864	5.52298	3.94714	0.000107	0.00122889
UBR2	2.00811	6.16332	3.90783	0.000125	0.00136965
BRWD1	2.00648	6.18527	3.88694	0.000136	0.00145489
BABAM2	2.00571	5.77893	3.76974	0.000217	0.00206859
GLRX5	2.00462	5.30816	3.88937	0.000134	0.00144716
NPC1	2.00373	5.65887	3.981	9.41e-05	0.0011185
ADGRG5	2.0013	5.84408	3.76521	0.000224	0.00210922
DIPK1A	2.00076	5.11784	3.90008	0.000129	0.0014006
LINC02256	2.0004	5.73611	3.85112	0.000156	0.00161155
YPEL1	1.99977	6.2295	3.94106	0.00011	0.00125156
STXBP5	1.99939	5.09857	3.93824	0.000111	0.00126296
DYNLT1	1.99909	6.55727	3.78516	0.0002	0.00194252
SENP7	1.9985	5.98102	3.89698	0.00013	0.00141552
PTBP3	1.99697	5.6552	4.01005	8.4e-05	0.00102641
XRN1	1.99609	6.62339	3.83747	0.000164	0.00166898
RNF115	1.99593	6.46198	3.8709	0.000144	0.00152027
HIVEP2	1.99539	5.25629	3.92189	0.000118	0.00132562
KIAA1109	1.99328	6.05676	3.95657	0.000104	0.00119518
RIOK3	1.99261	5.72087	3.84509	0.000159	0.00163641
ZEB2	1.99234	5.9439	3.94356	0.000109	0.00124415
PTP4A2	1.99087	6.74271	3.76835	0.000213	0.00203828
SYTL2	1.98926	5.13565	3.93108	0.000114	0.00129005
CRLF3	1.98803	5.84138	3.91591	0.000121	0.00134168
FYB1	1.98498	7.81762	3.75579	0.000242	0.00224926
UBE3C	1.98371	5.13648	3.8842	0.000137	0.0014651
ANTKMT	1.98236	6.12319	3.8964	0.000131	0.00141552
SCML4	1.9812	6.28793	3.90049	0.000129	0.00139964
SECISBP2	1.97986	6.31161	3.83179	0.000167	0.00169483
ABCB1	1.97813	5.88458	3.92891	0.000115	0.00129729
MCPH1	1.97541	5.87807	3.88213	0.000138	0.00147029
ADAM10	1.97502	5.95099	3.9195	0.00012	0.00133038
VIM	1.97343	8.41896	3.76468	0.000232	0.00217951
CRACR2A	1.9724	5.21873	3.90833	0.000125	0.00136904
PRRC2B	1.97214	6.09558	3.89376	0.000132	0.00142832
TBCK	1.97081	5.40331	3.84114	0.000162	0.00165421
ERCC5	1.96819	5.68988	3.85932	0.000151	0.00157132
AC010894.3	1.96586	4.90142	3.72292	0.00026	0.00236032
TMC8	1.9648	6.76088	3.81333	0.00018	0.00177812
MYH9	1.9591	6.68041	3.77006	0.000211	0.00202842
CUL3	1.95814	6.29988	3.77881	0.000205	0.00197696
RPS6KC1	1.95448	5.36111	3.8166	0.000177	0.00175915
DNM2	1.95445	5.97477	3.79487	0.000193	0.00187807
MPP7	1.95422	4.99375	3.84345	0.00016	0.00164385
ZNF217	1.94876	5.8801	3.86311	0.000149	0.00155405
PEAK1	1.94735	5.23933	3.83479	0.000165	0.00167902
FBXL20	1.94579	5.61945	3.77687	0.000206	0.00198668
STARD9	1.94068	5.34906	3.8397	0.000162	0.00166048
CNR2	1.94048	5.63981	3.862	0.000149	0.00155933
RRAS2	1.94025	5.83813	3.77045	0.000211	0.00202707
KPNA1	1.93937	5.11254	3.82294	0.000173	0.00173589
AGO3	1.93584	5.90227	3.7835	0.000201	0.00195021
ZNF451	1.935	5.44691	3.80878	0.000183	0.00179875
PCCA	1.93392	5.24796	3.72267	0.000252	0.00231116
MED13	1.93263	5.76532	3.84891	0.000157	0.00162242
SLC9A9	1.9317	4.96825	3.75758	0.000221	0.00210007
RALGAPA1	1.93128	6.02476	3.73782	0.000238	0.00222034
CPQ	1.9309	5.42346	3.75517	0.000223	0.00210799
HNRNPD	1.92887	6.87797	3.81893	0.000176	0.00174656
STX8	1.92837	6.55743	3.82872	0.000169	0.00171241
CLASP1	1.92811	6.83446	3.78129	0.000203	0.00196335
DUSP2	1.92611	6.72077	3.61586	0.000388	0.00315457
RABGEF1	1.92589	5.51974	3.76456	0.000216	0.00206258
SPG11	1.92511	6.02458	3.76312	0.000217	0.00206881
ANKRD36	1.92362	5.72538	3.81311	0.00018	0.00177821
RNF213	1.92166	7.9392	3.47806	0.000742	0.00495992
USP3	1.91969	6.32508	3.68629	0.000289	0.0025365
CNOT1	1.91937	5.25202	3.77801	0.000205	0.0019813
UBE2M	1.9172	5.59905	3.74128	0.000235	0.00220146
ABHD17A	1.9165	6.87927	3.67712	0.000299	0.00258825
KIFAP3	1.91592	5.02665	3.77687	0.000206	0.00198668
SLCO3A1	1.91591	5.55576	3.7081	0.000266	0.00240858
LINC01004	1.91537	4.82419	3.63739	0.000353	0.00292165
ZNF141	1.91508	5.28144	3.79478	0.000193	0.00187807
DYRK1A	1.91404	6.03008	3.76009	0.000219	0.00208582
ERMP1	1.913	5.25463	3.72127	0.000254	0.00231743
ANKIB1	1.91249	6.07258	3.63808	0.000345	0.00287727
PTEN	1.91167	6.50994	3.68353	0.000292	0.00255534
PPIA	1.90971	8.64884	3.74163	0.000238	0.00221644
GNG2	1.90883	6.12911	3.71192	0.000263	0.00238184
CCDC91	1.90773	6.74067	3.65686	0.000323	0.00274658
KIAA0319L	1.89973	5.38206	3.72429	0.000251	0.00230255
RUNX3	1.89913	7.63403	3.73995	0.000237	0.00220896
LRCH3	1.89817	5.70491	3.77399	0.000208	0.00200508
MYO9A	1.89808	5.51299	3.77332	0.000209	0.00200851
PPP2R5A	1.89688	6.08841	3.64513	0.000337	0.00282465
STAU2	1.89313	6.58501	3.66821	0.000309	0.00265352
ELP4	1.89288	5.15292	3.64531	0.000336	0.00282093
ZBTB16	1.88799	6.27398	3.6866	0.000288	0.0025365
PDS5A	1.88714	5.73832	3.70391	0.00027	0.00242983
FAM120B	1.88679	5.23152	3.7271	0.000248	0.002282
STRBP	1.88615	5.77497	3.68819	0.000287	0.00252546
WIPF1	1.88596	7.42701	3.6838	0.000291	0.00255466
MEF2A	1.88483	6.56086	3.72124	0.000254	0.00231743
SPEN	1.88476	5.72565	3.74041	0.000236	0.00220687
FARS2	1.88454	5.5331	3.56785	0.000445	0.00350067
SESN1	1.88364	6.10206	3.75405	0.000224	0.00211357
BRD1	1.88258	5.36707	3.73609	0.00024	0.00223063
BCL7C	1.88132	5.75957	3.73629	0.00024	0.00223063
NAA38	1.88061	6.39445	3.61309	0.000377	0.00308429
ZBTB1	1.88016	5.40624	3.72977	0.000246	0.00226984
SOS2	1.87925	5.96489	3.63392	0.00035	0.00290722
ZNF33A	1.87889	5.75208	3.64976	0.00033	0.00278579
PIK3CD	1.878	6.28448	3.58887	0.000412	0.00328834
CUL1	1.87759	5.66334	3.55749	0.000467	0.00359385
PTPN12	1.87454	6.52221	3.68562	0.000289	0.00253936
CHIC2	1.87436	6.524	3.5923	0.000407	0.00326619
CXXC5	1.87346	6.76707	3.55519	0.000465	0.00359385
DOCK11	1.87177	5.83402	3.62608	0.00036	0.00297313
SMARCA2	1.86953	6.67437	3.60688	0.000386	0.00314297
COMMD10	1.8679	6.05384	3.62319	0.000364	0.00300255
LINGO2	1.86705	4.82492	3.5593	0.000465	0.00359385
RIC1	1.86684	5.15331	3.66588	0.000311	0.00266636
TENT2	1.86365	5.88223	3.59388	0.000405	0.00326385
TUT4	1.86337	7.05878	3.57585	0.000432	0.00341493
MIA2	1.85933	6.16428	3.62134	0.000366	0.00301874
MOSMO	1.85923	5.23336	3.63558	0.000348	0.0028917
FOXO3	1.85759	5.98395	3.61214	0.000379	0.00308975
OPA1	1.85482	5.22985	3.68244	0.000293	0.00256019
PIK3C2A	1.85442	5.76858	3.69328	0.000281	0.00248662
ZMYM4	1.85344	5.32094	3.68612	0.000289	0.0025365
APBA2	1.85215	5.63938	3.48014	0.000614	0.00438769
FBXO34	1.85074	5.62935	3.66516	0.000312	0.00266636
THADA	1.84937	5.62051	3.64633	0.000334	0.0028132
PPP1R21	1.84894	5.23542	3.59277	0.000406	0.00326619
OGFRL1	1.84882	5.63918	3.68313	0.000292	0.00255726
SLFN5	1.84866	7.37386	3.50128	0.000575	0.00419844
NCOA7	1.84841	6.20266	3.6228	0.000364	0.00300477
UBE2Q2	1.84404	5.80729	3.6039	0.00039	0.00316674
KCMF1	1.84377	5.51607	3.64538	0.000336	0.00282093
LARP4B	1.8437	5.55375	3.65314	0.000326	0.00276803
RNF145	1.84171	5.42267	3.64446	0.000337	0.00282465
SMG6	1.84144	6.28456	3.64311	0.000338	0.00283664
RNF19A	1.84101	5.51723	3.6186	0.00037	0.00303858
HECTD4	1.84089	5.54425	3.66607	0.000311	0.00266636
USP47	1.84061	6.71768	3.50684	0.000553	0.00407767
UBASH3B	1.83987	5.2649	3.61664	0.000373	0.00305415
CTBP2	1.8388	6.52469	3.57484	0.000434	0.00342275
ACAP2	1.83632	6.93758	3.56897	0.000443	0.00348469
CHD3	1.83378	6.24112	3.50585	0.000555	0.00408457
RAC2	1.83332	8.02419	3.55592	0.000469	0.00359477
CLEC16A	1.83204	5.08903	3.61692	0.000372	0.00305305
SCAPER	1.83158	6.5363	3.54779	0.000478	0.00364135
IQGAP1	1.83085	7.49493	3.63305	0.000351	0.00290978
NT5C2	1.83061	5.99938	3.59248	0.000407	0.00326619
SPECC1L	1.83003	5.42518	3.57745	0.000429	0.00339981
MGAT4A	1.82922	6.06305	3.613	0.000378	0.00308429
EVA1C	1.82816	5.10972	3.53372	0.000502	0.00379825
IFNAR2	1.82644	6.46944	3.62024	0.000368	0.00302466
RPTOR	1.82191	4.91359	3.57415	0.000435	0.00342702
CAMK1D	1.8205	5.84659	3.56684	0.000446	0.00350067
NFE2L2	1.81738	5.88885	3.50644	0.000554	0.00408106
TCHP	1.81724	5.27637	3.54906	0.000476	0.0036272
TBC1D2B	1.81673	5.64938	3.56579	0.000448	0.00350877
BTN3A1	1.81626	5.96942	3.57838	0.000428	0.0033906
MAP3K3	1.81503	5.38906	3.60698	0.000386	0.00314297
RAP1A	1.81446	7.28785	3.55515	0.000465	0.00359385
MAN1A2	1.81343	5.95999	3.51579	0.000536	0.00397424
SYNRG	1.80685	7.6323	3.6012	0.000394	0.00319204
AGO4	1.80656	5.08233	3.52144	0.000525	0.00392901
SIPA1L1	1.80403	5.31149	3.44942	0.00068	0.00468773
RAD23B	1.80347	5.53834	3.55004	0.000474	0.00362269
KANSL1L	1.80342	5.56271	3.47492	0.00062	0.00442354
BRD7	1.80275	6.04905	3.46082	0.000651	0.00455023
SFPQ	1.80109	6.92759	3.52438	0.000519	0.00390009
KIAA2026	1.80027	6.54401	3.43249	0.000718	0.00484824
SPTLC2	1.80016	6.01002	3.59031	0.00041	0.00327781
RBM23	1.80015	5.84902	3.45182	0.000671	0.00466064
AEBP2	1.80011	5.8946	3.48959	0.000588	0.00424908
SNTB2	1.79833	5.7016	3.4709	0.000628	0.00446671
NFKB1	1.79759	5.80556	3.41693	0.000758	0.0050396
MNAT1	1.7964	6.19261	3.43708	0.000707	0.00479521
TAOK3	1.79532	7.84164	3.5923	0.000407	0.00326619
RYK	1.79495	5.70447	3.58114	0.000424	0.00336813
RNF111	1.79411	5.23976	3.53174	0.000506	0.00382204
CTDSPL2	1.79367	5.36221	3.49507	0.000576	0.00419844
MKLN1	1.79328	5.66529	3.49113	0.000585	0.00423366
KANSL1	1.79286	7.37401	3.50977	0.000547	0.00404284
SCFD2	1.79232	5.30925	3.4528	0.00067	0.00466064
NR2C2	1.79228	5.29112	3.54406	0.000484	0.00368805
SNX10	1.79163	5.34589	3.48855	0.00059	0.00425989
AC093865.1	1.7908	4.82947	3.37372	0.000907	0.00573425
RESF1	1.79049	7.44558	3.46579	0.000639	0.00450529
SMAD4	1.79017	5.53881	3.47008	0.00063	0.00447232
WDR33	1.78988	6.47091	3.51019	0.000546	0.0040418
TFCP2	1.78887	5.29324	3.43898	0.000702	0.00477944
KAT6B	1.78543	7.13047	3.47707	0.000614	0.00438879
SPPL3	1.78392	5.72967	3.56271	0.000453	0.00352951
TRIP12	1.78384	6.13004	3.51932	0.000529	0.00394647
MSI2	1.78378	6.03423	3.37147	0.000888	0.00565177
R3HDM2	1.78344	6.69724	3.46756	0.000635	0.00448661
SF3B1	1.78324	6.83371	3.29231	0.00118613	0.00699224
OXR1	1.78083	5.53911	3.44419	0.00069	0.00470907
FAM117A	1.78065	6.02707	3.46466	0.000642	0.00451013
ACACA	1.78038	5.11037	3.48009	0.000608	0.00436551
HSP90B1	1.78024	7.17596	3.43631	0.000709	0.00480274
SNX14	1.77836	5.85881	3.4517	0.000672	0.00466064
POLR1D	1.77721	6.76989	3.50624	0.000554	0.00408146
RFTN1	1.77668	6.41143	3.43637	0.000709	0.00480274
DENND1A	1.77512	4.81751	3.43869	0.000703	0.00478165
MAP3K4	1.77481	5.31065	3.50309	0.00056	0.00411721
TMED9	1.77215	6.44521	3.45363	0.000667	0.00464511
BAZ2B	1.77128	6.70236	3.4303	0.000724	0.00487991
ASXL1	1.77014	5.55582	3.37972	0.000863	0.00552945
KLF13	1.76907	6.88133	3.39356	0.000823	0.00534993
CSNK1G2	1.76857	5.63037	3.53162	0.000506	0.00382204
ALG13	1.7682	5.34589	3.50326	0.00056	0.00411721
RASA1	1.7681	5.95725	3.48197	0.000604	0.00434175
MFSD14C	1.76762	5.28279	3.41326	0.000768	0.00508482
RSRC1	1.76727	5.57315	3.49988	0.000567	0.00415432
TRAK2	1.767	5.2424	3.50562	0.000555	0.0040854
WHAMM	1.76543	6.01834	3.48854	0.00059	0.00425989
COTL1	1.76438	7.78524	3.48985	0.000587	0.00424778
GOLGA8A	1.76405	5.7569	3.44958	0.000677	0.00468721
PI4KA	1.76307	5.44826	3.39551	0.000817	0.00532615
TSPOAP1-AS1	1.76301	5.86732	3.39651	0.000816	0.00532566
LRCH1	1.76222	5.39689	3.32518	0.00105016	0.00642603
HELB	1.76045	5.79079	3.47433	0.00062	0.00442354
TNKS	1.75942	5.73054	3.43742	0.000706	0.00479205
IL32	1.75936	8.55019	3.431	0.00073	0.00491119
CD99	1.75715	7.79887	3.28363	0.0012734	0.00731039
ATXN7L1	1.75629	5.62532	3.40223	0.000798	0.00525163
LCP2	1.75487	6.75276	3.42713	0.000732	0.00491991
RPAP2	1.75485	6.17667	3.42312	0.000742	0.00495992
ZNF160	1.75351	5.46816	3.4812	0.000605	0.0043509
TMEM241	1.75207	5.06942	3.46027	0.000652	0.00455373
MIER1	1.75165	6.37397	3.40615	0.000787	0.00519208
ARHGAP25	1.75153	5.91193	3.39344	0.000823	0.00534993
SLC25A36	1.75124	5.93427	3.36239	0.000916	0.00578651
FAM49B	1.74873	8.2158	3.46507	0.000641	0.00450892
UBA2	1.7478	6.14299	3.34385	0.000976	0.00608378
RALGAPA2	1.74765	5.68968	3.4652	0.000641	0.00450892
AHCYL2	1.74486	5.04033	3.39519	0.000818	0.00532911
TMEM65	1.74395	5.1297	3.37882	0.000866	0.00554371
TTC1	1.74375	5.85437	3.44556	0.000686	0.00469718
SPTAN1	1.7417	5.96171	3.3773	0.00087	0.00556684
VRK2	1.74097	4.93313	3.4223	0.000744	0.00496599
GBF1	1.74034	4.98518	3.3574	0.000932	0.00584998
NT5C3A	1.73885	5.5884	3.32194	0.00105191	0.00643309
MZT2B	1.73802	7.70303	3.41724	0.000758	0.00503689
STAG2	1.73762	6.91407	3.33942	0.000991	0.00615436
PARN	1.7366	5.2786	3.38859	0.000837	0.00540266
MXD4	1.73639	5.69743	3.3993	0.000806	0.00529902
CHD2	1.73242	7.59321	3.41975	0.000751	0.00499857
NLRP1	1.73203	6.2965	3.42206	0.000745	0.00496677
PCGF5	1.73079	5.45738	3.41649	0.00076	0.00504295
CLEC2D	1.73019	7.28517	3.30506	0.00112284	0.00672985
CDHR1	1.72951	5.06923	3.42531	0.000737	0.00493809
EHBP1	1.72942	5.03143	3.40105	0.000801	0.00527028
KHDRBS1	1.72863	6.59939	3.24176	0.00137869	0.00778164
DECR1	1.72855	6.50974	3.38904	0.000836	0.00540197
WDFY1	1.72784	5.19692	3.40539	0.000789	0.00520282
PHTF2	1.7268	5.20189	3.32734	0.00103273	0.00634834
HSPD1	1.72657	6.08669	3.36022	0.000923	0.00581158
ARHGEF1	1.7263	6.6288	3.3031	0.00112144	0.00672587
BTAF1	1.72578	5.09343	3.36757	0.0009	0.0056964
PCMTD1	1.72552	6.68943	3.35191	0.00095	0.00594328
OSBPL5	1.72368	5.38213	3.37002	0.000892	0.00566034
ADAMTS17	1.72288	5.14915	3.37414	0.00088	0.0056159
CDK13	1.72184	7.11182	3.41073	0.000775	0.00511851
DLEU1	1.72166	5.34196	3.4098	0.000778	0.00513229
CYFIP2	1.7212	6.32694	3.31055	0.00109346	0.00659079
CDC27	1.72113	5.49283	3.29619	0.00114802	0.00683434
UBE2E3	1.7211	6.10716	3.33669	0.0010003	0.0061995
PTPN2	1.71953	7.06952	3.27909	0.00121631	0.0070934
CDK6	1.71824	5.73638	3.3876	0.00084	0.00541544
PRKACB	1.71726	6.61463	3.29168	0.00116567	0.00689979
EHMT1	1.71649	6.872	3.32097	0.00105539	0.00644173
PTPRC	1.71415	9.33437	3.43755	0.000706	0.00479205
GRK6	1.71412	6.12248	3.33824	0.000995	0.00617432
RAB3GAP2	1.7121	5.27707	3.31506	0.00107681	0.00652629
VPS13D	1.71188	5.59645	3.31578	0.00107419	0.00652629
SMARCC1	1.7117	6.27172	3.29185	0.001165	0.00689979
GON4L	1.71169	6.26798	3.27959	0.00121425	0.00709052
ERN1	1.71059	5.70803	3.22231	0.00148205	0.0082228
SFI1	1.70989	5.37117	3.3825	0.000855	0.00549107
TRPC4AP	1.70971	5.83446	3.29793	0.00114128	0.00680762
CYTH1	1.70875	6.94034	3.30909	0.0010989	0.00661366
SMG7	1.70768	5.01979	3.35761	0.000931	0.00584998
IPCEF1	1.70733	5.62461	3.38349	0.000852	0.00547701
ZNF831	1.70729	5.44744	3.27487	0.00123372	0.0071575
GNAQ	1.70714	6.40161	3.32973	0.00102433	0.00631598
DCAF10	1.70629	5.26766	3.32166	0.00105291	0.00643309
ARHGAP12	1.70615	5.50642	3.31727	0.00106877	0.00650037
KDM7A	1.70553	4.98009	3.3118	0.00108881	0.0065709
FHIT	1.70323	5.45645	3.27328	0.00124032	0.00718542
KIF2A	1.70237	7.15628	3.3547	0.00094	0.00590132
UBR3	1.70149	5.57511	3.32625	0.00103657	0.00636548
HELZ	1.70057	6.64199	3.2885	0.00117827	0.00695609
TMEM168	1.69982	5.53398	3.27447	0.0012354	0.00716377
TMCC1	1.69969	4.95328	3.28696	0.0011844	0.00698547
UBE3A	1.69935	6.59081	3.29019	0.00117157	0.00692336
HCLS1	1.69934	6.53667	3.25583	0.00131525	0.00750778
HTATSF1	1.69861	5.55637	3.29325	0.0011595	0.00688231
CCDC66	1.69661	6.23161	3.28318	0.00119961	0.00704766
COPA	1.69567	6.05088	3.25171	0.00133354	0.00758354
RANBP2	1.6947	5.48262	3.32843	0.0010289	0.00634096
R3HDM1	1.69433	5.85634	3.36163	0.000918	0.00579267
YPEL5	1.69375	5.67857	3.34253	0.000981	0.00610505
ZFYVE16	1.69286	5.29238	3.35188	0.00095	0.00594328
JAK1	1.69086	8.89902	3.42511	0.000737	0.00493883
ARMC8	1.68868	5.09108	3.34513	0.000972	0.00606659
ARID4B	1.68846	7.56681	3.32808	0.00103013	0.00634207
NFX1	1.68711	5.24463	3.2954	0.0011511	0.00684595
PRR14L	1.68659	5.40558	3.35368	0.000944	0.00591885
MED15	1.68621	5.63832	3.24358	0.0013703	0.00774313
ARFGAP3	1.68471	5.78853	3.2554	0.00131713	0.00751141
PSMD1	1.68261	5.54942	3.33818	0.000995	0.00617432
EXOC2	1.68236	5.28939	3.26587	0.00127163	0.00730718
SLAMF6	1.68233	5.49515	3.35757	0.000931	0.00584998
CAPN7	1.68187	5.50971	3.31765	0.00106737	0.00649515
PRR5	1.67915	5.45598	3.31264	0.00108573	0.00656054
ZNRF2	1.67738	5.18822	3.27677	0.00122583	0.00712537
SPRY2	1.67684	5.13254	3.3046	0.00111576	0.00670175
MBD2	1.67526	5.5818	3.25198	0.00133234	0.00758026
TRAPPC12	1.67478	5.40141	3.30439	0.00111657	0.00670329
RLF	1.67131	5.30977	3.29446	0.00115474	0.00686421
MGA	1.67106	5.77942	3.31297	0.00108449	0.00655633
HNRNPL	1.67098	5.55663	3.23642	0.00140346	0.00788457
RIN3	1.67086	6.84152	3.23434	0.00141323	0.0079321
NUMA1	1.67071	5.5168	3.31016	0.0010949	0.00659616
APOLD1	1.67007	5.45917	3.25545	0.0013169	0.00751141
LRRFIP2	1.6682	5.53078	3.29706	0.00114463	0.00682423
RB1	1.66728	5.6318	3.27407	0.00123706	0.00716997
TNRC6B	1.66635	8.23207	3.32283	0.00104871	0.00642484
ABL1	1.66598	5.13092	3.2719	0.0012461	0.00720141
TMOD3	1.66578	6.26301	3.22199	0.0014726	0.00818538
HSH2D	1.66498	6.68348	3.29149	0.00116643	0.00689979
ATP2C1	1.6643	4.93498	3.28105	0.00120828	0.00706937
IQCB1	1.66215	5.10624	3.28912	0.00117582	0.00694506
STK4	1.66201	8.14404	3.28043	0.00121081	0.00707803
ZNF611	1.66167	5.69876	3.23151	0.00142665	0.00799627
WRN	1.65964	5.24886	3.27246	0.00124379	0.00719858
SMAP1	1.65727	6.54326	3.24352	0.00137058	0.00774313
UHRF2	1.65699	5.1288	3.24663	0.00135641	0.00769548
FNBP1	1.65624	7.80002	3.28403	0.00119621	0.00703449
SETD5	1.65594	6.67045	3.20163	0.00157551	0.00864201
MLLT10	1.65578	5.40875	3.25293	0.00132811	0.00756331
BRI3	1.6546	5.40724	3.19664	0.00160174	0.00875804
GOPC	1.6541	5.76886	3.20805	0.00154238	0.00849505
ARFGEF2	1.65386	4.70534	3.21581	0.00150316	0.00832521
ZNF718	1.65382	5.1022	3.25427	0.00132215	0.00753653
RAB10	1.65291	6.29254	3.14312	0.00190963	0.0100457
NSMCE2	1.65125	5.98948	3.16757	0.00176527	0.00945004
RBMX	1.64945	6.84645	3.17492	0.0017207	0.00926997
SP140L	1.64855	5.7777	3.20359	0.00156535	0.00859802
UBE2R2	1.64806	6.14818	3.16789	0.0017609	0.00944018
SLC20A1	1.64712	5.91012	3.12409	0.00203164	0.010527
ZNF83	1.64663	6.21153	3.19346	0.00161867	0.00881867
MAZ	1.64661	6.13194	3.16932	0.00175261	0.00940412
DNMT1	1.64624	6.53589	3.15251	0.00185192	0.00980194
DTNBP1	1.64598	6.07389	3.16016	0.0018061	0.00962392
CHD8	1.64527	5.44927	3.2367	0.00140218	0.00788106
RNF216	1.64359	6.00318	3.19761	0.00159664	0.00874208
NMT1	1.64205	5.70027	3.12975	0.00199463	0.0103798
RORA	1.64186	7.17262	3.0928	0.002292	0.0115105
ASCC3	1.64051	6.16403	3.20059	0.00158096	0.00866798
YES1	1.64007	4.97817	3.22436	0.00146104	0.00815491
GFOD1	1.63994	5.73166	3.24361	0.00137015	0.00774313
KLRC3	1.63928	7.36173	3.10927	0.00218067	0.0110992
CNOT2	1.63872	6.46931	3.27061	0.00125154	0.00721704
ZNF254	1.63766	5.24522	3.2303	0.0014324	0.00802475
TFDP2	1.63722	6.45974	3.16823	0.00176034	0.00944018
AAK1	1.63658	7.73791	3.24899	0.00134573	0.00764564
NGLY1	1.63634	6.22373	3.17624	0.00171322	0.00924206
TSPAN5	1.63588	5.785	3.13403	0.00196704	0.010279
FTO	1.63569	5.53932	3.15765	0.00182101	0.00967228
RNGTT	1.63539	5.45463	3.22875	0.00143984	0.00806271
ABHD3	1.63325	5.8166	3.16379	0.00178475	0.00952998
SLC4A4	1.63266	4.98652	3.23325	0.00141841	0.00795748
PJA2	1.63165	6.70409	3.17205	0.00173698	0.00934101
SKAP2	1.63093	6.79695	3.21296	0.00151747	0.00838845
NIPBL	1.63018	7.06511	3.08336	0.00231748	0.011624
FOCAD	1.62889	4.84554	3.16933	0.00175256	0.00940412
ACBD5	1.62852	5.19609	3.21359	0.00151428	0.00837469
ARIH1	1.62813	5.75653	3.20292	0.00156883	0.00860931
PRPF4B	1.62794	6.69653	3.1055	0.0021578	0.0109967
PGP	1.62703	5.37002	3.18284	0.00167641	0.00908001
LRMP	1.6258	5.50765	3.21179	0.00152338	0.00841341
ANKHD1	1.62365	6.5695	3.14538	0.00189556	0.00999348
LIN52	1.62271	4.90722	3.17707	0.00170854	0.00922094
BBS9	1.62267	5.32402	3.1083	0.00214446	0.0109472
CSGALNACT2	1.62221	5.75785	3.13232	0.001978	0.0103155
XPO6	1.62158	5.32894	3.20826	0.00154131	0.00849301
BCR	1.6209	5.36149	3.17425	0.00172446	0.0092861
PIGL	1.6204	5.14546	3.20322	0.00156728	0.00860471
PTK2B	1.61822	5.87445	3.15616	0.00182994	0.00970549
UVRAG	1.61819	5.88127	3.0799	0.00234341	0.0117199
OSBPL9	1.61722	5.66316	3.05109	0.00257304	0.0126278
LUC7L2	1.61721	6.54355	3.10207	0.00218189	0.0111007
USP28	1.61591	5.86351	3.13506	0.00196044	0.0102505
VPS8	1.61566	5.43883	3.173	0.00173155	0.0093201
PCNX4	1.61351	6.24829	3.21158	0.00152442	0.00841531
NDUFV2	1.61351	6.51053	3.14724	0.00188411	0.00994181
ADNP	1.61289	5.6185	3.12239	0.00204289	0.0105717
ATF7IP2	1.61211	5.41124	3.12364	0.0020346	0.0105333
GALNT1	1.61153	5.7713	3.20472	0.00155949	0.00857753
CHCHD10	1.61148	5.45489	3.19307	0.00162076	0.0088221
CHD6	1.61072	6.13345	3.11755	0.00207522	0.0106758
DYRK2	1.60961	5.39259	3.15607	0.00183048	0.00970549
PHACTR4	1.60791	5.72091	3.19796	0.0015948	0.00873595
HLA-B	1.60711	10.7827	3.31331	0.00108323	0.00655204
CREBBP	1.60668	6.26598	3.08743	0.00228736	0.011492
NME2	1.60659	8.40335	3.15633	0.00182943	0.00970549
MIB1	1.60622	4.94195	3.1639	0.00178412	0.00952998
ERGIC1	1.60523	6.14102	3.11314	0.00210512	0.0108103
PATJ	1.60503	5.761	3.07498	0.00238071	0.0118446
MLLT3	1.60444	6.00897	3.08884	0.00227694	0.0114538
TRPM7	1.604	5.79495	3.13584	0.0019555	0.0102424
FTX	1.60361	7.08616	3.0792	0.00234907	0.0117365
DGKD	1.60349	6.14103	3.07676	0.00236717	0.011795
PRKRIP1	1.60277	5.6885	3.18497	0.00166465	0.00903249
FAM107B	1.60253	6.61714	3.00062	0.00301543	0.0141325
ATXN2	1.60167	6.09023	3.11683	0.00208009	0.0106909
AC008105.3	1.6009	6.4463	3.05825	0.00251167	0.0123769
AVL9	1.60037	5.40663	3.1656	0.00177416	0.009486
N4BP1	1.5981	5.59599	3.11868	0.00206764	0.0106632
AC131568.1	1.59762	4.68494	3.02374	0.00284392	0.0136483
CDK5RAP2	1.59661	5.3435	3.15654	0.00182766	0.00970332
PAXBP1	1.59643	5.1745	3.1485	0.00187635	0.0099052
CD226	1.59528	5.9995	3.10056	0.00219249	0.0111405
ZSWIM6	1.59279	4.85562	3.09815	0.00220962	0.011187
ZNF638	1.59208	6.73615	3.04879	0.00258865	0.0126683
CENPC	1.58744	6.27227	3.08542	0.00230213	0.0115518
ZMYND11	1.58698	6.12587	3.06567	0.00245276	0.0121362
PDCD4	1.5867	7.69223	3.13394	0.00196759	0.010279
RASAL3	1.5862	6.4715	3.04981	0.00258026	0.0126426
ST3GAL3	1.58575	5.12132	3.04831	0.00259265	0.0126776
ECHDC1	1.58574	5.48172	3.06424	0.00246404	0.012177
IRF1	1.5855	7.28724	2.87311	0.00473573	0.0198592
TTC13	1.58528	5.30366	3.11297	0.00210627	0.0108117
HIST1H1C	1.58508	5.17021	3.03742	0.00268408	0.0130297
BRD4	1.58499	6.06413	3.07943	0.00234696	0.0117328
ZC3HAV1	1.58449	6.63825	3.08051	0.0023388	0.0117055
PDXDC1	1.58397	5.68883	3.0383	0.0026766	0.0129988
PDCD6IP	1.58354	6.50273	3.0427	0.00263937	0.0128696
NLRC5	1.58268	6.01345	3.09342	0.00224363	0.0113194
CLASP2	1.58267	6.41633	3.16232	0.00179339	0.00956763
SH2D3C	1.58117	5.52171	3.05601	0.0025297	0.0124454
CST7	1.57988	8.94761	3.09016	0.00229327	0.0115121
SMAP2	1.57987	6.82755	3.10284	0.00217643	0.0110823
SLC25A13	1.57962	5.3464	3.11172	0.00211481	0.0108416
PIK3C3	1.57925	5.13111	3.10988	0.00212746	0.0108926
TAF10	1.57838	6.12825	2.90132	0.00417591	0.0180378
PCM1	1.57813	7.03118	2.96072	0.00343829	0.0155646
CDK17	1.57777	5.63665	2.97888	0.00322915	0.014937
NAP1L4	1.57767	7.36188	3.16715	0.00176515	0.00945004
DIAPH2	1.57541	5.58274	3.07628	0.00237077	0.011803
CAPZB	1.57516	7.40992	3.13127	0.00198476	0.0103418
PPP2R5C	1.57488	6.86981	2.99823	0.00303824	0.0142008
FAM89B	1.57361	5.50896	3.02534	0.00278954	0.0134449
DCAF6	1.57053	5.46291	3.07675	0.00236721	0.011795
XPO4	1.56989	5.509	3.07493	0.00238109	0.0118446
PKN1	1.56789	6.1254	3.03241	0.00272716	0.0132178
PSME4	1.56745	5.76892	3.05208	0.00256167	0.0125822
TPP2	1.56702	6.19641	3.0324	0.0027272	0.0132178
ZNF800	1.56601	6.06159	3.06061	0.00249285	0.0122992
2024-03-07	1.56563	6.18618	3.05269	0.00255667	0.0125628
ITK	1.5654	5.8314	2.99936	0.00302743	0.014171
TRA2A	1.56511	6.88065	3.05352	0.00254994	0.0125348
ZNF862	1.56501	4.8526	3.04519	0.00261851	0.0127885
FRS2	1.56342	5.25791	3.04734	0.00260064	0.0127115
DTNB	1.56281	5.12194	3.04411	0.00262758	0.0128173
ATAD2B	1.56151	5.9976	2.99514	0.00306793	0.0143229
ACIN1	1.56092	6.18485	3.02736	0.0027712	0.013388
FLOT2	1.56055	5.32418	3.09273	0.00224863	0.0113352
ZCCHC7	1.55991	6.6616	2.98227	0.00319444	0.0147878
ZNF652	1.55813	6.4814	3.00596	0.00296514	0.0139697
BMT2	1.5579	4.92144	3.05619	0.00252829	0.0124446
HSP90AA1	1.55658	8.90747	3.12506	0.00202529	0.0105064
MAPKAP1	1.55657	5.07809	3.02961	0.00275147	0.0133194
WDR37	1.55525	5.97129	2.98722	0.00314522	0.014616
TOP1	1.55512	6.1146	3.02736	0.00277118	0.013388
IGF2R	1.55475	5.62798	3.0894	0.00227283	0.0114381
TRAF5	1.55436	6.40851	3.00943	0.00293292	0.0139461
PARP15	1.5532	5.16283	3.07247	0.00239997	0.011914
SMURF2	1.55301	6.22031	2.97549	0.00326291	0.0150413
HDAC8	1.55245	5.93455	3.01654	0.00286774	0.0137231
LUC7L3	1.5524	7.93971	3.07283	0.00239721	0.0119052
LBR	1.55189	6.11773	3.01517	0.00288016	0.0137657
FAM222B	1.55179	5.39933	3.02842	0.00276187	0.0133644
RPS10	1.55128	10.2374	3.2168	0.00149823	0.00830494
BTBD10	1.55032	5.37126	3.02037	0.00283319	0.0136113
SLC39A11	1.54823	4.77058	2.92815	0.00381971	0.0168859
TMEM181	1.54819	5.62907	2.97805	0.0032369	0.0149552
SETD3	1.54769	5.30721	3.06704	0.00244208	0.0120932
DENND6A	1.54749	5.25314	3.05015	0.00257749	0.0126342
BAG1	1.54683	6.0465	2.96559	0.00336542	0.0153348
TM9SF2	1.54587	5.59849	2.94001	0.00364418	0.016343
ORC2	1.54552	5.61237	3.08292	0.00232073	0.0116354
AL592183.1	1.54537	5.14075	2.81358	0.0055514	0.0224605
ZMYND8	1.54527	6.22706	2.96638	0.00335714	0.015312
ZDHHC14	1.54523	5.10428	3.03909	0.00266985	0.0129815
HSPA4	1.54517	5.58393	2.9867	0.00315038	0.0146343
AKNA	1.54342	7.25905	3.01334	0.00289688	0.0138292
ABR	1.5422	5.06189	2.98324	0.00318467	0.0147494
MIR181A1HG	1.54157	5.55485	2.9623	0.00340012	0.0154289
BRAF	1.54146	6.30646	2.97496	0.0032684	0.0150551
SLC39A10	1.54082	6.82467	2.88642	0.00437444	0.0187253
HECA	1.54026	5.16382	2.94135	0.00363744	0.0163264
UBA3	1.53681	5.45989	3.00294	0.00299354	0.0140627
MARK3	1.53648	6.13543	2.86974	0.00455542	0.0192454
ZNF92	1.53585	5.49206	3.01344	0.00289601	0.0138292
R3HCC1L	1.53468	5.15241	3.03189	0.00273162	0.0132339
SASH3	1.53415	5.84763	2.9593	0.00343213	0.0155541
DAB1	1.53361	4.8275	2.93649	0.00368477	0.016452
DNAJC21	1.53306	5.535	3.00694	0.00295601	0.0139697
FER	1.53259	5.15269	2.96919	0.00332785	0.0152071
AC087854.1	1.53243	4.64355	2.94447	0.00359624	0.0161824
RPS6KA5	1.53203	6.39744	2.91059	0.00399067	0.0174559
RAB2A	1.53187	6.91267	3.04453	0.00262405	0.0128052
CA5B	1.53091	5.64931	2.99202	0.00309818	0.0144251
STYK1	1.5308	5.01143	2.91489	0.00395511	0.0173519
EPC1	1.53031	7.71884	3.02643	0.00277938	0.0134114
KLHDC4	1.53028	5.58089	3.03427	0.00271108	0.0131502
BMPR2	1.53013	5.12778	2.97369	0.00328136	0.0150918
MSRA	1.52928	5.02489	3.01901	0.00284543	0.0136483
KLRC4	1.52825	5.33345	2.9219	0.00385639	0.0170231
EDEM3	1.52696	5.14328	3.02538	0.00278867	0.0134449
GSAP	1.52652	5.53954	3.01414	0.00288958	0.0138052
SNHG14	1.52631	6.11574	2.97473	0.00327076	0.0150602
PTGES3	1.52576	7.6689	2.92116	0.00391019	0.017204
HSP90AB1	1.52519	8.1878	2.96919	0.00334329	0.0152545
GPATCH8	1.52452	6.97882	2.91105	0.00400843	0.0175149
GLG1	1.52436	6.86296	2.9059	0.0040487	0.0176398
ZFHX3	1.5237	5.54383	2.92791	0.00378315	0.0167611
HEATR5B	1.52348	5.52594	2.93269	0.00372772	0.016571
ATE1	1.52332	5.66886	2.97718	0.00324579	0.0149738
IDH1	1.52327	5.15775	3.01158	0.00291306	0.0138735
CHPT1	1.52293	5.6393	3.00604	0.00296442	0.0139697
ABI1	1.52189	6.03067	2.92897	0.00377309	0.0167349
ARL4C	1.5212	7.96395	2.99904	0.0030305	0.0141744
ZFX	1.52053	5.96752	2.9295	0.00376465	0.0167159
SNRK	1.52015	6.14978	2.98376	0.00317957	0.0147359
ZNF131	1.51972	6.39903	2.96466	0.00337523	0.0153626
PGGHG	1.51954	5.45621	2.92633	0.00380175	0.0168373
MRPL1	1.51883	5.39213	2.87869	0.00440032	0.018792
CPSF6	1.51871	5.72014	2.94246	0.00361657	0.0162678
FAM13B	1.51816	6.13716	2.91867	0.00389267	0.0171394
DIP2B	1.51728	5.33402	2.9338	0.00371491	0.0165437
HIPK2	1.51646	5.4781	2.9659	0.00336217	0.0153291
EXOC6B	1.51568	4.84425	2.96805	0.00333969	0.01525
RSRP1	1.5151	8.26165	2.9875	0.00314249	0.0146089
STX17	1.51456	5.75765	2.96435	0.00337855	0.0153626
PIK3AP1	1.51455	5.54179	2.99791	0.00304133	0.0142097
SEL1L3	1.51441	5.08846	2.97101	0.00330897	0.0151459
MAP4K5	1.51393	5.47317	2.959	0.00343532	0.0155627
PRPF18	1.51336	5.24411	2.98847	0.00313291	0.01457
PTS	1.51285	5.1273	2.96424	0.00337969	0.0153626
CNTRL	1.5115	6.37448	2.92482	0.00381951	0.0168859
RAP1GAP2	1.51125	5.16654	2.92025	0.00387372	0.0170809
KPNA4	1.51099	5.81223	2.93686	0.00367991	0.0164486
SRPK1	1.51014	5.55486	2.95053	0.00352711	0.0159128
A2M	1.50945	4.75103	2.93733	0.00367451	0.0164305
PBRM1	1.50935	5.8229	2.95063	0.00352594	0.0159128
PAK2	1.50866	6.89338	2.94104	0.0036325	0.0163213
TPK1	1.50768	5.1423	2.8199	0.00528785	0.0216922
NCK1	1.50732	6.28298	2.89201	0.00422485	0.0182018
MSH3	1.50723	5.46714	2.93364	0.0037168	0.0165461
MSN	1.50639	7.80969	3.00535	0.00297086	0.0139779
BTBD1	1.50629	5.25281	2.93318	0.00372199	0.0165631
AKAP13	1.50626	7.87943	3.02352	0.00280507	0.0134931
FBXW8	1.50522	5.14704	2.96329	0.00338967	0.0154021
MOGS	1.50522	5.61848	2.96444	0.00337756	0.0153626
TBCD	1.50451	5.17585	2.94575	0.00357978	0.0161204
ACTN4	1.50437	7.23075	2.92496	0.0038178	0.0168859
NMT2	1.50345	6.19564	2.9239	0.00383029	0.0169265
PRKX	1.5023	5.94045	2.91383	0.00395112	0.0173461
TMPO	1.50147	6.13948	2.89192	0.00422592	0.0182018
RPL5	1.50012	10.8581	2.90223	0.00442194	0.0188644
ADK	1.4999	5.96978	2.82497	0.00522068	0.0214751
LCORL	1.49801	5.42812	2.89222	0.0042221	0.0182018
ADGRE5	1.49787	6.85836	2.9481	0.0035538	0.0160153
TET3	1.4969	4.91512	2.93479	0.00370353	0.0165174
UBR1	1.49646	5.73146	2.93435	0.00370862	0.0165218
ATM	1.49637	8.22211	3.01319	0.00289826	0.0138303
S100PBP	1.49625	5.98505	2.87487	0.00445191	0.0189466
RRP1B	1.49603	5.28105	2.97441	0.00327399	0.0150693
B4GALT1	1.49588	6.35606	2.81182	0.00541089	0.0221068
HERC2	1.49481	6.31226	2.80179	0.00555097	0.0224605
BCKDHB	1.49419	4.91467	2.91903	0.00388826	0.0171262
ABCF1	1.49325	6.06899	2.83427	0.00503469	0.0208951
TRAK1	1.49287	4.79332	2.93245	0.00373048	0.0165764
CCNI	1.49141	8.70469	2.78902	0.00615796	0.0243033
SUCLG2	1.49138	6.32026	2.8986	0.00414034	0.0179451
GTDC1	1.49	5.18723	2.83006	0.00509893	0.021082
JAK2	1.48759	5.32774	2.92143	0.0038596	0.017031
PRDX6	1.48715	6.42127	2.88957	0.00425645	0.0183081
CCDC7	1.48663	5.05274	2.88005	0.00438207	0.0187472
TCP11L1	1.48622	4.731	2.92249	0.00384704	0.0169932
EXOC6	1.48587	5.38609	2.87313	0.00447553	0.0190124
PCNX1	1.48547	6.49397	2.81634	0.00531355	0.0217902
HIBCH	1.48516	5.95861	2.88055	0.00437539	0.0187253
DCAF5	1.48455	5.81666	2.86144	0.00463751	0.0195138
GRAMD1A	1.48345	5.61119	2.85198	0.00477234	0.0199849
BTD	1.4832	5.16142	2.8768	0.00442575	0.0188693
ZNF654	1.48295	5.16519	2.86664	0.00456476	0.0192626
ANKMY1	1.48228	5.0154	2.9292	0.00376816	0.0167254
SENP5	1.48121	5.551	2.93437	0.00370836	0.0165218
ZFPM1	1.4808	4.82768	2.83199	0.00507435	0.0210091
PDSS2	1.48072	5.07744	2.69863	0.00787769	0.0294086
TBC1D1	1.48062	5.442	2.94227	0.00361866	0.0162711
CD3E	1.48046	7.35321	2.64583	0.00943131	0.0337483
ACBD3	1.47961	5.37664	2.84621	0.00485642	0.0203088
RBM26	1.47936	5.68762	2.82409	0.0051961	0.0213865
RALGPS2	1.47841	5.20407	2.91106	0.00398497	0.017444
EYA3	1.47839	5.12712	2.88513	0.00431465	0.0185113
PDCD2	1.47757	6.04036	2.86559	0.00457935	0.0193107
HBS1L	1.47681	5.51993	2.86613	0.00457185	0.0192858
PURA	1.4767	5.92711	2.81087	0.0054014	0.0220755
SINHCAF	1.47669	5.89431	2.87192	0.00449209	0.0190559
MDN1	1.47645	5.28285	2.80776	0.00548011	0.0222764
RFFL	1.47598	5.029	2.90612	0.00404595	0.0176342
PDE3B	1.4749	4.67338	2.73433	0.00695982	0.0267661
RUFY1	1.47408	5.20231	2.86852	0.00453871	0.0192131
HLCS	1.47406	5.01476	2.90505	0.00405923	0.0176602
HNRNPDL	1.47369	7.72576	2.87401	0.00446348	0.0189812
TRABD	1.47322	6.6028	2.82048	0.00524795	0.0215725
EMB	1.47297	7.13635	2.88377	0.00433254	0.0185815
SEC24B	1.47226	5.05358	2.83841	0.0049723	0.0206575
IKZF3	1.47188	6.61914	2.80235	0.00554092	0.0224331
AC118549.1	1.47165	5.66856	2.9117	0.00397712	0.0174203
RPS26	1.47018	10.0595	2.90286	0.00414107	0.0179451
PUM1	1.46955	5.89646	2.8331	0.00505251	0.0209474
TSEN54	1.46953	6.49335	2.83154	0.00507626	0.0210099
LRRC8C	1.46861	5.00249	2.86854	0.00453848	0.0192131
ICE1	1.46859	5.38919	2.86712	0.0045581	0.019248
METTL15	1.46844	5.24424	2.86244	0.00462345	0.0194627
NR3C1	1.46837	7.11307	2.82625	0.00515783	0.0212874
TASOR	1.46794	5.15501	2.90224	0.0040944	0.0177876
UBTF	1.46715	5.77863	2.85299	0.00475788	0.0199382
PSMB7	1.46697	5.79631	2.80639	0.00547435	0.0222606
SARS	1.46586	5.63293	2.77239	0.00605761	0.0240334
UBE2K	1.46523	6.10349	2.81959	0.00526193	0.0216226
RBM33	1.46487	6.1846	2.83489	0.00502534	0.0208634
EP300	1.46487	5.80829	2.84442	0.00488287	0.0203703
LLGL2	1.46469	5.69064	2.78901	0.00576578	0.0230933
ITGAL	1.46313	7.22972	2.8909	0.00423923	0.0182526
SSBP4	1.46312	5.67287	2.87534	0.00444554	0.0189316
VEGFB	1.46289	5.07219	2.80446	0.00550605	0.0223444
PLEKHA2	1.46164	5.82339	2.87461	0.00445535	0.0189533
RBL1	1.46136	4.93673	2.87015	0.00451624	0.0191448
WASHC2C	1.46132	5.01252	2.88715	0.00428812	0.0184171
USP7	1.4601	5.37078	2.82513	0.00517522	0.0213171
WNK1	1.45977	6.32102	2.79823	0.00560952	0.0226257
PDK3	1.45955	5.53591	2.81833	0.00528196	0.0216902
ESCO1	1.45916	5.92947	2.82429	0.00518827	0.0213636
TASP1	1.4579	5.17056	2.80996	0.0054161	0.0221182
CEP57	1.45748	6.31287	2.78551	0.00582615	0.0232757
MTMR3	1.45668	5.00913	2.84574	0.00486336	0.0203308
CD38	1.45643	5.71998	2.75635	0.00635169	0.0249217
2024-03-06	1.45632	6.2877	2.77633	0.00598714	0.023785
TACC1	1.45615	6.1165	2.8067	0.00546924	0.0222473
PCNX2	1.4555	4.84101	2.79892	0.00559789	0.0225956
OGT	1.45475	6.57533	2.88955	0.00425667	0.0183081
TWF2	1.45463	5.67911	2.78552	0.005826	0.0232757
MTOR	1.45383	4.97711	2.8586	0.00467761	0.0196496
ANKRD11	1.45348	7.28742	2.76013	0.00631548	0.0248038
TUT7	1.45306	5.76776	2.80526	0.0054929	0.0223135
NUB1	1.45248	5.81459	2.78202	0.0058868	0.0234481
STAT5B	1.45193	5.53011	2.87484	0.0044522	0.0189466
SFSWAP	1.45174	5.40712	2.85899	0.00467213	0.0196402
XPC	1.45168	5.52239	2.80749	0.00545641	0.0222154
CNOT4	1.45147	6.57036	2.92538	0.00381285	0.0168741
PDCD7	1.45141	5.7491	2.87676	0.00442623	0.0188693
APC	1.45123	5.50849	2.80866	0.00543732	0.0221773
SS18	1.4503	5.67199	2.8422	0.00491573	0.0204859
METTL16	1.44918	5.33357	2.87915	0.00439416	0.0187829
SMCHD1	1.44811	7.5124	2.86778	0.00454893	0.0192454
ACYP2	1.44669	6.35193	2.76815	0.00615988	0.0243033
SERBP1	1.44581	7.86895	2.84175	0.00492229	0.0205061
YARS	1.44502	5.39765	2.79803	0.00561286	0.0226257
TM9SF3	1.44489	5.73168	2.86068	0.00464818	0.0195463
TRADD	1.44488	5.01906	2.85032	0.0047965	0.0200722
OGDH	1.44479	6.07845	2.7833	0.00586457	0.0234059
ITGAX	1.44386	6.09354	2.69697	0.00764785	0.0287193
NOL4L	1.44299	5.48355	2.74661	0.00653672	0.0254656
CDK8	1.44279	5.12957	2.78576	0.00582177	0.0232736
ZFAND6	1.44158	6.26375	2.7868	0.00580385	0.0232173
TNRC6C	1.44122	6.58926	2.80302	0.00552971	0.0224027
ITGAM	1.43989	6.59662	2.87718	0.00442066	0.0188644
OPTN	1.43989	6.77796	2.73368	0.00678965	0.0262309
ARHGAP45	1.43844	6.31884	2.74188	0.00662826	0.0256978
TSC22D1	1.43722	5.16937	2.74928	0.00648546	0.0253239
GPCPD1	1.43721	5.74417	2.82705	0.0051453	0.0212446
SPCS3	1.43704	6.16811	2.76475	0.0061961	0.0244064
BTBD7	1.43657	5.26609	2.80128	0.00555857	0.022482
LAMP1	1.4361	5.67995	2.79094	0.00573263	0.0229858
GSK3B	1.43561	6.02675	2.79472	0.00566852	0.0227968
UBE2H	1.43349	5.82149	2.71562	0.00715789	0.0273213
RNF38	1.43348	5.08057	2.71326	0.00720823	0.0274305
RPL29	1.43343	11.1324	2.87687	0.00455125	0.0192454
PDS5B	1.43273	5.94396	2.8042	0.00551037	0.0223469
TES	1.43185	6.3997	2.73328	0.00679762	0.0262533
MYO1F	1.43165	8.26378	2.85872	0.00467585	0.019649
ZNF827	1.43163	5.64793	2.76592	0.00617469	0.0243379
USP12	1.43147	4.85546	2.7783	0.00595228	0.0236621
LYPLA1	1.43062	5.77782	2.7482	0.0065062	0.0253712
TASOR2	1.42983	5.49859	2.81378	0.00535449	0.0219209
RPS21	1.42881	11.1248	2.93745	0.00368896	0.0164585
SF3B3	1.42853	5.22959	2.80675	0.00546845	0.0222473
CD53	1.42688	7.69794	2.82732	0.00514118	0.0212348
CEP95	1.42499	5.4709	2.77151	0.00607336	0.0240782
WSB1	1.42438	7.03187	2.79805	0.00561253	0.0226257
RBBP6	1.42422	6.38324	2.74765	0.0065168	0.0254044
NUP98	1.42414	5.30226	2.75289	0.00641686	0.0251121
GRB2	1.42392	6.6771	2.71952	0.00707691	0.0271009
RABGAP1	1.42326	5.2043	2.78057	0.0059123	0.0235342
KDM3B	1.42296	5.40688	2.8331	0.00505245	0.0209474
OFD1	1.42274	6.79869	2.70967	0.00728321	0.027651
HECTD1	1.42237	6.38061	2.69919	0.0075326	0.0283862
GIGYF1	1.42156	5.39881	2.72604	0.00694333	0.0267305
PSPC1	1.42071	5.67867	2.74377	0.00659153	0.0256048
SLC38A1	1.42054	7.16053	2.79916	0.00559393	0.0225923
MALT1	1.41928	5.95085	2.78254	0.00587774	0.0234275
L3MBTL4	1.41892	4.63279	2.49549	0.014302	0.0464785
POM121C	1.4187	5.00283	2.7951	0.00566211	0.0227786
SLC35E2B	1.41856	5.19817	2.73766	0.00671099	0.0259778
ADCY9	1.41823	4.82938	2.76533	0.00618549	0.0243725
DISC1	1.41711	5.0279	2.78718	0.00579717	0.023206
ATF7	1.41702	5.39238	2.79603	0.00564646	0.0227308
DCP2	1.41651	6.10327	2.65223	0.00861739	0.0315648
DENND2D	1.41615	7.15117	2.76818	0.00613352	0.0242628
ERO1B	1.4159	5.50986	2.80832	0.00544283	0.0221923
PREP	1.41489	4.88351	2.75405	0.00639507	0.0250593
TNKS2	1.41464	5.87312	2.71884	0.00709108	0.0271349
TLE5	1.41416	8.01293	2.85243	0.00476586	0.0199647
MICU1	1.41402	4.9498	2.75702	0.00633912	0.0248804
PDCD10	1.41353	6.22826	2.74551	0.00655793	0.0255268
HPCAL1	1.41203	5.84915	2.69063	0.00769734	0.0288445
CTNNBIP1	1.41165	5.54726	2.73553	0.00675295	0.0261058
DERA	1.41116	5.04939	2.77142	0.0060749	0.0240782
IQSEC1	1.41111	5.12013	2.75129	0.00644716	0.0252062
RIPK1	1.41084	5.47391	2.80272	0.00553477	0.0224157
MCM9	1.41082	5.16674	2.69941	0.00750389	0.0283285
SQSTM1	1.41034	6.96116	2.73211	0.00682101	0.0263268
DYNC1LI2	1.41019	5.40161	2.75361	0.00640324	0.0250832
HIVEP1	1.40956	4.80155	2.77915	0.00593735	0.0236105
BRWD3	1.40891	5.34504	2.73243	0.00681458	0.0263104
BAZ1B	1.40877	5.84395	2.62014	0.00945567	0.0338247
AL157402.2	1.40845	4.64614	2.66898	0.0082336	0.0304454
ZNF236	1.4077	4.93955	2.76714	0.00615241	0.0242977
HNRNPAB	1.40757	5.84556	2.64481	0.00879778	0.0320796
RAB27B	1.40742	5.34679	2.78269	0.00587522	0.0234265
WWP1	1.40723	5.54832	2.74248	0.00661654	0.0256688
ARRB1	1.40682	5.16822	2.71477	0.00717567	0.0273459
MSL2	1.40645	5.29678	2.74505	0.00656676	0.0255302
GOLGA4	1.40586	6.9378	2.64212	0.00886545	0.0322776
LINC01684	1.40439	5.79003	2.70159	0.00745647	0.0282112
MBNL2	1.4043	5.53904	2.73611	0.00674145	0.026078
FAF2	1.4032	5.25983	2.75334	0.00640835	0.025095
GTF2F2	1.40204	5.69302	2.71071	0.00726107	0.0276017
DHRS3	1.40154	5.06385	2.76019	0.00628023	0.0246894
CD44	1.40028	9.01	2.8409	0.00493498	0.0205448
ATP6V0E2	1.40003	5.73971	2.69372	0.00762863	0.0286649
DUS1L	1.39888	5.18441	2.76123	0.0062609	0.0246215
VOPP1	1.39806	6.0225	2.6782	0.00797901	0.0297225
ROCK1	1.39724	7.16382	2.66354	0.00835905	0.0308526
WAC	1.39622	6.9114	2.69102	0.00768874	0.028828
MAP2K4	1.39606	5.32764	2.76715	0.00615232	0.0242977
GTPBP6	1.39535	4.86259	2.74501	0.00656745	0.0255302
RALY	1.39477	6.8468	2.80489	0.00549886	0.0223259
RPL30	1.39474	12.0392	2.86343	0.00468954	0.0196817
CLNS1A	1.39434	6.39222	2.66296	0.0083372	0.0307908
ZNF394	1.39336	5.43558	2.76595	0.00617418	0.0243379
ATG7	1.39286	4.85612	2.69494	0.00760171	0.0285994
YTHDF3	1.3924	5.06681	2.7485	0.00650049	0.0253571
ATF6	1.39076	5.76979	2.71237	0.00722609	0.027486
GOLGB1	1.38906	6.17451	2.62377	0.00932522	0.0334998
SPPL2A	1.38877	5.89441	2.68379	0.00785118	0.0293278
GPR174	1.38777	5.34518	2.72294	0.00700662	0.0269226
PAWR	1.38701	4.98211	2.73637	0.00673639	0.0260668
ARHGAP10	1.38643	5.26535	2.69836	0.0075268	0.0283862
BCL11B	1.38596	5.80262	2.69003	0.00771081	0.0288839
ASXL2	1.38549	5.55221	2.70729	0.00733386	0.0277941
ARPC5L	1.38541	7.20092	2.70147	0.00745904	0.0282121
EEA1	1.38459	5.63943	2.70725	0.00733471	0.0277941
RICTOR	1.38446	6.80871	2.6381	0.00895243	0.0325231
NBAS	1.38426	5.44483	2.62293	0.0093474	0.0335268
REEP3	1.38396	4.8198	2.68714	0.0077754	0.0290807
TNRC18	1.38393	5.17786	2.68025	0.00793191	0.0295706
LEPROTL1	1.38388	6.70882	2.63778	0.00896044	0.0325254
SENP6	1.38353	6.57144	2.64636	0.0087434	0.031928
SACM1L	1.38347	6.23588	2.66812	0.00821433	0.0303928
ACBD6	1.38314	5.93271	2.6906	0.00769792	0.0288445
SYNE2	1.38173	6.16905	2.65147	0.00861654	0.0315648
TRIM33	1.38144	6.05731	2.66829	0.00821032	0.0303873
MAX	1.38008	6.50735	2.72191	0.00702767	0.0269521
TMED5	1.37878	5.58142	2.69414	0.00761933	0.0286567
NIN	1.37793	6.04006	2.64322	0.00882236	0.0321595
XPR1	1.37723	4.93958	2.65705	0.00847981	0.0312315
STK24	1.3772	4.72649	2.71484	0.00717438	0.0273459
DOCK9	1.37673	5.22592	2.6649	0.00829078	0.0306287
PAIP2	1.37673	7.00181	2.64798	0.00870671	0.0318534
RBM25	1.37663	7.41853	2.6848	0.00782825	0.0292512
CLINT1	1.37635	6.24841	2.59722	0.0100533	0.0354478
POGZ	1.37587	5.6467	2.731	0.00684322	0.0263956
BTG1	1.37498	10.4881	2.86748	0.00455317	0.0192454
SUMF1	1.37387	5.19523	2.67027	0.00816354	0.0302605
WAPL	1.3734	5.78154	2.70395	0.00740555	0.0280273
SRM	1.37315	5.33657	2.5617	0.0112022	0.0386059
IST1	1.37255	5.71187	2.57059	0.0108704	0.0377071
CBX3	1.37251	6.97662	2.59677	0.0100946	0.0355622
STAU1	1.37239	5.99705	2.66751	0.00822866	0.0304364
LRRFIP1	1.37163	7.53967	2.67423	0.00807092	0.0299816
FCRL6	1.37115	5.50443	2.69806	0.00753329	0.0283862
MAP2K6	1.36936	5.18797	2.64877	0.00868337	0.0317872
ILRUN	1.3693	5.25529	2.7081	0.00731661	0.0277429
SDCCAG8	1.36912	5.73861	2.63307	0.00908173	0.0329063
GALNT10	1.3685	5.22989	2.57056	0.0108427	0.0376485
VPS54	1.36812	4.84426	2.6876	0.00776508	0.0290691
OSBPL3	1.3673	5.36411	2.68321	0.00786449	0.0293684
ELOVL5	1.36698	5.64483	2.5872	0.0103409	0.0362606
MORC3	1.36677	6.31959	2.67094	0.00814774	0.0302112
NOP58	1.36662	5.71242	2.54891	0.0115518	0.0395531
SELENOH	1.36656	7.70743	2.62801	0.00927306	0.0333891
RAB7A	1.3662	6.63863	2.71013	0.00727354	0.0276404
PLEKHO1	1.36582	5.35048	2.67261	0.0081087	0.0301127
KRIT1	1.36535	5.75307	2.61472	0.0095679	0.0341452
ALMS1	1.36474	4.83452	2.61403	0.00958791	0.0341805
ACSL3	1.3644	5.27136	2.71613	0.00714725	0.0272979
PPIL2	1.36437	5.13191	2.69386	0.00762561	0.0286625
GTF2IRD2B	1.36429	4.65743	2.62374	0.00932602	0.0334998
USP24	1.36394	5.35734	2.68198	0.00789251	0.0294526
PIKFYVE	1.36346	5.43665	2.70831	0.00731213	0.0277347
SP3	1.36338	6.10503	2.64831	0.00869496	0.03182
SERGEF	1.36056	5.03526	2.67236	0.0081145	0.030124
RETREG3	1.36043	5.44766	2.69975	0.00749646	0.0283093
AL645568.1	1.36034	4.86548	2.68668	0.00778587	0.0291108
PLAA	1.35988	5.13268	2.61394	0.00958912	0.0341805
SGK3	1.35925	5.88889	2.5627	0.0110799	0.0382478
TPM3	1.35909	7.90836	2.6939	0.00762472	0.0286625
HOOK3	1.35892	5.8131	2.6544	0.0085446	0.0313553
SSNA1	1.35888	6.20346	2.60921	0.00971822	0.0345186
PPP2R2D	1.35866	4.99284	2.66278	0.00834145	0.030797
CAST	1.35865	7.43518	2.64217	0.0088488	0.0322462
TET2	1.35854	5.54822	2.62711	0.00923703	0.0333389
PDE4D	1.35783	5.4495	2.63809	0.0089525	0.0325231
AHI1	1.35739	5.89256	2.60438	0.00985195	0.0349184
YY1	1.35696	6.786	2.65314	0.00857537	0.0314587
PPIP5K2	1.35645	6.0222	2.57019	0.0108464	0.0376505
MT-CYB	1.35624	11.3344	2.80815	0.00545073	0.022202
USP48	1.35554	5.78588	2.59291	0.0101761	0.035797
LRRC8D	1.35431	4.73824	2.62379	0.00932467	0.0334998
PRKCQ-AS1	1.35398	6.1193	2.55847	0.0112072	0.0386059
ROCK2	1.3529	5.04465	2.63788	0.00895787	0.0325254
MTAP	1.35289	5.06675	2.58955	0.0102727	0.0360531
TTBK2	1.3525	5.20422	2.62794	0.00921529	0.0332804
MLLT6	1.35242	6.18571	2.64183	0.00885755	0.0322586
SIPA1L3	1.35116	4.97041	2.64022	0.00889839	0.0323683
MAPK14	1.35105	5.61443	2.61815	0.00947534	0.033875
CHFR	1.3502	5.42848	2.6522	0.00859865	0.0315153
HERC3	1.34944	5.21488	2.62657	0.00925127	0.0333604
PHLPP1	1.34944	4.92162	2.64573	0.00875918	0.0319678
ZMYM6	1.34917	5.08069	2.60431	0.00985398	0.0349184
LINC01588	1.34854	4.94458	2.59424	0.010138	0.0356945
ZER1	1.34795	4.74865	2.63254	0.0090953	0.0329455
HIPK3	1.34789	5.52859	2.62686	0.00924353	0.0333424
ARIH2	1.34788	5.7904	2.64628	0.00874561	0.031928
ACTR2	1.34774	7.10499	2.61292	0.00961689	0.0342593
NARF	1.34672	6.36907	2.62333	0.00933689	0.033519
CSNK1G1	1.34625	5.22379	2.53018	0.0121541	0.0410681
CTCF	1.34597	6.03379	2.60309	0.00988806	0.0349673
CYP20A1	1.34585	5.55814	2.65609	0.00850324	0.0312505
UBE4B	1.3447	4.96653	2.62306	0.009344	0.0335246
TRRAP	1.3441	5.44223	2.5959	0.0100906	0.0355585
EFHD2	1.34387	7.47158	2.67807	0.00798195	0.0297243
DTD1	1.34357	5.43072	2.55451	0.0113317	0.0389543
SMARCAD1	1.34311	4.94861	2.62613	0.00926289	0.0333824
C1GALT1	1.34061	6.08304	2.53062	0.012125	0.0409928
NCOA3	1.34025	6.24298	2.58091	0.0105253	0.0367687
TBC1D19	1.33978	4.91408	2.64425	0.00879652	0.0320796
KLF2	1.33977	7.65858	2.58792	0.0103601	0.0363071
FBXW4	1.33895	5.0814	2.59335	0.0101634	0.0357631
TM7SF3	1.33829	5.26293	2.61451	0.00957366	0.0341557
OLA1	1.33804	6.31197	2.62919	0.00918257	0.0332019
SLC25A12	1.33765	5.29563	2.60297	0.00989147	0.0349692
HK1	1.33602	5.5842	2.62242	0.00936112	0.033556
AATF	1.33592	5.86436	2.6288	0.00919269	0.0332186
CEP350	1.33566	6.66553	2.55784	0.0112271	0.0386497
ABHD2	1.33483	5.79048	2.62126	0.00939183	0.0336462
SHLD2	1.33455	5.3431	2.62442	0.00930797	0.0334749
PUM2	1.33362	6.65181	2.62617	0.00926171	0.0333824
TPD52	1.33268	5.44301	2.60921	0.00971827	0.0345186
ANKS1A	1.33246	4.65772	2.61763	0.0094891	0.0339141
RAPGEF1	1.3324	5.48558	2.61275	0.00962154	0.0342657
ZNF565	1.33148	4.66809	2.5899	0.0102625	0.0360277
RPRD2	1.3311	6.29608	2.53883	0.0118364	0.0402196
MAP3K2	1.33072	6.15015	2.57342	0.0107486	0.0373864
ZFR	1.33013	6.1795	2.54682	0.0115766	0.0396156
AL627171.2	1.3282	5.35754	2.47364	0.0143128	0.0464885
CTSD	1.32806	7.05768	2.61575	0.00954006	0.034066
PSMA6	1.32798	6.59	2.626	0.0092662	0.0333843
GYPC	1.32627	7.46252	2.60069	0.0099553	0.0351639
IGFBP7	1.32627	5.72862	2.49473	0.013443	0.0442709
ELF1	1.32415	7.61414	2.62853	0.00919989	0.0332347
GSTP1	1.32343	8.66526	2.60692	0.00978551	0.0347268
AUH	1.32325	5.11834	2.51527	0.0126323	0.0422817
SNRNP200	1.32323	6.0026	2.58887	0.0102924	0.0361115
NUBPL	1.32292	4.79122	2.55851	0.011206	0.0386059
C2CD5	1.32273	4.80901	2.56803	0.0109121	0.0378134
AL590807.1	1.3226	4.54676	2.5431	0.0116967	0.039925
AC007038.1	1.32216	5.32819	2.50458	0.0130088	0.0431233
RBMS1	1.31978	7.17157	2.63202	0.00910878	0.0329845
SEPTIN6	1.31934	8.07472	2.56284	0.0111084	0.0383283
GPBP1L1	1.31928	5.94933	2.54024	0.0117901	0.0401189
CBL	1.31842	5.47022	2.5422	0.0117261	0.0399463
SNX2	1.31838	5.6751	2.54458	0.0116489	0.0397842
FOXO1	1.31719	5.06004	2.56642	0.0109613	0.0379084
TSPAN32	1.31707	6.47029	2.57579	0.0106776	0.0371929
SPATA13	1.31663	6.0142	2.55726	0.0112452	0.0387011
NUMB	1.31655	5.53513	2.56721	0.0109371	0.037873
CDK19	1.31649	5.70279	2.50592	0.0129612	0.0430247
TRMT11	1.31403	4.87474	2.58129	0.0105141	0.0367399
FAM117B	1.31334	5.06421	2.47652	0.0140772	0.045884
KMT2A	1.31326	7.09775	2.54053	0.0117884	0.0401189
COX10-AS1	1.31244	4.79439	2.46199	0.0146586	0.0472937
SMURF1	1.31244	4.77119	2.5625	0.0110818	0.0382478
LPGAT1	1.31234	6.30582	2.45998	0.0147938	0.0476664
TRIO	1.31213	5.00648	2.52386	0.0123367	0.0415456
DNAJB14	1.31029	6.80283	2.52376	0.0123402	0.0415457
ZNF428	1.31008	5.96596	2.55673	0.0112618	0.0387471
PLEKHA5	1.3099	4.73747	2.51053	0.012798	0.0427133
ACADM	1.30859	5.65919	2.51692	0.012575	0.042125
NRBP1	1.30832	5.70824	2.48817	0.0136067	0.0446881
ATP2A3	1.30783	5.44215	2.58294	0.0104655	0.0366127
TAPBP	1.30772	7.06403	2.55132	0.0114327	0.0392456
PDHX	1.30757	4.92812	2.57766	0.0106217	0.0370197
GZMM	1.30703	8.07697	2.52146	0.012495	0.0419149
TXNL4A	1.30504	6.12373	2.43693	0.0156688	0.0496377
CHD9	1.3043	7.41484	2.53396	0.011997	0.0406382
USP33	1.3042	6.42574	2.50545	0.012978	0.0430616
HMOX2	1.30366	6.40785	2.57882	0.0105872	0.0369101
PDIA3	1.3028	7.2935	2.54835	0.0115277	0.039493
CCNDBP1	1.30259	6.73019	2.56641	0.0109615	0.0379084
MTMR1	1.3024	4.75537	2.55284	0.0113844	0.0390909
HNRNPUL1	1.30165	6.18542	2.5017	0.0131121	0.0433527
CASP8	1.30159	6.71324	2.5116	0.0127604	0.0426159
TBK1	1.3013	5.09651	2.54042	0.011784	0.0401189
OTULIN	1.3003	5.17956	2.5078	0.0128943	0.0429018
RELCH	1.29979	5.52916	2.53249	0.0120459	0.0407709
DDX39B	1.29882	6.52072	2.45684	0.014816	0.0477251
BBC3	1.29869	5.28508	2.53387	0.0119999	0.0406382
LSM14A	1.2978	6.48575	2.52688	0.0122341	0.0412808
USP22	1.29746	5.12208	2.54728	0.0115618	0.0395763
PITPNB	1.29699	5.65436	2.50808	0.0128844	0.0429018
CEP192	1.29645	5.22688	2.55862	0.0112025	0.0386059
PITPNA	1.29643	4.83424	2.53183	0.012068	0.0408343
SLC38A2	1.29628	7.05989	2.52324	0.0123576	0.0415928
MINDY3	1.29552	5.03441	2.55513	0.011312	0.0388976
DCAF7	1.29513	6.1447	2.51995	0.0124705	0.0418794
SECISBP2L	1.29455	5.50464	2.49484	0.0133608	0.0440604
CEBPZOS	1.2943	5.66698	2.52942	0.0121487	0.0410614
NPEPPS	1.29365	6.07869	2.4979	0.0132494	0.0437585
LNPEP	1.29332	6.91041	2.49065	0.0135147	0.0444615
ARHGEF7	1.29319	5.08039	2.53905	0.0118292	0.0402065
REPS1	1.29293	4.92839	2.51698	0.012573	0.042125
ZNF506	1.29278	5.32073	2.51366	0.0126882	0.0424098
SIK2	1.29237	4.70096	2.54237	0.0117206	0.0399425
SNX29	1.29199	5.57203	2.48445	0.0137455	0.0449972
NDUFS1	1.29186	5.0545	2.52179	0.0124074	0.0417138
SPTLC1	1.29177	4.98219	2.52697	0.0122313	0.0412808
AGTRAP	1.29172	5.74378	2.53639	0.0119166	0.0404354
ARHGEF6	1.29007	6.0263	2.45904	0.014728	0.047492
MBTD1	1.28989	4.88014	2.51968	0.0124798	0.0418989
NASP	1.28866	5.85216	2.49035	0.0135258	0.0444829
MAPK8	1.28812	5.45037	2.48825	0.0136036	0.0446881
CDKN1B	1.28808	6.02493	2.43962	0.0155204	0.0492451
ANKRD10	1.28757	5.69682	2.52437	0.0123191	0.0415096
BTRC	1.28647	4.92444	2.51937	0.0124903	0.0419108
U2SURP	1.28496	6.94635	2.51014	0.0128118	0.0427402
PPWD1	1.28473	5.52496	2.48805	0.0136112	0.0446908
CDV3	1.28447	6.0187	2.44158	0.0154389	0.0490383
SARNP	1.28445	6.40736	2.48015	0.0139075	0.0454535
TSNAX	1.2835	6.36123	2.47158	0.0142354	0.0462871
AP001011.1	1.28331	4.51555	2.44774	0.0152192	0.0485763
RABL6	1.28257	5.05838	2.49211	0.0134609	0.0443179
ALKBH7	1.28246	6.71472	2.50384	0.0130354	0.0431642
WWP2	1.28129	5.6816	2.46562	0.0144679	0.0468854
ATP2B1	1.28041	6.2967	2.51856	0.0125184	0.0419818
PLAAT3	1.2792	5.89273	2.46504	0.0144907	0.0469403
PPP4R3B	1.27743	5.91678	2.47185	0.0142252	0.0462665
ILKAP	1.27497	5.63232	2.47777	0.0139978	0.0456991
PLA2G6	1.27445	5.02378	2.43563	0.0156964	0.0497122
SRBD1	1.27433	5.29226	2.49657	0.0132977	0.0438881
CLDND1	1.27413	6.95126	2.53859	0.0118441	0.0402233
PEBP1	1.2738	6.89951	2.49454	0.0133719	0.0440849
AGFG1	1.27348	4.9479	2.50801	0.0128869	0.0429018
PSMB9	1.27268	7.82973	2.48662	0.0136644	0.044829
RASGRP1	1.27201	6.29182	2.44532	0.0152923	0.0487006
RBL2	1.27146	7.0127	2.51843	0.0125229	0.0419853
SPATA5	1.27113	5.17152	2.50941	0.0128373	0.0427987
OGA	1.27094	6.98279	2.45289	0.014975	0.0480578
HIST1H2AC	1.27085	5.44763	2.44003	0.0155033	0.0492039
PHAX	1.27037	5.29483	2.4672	0.0144058	0.0467405
PTGDR	1.27018	7.89484	2.54241	0.0117191	0.0399425
RHOA	1.27017	7.81004	2.5354	0.0119491	0.0405343
EIF3B	1.26934	5.51626	2.46584	0.0144591	0.0468854
SMAD2	1.26921	5.95283	2.46318	0.0145638	0.0470597
EFL1	1.26834	4.62672	2.4648	0.0145	0.0469576
CDC25B	1.268	5.81821	2.45014	0.0150865	0.0483128
NUP54	1.26764	5.20722	2.49545	0.0133386	0.044011
ATXN7L3B	1.26745	5.65176	2.46409	0.0145278	0.0469721
NDFIP1	1.26535	6.76194	2.50165	0.0131139	0.0433527
GBP5	1.26362	5.69455	2.47215	0.0142136	0.0462413
PPP6R1	1.26309	5.28154	2.50786	0.0128922	0.0429018
RNF168	1.26281	6.16472	2.4744	0.0141268	0.0460084
S100A10	1.26242	8.13402	2.44297	0.0154357	0.0490383
GSTK1	1.2608	6.8629	2.48169	0.0138492	0.0452876
USPL1	1.25981	4.92616	2.46465	0.014506	0.0469594
KCNAB2	1.25744	5.89477	2.46301	0.0145705	0.0470597
VPS41	1.25735	5.19522	2.45638	0.0148343	0.0477457
PSIP1	1.25682	6.98833	2.44099	0.0154635	0.0491032
CSDE1	1.25462	6.92377	2.46435	0.0145177	0.0469594
RCOR3	1.25446	5.53293	2.48517	0.0137185	0.0449211
GPR68	1.25422	5.62601	2.47496	0.0141054	0.0459636
TLE1	1.25346	5.53611	2.44906	0.0151306	0.0484283
FAM3C	1.25287	4.98876	2.46966	0.01431	0.0464885
UBR4	1.25135	4.98937	2.44879	0.0151418	0.0484385
PHYKPL	1.25133	6.61681	2.43782	0.0155956	0.0494447
LCP1	1.2512	8.24114	2.52091	0.0124376	0.041792
ZNF706	1.24647	6.47357	2.45885	0.0147358	0.047492
FLNA	1.24513	6.52916	2.44879	0.0151415	0.0484385
SCLY	1.24407	4.88489	2.43521	0.0157055	0.049728
SMARCB1	1.24315	5.44615	2.45132	0.0150387	0.0482108
KLHL5	1.24309	4.92921	2.43481	0.0157223	0.0497681
ANP32B	1.24309	7.43414	2.43425	0.0157462	0.0498175
SLC25A16	1.24272	4.89594	2.44188	0.0154261	0.0490234
STX12	1.23807	5.34367	2.44692	0.0152183	0.0485763
NDUFAF6	1.23535	5.04332	2.43637	0.0156566	0.0496122
NACA	1.18415	10.6408	2.44489	0.0153017	0.0487175
PIGA	-1.25553	3.60909	-2.44068	0.0154763	0.0491309
AC091180.2	-1.26563	3.66209	-2.43389	0.0157614	0.0498526
SULT1A3	-1.26806	3.46396	-2.45478	0.0148986	0.0478935
FOXN3-AS1	-1.26806	3.46396	-2.45478	0.0148986	0.0478935
AC136604.2	-1.26806	3.46396	-2.45478	0.0148986	0.0478935
HDAC11	-1.26855	3.90627	-2.4324	0.0158244	0.0499995
AC022182.2	-1.27116	3.93661	-2.45173	0.0150218	0.0481953
FBXL19	-1.2718	3.66209	-2.43351	0.0157774	0.0498746
SLC26A11	-1.2722	3.88361	-2.43343	0.0157808	0.0498746
SFXN5	-1.27385	4.50137	-2.45116	0.0150452	0.0482156
ZNF19	-1.27415	3.4943	-2.45151	0.015031	0.0481989
SMIM18	-1.27415	3.4943	-2.45151	0.015031	0.0481989
LINC01967	-1.27671	3.4943	-2.44546	0.0152781	0.0486682
C21orf91-OT1	-1.27671	3.4943	-2.44546	0.0152781	0.0486682
HEMGN	-1.27756	3.60909	-2.4484	0.0151575	0.0484501
SMIM13	-1.27792	3.66209	-2.44203	0.0154201	0.0490171
RCBTB1	-1.27792	3.76882	-2.44796	0.0151755	0.0484948
GHRL	-1.28087	3.69242	-2.45468	0.0149029	0.0478935
AC006213.2	-1.28165	3.51003	-2.44638	0.0152404	0.0486122
ATPAF2	-1.28194	4.25719	-2.44208	0.0154179	0.0490171
ZNF230	-1.28215	4.25956	-2.43898	0.0155474	0.0493178
ZNF34	-1.28344	3.71508	-2.45444	0.0149124	0.0478935
TEX9	-1.28347	3.54036	-2.44251	0.0154003	0.0490057
CXorf56	-1.28417	4.4266	-2.47626	0.0140554	0.0458252
ARF4-AS1	-1.28427	3.59336	-2.44675	0.0152251	0.0485763
GCC2-AS1	-1.28427	3.59336	-2.44675	0.0152251	0.0485763
TMEM64	-1.28473	3.85327	-2.46305	0.014569	0.0470597
C1orf159	-1.28491	3.76115	-2.43884	0.0155529	0.0493223
ARL5B	-1.28497	3.81488	-2.4626	0.0145867	0.0470802
CNTROB	-1.28575	3.90627	-2.46943	0.014319	0.0464963
DBR1	-1.2865	3.66209	-2.49409	0.0133881	0.0441022
METTL1	-1.2865	3.66209	-2.49409	0.0133881	0.0441022
URB1-AS1	-1.28772	3.46396	-2.48907	0.0135731	0.0446141
AC009501.3	-1.28772	3.46396	-2.48907	0.0135731	0.0446141
AP005482.1	-1.28786	4.11488	-2.4629	0.0145749	0.0470613
AGA	-1.28796	4.69492	-2.46447	0.014513	0.0469594
AP1S1	-1.28861	3.89639	-2.447	0.0152149	0.0485763
CRY2	-1.28887	3.98267	-2.45099	0.0150521	0.0482156
LSM11	-1.29021	3.63942	-2.44859	0.01515	0.0484391
SERPINH1	-1.29022	3.70815	-2.45658	0.0148264	0.0477329
NPIPB5	-1.29082	4.56131	-2.45665	0.0148237	0.0477329
STPG4	-1.29112	3.73848	-2.44953	0.0151114	0.0483798
ZFP3	-1.29145	3.81488	-2.43676	0.0156403	0.0495736
TAS2R14	-1.29193	3.66209	-2.48781	0.0136198	0.044707
DNAAF5	-1.29252	3.80721	-2.47417	0.0141358	0.0460127
TBC1D13	-1.2929	4.41803	-2.46255	0.0145885	0.0470802
BIRC3	-1.29326	4.30325	-2.43428	0.015745	0.0498175
GADD45A	-1.29462	4.23452	-2.48539	0.0137102	0.0449061
AC012306.2	-1.29464	3.59336	-2.49845	0.0132296	0.0437111
IMPG2	-1.29487	3.59336	-2.44206	0.0154188	0.0490171
CATSPER1	-1.2953	4.98516	-2.45528	0.0148786	0.0478755
ARHGEF26	-1.29582	3.63942	-2.44866	0.0151469	0.0484391
PPAT	-1.29648	4.20419	-2.49685	0.0132875	0.0438665
AL627171.1	-1.29695	4.02342	-2.44786	0.0151797	0.0484955
USP49	-1.29706	3.69242	-2.44547	0.0152778	0.0486682
PINK1-AS	-1.29713	3.60909	-2.47705	0.0140253	0.0457517
GRINA	-1.29736	4.013	-2.46745	0.0143963	0.0467222
TAF6L	-1.29764	3.86788	-2.49785	0.0132512	0.0437585
SLC25A35	-1.29853	3.65515	-2.47653	0.0140454	0.0458051
SCIMP	-1.29876	4.00533	-2.44566	0.0152701	0.0486682
LZTS2	-1.29984	4.00533	-2.5043	0.0130188	0.0431385
ZNF547	-1.30057	3.93661	-2.4744	0.0141268	0.0460084
ARRDC1-AS1	-1.30145	4.47103	-2.47124	0.0142487	0.0463179
PM20D2	-1.3015	4.61615	-2.45893	0.0147323	0.047492
PPIF	-1.30153	4.18079	-2.48616	0.0136814	0.0448407
POP1	-1.30165	3.59336	-2.51954	0.0124844	0.0419026
ERGIC3	-1.30176	5.70575	-2.48612	0.0136829	0.0448407
NQO1	-1.30214	3.60909	-2.45425	0.0149199	0.0478935
ZDHHC9	-1.30214	3.60909	-2.45425	0.0149199	0.0478935
SYNGAP1-AS1	-1.30214	3.60909	-2.45425	0.0149199	0.0478935
IRGM	-1.30214	3.60909	-2.45425	0.0149199	0.0478935
LRRC45	-1.30265	3.75421	-2.44584	0.0152677	0.0486682
VPS18	-1.30302	3.8707	-2.48315	0.0137943	0.0451325
ICMT	-1.30317	3.86021	-2.5079	0.012891	0.0429018
AL031846.2	-1.30372	4.18773	-2.53516	0.0119572	0.0405502
DUSP14	-1.30479	3.86788	-2.47747	0.0140095	0.0457249
ZNF687	-1.30501	3.83754	-2.46354	0.0145496	0.0470301
ALKBH2	-1.30507	4.53408	-2.50612	0.012954	0.0430124
USP40	-1.30528	3.68548	-2.49962	0.013187	0.0435823
FAM89A	-1.30565	3.88361	-2.51047	0.0128002	0.0427133
AL135978.2	-1.30592	3.56303	-2.5113	0.0127709	0.0426391
MRPS10	-1.30616	5.56281	-2.466	0.0144529	0.0468806
SLC16A4	-1.30632	4.59728	-2.44322	0.0154196	0.0490171
PNPLA4	-1.30651	3.70815	-2.53146	0.0120802	0.0408643
TMCO6	-1.30672	3.95233	-2.48617	0.0136813	0.0448407
TAF5L	-1.30692	4.013	-2.49524	0.0133462	0.0440243
OAS1	-1.3074	4.37197	-2.50934	0.01284	0.0427987
MZB1	-1.30777	3.59336	-2.50334	0.0130534	0.0432118
USP30	-1.30869	3.78455	-2.48546	0.0137076	0.0449061
RBP5	-1.30872	3.68786	-2.43494	0.0157723	0.0498739
CMC1	-1.30937	10.4306	-2.7346	0.00677137	0.0261686
TMEM185B	-1.30995	3.76115	-2.49063	0.0135156	0.0444615
SARS2	-1.31014	3.92967	-2.47817	0.0139827	0.0456745
PRXL2A	-1.31033	3.92967	-2.50527	0.0129843	0.0430616
AC104794.3	-1.31036	4.00533	-2.52225	0.0123915	0.0416719
NBPF14	-1.31061	4.013	-2.47298	0.0141816	0.0461495
CYB5D2	-1.31064	4.19822	-2.45995	0.0147243	0.047492
AC022916.1	-1.31125	3.63412	-2.4791	0.0139472	0.045571
ZKSCAN2-DT	-1.31179	3.86021	-2.47728	0.0140167	0.0457363
AL451085.2	-1.31217	3.61602	-2.51593	0.0126093	0.0422162
COG1	-1.31257	4.55437	-2.49159	0.0134801	0.044369
UPRT	-1.31262	3.82256	-2.46557	0.0144699	0.0468854
SREBF2-AS1	-1.31286	3.81415	-2.51605	0.0126053	0.0422147
CHRM5	-1.31335	3.60909	-2.48383	0.0137687	0.0450608
AL354822.1	-1.31381	3.56303	-2.51412	0.0126722	0.0423681
AC007262.2	-1.31381	3.56303	-2.51412	0.0126722	0.0423681
EHMT2-AS1	-1.31381	3.56303	-2.51412	0.0126722	0.0423681
AC025031.1	-1.31381	3.56303	-2.51412	0.0126722	0.0423681
INAFM1	-1.31511	4.18079	-2.52273	0.0123751	0.0416399
ZNF140	-1.31518	4.3206	-2.54233	0.0117217	0.0399425
RCAN3AS	-1.3154	3.70815	-2.5262	0.0122572	0.0413354
AL354696.2	-1.3156	3.75421	-2.4654	0.01451	0.0469594
GPRC5D-AS1	-1.31561	3.81488	-2.50776	0.0128958	0.0429018
TICAM1	-1.3157	3.99034	-2.49424	0.0133828	0.0441022
PRDM11	-1.3161	3.63942	-2.52629	0.012254	0.0413354
WBP2NL	-1.31633	4.066	-2.48866	0.0135886	0.0446529
ZNF77	-1.31663	3.66209	-2.51183	0.0127522	0.0426004
ZNF133	-1.31712	3.90627	-2.47803	0.0139881	0.0456798
TRAPPC2L	-1.31719	5.72816	-2.5291	0.0121594	0.0410745
IL1RAP	-1.31735	3.56303	-2.50672	0.0129327	0.0429654
RNASEH2B-AS1	-1.31735	3.56303	-2.50672	0.0129327	0.0429654
SLC1A4	-1.31847	3.70815	-2.48617	0.0136812	0.0448407
AC013264.1	-1.31904	3.61676	-2.52486	0.0123026	0.0414654
AC097448.1	-1.31927	4.75303	-2.45106	0.0150493	0.0482156
GOLGA6L9	-1.31979	3.70121	-2.50407	0.0130272	0.043149
MTRF1L	-1.31987	4.60043	-2.54536	0.0116238	0.0397316
PAAF1	-1.32183	4.44763	-2.48817	0.013647	0.0447841
DCBLD1	-1.32282	4.16854	-2.50617	0.0129522	0.0430124
AL354740.1	-1.32379	3.83061	-2.52148	0.012418	0.041738
PARS2	-1.32385	3.56303	-2.50521	0.0129866	0.0430616
AC004771.4	-1.32385	3.56303	-2.50521	0.0129866	0.0430616
LINC00612	-1.32449	3.51003	-2.53467	0.0119733	0.0405936
PITPNM1	-1.32475	3.92967	-2.54267	0.0117108	0.0399391
ZNF117	-1.32502	3.68548	-2.51774	0.0125467	0.0420534
TMEM150A	-1.3254	4.05906	-2.50956	0.0128322	0.0427965
INTS5	-1.3256	4.03567	-2.50729	0.0129126	0.042946
LAIR2	-1.32637	3.68548	-2.5225	0.012383	0.041655
FAM13A-AS1	-1.32638	3.91394	-2.48217	0.0138323	0.0452446
ISG20L2	-1.32669	5.10341	-2.46925	0.0143259	0.0465062
WDR91	-1.32722	3.68018	-2.52516	0.0122925	0.0414431
CRACR2B	-1.32723	4.10439	-2.56155	0.0111115	0.0383283
AL589843.1	-1.32757	3.68018	-2.44486	0.0153876	0.0489783
TOR2A	-1.32815	4.69255	-2.4662	0.01452	0.0469594
C18orf21	-1.32816	4.77515	-2.53035	0.0121173	0.0409782
TRIQK	-1.32839	3.83061	-2.52058	0.0124487	0.0418177
RAB32	-1.32906	3.88361	-2.48205	0.013877	0.045366
LINC01762	-1.32972	3.56303	-2.54564	0.0116146	0.0397121
ATAD3A	-1.33067	3.76115	-2.54919	0.0115005	0.0394113
FAM189B	-1.33076	3.56303	-2.53441	0.0119819	0.0406
TMC3-AS1	-1.33076	3.56303	-2.53441	0.0119819	0.0406
FAM66C	-1.33186	3.56303	-2.55845	0.011208	0.0386059
RLN1	-1.33247	4.15045	-2.57456	0.0107145	0.0373
AC105916.1	-1.33302	3.69242	-2.53359	0.0120093	0.0406585
SLC16A11	-1.33343	3.61602	-2.56716	0.0109387	0.037873
TMEM86B	-1.33423	3.76115	-2.55393	0.0113499	0.0390058
MRPS2	-1.33429	4.74902	-2.50298	0.013066	0.0432417
AL133523.1	-1.33474	3.56303	-2.55817	0.0112167	0.038625
FBXO48	-1.33578	3.88361	-2.55079	0.0114497	0.0392928
LRRC14	-1.33636	4.13473	-2.54174	0.0117411	0.039986
AL122035.1	-1.33712	3.68018	-2.53942	0.011817	0.0401992
LINC01730	-1.33789	3.66976	-2.56924	0.0108752	0.0377071
SLC12A9	-1.33791	3.68018	-2.53684	0.0119018	0.040408
SENP3	-1.33798	3.61602	-2.5457	0.0116128	0.0397121
PCTP	-1.33827	4.62894	-2.52742	0.0122173	0.0412585
SYNC	-1.33839	4.29728	-2.50717	0.0129246	0.0429654
NR1H3	-1.3389	4.06948	-2.50407	0.0130776	0.0432682
STK16	-1.3399	5.17573	-2.4668	0.0144637	0.0468854
SELENON	-1.34005	3.54036	-2.54516	0.0116302	0.0397316
AC008629.1	-1.34005	3.54036	-2.54516	0.0116302	0.0397316
DBF4B	-1.34058	3.63942	-2.55292	0.0113819	0.0390909
UGGT2	-1.3409	3.82464	-2.57008	0.0108497	0.0376513
AC024560.5	-1.34155	4.21697	-2.54984	0.0114798	0.0393739
BTBD3	-1.34223	3.61602	-2.56851	0.0108975	0.0377735
EIF3C	-1.34255	3.71582	-2.53871	0.0118403	0.0402216
AC243829.4	-1.34275	3.72624	-2.50261	0.0131121	0.0433527
TSPAN33	-1.34312	3.83224	-2.5762	0.0106653	0.0371609
VSIG10	-1.34341	3.69242	-2.61148	0.00965602	0.0343683
REXO5	-1.34372	3.4943	-2.57152	0.0108059	0.0375425
C1S	-1.34372	3.4943	-2.57152	0.0108059	0.0375425
Z99496.2	-1.34372	3.4943	-2.57152	0.0108059	0.0375425
TRUB2	-1.34441	4.67609	-2.55601	0.0112845	0.038814
AL035681.1	-1.34537	4.08173	-2.54592	0.0116056	0.0397037
NBPF9	-1.34596	3.53506	-2.54969	0.0114848	0.0393796
PTK7	-1.34596	3.70815	-2.57208	0.0107892	0.0375165
TARS2	-1.34666	4.18079	-2.60959	0.00970786	0.0345121
UTY	-1.34697	4.95301	-2.58318	0.0104585	0.0366054
ZNF501	-1.34706	3.56303	-2.59763	0.0100416	0.0354169
ACTL10	-1.34805	3.78455	-2.50782	0.012932	0.0429654
SCRN2	-1.34847	4.21112	-2.52698	0.012231	0.0412808
HIST1H2BG	-1.3487	3.78455	-2.58311	0.0104604	0.0366054
SLC15A2	-1.34922	3.55609	-2.57995	0.0105538	0.0368147
CCDC3	-1.34922	3.55609	-2.57995	0.0105538	0.0368147
DYNLT3	-1.35006	5.51578	-2.60234	0.00990907	0.0350109
REEP4	-1.35017	4.27291	-2.5925	0.0101878	0.0358175
FANCB	-1.35072	3.89054	-2.5913	0.0102224	0.0359182
NAPA-AS1	-1.35125	3.66209	-2.5986	0.0100142	0.0353307
TMEM44-AS1	-1.35126	4.57246	-2.58187	0.010497	0.0367016
SLC39A6	-1.35277	3.91394	-2.54269	0.0117102	0.0399391
SNX24	-1.35293	3.65752	-2.47799	0.0141337	0.0460127
SLFN11	-1.35382	3.94776	-2.50596	0.0130205	0.0431385
DAGLB	-1.35412	3.73848	-2.53655	0.0119124	0.0404326
AC073569.2	-1.35462	3.75658	-2.52545	0.0123317	0.0415402
PNMA1	-1.35619	3.80721	-2.56932	0.0108726	0.0377071
Z82215.1	-1.35641	3.69242	-2.63832	0.00894661	0.0325231
ZNF502	-1.35678	4.00533	-2.61732	0.00949747	0.0339309
AP002989.1	-1.3576	3.46396	-2.6103	0.00968846	0.0344634
C12orf60	-1.35771	3.70815	-2.56568	0.0109838	0.0379746
DNAL1	-1.35806	4.4204	-2.54522	0.0116659	0.039831
PGD	-1.35829	4.34052	-2.59037	0.010249	0.0359908
ZNF763	-1.3593	4.29557	-2.59103	0.01023	0.0359346
AP005329.3	-1.35949	4.23379	-2.61725	0.00949941	0.0339309
CCDC180	-1.35994	3.73155	-2.55381	0.011361	0.0390329
AC010978.1	-1.35995	3.71052	-2.51431	0.012743	0.0425813
BAK1	-1.36039	4.12779	-2.54267	0.0117108	0.0399391
PGRMC1	-1.36075	4.3674	-2.54996	0.0114792	0.0393739
SEC14L2	-1.36097	3.69242	-2.58028	0.010544	0.0368017
BCL3	-1.36174	3.55609	-2.58626	0.0103684	0.0363254
TMEM69	-1.3625	4.14588	-2.55084	0.0114902	0.039387
FBXO2	-1.36259	3.54036	-2.61835	0.00946989	0.0338655
AC090945.1	-1.36268	3.54036	-2.60549	0.00982113	0.0348327
LINC02018	-1.36273	3.59336	-2.6232	0.00934035	0.0335214
TSPAN17	-1.36351	3.99034	-2.57081	0.0108273	0.037606
OLMALINC	-1.36376	4.39006	-2.54839	0.0115335	0.0395018
C12orf40	-1.36397	3.51696	-2.58684	0.0103514	0.036287
COBLL1	-1.36397	3.99839	-2.57382	0.0107365	0.0373656
KIAA1257	-1.36632	3.66209	-2.62486	0.0092965	0.0334616
LMAN2L	-1.36646	3.61602	-2.59149	0.0102167	0.0359086
FAM122B	-1.36658	4.14601	-2.57525	0.0106936	0.0372379
SERAC1	-1.36663	3.86021	-2.62146	0.00938651	0.0336371
BCORL1	-1.36747	3.79148	-2.56667	0.0109905	0.037987
PARD6A	-1.36767	3.83754	-2.59923	0.00999631	0.0352828
MYBBP1A	-1.36788	4.42497	-2.67715	0.0080032	0.0297907
POMGNT2	-1.36821	3.46396	-2.63802	0.00895442	0.0325231
SH3PXD2A	-1.36821	3.46396	-2.63802	0.00895442	0.0325231
PES1	-1.36893	4.344	-2.51071	0.0128693	0.0428846
SUMO4	-1.36918	3.83754	-2.62111	0.00939593	0.0336509
AC068987.2	-1.36926	3.51696	-2.62696	0.0092409	0.0333424
LRATD2	-1.36939	3.73848	-2.58035	0.0105417	0.0368017
RHOBTB1	-1.37049	3.93942	-2.60566	0.00981633	0.0348259
UBXN11	-1.37105	3.9313	-2.60446	0.00984972	0.0349184
AC006460.2	-1.37126	3.86094	-2.58433	0.0104247	0.0365121
KIF9	-1.37131	3.46396	-2.65578	0.00851086	0.0312505
LINC01949	-1.37131	3.46396	-2.65578	0.00851086	0.0312505
HIST1H4E	-1.37131	3.46396	-2.65578	0.00851086	0.0312505
ZNF597	-1.37131	3.46396	-2.65578	0.00851086	0.0312505
POGLUT2	-1.37131	3.46396	-2.65578	0.00851086	0.0312505
EPHX1	-1.37199	3.88361	-2.57945	0.0105685	0.0368556
OLFM2	-1.37296	3.58112	-2.58367	0.0104439	0.0365689
TXNL4B	-1.37401	4.12248	-2.60278	0.00989664	0.0349772
KBTBD6	-1.37452	3.96	-2.60051	0.0099603	0.0351713
AC009495.1	-1.37545	3.78455	-2.62749	0.00922697	0.0333126
LINC00685	-1.37562	5.21807	-2.56446	0.0110629	0.0382042
TCAF1	-1.376	4.50831	-2.56702	0.0109428	0.0378763
AL357093.2	-1.37621	3.63942	-2.5414	0.0118265	0.0402065
CYBRD1	-1.37644	3.60909	-2.64673	0.00873432	0.0319268
LINC01163	-1.37694	3.61602	-2.56795	0.0109369	0.037873
SLC7A5	-1.37695	4.05376	-2.60842	0.00974013	0.0345861
BX640514.2	-1.37763	3.60909	-2.63073	0.00914242	0.0330964
ORMDL3	-1.37778	4.77274	-2.56658	0.0109603	0.0379084
FGFBP3	-1.37789	3.86094	-2.59504	0.0101152	0.0356245
UNG	-1.37822	3.70815	-2.62352	0.00933181	0.0335107
TFE3	-1.37824	3.73848	-2.6567	0.0084884	0.0312345
ZNF593	-1.37848	4.79324	-2.56465	0.0110434	0.0381481
TMED8	-1.37943	3.73848	-2.61563	0.00954325	0.0340673
KATNB1	-1.38017	3.80721	-2.60338	0.00987997	0.0349623
LGR6	-1.38059	3.68548	-2.58166	0.0105059	0.0367221
AKT1S1	-1.38164	3.83754	-2.60406	0.00986096	0.0349227
TMEM116	-1.38176	4.16854	-2.60324	0.00988372	0.0349623
ZNF182	-1.38222	4.09745	-2.64189	0.00885586	0.0322586
TTLL10	-1.38247	3.5707	-2.64462	0.00878717	0.0320603
WDHD1	-1.38269	4.02873	-2.66519	0.00828389	0.0306126
ZNF582-AS1	-1.38279	3.99839	-2.59918	0.00999773	0.0352828
WRAP53	-1.38295	3.80721	-2.60342	0.0098787	0.0349623
IQCH	-1.38316	3.63412	-2.57487	0.0107413	0.0373718
MACROD2	-1.38393	3.72624	-2.59694	0.0100684	0.0354906
AC105339.6	-1.38456	4.09982	-2.63421	0.0090521	0.0328088
ABHD13	-1.38519	4.74902	-2.69723	0.00755141	0.0284396
TIGD7	-1.38571	3.78455	-2.64668	0.0087354	0.0319268
LACTB2-AS1	-1.38594	3.66209	-2.66166	0.0083682	0.0308769
SLC31A2	-1.38672	3.56303	-2.65694	0.00848242	0.0312316
AC092338.2	-1.38824	3.69242	-2.64661	0.00873735	0.0319268
C12orf43	-1.38829	4.47871	-2.58374	0.0104688	0.0366136
AC018628.2	-1.38935	3.60909	-2.59291	0.010179	0.035797
PGRMC2	-1.38953	4.90818	-2.60324	0.00988374	0.0349623
ASPHD1	-1.38955	3.68548	-2.63702	0.00897987	0.0325671
AC023389.1	-1.39047	3.58112	-2.59414	0.0101449	0.0357082
ZNF135	-1.39087	3.79148	-2.60944	0.0097119	0.0345163
CAPN10-DT	-1.39141	3.83754	-2.62396	0.0093201	0.0334998
PTGER4	-1.39174	4.06948	-2.62581	0.00927127	0.0333891
AXIN2	-1.39207	3.63942	-2.65292	0.00858089	0.0314598
WDR86-AS1	-1.39223	4.19651	-2.61046	0.00970132	0.034499
RNF144B	-1.39223	3.51003	-2.66081	0.00838879	0.0309246
SLC22A18	-1.39243	4.05833	-2.67626	0.00802389	0.0298436
TAC4	-1.39296	3.46396	-2.66909	0.00819132	0.0303448
CTSB	-1.39311	4.36318	-2.64129	0.00887123	0.0322827
DHRS12	-1.39493	4.09745	-2.61345	0.00960956	0.0342433
NT5E	-1.39508	3.51003	-2.66018	0.00840387	0.0309707
AC124283.1	-1.39565	3.51696	-2.68724	0.00777323	0.0290807
AC005225.2	-1.39565	3.51696	-2.68724	0.00777323	0.0290807
EPM2A	-1.39578	3.70815	-2.6613	0.00837687	0.0308995
AC015871.7	-1.39643	5.13429	-2.56575	0.0110232	0.0380891
LRRC24	-1.39654	3.51696	-2.67629	0.00802318	0.0298436
CACNA1C-AS2	-1.39783	3.80027	-2.62888	0.00919264	0.0332186
AC073342.1	-1.39784	3.74824	-2.65676	0.0084869	0.0312345
TSPAN18	-1.39986	4.01661	-2.6384	0.00896957	0.0325487
CHODL	-1.40006	3.63942	-2.62527	0.00929873	0.0334616
MYOM1	-1.40087	3.73848	-2.64755	0.0087137	0.0318693
CTBP1-DT	-1.40109	3.96976	-2.61333	0.00962658	0.0342736
LUCAT1	-1.40131	3.4943	-2.71479	0.00717532	0.0273459
LINC02696	-1.40131	3.4943	-2.71479	0.00717532	0.0273459
AL355001.1	-1.40258	3.67258	-2.58311	0.0105305	0.0367759
SLC35A2	-1.40359	3.93661	-2.65511	0.00852716	0.0313008
ADARB2	-1.40401	3.58112	-2.62966	0.00917136	0.0331732
EXD2	-1.40409	3.4943	-2.67851	0.00797198	0.0297055
MLST8	-1.40487	4.01227	-2.70035	0.00748335	0.0282883
DNAJC27	-1.40589	4.48846	-2.6065	0.00986077	0.0349227
AMOT	-1.40722	3.98267	-2.69808	0.00753292	0.0283862
FIZ1	-1.40765	3.4943	-2.67205	0.00812171	0.030124
GLIS3	-1.40765	3.4943	-2.67205	0.00812171	0.030124
AC110769.2	-1.40766	3.73848	-2.71	0.00727626	0.027642
GSDMB	-1.40863	3.93942	-2.70019	0.0074869	0.0282909
AC142472.1	-1.40876	4.25719	-2.71947	0.00707802	0.0271009
HLA-F-AS1	-1.40884	4.1658	-2.68533	0.00781637	0.0292158
GPR82	-1.40885	5.57135	-2.62962	0.00917125	0.0331732
AL365272.1	-1.40912	3.81488	-2.65023	0.00865098	0.0316783
NAXD	-1.40932	3.60909	-2.71835	0.00710112	0.0271647
FHOD1	-1.4099	3.77243	-2.66896	0.0081944	0.0303469
TIGD1	-1.41072	3.68548	-2.65604	0.00850432	0.0312505
AC090114.2	-1.41081	4.45812	-2.69271	0.00765109	0.0287225
ZNF554	-1.41086	3.63942	-2.69998	0.00749145	0.0282992
HACD1	-1.41134	3.8783	-2.67598	0.00803034	0.0298584
LRP2BP	-1.4118	3.61602	-2.63637	0.00900337	0.032642
FDXACB1	-1.4126	3.56303	-2.73023	0.00685866	0.0264467
PLCG1-AS1	-1.413	3.70815	-2.69153	0.00767721	0.0287982
SOCS2	-1.41328	3.97736	-2.62415	0.00935755	0.0335532
SWSAP1	-1.41354	4.21039	-2.66099	0.00838808	0.0309246
ASB7	-1.41486	4.25719	-2.71576	0.00715505	0.0273191
HELZ2	-1.41522	4.20656	-2.71632	0.00714346	0.0272921
SNX8	-1.41536	3.83061	-2.65734	0.0084727	0.0312148
SGK1	-1.41536	4.05139	-2.72515	0.00696144	0.0267661
METTL17	-1.41552	5.22713	-2.66975	0.0081759	0.030297
EFCAB7	-1.41735	4.02873	-2.69625	0.007573	0.0285003
TCF7L2	-1.41772	3.63942	-2.72257	0.00701409	0.0269352
USP31	-1.41807	3.68548	-2.68189	0.00789435	0.0294526
IL11RA	-1.41868	3.70815	-2.70559	0.00737018	0.027911
ZNF57	-1.41882	3.51696	-2.71317	0.00720924	0.0274305
AC007364.1	-1.41882	3.51696	-2.71317	0.00720924	0.0274305
AL132780.2	-1.41882	3.51696	-2.71317	0.00720924	0.0274305
RAB38	-1.41916	3.80721	-2.69876	0.00751792	0.0283637
ZNF668	-1.41971	4.22966	-2.64378	0.0088722	0.0322827
LIN7C	-1.41994	4.18773	-2.67492	0.00805482	0.0299402
TMEM60	-1.42006	4.5498	-2.62481	0.00930156	0.0334618
ZNF71	-1.42035	3.98267	-2.71549	0.00716078	0.0273237
CD8A	-1.42062	4.98431	-2.72547	0.00695491	0.0267661
HCN2	-1.42085	3.88361	-2.70032	0.00748388	0.0282883
FBXW9	-1.42194	3.4943	-2.7486	0.00649853	0.0253571
TP53INP1	-1.42214	3.54036	-2.72623	0.00693949	0.0267242
CIPC	-1.42264	3.80721	-2.73163	0.00683067	0.0263556
PPFIBP1	-1.42264	3.61602	-2.6722	0.00811837	0.030124
THOC3	-1.42309	4.94367	-2.69311	0.00764221	0.028707
TGIF1	-1.42316	4.58137	-2.61235	0.0096708	0.0344107
AC103691.1	-1.4234	4.12779	-2.68166	0.00789963	0.0294631
AC104850.2	-1.42385	3.80958	-2.62418	0.00942571	0.0337475
RPL39L	-1.42386	4.16094	-2.59253	0.0103001	0.0361283
LINC01422	-1.42446	3.5707	-2.72211	0.00702364	0.0269505
CDK3	-1.4246	3.65515	-2.75493	0.00637847	0.0250186
KLHL17	-1.42476	3.61602	-2.74538	0.00656032	0.0255268
TMEM201	-1.42476	3.61602	-2.74538	0.00656032	0.0255268
MAD2L1BP	-1.42549	4.18846	-2.69148	0.00767842	0.0287982
SNAP47	-1.42623	5.23617	-2.6465	0.00874003	0.0319269
SLC24A1	-1.4265	3.90627	-2.68019	0.00793333	0.0295706
SLC41A1	-1.42709	3.80721	-2.67736	0.00800473	0.0297907
LINC02361	-1.42725	3.71582	-2.72204	0.00702504	0.0269505
MICB	-1.42734	3.76115	-2.67469	0.00806016	0.0299508
LIG4	-1.42838	3.80721	-2.75098	0.0064532	0.0252216
AC104123.1	-1.43008	3.66976	-2.66686	0.00825071	0.0304993
GINS4	-1.43024	3.51696	-2.75478	0.00638116	0.025021
NDFIP2	-1.43107	3.56303	-2.73786	0.00670693	0.0259778
SOCS3	-1.43107	3.56303	-2.73786	0.00670693	0.0259778
HS6ST1	-1.43161	3.81488	-2.70658	0.00734907	0.0278398
ING2	-1.43189	4.25188	-2.62419	0.00943152	0.0337483
DDX20	-1.43211	4.15045	-2.73581	0.00674735	0.0260925
LIN7B	-1.43255	3.99395	-2.65556	0.00857887	0.0314598
SLC25A25-AS1	-1.43305	3.61602	-2.72979	0.00686753	0.0264725
AMIGO2	-1.43307	3.90104	-2.63271	0.00917189	0.0331732
AC127164.1	-1.43344	3.68548	-2.69719	0.00755236	0.0284396
ACOT13	-1.43426	4.5935	-2.66976	0.00820692	0.030384
RHNO1	-1.43481	4.35625	-2.70976	0.00728134	0.027651
MAP11	-1.43526	3.56303	-2.74927	0.00648568	0.0253239
TCEAL1	-1.43645	4.48231	-2.64156	0.00898003	0.0325671
CCR5	-1.43674	3.75421	-2.7486	0.00649853	0.0253571
FKBP14	-1.43681	3.71508	-2.76788	0.00613906	0.0242688
ADCK1	-1.43702	3.70815	-2.77693	0.00597657	0.0237508
TRGV7	-1.43705	3.56303	-2.76254	0.00623668	0.0245502
FAM161B	-1.4374	3.56303	-2.79028	0.00574404	0.0230162
GNRH1	-1.43765	3.72624	-2.76276	0.00623266	0.0245424
AC012414.3	-1.43824	3.66728	-2.71188	0.00723647	0.0275168
ST8SIA6-AS1	-1.43838	3.51003	-2.7685	0.00612777	0.024248
AL451165.2	-1.43946	4.37197	-2.70834	0.00731139	0.0277347
WDR24	-1.43987	3.51003	-2.76968	0.00610628	0.0241867
TTC21B-AS1	-1.44003	3.71052	-2.72521	0.0069602	0.0267661
NOP9	-1.44021	3.66209	-2.76879	0.00612253	0.0242352
SPIN4	-1.44023	3.91321	-2.74701	0.00652891	0.0254434
EDARADD	-1.44173	4.03567	-2.75453	0.00638602	0.0250319
TMEM121	-1.44209	3.58642	-2.74494	0.00656888	0.0255302
LINC01237	-1.44222	3.86788	-2.76214	0.006244	0.024563
SPATS2	-1.44224	4.21112	-2.69917	0.00750895	0.0283387
ZBTB39	-1.44229	3.65752	-2.74487	0.00657022	0.0255302
SEMA4F	-1.44247	3.56303	-2.7934	0.00569084	0.0228561
NAA80	-1.44337	3.60909	-2.76234	0.0062404	0.0245568
KDM6B	-1.44394	3.93661	-2.69362	0.00766124	0.0287517
UBQLN2	-1.44419	5.14167	-2.77539	0.00600388	0.0238437
CEP97	-1.44426	3.85564	-2.74271	0.00661214	0.02566
AC093525.4	-1.44529	3.78455	-2.75837	0.00631403	0.0248038
PGAP2	-1.44559	4.12779	-2.77182	0.00606779	0.0240659
AC103876.1	-1.44579	3.63942	-2.72097	0.00704703	0.0270092
HEXIM2	-1.44611	3.85327	-2.74988	0.00647408	0.025295
DHRS4	-1.44633	3.60909	-2.76772	0.00614187	0.0242719
HLA-DQA1	-1.44645	4.02873	-2.72079	0.00705068	0.0270146
PLCB4	-1.4469	3.63412	-2.69876	0.00755453	0.0284396
SRGAP2-AS1	-1.44708	3.61676	-2.71356	0.00720117	0.0274305
REEP6	-1.4476	3.60909	-2.79345	0.00568999	0.0228561
ABCF3	-1.44768	4.44069	-2.71692	0.0071309	0.0272571
SLC25A19	-1.44774	3.96976	-2.71762	0.00712195	0.0272358
RTKN	-1.44802	3.66209	-2.78581	0.00582097	0.0232736
ALG14	-1.4486	3.66209	-2.71691	0.00713203	0.0272571
ANKMY2	-1.44886	4.22154	-2.7386	0.00669243	0.0259383
C11orf74	-1.44897	3.83754	-2.73764	0.00671125	0.0259778
AC092338.3	-1.45067	6.09496	-2.80741	0.0054577	0.0222154
AL049569.1	-1.45163	3.65515	-2.70575	0.00739644	0.0280016
AC110611.2	-1.45195	3.46396	-2.77482	0.0060141	0.0238764
AL109824.1	-1.45199	3.63942	-2.72458	0.00697299	0.026802
TMEM273	-1.45242	3.59336	-2.81541	0.0053284	0.0218437
ZNF432	-1.45394	3.80721	-2.79876	0.00560063	0.0225991
SLC35G1	-1.45457	3.79148	-2.79908	0.0055952	0.0225923
LEAP2	-1.45488	3.71508	-2.79407	0.00567954	0.022833
SPTSSA	-1.45519	5.01713	-2.55542	0.0118272	0.0402065
HIST1H3E	-1.45559	3.46396	-2.79768	0.00561864	0.0226264
LINC02319	-1.45559	3.46396	-2.79768	0.00561864	0.0226264
FP236383.3	-1.45559	3.46396	-2.79768	0.00561864	0.0226264
AC009060.1	-1.45593	4.56478	-2.71016	0.00729537	0.0276885
LONRF3	-1.45593	3.81488	-2.79971	0.00558476	0.0225652
EPHA1	-1.45634	3.63942	-2.79396	0.00568129	0.022833
CU638689.4	-1.4577	4.05906	-2.75768	0.00632681	0.0248402
AC136475.5	-1.45816	3.59336	-2.72191	0.00703337	0.0269653
ZNF93	-1.45838	3.70815	-2.81258	0.00537376	0.0219774
FAM182A	-1.45838	3.70815	-2.81258	0.00537376	0.0219774
MKI67	-1.45904	3.55609	-2.78476	0.00583903	0.0233117
PRRT3	-1.45956	3.76882	-2.74535	0.00656089	0.0255268
ZNF773	-1.46052	4.01661	-2.80422	0.00551003	0.0223469
U2AF1	-1.4607	3.51696	-2.80927	0.0054274	0.0221518
AC078883.1	-1.46162	3.63942	-2.82847	0.00512337	0.0211758
SLC16A5	-1.4617	3.61602	-2.80325	0.00552602	0.0223953
ZNF257	-1.46263	3.97042	-2.79549	0.0056554	0.0227592
WDR86	-1.4628	3.66976	-2.75248	0.00642464	0.0251262
KCTD21	-1.4628	3.66976	-2.75248	0.00642464	0.0251262
AP003086.1	-1.46367	3.63942	-2.7437	0.0065961	0.025606
GALE	-1.4637	4.77643	-2.72339	0.00701952	0.0269465
ATAT1	-1.46452	3.90627	-2.81456	0.00534206	0.0218849
RAP2C	-1.4663	4.25645	-2.76788	0.00613904	0.0242688
GLYCTK	-1.46694	4.42497	-2.79293	0.0056988	0.0228729
AC245452.1	-1.46754	3.95233	-2.79219	0.00571146	0.0229085
RNASE6	-1.46759	4.0841	-2.72755	0.00691767	0.0266487
KHDRBS2	-1.46799	3.56303	-2.82778	0.00513409	0.0212128
AL357079.1	-1.46842	3.65515	-2.78118	0.00590162	0.0234994
SMYD5	-1.4688	3.70815	-2.79058	0.00573883	0.023003
AC106707.1	-1.46882	3.63942	-2.74222	0.00662174	0.0256808
LACTB2	-1.46889	4.70186	-2.76675	0.0061595	0.0243033
C5orf51	-1.46918	4.35625	-2.72818	0.00690324	0.0266016
HSD11B1L	-1.46961	3.51696	-2.8443	0.00488461	0.0203703
CPT1B	-1.46961	3.51696	-2.8443	0.00488461	0.0203703
TMEM220-AS1	-1.46961	3.51696	-2.8443	0.00488461	0.0203703
AC091057.2	-1.46961	3.51696	-2.8443	0.00488461	0.0203703
TMEM191C	-1.47121	3.72558	-2.80326	0.00552587	0.0223953
ACTA2	-1.47122	3.60909	-2.83257	0.0050606	0.0209594
RCAN1	-1.47122	3.60909	-2.83257	0.0050606	0.0209594
OSCP1	-1.47245	3.56303	-2.815	0.00533499	0.0218633
DNAJB4	-1.47251	3.76115	-2.83038	0.00509402	0.0210689
FICD	-1.47316	3.90627	-2.79255	0.00570526	0.0228912
EGFL8	-1.47348	3.61602	-2.82612	0.00515973	0.0212874
NFYA	-1.47602	3.97736	-2.80805	0.00544717	0.022195
IPPK	-1.47712	3.85327	-2.80593	0.00548192	0.0222764
AL133334.1	-1.4776	3.61602	-2.84068	0.00493828	0.0205515
CASP7	-1.4782	4.0364	-2.80902	0.00543143	0.0221608
TUBG1	-1.47838	3.85327	-2.85728	0.00469633	0.0197008
TIE1	-1.47905	3.9237	-2.69541	0.00772399	0.0289242
ZNF443	-1.47974	3.78455	-2.82604	0.00516096	0.0212874
AP002813.1	-1.47991	3.61602	-2.78483	0.00583786	0.0233117
E2F6	-1.48027	4.05376	-2.80485	0.00549965	0.0223259
SIGMAR1	-1.48029	3.8783	-2.75978	0.00629939	0.0247567
AC010260.1	-1.4805	3.56303	-2.76626	0.00616847	0.0243293
PEX7	-1.48082	3.66209	-2.78704	0.00579972	0.0232085
MCRIP2	-1.48089	5.00648	-2.72212	0.00707995	0.0271009
POLE2	-1.48203	4.06948	-2.81133	0.00539392	0.0220524
SPRYD4	-1.48237	3.93661	-2.79317	0.00569468	0.022864
AC010618.3	-1.4824	4.5498	-2.81287	0.00536921	0.0219737
ZNF234	-1.48258	4.53682	-2.84524	0.00487071	0.0203474
FAM215B	-1.48282	5.08181	-2.77376	0.00612059	0.0242352
TP53I11	-1.48285	3.95927	-2.80016	0.00557726	0.0225425
CHD1L	-1.48299	3.59336	-2.84642	0.00485336	0.0203031
ZNF682	-1.48309	3.81488	-2.77956	0.00593006	0.0235893
SPAG5-AS1	-1.48392	3.68548	-2.83127	0.00508045	0.02102
ZNF552	-1.48411	4.33719	-2.78331	0.00586738	0.0234094
MICA	-1.48416	4.05906	-2.78893	0.0057671	0.0230933
PTAFR	-1.48508	3.60909	-2.83906	0.00496248	0.0206375
ERAL1	-1.48679	4.32591	-2.7823	0.00588497	0.0234481
AC111182.1	-1.48687	3.99839	-2.8253	0.00517255	0.0213134
AL353622.1	-1.48737	3.66209	-2.88771	0.00428071	0.0183983
CAPN3	-1.48737	3.66209	-2.88771	0.00428071	0.0183983
BRCA1	-1.48759	3.78455	-2.84273	0.00490788	0.0204602
ADAL	-1.48792	4.49606	-2.77101	0.00608318	0.0241031
AC007278.1	-1.48846	4.19888	-2.82578	0.00516502	0.0212969
AL161430.1	-1.49039	3.46396	-2.86521	0.00458465	0.0193263
NR2F6	-1.49044	3.82767	-2.84525	0.00487058	0.0203474
AL355999.1	-1.49086	3.46396	-2.86728	0.0045559	0.0192454
AL121985.1	-1.49086	3.46396	-2.86728	0.0045559	0.0192454
UTP15	-1.49112	3.51696	-2.86907	0.00453119	0.0191947
PRMT5	-1.49147	3.46396	-2.90634	0.00404313	0.0176283
AASS	-1.49147	3.46396	-2.90634	0.00404313	0.0176283
AL033527.4	-1.49147	3.46396	-2.90634	0.00404313	0.0176283
CCDC136	-1.49273	3.51696	-2.88677	0.00429311	0.0184258
TOM1L1	-1.49276	3.70815	-2.8632	0.00461271	0.019431
GON7	-1.49285	4.55871	-2.74707	0.00659541	0.025606
MYH10	-1.49371	3.60909	-2.8326	0.00506011	0.0209594
TPCN2	-1.49402	3.80721	-2.80057	0.00557042	0.0225223
MEAK7	-1.4941	4.00076	-2.72619	0.00701436	0.0269352
PATZ1	-1.49419	3.95233	-2.81815	0.00528477	0.0216922
MYOM2	-1.49454	3.4943	-2.87575	0.00443989	0.0189142
AC004817.5	-1.49544	3.69242	-2.75584	0.00641472	0.0251118
C3orf35	-1.49627	3.68548	-2.78389	0.00587555	0.0234265
SUGCT	-1.49727	3.61676	-2.8141	0.00534944	0.0219077
LYRM9	-1.49731	4.18316	-2.85337	0.00475241	0.0199222
MYD88	-1.49791	4.27279	-2.78104	0.00591993	0.0235568
AC004837.4	-1.4981	3.66209	-2.87617	0.00443418	0.0188965
SYNE3	-1.49895	3.74616	-2.8729	0.00447867	0.019019
AL355816.2	-1.49928	4.41206	-2.85772	0.00469017	0.0196817
C11orf24	-1.49943	3.79148	-2.87961	0.00438794	0.0187657
TNFRSF9	-1.49944	3.92967	-2.88308	0.00434173	0.0186105
TMEM38A	-1.49974	3.59336	-2.80818	0.00544524	0.0221946
ZNF324	-1.50013	4.45531	-2.87224	0.00448769	0.0190506
PDE12	-1.50017	4.1306	-2.83717	0.00499094	0.0207278
TMEM170B	-1.50128	3.75421	-2.86976	0.0045216	0.0191608
LINC01355	-1.50135	3.63412	-2.83918	0.00496068	0.0206375
EXTL3	-1.5017	4.24951	-2.87175	0.00449436	0.0190588
LRRC42	-1.50172	3.46396	-2.89793	0.00414895	0.0179471
CCR2	-1.50172	3.46396	-2.89793	0.00414895	0.0179471
ACSF2	-1.50172	3.46396	-2.89793	0.00414895	0.0179471
NAP1L3	-1.50172	3.46396	-2.89793	0.00414895	0.0179471
ABCD1	-1.50274	3.75421	-2.86134	0.00463883	0.0195138
CCDC144A	-1.50352	5.00561	-2.83401	0.00503868	0.0209044
ZNF469	-1.50404	3.46396	-2.91641	0.00391985	0.0172277
U91328.1	-1.50404	3.46396	-2.91641	0.00391985	0.0172277
NLRP7	-1.50453	3.63942	-2.83867	0.00496831	0.020648
IL1R1	-1.50497	3.69242	-2.88181	0.00435856	0.0186731
ADAM9	-1.50566	3.83754	-2.86257	0.00462159	0.0194616
TCAF2	-1.50683	3.74616	-2.86698	0.00456009	0.0192496
AC104984.3	-1.50692	4.07479	-2.8237	0.00519739	0.0213865
ALDOC	-1.50889	4.20864	-2.82565	0.00516976	0.0213092
GOLGA8N	-1.51062	3.72558	-2.81111	0.00541735	0.0221182
[truncated: 1,001 more rows]

## Sheet: Figure 3F
Source data Figure 3F – Percentages of GzmB+CD8+ cells in brain tissue sections of SMA versus Control
		SMA	Control		Nuclear detection
	SMA_Muenster	0.19084
	SMA_45-80-3	0.45244
	SMA_126--77-4	0.57315
	SMA_252-82-4	0.84113
	Control_1		0.03905
	Control_2		0.073659
	Unpaired t test with Welch's correction
	Column A	SMA
	vs	vs
	Column B	Control
					Marker detection (example: CD8)
	P value	0.0436
	P value summary	*
	Are means signif. different? (P < 0.05)	Yes
	One- or two-tailed P value?	Two-tailed
	Welch-corrected t. df	t=3.365 df=3
	Mean ± SEM of column A	0.5144 ± 0.1350 N=4
	Mean ± SEM of column B	0.05635 ± 0.01730 N=2
	Difference between means	0.4580 ± 0.1361
	95% confidence interval	0.02492 to 0.8912
	R square	0.7906

## Sheet: Figure 3G
Source data Figure 3G –The number of GzmB+CD8+ cells in proximity (<100 μM radical distance) of IL-18+CD68+ or IL-18-CD68+ cells in the SMA samples.
		IL-18+ CD68+	IL-18- CD68+		Proximity analysis: validation in biological image
	SMA_Muenster	133000	0.63
	SMA_45-80-3	0.9	0.1
	SMA_126--77-4	150000	0.4
	SMA_252-82-4	0.7	0.000833
	Unpaired t test with Welch's correction
	Column A	IL-18+ CD68+
	vs	vs
	Column B	IL-18- CD68+
	P value	0.017
	P value summary	*
	Are means signif. different? (P < 0.05)	Yes
	One- or two-tailed P value?	Two-tailed
	Welch-corrected t. df	t=3.517 df=5
	How big is the difference?
	Mean ± SEM of column A	1.108 ± 0.1854 N=4
	Mean ± SEM of column B	0.2827 ± 0.1435 N=4
	Difference between means	0.8248 ± 0.2345
	95% confidence interval	0.2219 to 1.428
	R square	0.7122

## Sheet: Figure 4B
Source data Figure 4B - Pie plots of clonal proportions based on TCR clonotype counts (Single: 0<X≤1; Small: 1<X≤5; Medium: 5<X≤20) within T cell subclusters at different time points following Nusinersen treatment.
	ClonalExpansion	SMA1_baseline	SMA1_6mo	SMA1_10mo	SMA2_6mo	SMA3_6mo	SMA4_baseline	SMA4_6mo	SMA4_10mo	SMA5_baseline	SMA6_baseline	SMA6_6mo	SMA6_10mo	SMA7_baseline	SMA7_2mo	SMA7_6mo	SMA7_10mo	SMA8_10mo	SMA9_10mo
	Hyperexpanded (100 < X <= 500)	0	0	0	0	0	0	0	0	0	0	0	0	0	0	0	0	0	0
	Large (20 < X <= 100)	0	0	0	0	0	0	0	0	0	0	0	0	0	0	0	0	0	0
	Medium (5 < X <= 20)	0	0	0	8	0	7	0	0	0	6	47	6	0	0	0	0	0	0
	Small (1 < X <= 5)	0	16	0	46	11	72	7	41	49	14	83	16	27	41	0	0	0	0
	Single (0 < X <= 1)	126	542	0	818	629	958	509	1012	649	320	1435	578	344	428	16	1	9	5
	None ( < X <= 0)	0	0	0	0	0	0	0	0	0	0	0	0	0	0	0	0	0	0

## Sheet: Supplementary Figure 2A
Source data Supplementary Figure 2 - Comparing cerebrospinal fluid absolute cell counts in Control and SMA_baselin
	Cluster	Patient	Group	Count
	CD4_2	CTRL4	Control	189
	CD4_3	CTRL4	Control	41
	prolif	CTRL4	Control	6
	pDC	CTRL4	Control	22
	cDC1	CTRL4	Control	35
	cDC2	CTRL4	Control	101
	Mono1	CTRL4	Control	150
	CSF_M1	CTRL4	Control	416
	CSF_M2	CTRL4	Control	86
	PTN+	CTRL5	Control	4
	B	CTRL5	Control	4
	CD8_1	CTRL5	Control	601
	CD8_2	CTRL5	Control	63
	NK	CTRL5	Control	29
	CD4_1	CTRL5	Control	1583
	CD4_2	CTRL5	Control	677
	CD4_3	CTRL5	Control	177
	prolif	CTRL5	Control	4
	pDC	CTRL5	Control	9
	cDC1	CTRL5	Control	17
	cDC2	CTRL5	Control	62
	Mono1	CTRL5	Control	36
	CSF_M1	CTRL5	Control	371
	CSF_M2	CTRL5	Control	11
	PTN+	CTRL6	Control	2
	B	CTRL6	Control	7
	CD8_1	CTRL6	Control	566
	CD8_2	CTRL6	Control	48
	NK	CTRL6	Control	22
	CD4_1	CTRL6	Control	1040
	CD4_2	CTRL6	Control	579
	CD4_3	CTRL6	Control	106
	prolif	CTRL6	Control	13
	pDC	CTRL6	Control	39
	cDC1	CTRL6	Control	65
	cDC2	CTRL6	Control	189
	Mono1	CTRL6	Control	149
	CSF_M1	CTRL6	Control	454
	CSF_M2	CTRL6	Control	17
	PTN+	CTRL7	Control	4
	B	CTRL7	Control	3
	CD8_1	CTRL7	Control	146
	CD8_2	CTRL7	Control	8
	NK	CTRL7	Control	15
	CD4_1	CTRL7	Control	340
	CD4_2	CTRL7	Control	206
	CD4_3	CTRL7	Control	25
	prolif	CTRL7	Control	6
	pDC	CTRL7	Control	4
	cDC1	CTRL7	Control	52
	cDC2	CTRL7	Control	41
	Mono1	CTRL7	Control	45
	CSF_M1	CTRL7	Control	139
	CSF_M2	CTRL7	Control	7
	PTN+	CTRL8	Control	21
	B	CTRL8	Control	22
	CD8_1	CTRL8	Control	2035
	CD8_2	CTRL8	Control	97
	NK	CTRL8	Control	51
	CD4_1	CTRL8	Control	2713
	CD4_2	CTRL8	Control	1467
	CD4_3	CTRL8	Control	268
	prolif	CTRL8	Control	20
	pDC	CTRL8	Control	52
	cDC1	CTRL8	Control	58
	cDC2	CTRL8	Control	189
	Mono1	CTRL8	Control	96
	CSF_M1	CTRL8	Control	488
	CSF_M2	CTRL8	Control	22
	PTN+	CTRL9	Control	4
	B	CTRL9	Control	2
	CD8_1	CTRL9	Control	152
	CD8_2	CTRL9	Control	16
	NK	CTRL9	Control	5
	CD4_1	CTRL9	Control	416
	CD4_2	CTRL9	Control	248
	CD4_3	CTRL9	Control	83
	prolif	CTRL9	Control	2
	pDC	CTRL9	Control	5
	cDC1	CTRL9	Control	9
	cDC2	CTRL9	Control	42
	Mono1	CTRL9	Control	4
	CSF_M1	CTRL9	Control	16
	CSF_M2	CTRL9	Control	5
	PTN+	SMA1	SMA_baseline	30
	B	SMA1	SMA_baseline	2
	CD8_1	SMA1	SMA_baseline	204
	CD8_2	SMA1	SMA_baseline	59
	NK	SMA1	SMA_baseline	21
	CD4_1	SMA1	SMA_baseline	414
	CD4_2	SMA1	SMA_baseline	404
	CD4_3	SMA1	SMA_baseline	57
	prolif	SMA1	SMA_baseline	4
	pDC	SMA1	SMA_baseline	18
	cDC1	SMA1	SMA_baseline	20
	cDC2	SMA1	SMA_baseline	68
	Mono1	SMA1	SMA_baseline	25
	CSF_M1	SMA1	SMA_baseline	142
	CSF_M2	SMA1	SMA_baseline	15
	PTN+	SMA2	SMA_baseline	2
	B	SMA2	SMA_baseline	13
	CD8_1	SMA2	SMA_baseline	791
	CD8_2	SMA2	SMA_baseline	186
	NK	SMA2	SMA_baseline	57
	CD4_1	SMA2	SMA_baseline	1394
	CD4_2	SMA2	SMA_baseline	1208
	CD4_3	SMA2	SMA_baseline	194
	prolif	SMA2	SMA_baseline	5
	pDC	SMA2	SMA_baseline	55
	cDC1	SMA2	SMA_baseline	30
	cDC2	SMA2	SMA_baseline	295
	Mono1	SMA2	SMA_baseline	91
	CSF_M1	SMA2	SMA_baseline	510
	CSF_M2	SMA2	SMA_baseline	31
	PTN+	SMA3	SMA_baseline	3
	B	SMA3	SMA_baseline	5
	CD8_1	SMA3	SMA_baseline	618
	CD8_2	SMA3	SMA_baseline	109
	NK	SMA3	SMA_baseline	53
	CD4_1	SMA3	SMA_baseline	1058
	CD4_2	SMA3	SMA_baseline	818
	CD4_3	SMA3	SMA_baseline	98
	prolif	SMA3	SMA_baseline	14
	pDC	SMA3	SMA_baseline	16
	cDC1	SMA3	SMA_baseline	40
	cDC2	SMA3	SMA_baseline	166
	Mono1	SMA3	SMA_baseline	96
	CSF_M1	SMA3	SMA_baseline	883
	CSF_M2	SMA3	SMA_baseline	45
	PTN+	SMA4	SMA_baseline	1
	B	SMA4	SMA_baseline	6
	CD8_1	SMA4	SMA_baseline	275
	CD8_2	SMA4	SMA_baseline	89
	NK	SMA4	SMA_baseline	27
	CD4_1	SMA4	SMA_baseline	529
	CD4_2	SMA4	SMA_baseline	432
	CD4_3	SMA4	SMA_baseline	64
	prolif	SMA4	SMA_baseline	12
	pDC	SMA4	SMA_baseline	4
	cDC1	SMA4	SMA_baseline	27
	cDC2	SMA4	SMA_baseline	92
	Mono1	SMA4	SMA_baseline	49
	CSF_M1	SMA4	SMA_baseline	306
	CSF_M2	SMA4	SMA_baseline	17
	PTN+	SMA5	SMA_baseline	37
	B	SMA5	SMA_baseline	15
	CD8_1	SMA5	SMA_baseline	320
	CD8_2	SMA5	SMA_baseline	44
	NK	SMA5	SMA_baseline	24
	CD4_1	SMA5	SMA_baseline	411
	CD4_2	SMA5	SMA_baseline	495
	CD4_3	SMA5	SMA_baseline	43
	prolif	SMA5	SMA_baseline	5
	pDC	SMA5	SMA_baseline	12
	cDC1	SMA5	SMA_baseline	20
	cDC2	SMA5	SMA_baseline	141
	Mono1	SMA5	SMA_baseline	66
	CSF_M1	SMA5	SMA_baseline	331
	CSF_M2	SMA5	SMA_baseline	50
	PTN+	SMA6	SMA_baseline	2
	B	SMA6	SMA_baseline	8
	CD8_1	SMA6	SMA_baseline	122
	CD8_2	SMA6	SMA_baseline	28
	NK	SMA6	SMA_baseline	13
	CD4_1	SMA6	SMA_baseline	192
	CD4_2	SMA6	SMA_baseline	243
	CD4_3	SMA6	SMA_baseline	39
	prolif	SMA6	SMA_baseline	3
	pDC	SMA6	SMA_baseline	16
	cDC1	SMA6	SMA_baseline	13
	cDC2	SMA6	SMA_baseline	29
	Mono1	SMA6	SMA_baseline	60
	CSF_M1	SMA6	SMA_baseline	63
	CSF_M2	SMA6	SMA_baseline	18
	PTN+	SMA7	SMA_baseline	4
	B	SMA7	SMA_baseline	9
	CD8_1	SMA7	SMA_baseline	438
	CD8_2	SMA7	SMA_baseline	37
	NK	SMA7	SMA_baseline	37
	CD4_1	SMA7	SMA_baseline	343
	CD4_2	SMA7	SMA_baseline	399
	CD4_3	SMA7	SMA_baseline	38
	prolif	SMA7	SMA_baseline	6
	pDC	SMA7	SMA_baseline	39
	cDC1	SMA7	SMA_baseline	55
	cDC2	SMA7	SMA_baseline	295
	Mono1	SMA7	SMA_baseline	170
	CSF_M1	SMA7	SMA_baseline	351
	CSF_M2	SMA7	SMA_baseline	63

## Sheet: Supplementary Figure 3
Source data Supplementary Figure 3 - Flow cytometry analysis of cryo-preserved peripheral blood mononuclear cells (PBMCs). Percentage of cells in the PBMCs.
	Sample	Group	NK	NK_GrA	NK_GrB	NK_GrK	NK_GrM	NK_Perf	CD8	CD8_GrA	CD8_GrB	CD8_GrK	CD8_GrM	CD8_Perf
	SMA1-1	SMA_baseline	5.29914	0.567008	3.89434	0.773674	3.71311	4.66536	11.93	0.344777	2.04838	2.77611	1.73939	0.566675
	SMA1-2	SMA_baseline	3.54456	1.07187	2.75058	1.60781	2.56555	2.94021	14.31	0.190323	0.56071	1.88613	0.516569	0.069194
	SMA1-3	SMA_baseline	6.14107	3.82527	5.24509	0.702539	5.36791	5.69339	23.36	3.28909	1.21447	2.11638	1.31827	0.344777
	IIH1-1	IIH_control	9.82851	2.20847	7.29669	1.40056	7.61611	8.21565	13.24	1.12143	3.6136	2.73078	3.80686	2.02214
	IIH1-2	IIH_control	8.91773	4.54626	5.1598	2.75558	7.09584	8.35324	21.15	1.58414	1.61055	1.69764	1.79427	1.00808
	IIH1-3	IIH_control	13.8994	4.35746	8.73576	2.95918	13.228	13.3226	32.98	5.41202	7.80938	1.57834	7.71513	7.11982

## Sheet: Supplementary Figure 6A
Source data Supplementary Figure 6A - Volcano plot depicting changes of cluster abundances in SMA_baseline versus SMA_6mo
	cluster	log2ratio	propeller.ttest	P.Value	p_val_adj	FDR_log
	CD4_3	0.580494	1.92137	0.0627458	0.923249	0.0346813
	CSF_M1	-0.421705	-1.18123	0.245368	0.923249	0.0346813
	Mono1	0.364319	0.854945	0.39903	0.923249	0.0346813
	CD4_2	-0.292167	-0.925891	0.360757	0.923249	0.0346813
	cDC1	-0.268845	-0.790034	0.434755	0.923249	0.0346813
	pDC	0.255936	0.646299	0.522506	0.923249	0.0346813
	CSF_M2	-0.230466	-0.697613	0.489965	0.923249	0.0346813
	B	0.224954	0.659602	0.513767	0.923249	0.0346813
	NK	-0.18295	-0.551523	0.584732	0.923249	0.0346813
	PTN	-0.153389	-0.250755	0.804406	0.930886	0.0311037
	CD4_1	0.150962	0.483631	0.631618	0.923249	0.0346813
	cDC2	-0.140389	-0.419956	0.677049	0.923249	0.0346813
	CD8_2	-0.0744281	-0.243599	0.808944	0.930886	0.0311037
	prolif	0.0578812	0.149514	0.882048	0.930886	0.0311037
	CD8_1	-0.0242827	-0.0873484	0.930886	0.930886	0.0311037

## Sheet: Supplementary Figure 6B
Source data Supplementary Figure 6B - Volcano plot depicting changes of cluster abundances in SMA_baseline versus SMA_10mo
	cluster	log2ratio	propeller.ttest	P.Value	p_val_adj	FDR_log
	CD8_2	-0.634196	-2.18319	0.0357203	0.361351	0.442071
	CD4_2	-0.60207	-2.00681	0.0524355	0.361351	0.442071
	NK	-0.584281	-1.85261	0.0722702	0.361351	0.442071
	CD4_3	0.464547	1.61723	0.114684	0.430064	0.366467
	prolif	0.394344	1.0714	0.291678	0.729196	0.137156
	CD8_1	-0.322768	-1.22118	0.230068	0.690205	0.161022
	B	0.268023	0.82659	0.413992	0.860166	0.0654179
	cDC1	0.236596	0.731277	0.469411	0.860166	0.0654179
	pDC	0.205988	0.547108	0.587945	0.860166	0.0654179
	CSF_M1	-0.19771	-0.582485	0.563923	0.860166	0.0654179
	CSF_M2	0.152277	0.484813	0.630788	0.860166	0.0654179
	CD4_1	-0.107543	-0.362378	0.719219	0.880362	0.0553386
	cDC2	0.0965887	0.303898	0.762981	0.880362	0.0553386
	PTN	-0.0679494	-0.116834	0.908086	0.91486	0.0386452
	Mono1	-0.043663	-0.107771	0.91486	0.91486	0.0386452

[truncated: 10 more sheets: Supplementary Figure 6C, Supplementary Figure 6D, Supplementary Figure 7B, Supplementary Figure 7E,F, Supplementary Figure 8A, Supplementary Figure 8C, Supplementary Figure 8D, Supplementary Figure 8E, Supplementary Figure 8F, Supplementary Figure 9]
